# Supplementary material for: Epigenomic profiling of primate lymphoblastoid cell lines reveals the evolutionary patterns of epigenetic activities in gene regulatory architectures
Source: Nat Commun. 2021 May 25;12:3116. doi: 10.1038/s41467-021-23397-1 (PMC8149829; doi:10.1038/s41467-021-23397-1)
Supplement: Supplementary file 3 — Supplementary Data 1 [file 41467_2021_23397_MOESM3_ESM.xlsx]

## Sheet: Human
chr	start	end	regulatory_state_br1	regulatory_state_br2	regulatory_state	regulatory_component	gene_id
chr1	774600	775600	wE	sE	aE	prE	ENSG00000237491
chr1	776800	780800	sP	sP	sP	P	ENSG00000237491
chr1	781800	782400	wE	wP	P/E	P	ENSG00000228327
chr1	804800	805600	sE	wE	aE	gE	ENSG00000237491
chr1	816200	817400	sE	sE	sE	P	ENSG00000177757
chr1	825600	830000	sP	sP	sP	P	ENSG00000230021
chr1	831400	831600	wE	Non-re	E/Non-re	P	ENSG00000225880
chr1	833200	833600	Non-re	wE	E/Non-re	prE	ENSG00000230021
chr1	838200	838800	wE	wE	wE	gE	ENSG00000228794
chr1	858200	859200	wE	wE	wE	gE	ENSG00000228794
chr1	864200	868000	wE	wE	wE	prE	ENSG00000234711
chr1	869000	870400	pE	pE	pE	prE	ENSG00000234711
chr1	890200	891200	pE	wE	aE	NA	NA
chr1	898400	899000	pE	pE	pE	prE	ENSG00000272438
chr1	903800	907400	pE	pE	pE	P	ENSG00000272438
chr1	912000	913000	wE	wE	wE	P	ENSG00000241180
chr1	920800	921200	pE	pE	pE	P	ENSG00000223764
chr1	923200	925600	pE	pE	pE	P	ENSG00000187634
chr1	931600	932200	wE	wE	wE	gE	ENSG00000187634
chr1	939600	943600	pE	pE	pE	gE	ENSG00000187634
chr1	955800	962000	sP	sP	sP	P	ENSG00000188976
chr1	965800	967600	sP	sP	sP	P	ENSG00000187583
chr1	976000	976600	wE	wP	P/E	gE	ENSG00000187642
chr1	990800	994600	wE	sE	aE	PiE	ENSG00000188157,ENSG00000217801
chr1	998200	1003400	pP	pP	pP	P	ENSG00000187608
chr1	1004200	1006000	wE	wE	wE	P	ENSG00000188290
chr1	1009200	1010000	wE	wE	wE	P	ENSG00000231702
chr1	1011400	1017000	sP	sP	sP	P	ENSG00000224969
chr1	1018800	1023600	pP	sP	aP	P	ENSG00000188157
chr1	1030200	1035000	pP	sP	aP	PiE	ENSG00000078808,ENSG00000188157,ENSG00000217801,ENSG00000224969
chr1	1037200	1041400	pE	sE	aE	PiE	ENSG00000217801
chr1	1050200	1051600	wE	sE	aE	P	ENSG00000242590
chr1	1057800	1064800	pP	pP	pP	P	ENSG00000217801
chr1	1068000	1071400	sP	pP	aP	EiE	ENSG00000078808,ENSG00000188157,ENSG00000217801,ENSG00000224969
chr1	1079400	1080600	wE	wE	wE	prE	ENSG00000237330
chr1	1114400	1117000	sP	sP	sP	P	ENSG00000131591
chr1	1122400	1122800	sE	wP	P/E	PiE	ENSG00000078808,ENSG00000260179
chr1	1136200	1138800	pE	pE	pE	P	ENSG00000223823
chr1	1141800	1142400	wE	wE	wE	gE	ENSG00000223823
chr1	1143400	1147800	sE	wE	aE	gE	ENSG00000223823
chr1	1157400	1159200	sP	sP	sP	prE	ENSG00000207730
chr1	1185000	1185400	wE	wE	wE	prE	ENSG00000205231
chr1	1199600	1202000	pE	pP	P/E	NA	NA
chr1	1205400	1210000	pE	pE	pE	P	ENSG00000186891
chr1	1212000	1216200	sE	sE	sE	P	ENSG00000186827
chr1	1216600	1217000	wE	wE	wE	prE	ENSG00000186827
chr1	1226400	1233600	sP	sP	sP	P	ENSG00000078808
chr1	1237200	1238400	wE	wE	wE	prE	ENSG00000078808
chr1	1249600	1252000	sE	sE	sE	P	ENSG00000260179
chr1	1270000	1275000	sP	sP	sP	P	ENSG00000160087
chr1	1304600	1310600	sP	sP	sP	P	ENSG00000169972
chr1	1321400	1326800	sP	sP	sP	P	ENSG00000127054
chr1	1330600	1331200	wE	wE	wE	P	ENSG00000169962
chr1	1345000	1350200	sP	sP	sP	P	ENSG00000107404
chr1	1351600	1351800	wE	wP	P/E	prE	ENSG00000107404
chr1	1352600	1352800	pE	wE	aE	prE	ENSG00000107404
chr1	1358600	1359400	wE	wE	wE	PiE	ENSG00000107404,ENSG00000223663
chr1	1371200	1377200	sP	sP	sP	P	ENSG00000223663
chr1	1394200	1403400	sP	sP	sP	P	ENSG00000221978
chr1	1404400	1409800	sP	sP	sP	P	ENSG00000242485
chr1	1411200	1413200	sE	sE	sE	prE	ENSG00000242485
chr1	1414400	1416000	sE	wE	aE	P	ENSG00000225905
chr1	1426200	1427200	pE	pE	pE	prE	ENSG00000235098
chr1	1431800	1432000	wE	wE	wE	prE	ENSG00000179403
chr1	1433200	1439200	pE	pP	P/E	P	ENSG00000179403
chr1	1440600	1441600	wE	wE	wE	PiE	ENSG00000221978,ENSG00000242485
chr1	1461800	1466000	pE	wE	aE	prE	ENSG00000160072
chr1	1470000	1474800	sP	sP	sP	P	ENSG00000160072
chr1	1504600	1506600	sE	sP	P/E	PiE	ENSG00000160072
chr1	1510400	1514200	sP	sP	sP	P	ENSG00000197785
chr1	1514600	1515000	wE	wE	wE	gE	ENSG00000197785
chr1	1567400	1576400	sP	sP	sP	P	ENSG00000160075
chr1	1579800	1580400	pE	Non-re	E/Non-re	prE	ENSG00000160075
chr1	1589600	1590000	wE	wE	wE	prE	ENSG00000274481
chr1	1591600	1592000	wE	wP	P/E	prE	ENSG00000274481
chr1	1597200	1598400	wE	wE	wE	gE	ENSG00000228594
chr1	1599000	1600600	pE	pE	pE	P	ENSG00000228594
chr1	1601800	1603800	sE	wE	aE	PiE	ENSG00000197530
chr1	1606800	1607600	sE	wE	aE	prE	ENSG00000197530
chr1	1613600	1617400	sP	sP	sP	P	ENSG00000197530
chr1	1628600	1631200	pP	pP	pP	prE	ENSG00000189409
chr1	1631600	1632400	pE	pE	pE	P	ENSG00000189409
chr1	1655600	1657400	wE	sE	aE	P	ENSG00000272004
chr1	1657800	1660400	Non-re	sP	P/Non-re	P	ENSG00000248333
chr1	1671200	1675600	sE	sE	sE	P	ENSG00000269737
chr1	1676000	1679800	sP	sE	P/E	gE	ENSG00000189339
chr1	1689800	1690600	wE	sE	aE	prE	ENSG00000215914
chr1	1691200	1694800	sP	sP	sP	P	ENSG00000189339
chr1	1721200	1722400	wE	wE	wE	P	ENSG00000227775
chr1	1723200	1725400	Non-re	sP	P/Non-re	P	ENSG00000008128
chr1	1728400	1729800	Non-re	sE	E/Non-re	PiE	ENSG00000248333
chr1	1737600	1738400	Non-re	wE	E/Non-re	P	ENSG00000268575
chr1	1739000	1739200	Non-re	wE	E/Non-re	prE	ENSG00000268575
chr1	1742000	1742400	wE	Non-re	E/Non-re	prE	ENSG00000268575
chr1	1743000	1743800	sE	sE	sE	PiE	ENSG00000189339
chr1	1744600	1747600	wP	sP	aP	P	ENSG00000215790
chr1	1771400	1772400	sE	sE	sE	gE	ENSG00000008130
chr1	1774200	1783800	sP	sP	sP	P	ENSG00000008130
chr1	1795200	1796000	Non-re	sE	E/Non-re	gE	ENSG00000078369
chr1	1797200	1802200	sE	sE	sE	PiE	ENSG00000008130
chr1	1806000	1807400	sE	sE	sE	gE	ENSG00000078369
chr1	1817000	1818200	Non-re	sE	E/Non-re	gE	ENSG00000078369
chr1	1820600	1821200	Non-re	sE	E/Non-re	gE	ENSG00000078369
chr1	1823400	1837000	sE	sE	sE	gE	ENSG00000078369
chr1	1839400	1845200	sE	sE	sE	gE	ENSG00000078369
chr1	1846400	1852000	sE	sE	sE	PiE	ENSG00000078369
chr1	1853800	1855200	wE	sE	aE	gE	ENSG00000078369
chr1	1872600	1873400	wE	sE	aE	PiE	ENSG00000078369
chr1	1875800	1880000	sE	sE	sE	gE	ENSG00000078369
chr1	1881000	1882200	wE	sE	aE	prE	ENSG00000231050
chr1	1883000	1893000	sP	sP	sP	P	ENSG00000078369
chr1	1894400	1898000	wE	wE	wE	prE	ENSG00000078369
chr1	1899400	1899600	wE	wE	wE	prE	ENSG00000078369
chr1	1906000	1910800	sP	sP	sP	P	ENSG00000169885
chr1	1918400	1920200	wP	pP	aP	P	ENSG00000178821
chr1	2044800	2045000	Non-re	wP	P/Non-re	prE	ENSG00000067606
chr1	2049400	2051400	pP	pE	P/E	P	ENSG00000067606
chr1	2111800	2113200	sE	wE	aE	gE	ENSG00000067606
chr1	2118800	2119600	sE	wE	aE	gE	ENSG00000067606
chr1	2132600	2134000	wP	sP	aP	gE	ENSG00000067606
chr1	2189000	2190800	sP	sP	sP	P	ENSG00000182873
chr1	2192000	2196200	sP	sP	sP	PiE	ENSG00000116151,ENSG00000272449
chr1	2198600	2202400	wP	wE	P/E	PiE	ENSG00000116151,ENSG00000228037
chr1	2204200	2206200	wP	pP	aP	PiE	ENSG00000157933
chr1	2212400	2213200	pE	wE	aE	P	ENSG00000162585
chr1	2226600	2236400	sP	sP	sP	P	ENSG00000157933
chr1	2244800	2247000	sE	sE	sE	gE	ENSG00000157933
chr1	2247400	2248800	wE	sE	aE	gE	ENSG00000157933
chr1	2250600	2251000	wE	wE	wE	gE	ENSG00000157933
chr1	2254600	2257000	sE	sE	sE	gE	ENSG00000157933
chr1	2258400	2259400	wE	wE	wE	gE	ENSG00000157933
chr1	2261400	2261600	wE	wE	wE	gE	ENSG00000157933
chr1	2272000	2272400	Non-re	wE	E/Non-re	gE	ENSG00000157933
chr1	2274600	2276600	wE	sE	aE	gE	ENSG00000157933
chr1	2288400	2292400	sE	sE	sE	gE	ENSG00000157933
chr1	2299200	2302600	sP	sP	sP	PiE	ENSG00000116151,ENSG00000157933
chr1	2311000	2315800	pP	pP	pP	EiE	ENSG00000116151,ENSG00000157933
chr1	2353200	2354000	wE	wE	wE	P	ENSG00000269896
chr1	2379200	2380400	sE	wE	aE	gE	ENSG00000116151
chr1	2382000	2382800	wE	sE	aE	PiE	ENSG00000116151
chr1	2387000	2394800	sP	sP	sP	P	ENSG00000116151
chr1	2410600	2417400	sP	sP	sP	P	ENSG00000157911
chr1	2438800	2440200	wE	wE	wE	gE	ENSG00000149527
chr1	2494200	2494400	wE	wE	wE	P	ENSG00000224387
chr1	2499200	2500600	wE	wE	wE	prE	ENSG00000229393
chr1	2523000	2531000	pP	pP	pP	P	ENSG00000157881
chr1	2540400	2542400	pE	wE	aE	PiE	ENSG00000157881,ENSG00000157911
chr1	2545000	2552600	sP	sP	sP	P	ENSG00000272449
chr1	2553000	2553200	Non-re	wP	P/Non-re	PiE	ENSG00000228037
chr1	2553600	2560800	sP	sP	sP	P	ENSG00000157873
chr1	2567400	2568000	wE	wE	wE	PiE	ENSG00000157873
chr1	2573600	2574000	wE	wE	wE	PiE	ENSG00000157873,ENSG00000228037,ENSG00000272449
chr1	2575400	2588200	sP	sP	sP	P	ENSG00000228037
chr1	2593000	2593400	wE	wE	wE	gE	ENSG00000142606
chr1	2641600	2643600	sP	sP	sP	PiE	ENSG00000228037
chr1	3069600	3070600	Non-re	pE	E/Non-re	P	ENSG00000177133
chr1	3306800	3308000	wE	wE	wE	gE	ENSG00000272235
chr1	3454200	3454800	pE	pE	pE	P	ENSG00000130762
chr1	3569800	3570000	wE	Non-re	E/Non-re	prE	ENSG00000207776
chr1	3570800	3571000	wE	Non-re	E/Non-re	gE	ENSG00000162591
chr1	3597400	3598400	wE	wE	wE	gE	ENSG00000162591
chr1	3611400	3612400	pE	Non-re	E/Non-re	P	ENSG00000162591
chr1	3613200	3614200	wE	pE	aE	prE	ENSG00000162591
chr1	3614600	3615800	wE	Non-re	E/Non-re	prE	ENSG00000158109
chr1	3623600	3626400	sP	pP	aP	P	ENSG00000158109
chr1	3638600	3639000	Non-re	wE	E/Non-re	gE	ENSG00000116213
chr1	3670400	3681400	sP	sE	P/E	P	ENSG00000227589
chr1	3687600	3689200	sE	sE	sE	gE	ENSG00000078900
chr1	3717800	3720400	wE	wE	wE	P	ENSG00000235131
chr1	3743800	3744400	wE	Non-re	E/Non-re	P	ENSG00000162592
chr1	3745400	3748400	sP	pP	aP	P	ENSG00000227372
chr1	3771600	3773600	pP	pP	pP	P	ENSG00000235169
chr1	3775000	3776600	wE	wE	wE	PiE	ENSG00000130764,ENSG00000198912
chr1	3787200	3789200	sE	sE	sE	PiE	ENSG00000130764
chr1	3792400	3797600	sP	sP	sP	P	ENSG00000130764
chr1	3800600	3801400	sE	pE	aE	prE	ENSG00000130764
chr1	3804200	3805600	sE	wE	aE	prE	ENSG00000130764
chr1	3811200	3812000	wE	wE	wE	NA	NA
chr1	3819000	3820000	wE	Non-re	E/Non-re	gE	ENSG00000116198
chr1	3854000	3859200	sP	sP	sP	P	ENSG00000116198
chr1	3859800	3860000	wE	Non-re	E/Non-re	prE	ENSG00000116198
chr1	3864400	3865200	wE	wE	wE	prE	ENSG00000116198
chr1	3890400	3891800	sE	sE	sE	PiE	ENSG00000198912
chr1	3892800	3894200	sE	sE	sE	prE	ENSG00000236423
chr1	3896600	3904000	sP	sP	sP	P	ENSG00000198912
chr1	3909200	3910800	pE	wE	aE	prE	ENSG00000198912
chr1	3922000	3923400	wE	wE	wE	NA	NA
chr1	4006600	4007200	wE	sE	aE	gE	ENSG00000284668
chr1	4007800	4008600	wE	sE	aE	gE	ENSG00000284668
chr1	4026800	4028200	wE	wE	wE	prE	ENSG00000284703
chr1	4046800	4047400	wE	wE	wE	NA	NA
chr1	4249000	4249800	wE	wE	wE	NA	NA
chr1	4262200	4264200	wE	sE	aE	NA	NA
chr1	4265600	4269400	wE	sE	aE	NA	NA
chr1	4273200	4273800	wE	wE	wE	NA	NA
chr1	4309400	4312600	wE	sE	aE	NA	NA
chr1	4343800	4345200	wE	sE	aE	NA	NA
chr1	4346200	4346400	wE	wE	wE	NA	NA
chr1	4379400	4380000	wE	sE	aE	NA	NA
chr1	4489200	4491000	Non-re	wE	E/Non-re	P	ENSG00000284694
chr1	4791400	4798400	sE	sE	sE	gE	ENSG00000196581
chr1	5915600	5916200	wE	wE	wE	gE	ENSG00000131697
chr1	5954400	5955800	sE	sE	sE	PiE	ENSG00000069424
chr1	5990200	5996400	sP	sP	sP	P	ENSG00000069424
chr1	5997000	5997200	wE	Non-re	E/Non-re	P	ENSG00000131697
chr1	6006800	6008000	Non-re	sE	E/Non-re	gE	ENSG00000069424
chr1	6009400	6010400	sE	sE	sE	gE	ENSG00000069424
chr1	6012800	6013600	wE	sE	aE	gE	ENSG00000069424
chr1	6023400	6033800	sP	sP	sP	PiE	ENSG00000069424,ENSG00000158286
chr1	6036600	6038800	wE	sE	aE	gE	ENSG00000069424
chr1	6180000	6181200	pE	pE	pE	P	ENSG00000116254
chr1	6187400	6192600	wE	sE	aE	PiE	ENSG00000158286
chr1	6193600	6200800	sP	sP	sP	P	ENSG00000158286
chr1	6204800	6209800	sP	sP	sP	P	ENSG00000116251
chr1	6211800	6213400	wE	sE	aE	prE	ENSG00000116251
chr1	6217600	6219400	wE	sE	aE	PiE	ENSG00000116237,ENSG00000116251
chr1	6231800	6236800	sP	sP	sP	P	ENSG00000116237
chr1	6238400	6239200	wE	wE	wE	P	ENSG00000173673
chr1	6245200	6246800	pE	pE	pE	EiE	ENSG00000187017
chr1	6249000	6250000	pE	pE	pE	gE	ENSG00000158292
chr1	6259600	6261800	pP	pP	pP	P	ENSG00000158292
chr1	6289200	6292400	sE	sE	sE	gE	ENSG00000097021
chr1	6348800	6349000	wE	wE	wE	gE	ENSG00000097021
chr1	6357400	6361200	sE	sE	sE	PiE	ENSG00000097021
chr1	6362400	6363800	wE	sE	aE	gE	ENSG00000097021
chr1	6365000	6365600	wE	wE	wE	gE	ENSG00000097021
chr1	6389000	6395200	sP	sP	sP	P	ENSG00000097021
chr1	6414000	6415800	wE	wE	wE	prE	ENSG00000187017
chr1	6419400	6420800	pE	pE	pE	P	ENSG00000187017
chr1	6423400	6425400	pE	pE	pE	P	ENSG00000069812
chr1	6427000	6429400	wE	wE	wE	prE	ENSG00000069812
chr1	6438400	6441200	pE	wE	aE	prE	ENSG00000265392
chr1	6447000	6449000	pE	pE	pE	P	ENSG00000231868
chr1	6455200	6455800	pE	pE	pE	prE	ENSG00000231868
chr1	6459800	6461200	pE	pE	pE	gE	ENSG00000187017
chr1	6485400	6485600	pE	Non-re	E/Non-re	gE	ENSG00000171680
chr1	6490000	6492000	wP	pP	aP	gE	ENSG00000171680
chr1	6497200	6498000	pE	pE	pE	gE	ENSG00000171680
chr1	6512600	6513800	wE	Non-re	E/Non-re	gE	ENSG00000171680
chr1	6550800	6555400	sP	sP	sP	P	ENSG00000162408
chr1	6572400	6573400	wE	wE	wE	prE	ENSG00000204859
chr1	6579200	6583200	sP	sP	sP	P	ENSG00000204859
chr1	6587000	6587600	Non-re	sE	E/Non-re	gE	ENSG00000204859
chr1	6597200	6604600	sP	sP	sP	PiE	ENSG00000041988,ENSG00000116273,ENSG00000204859
chr1	6612000	6616600	sP	sP	sP	P	ENSG00000116273
chr1	6624000	6628000	sP	sP	sP	P	ENSG00000041988
chr1	6683400	6683800	wE	wP	P/E	gE	ENSG00000007923
chr1	6688400	6690200	sE	sE	sE	gE	ENSG00000007923
chr1	6698400	6702400	sP	sP	sP	P	ENSG00000007923
chr1	6704600	6705200	wE	wE	wE	prE	ENSG00000007923
chr1	6742800	6746200	sE	sE	sE	EiE	ENSG00000171735
chr1	6747600	6747800	wE	Non-re	E/Non-re	NA	NA
chr1	6756400	6757000	pE	wE	aE	NA	NA
chr1	6766000	6766600	wE	wE	wE	P	ENSG00000284744
chr1	6768400	6769000	wE	wE	wE	gE	ENSG00000284744
chr1	6770600	6771800	wE	wE	wE	NA	NA
chr1	6776200	6780200	sE	sE	sE	PiE	ENSG00000171735
chr1	6782400	6791800	sP	sP	sP	P	ENSG00000171735
chr1	6794000	6794200	wE	wE	wE	EiE	ENSG00000171735
chr1	6800200	6801400	sE	sE	sE	gE	ENSG00000171735
chr1	6802000	6803400	wE	sE	aE	gE	ENSG00000171735
chr1	6804400	6807400	sE	sE	sE	gE	ENSG00000171735
chr1	6815600	6817600	wE	sE	aE	gE	ENSG00000171735
chr1	6818600	6827200	sE	sE	sE	gE	ENSG00000171735
chr1	6831000	6833800	sE	sE	sE	gE	ENSG00000171735
chr1	6835000	6835600	wE	sE	aE	P	ENSG00000227950
chr1	6841400	6842200	sE	sE	sE	prE	ENSG00000227950
chr1	6860000	6863600	sE	sE	sE	gE	ENSG00000171735
chr1	6867800	6869800	sE	sE	sE	gE	ENSG00000171735
chr1	6870400	6873400	sE	sE	sE	gE	ENSG00000171735
chr1	6883200	6891200	sE	sE	sE	gE	ENSG00000171735
chr1	6900200	6902400	wE	wE	wE	gE	ENSG00000171735
chr1	6906600	6907400	wE	wE	wE	gE	ENSG00000171735
chr1	6962000	6963000	pE	wP	P/E	gE	ENSG00000171735
chr1	6967400	6968000	pE	wE	aE	gE	ENSG00000171735
chr1	6996200	6997200	pE	wE	aE	gE	ENSG00000171735
chr1	7000000	7001000	wE	wE	wE	gE	ENSG00000171735
chr1	7265800	7266200	wE	wE	wE	gE	ENSG00000171735
chr1	7402000	7408000	sE	sE	sE	gE	ENSG00000171735
chr1	7408600	7408800	wE	Non-re	E/Non-re	gE	ENSG00000171735
chr1	7444400	7444800	wE	wE	wE	P	ENSG00000225126
chr1	7471200	7471600	wE	wE	wE	gE	ENSG00000171735
chr1	7497200	7498000	wE	wE	wE	gE	ENSG00000171735
chr1	7548800	7550200	wE	wE	wE	gE	ENSG00000171735
chr1	7651800	7652600	wE	wE	wE	gE	ENSG00000171735
chr1	7672400	7673400	wE	wE	wE	gE	ENSG00000171735
chr1	7680000	7681200	pE	pE	pE	gE	ENSG00000171735
chr1	7704200	7705400	Non-re	pP	P/Non-re	P	ENSG00000269978
chr1	7752800	7754800	pE	wE	aE	gE	ENSG00000171735
chr1	7770400	7775400	sP	sP	sP	P	ENSG00000049245
chr1	7781400	7784800	sP	sP	sP	P	ENSG00000049246
chr1	7826000	7830600	pE	sP	P/E	P	ENSG00000236266
chr1	7842400	7843000	wE	wE	wE	gE	ENSG00000049246
chr1	7895200	7896000	wE	wE	wE	NA	NA
chr1	7897200	7897400	wE	wE	wE	NA	NA
chr1	7899600	7900400	wE	wE	wE	EiE	ENSG00000171735
chr1	7902600	7903000	wP	wP	wP	EiE	ENSG00000171735
chr1	7921000	7921600	wE	wE	wE	gE	ENSG00000049249
chr1	7930200	7932000	sE	pE	aE	gE	ENSG00000049249
chr1	7937200	7938600	pE	pE	pE	P	ENSG00000270330
chr1	7940600	7943200	pE	pE	pE	P	ENSG00000049249
chr1	7953400	7955400	sP	sP	sP	P	ENSG00000116288
chr1	7956000	7956200	wE	wE	wE	gE	ENSG00000116288
chr1	7960000	7968600	sP	sP	sP	PiE	ENSG00000049249,ENSG00000074800,ENSG00000116285,ENSG00000116288
chr1	7982200	7983000	sE	sE	sE	P	ENSG00000200344
chr1	7993000	7995800	sE	sE	sE	PiE	ENSG00000116285
chr1	8018000	8018200	wE	wE	wE	prE	ENSG00000238290
chr1	8019800	8020800	wE	wE	wE	prE	ENSG00000238290
chr1	8025000	8027000	pP	pP	pP	P	ENSG00000116285
chr1	8052800	8053600	wE	wE	wE	gE	ENSG00000238290
chr1	8073800	8074000	wE	wE	wE	gE	ENSG00000238290
chr1	8075200	8076200	wE	pE	aE	gE	ENSG00000238290
chr1	8092000	8092200	wE	wE	wE	gE	ENSG00000238290
chr1	8095600	8099600	sE	sE	sE	gE	ENSG00000238290
chr1	8104000	8105400	sE	wE	aE	PiE	ENSG00000116285
chr1	8106800	8107000	wE	wE	wE	gE	ENSG00000238290
chr1	8112000	8112400	wE	Non-re	E/Non-re	gE	ENSG00000238290
chr1	8113400	8113600	wE	wE	wE	gE	ENSG00000238290
chr1	8120600	8121800	sE	sE	sE	gE	ENSG00000238290
chr1	8142000	8142200	wE	wE	wE	NA	NA
chr1	8145000	8148800	wE	wE	wE	NA	NA
chr1	8154800	8155600	wE	wE	wE	NA	NA
chr1	8158400	8160000	sE	sE	sE	NA	NA
chr1	8165800	8171000	sE	sE	sE	PiE	ENSG00000116285
chr1	8174800	8176800	wE	wE	wE	NA	NA
chr1	8181200	8184400	sE	sE	sE	PiE	ENSG00000116285,ENSG00000142599
chr1	8193400	8194000	wE	wE	wE	prE	ENSG00000227634
chr1	8217000	8217800	pE	pE	pE	NA	NA
chr1	8224400	8225600	wE	wE	wE	P	ENSG00000233645
chr1	8266400	8267800	wE	wE	wE	NA	NA
chr1	8276400	8276800	Non-re	wE	E/Non-re	NA	NA
chr1	8281200	8285600	sE	sE	sE	NA	NA
chr1	8298400	8299400	wE	wE	wE	prE	ENSG00000251977
chr1	8317600	8319600	pE	pE	pE	P	ENSG00000162426
chr1	8366400	8368200	Non-re	sE	E/Non-re	gE	ENSG00000142599
chr1	8370800	8371600	Non-re	sE	E/Non-re	gE	ENSG00000142599
chr1	8376400	8377400	wE	sE	aE	gE	ENSG00000142599
chr1	8383200	8384600	sE	sE	sE	gE	ENSG00000142599
chr1	8386200	8388400	sE	sE	sE	gE	ENSG00000142599
chr1	8390000	8401800	sE	sE	sE	gE	ENSG00000142599
chr1	8408200	8411600	sE	sE	sE	gE	ENSG00000142599
chr1	8412000	8412800	wE	sE	aE	gE	ENSG00000142599
chr1	8435200	8437600	sE	sE	sE	gE	ENSG00000142599
chr1	8438200	8440200	sE	sE	sE	gE	ENSG00000142599
chr1	8457200	8459600	sE	sE	sE	gE	ENSG00000142599
chr1	8460800	8463400	sE	sE	sE	gE	ENSG00000142599
chr1	8465800	8466600	Non-re	sE	E/Non-re	gE	ENSG00000142599
chr1	8471000	8471200	Non-re	wE	E/Non-re	gE	ENSG00000142599
chr1	8471600	8481200	sE	sE	sE	gE	ENSG00000142599
chr1	8491600	8498400	sE	sE	sE	gE	ENSG00000142599
chr1	8509400	8512000	sE	sE	sE	P	ENSG00000221083
chr1	8516400	8518000	sE	sE	sE	PiE	ENSG00000116285
chr1	8518800	8527000	sP	sE	P/E	PiE	ENSG00000221083
chr1	8529000	8535200	sE	sE	sE	gE	ENSG00000142599
chr1	8539600	8542400	sE	sE	sE	gE	ENSG00000142599
chr1	8544400	8549600	sE	sE	sE	gE	ENSG00000142599
chr1	8551600	8552200	sE	sE	sE	gE	ENSG00000142599
chr1	8554800	8557200	sE	sE	sE	gE	ENSG00000142599
chr1	8559400	8564600	sE	sE	sE	gE	ENSG00000142599
chr1	8565000	8565200	Non-re	wE	E/Non-re	gE	ENSG00000142599
chr1	8567000	8569600	wE	sE	aE	gE	ENSG00000142599
chr1	8571400	8572600	wE	sE	aE	gE	ENSG00000142599
chr1	8574000	8574200	wE	wE	wE	gE	ENSG00000142599
chr1	8574600	8576400	Non-re	sE	E/Non-re	gE	ENSG00000142599
chr1	8582000	8583200	sE	sE	sE	gE	ENSG00000142599
chr1	8587000	8588600	wE	sE	aE	gE	ENSG00000142599
chr1	8590400	8591400	sE	sE	sE	gE	ENSG00000142599
chr1	8594800	8598000	sE	sE	sE	gE	ENSG00000142599
chr1	8599000	8599400	Non-re	sE	E/Non-re	gE	ENSG00000142599
chr1	8601800	8606000	sE	sE	sE	gE	ENSG00000142599
chr1	8611600	8613000	wE	sE	aE	gE	ENSG00000142599
chr1	8673600	8677400	sE	sE	sE	gE	ENSG00000142599
chr1	8679000	8686000	sE	sE	sE	gE	ENSG00000142599
chr1	8686400	8692000	sE	sE	sE	gE	ENSG00000142599
chr1	8693200	8694800	wE	sE	aE	gE	ENSG00000142599
chr1	8695200	8705400	sP	sP	sP	PiE	ENSG00000177553
chr1	8711600	8714800	sE	sE	sE	gE	ENSG00000142599
chr1	8716000	8724400	sE	sE	sE	gE	ENSG00000142599
chr1	8725600	8730200	sE	sE	sE	gE	ENSG00000142599
chr1	8736800	8737800	wE	sE	aE	PiE	ENSG00000142599
chr1	8742000	8743400	sE	sE	sE	prE	ENSG00000234619
chr1	8745800	8747400	sE	sE	sE	P	ENSG00000234619
chr1	8754400	8757400	sE	sE	sE	gE	ENSG00000142599
chr1	8761600	8765800	sE	sE	sE	PiE	ENSG00000142599
chr1	8766800	8767400	wE	wE	wE	gE	ENSG00000142599
chr1	8769200	8769400	wE	wE	wE	gE	ENSG00000142599
chr1	8775600	8776600	wE	wE	wE	gE	ENSG00000142599
chr1	8777600	8778400	wE	wE	wE	gE	ENSG00000142599
chr1	8780000	8781000	sE	sE	sE	gE	ENSG00000142599
chr1	8808000	8809800	wE	sE	aE	P	ENSG00000228423
chr1	8812200	8818800	sP	sP	sP	P	ENSG00000142599
chr1	8821200	8822000	wE	wE	wE	prE	ENSG00000142599
chr1	8829000	8830400	pE	wE	aE	P	ENSG00000229716
chr1	8848000	8849400	wE	wE	wE	EiE	ENSG00000074800,ENSG00000142599
chr1	8852200	8852800	wE	wE	wE	EiE	ENSG00000142599
chr1	8857800	8860000	sE	sE	sE	PiE	ENSG00000074800,ENSG00000274258
chr1	8860800	8862800	sE	sE	sE	PiE	ENSG00000074800
chr1	8868600	8869400	wE	sE	aE	P	ENSG00000274258
chr1	8869800	8881800	sP	sP	sP	P	ENSG00000074800
chr1	8899000	8901400	sE	sE	sE	prE	ENSG00000232663
chr1	8929000	8929800	wE	wE	wE	NA	NA
chr1	8937800	8938800	wE	wE	wE	prE	ENSG00000131686
chr1	8970800	8972000	wE	wE	wE	gE	ENSG00000131686
chr1	8987600	8988000	wE	wE	wE	prE	ENSG00000265141
chr1	8989600	8990400	wE	wE	wE	prE	ENSG00000265141
chr1	9005000	9005800	wE	wE	wE	gE	ENSG00000197241
chr1	9007000	9011800	wE	sE	aE	PiE	ENSG00000252404
chr1	9015400	9016400	wE	wE	wE	gE	ENSG00000197241
chr1	9033400	9033800	wE	wE	wE	prE	ENSG00000197241
chr1	9035800	9038800	sE	sE	sE	EiE	ENSG00000197241,ENSG00000252404
chr1	9043000	9045600	sE	sE	sE	gE	ENSG00000142583
chr1	9054200	9054400	Non-re	sE	E/Non-re	gE	ENSG00000142583
chr1	9054800	9055000	Non-re	sE	E/Non-re	gE	ENSG00000142583
chr1	9060800	9071200	sP	sP	sP	PiE	ENSG00000252404
chr1	9074200	9083800	sE	sE	sE	P	ENSG00000252404
chr1	9086400	9088000	sE	wE	aE	gE	ENSG00000142583
chr1	9101400	9102000	Non-re	wE	E/Non-re	PiE	ENSG00000252404
chr1	9110600	9112400	wE	sE	aE	PiE	ENSG00000228526
chr1	9114400	9116000	wE	wE	wE	PiE	ENSG00000228526
chr1	9134400	9136200	sE	wE	aE	prE	ENSG00000180758
chr1	9142200	9142800	wE	wE	wE	PiE	ENSG00000234546
chr1	9143600	9146200	sE	sE	sE	NA	NA
chr1	9159400	9166800	sE	sE	sE	PiE	ENSG00000228526,ENSG00000234546
chr1	9172200	9184400	sP	sP	sP	P	ENSG00000234546
chr1	9186800	9188400	sE	wE	aE	gE	ENSG00000234546
chr1	9192800	9193000	wE	wE	wE	gE	ENSG00000234546
chr1	9193600	9194800	wE	wE	wE	PiE	ENSG00000234546
chr1	9195600	9202400	pE	pE	pE	P	ENSG00000228526
chr1	9206800	9208600	wE	pE	aE	PiE	ENSG00000228526
chr1	9228400	9229200	wE	wE	wE	prE	ENSG00000049239
chr1	9230000	9232800	wE	sE	aE	prE	ENSG00000049239
chr1	9233800	9237000	sP	sP	sP	P	ENSG00000049239
chr1	9237800	9238000	wE	Non-re	E/Non-re	gE	ENSG00000049239
chr1	9238800	9240800	sE	sE	sE	gE	ENSG00000049239
chr1	9244600	9245000	wE	sE	aE	gE	ENSG00000049239
chr1	9266800	9267200	wE	wE	wE	gE	ENSG00000049239
chr1	9275000	9276600	sE	wE	aE	NA	NA
chr1	9278800	9279600	wE	wE	wE	NA	NA
chr1	9280600	9280800	wE	wE	wE	NA	NA
chr1	9282600	9284800	sE	wE	aE	prE	ENSG00000171621
chr1	9292400	9295200	pP	pE	P/E	P	ENSG00000171621
chr1	9302800	9303200	wE	wE	wE	gE	ENSG00000171621
chr1	9314600	9316200	wE	wE	wE	gE	ENSG00000171621
chr1	9317400	9318200	wE	pE	aE	gE	ENSG00000171621
chr1	9362400	9363400	wE	wE	wE	gE	ENSG00000171621
chr1	9373000	9374200	wE	wE	wE	NA	NA
chr1	9381000	9381400	wE	wE	wE	NA	NA
chr1	9386000	9386800	wE	wE	wE	NA	NA
chr1	9389800	9390400	pE	wE	aE	NA	NA
chr1	9400600	9400800	wE	wE	wE	NA	NA
chr1	9406000	9406600	wE	wE	wE	NA	NA
chr1	9410400	9415000	sE	wE	aE	PiE	ENSG00000171621,ENSG00000284652
chr1	9416400	9430000	pP	pP	pP	P	ENSG00000284652
chr1	9476800	9477200	wE	wE	wE	NA	NA
chr1	9495200	9495800	wE	wP	P/E	EiE	ENSG00000171621
chr1	9522400	9522800	wE	wE	wE	NA	NA
chr1	9526000	9529400	sE	wE	aE	NA	NA
chr1	9537800	9545000	sP	sP	sP	P	ENSG00000171612
chr1	9545400	9548600	wE	sE	aE	PiE	ENSG00000171612
chr1	9554600	9560800	sE	sE	sE	gE	ENSG00000171612
chr1	9567800	9569600	sE	sE	sE	prE	ENSG00000231181
chr1	9588000	9594400	sP	sP	sP	P	ENSG00000188807
chr1	9615800	9616200	wE	wE	wE	NA	NA
chr1	9618000	9618200	wE	wE	wE	NA	NA
chr1	9624000	9632200	sP	sP	sP	PiE	ENSG00000162441,ENSG00000231789,ENSG00000233268
chr1	9632600	9632800	wE	wE	wE	NA	NA
chr1	9633400	9634800	sE	sE	sE	NA	NA
chr1	9638800	9640200	sE	sE	sE	EiE	ENSG00000162441,ENSG00000231789,ENSG00000233268
chr1	9643200	9646600	sE	sE	sE	EiE	ENSG00000162441,ENSG00000231789,ENSG00000233268
chr1	9666600	9672000	sE	sE	sE	P	ENSG00000233268
chr1	9672800	9674400	sE	sE	sE	gE	ENSG00000231789
chr1	9676000	9682200	sE	sE	sE	gE	ENSG00000231789
chr1	9683600	9691600	sP	sP	sP	P	ENSG00000231789
chr1	9701800	9706800	sE	sE	sE	gE	ENSG00000171608
chr1	9713600	9718800	sE	sE	sE	PiE	ENSG00000231789
chr1	9724000	9725400	Non-re	sE	E/Non-re	gE	ENSG00000171608
chr1	9728000	9729600	Non-re	sE	E/Non-re	gE	ENSG00000171608
chr1	9731400	9733600	sE	sE	sE	gE	ENSG00000171603
chr1	9735800	9736800	wE	sE	aE	gE	ENSG00000171603
chr1	9759600	9760000	Non-re	sE	E/Non-re	gE	ENSG00000171603
chr1	9779200	9790200	sP	sE	P/E	P	ENSG00000271264
chr1	9793800	9794000	Non-re	wE	E/Non-re	gE	ENSG00000171603
chr1	9794800	9801000	sE	sE	sE	gE	ENSG00000171603
chr1	9802200	9802600	wE	sE	aE	gE	ENSG00000171603
chr1	9803000	9803600	wE	sE	aE	gE	ENSG00000171603
chr1	9804600	9807400	sE	sE	sE	gE	ENSG00000171603
chr1	9808800	9812600	sE	sE	sE	gE	ENSG00000171603
chr1	9813000	9813800	wE	sE	aE	gE	ENSG00000171603
chr1	9815000	9816400	sE	sE	sE	gE	ENSG00000171603
chr1	9818000	9826400	pP	sP	aP	P	ENSG00000171603
chr1	9827600	9828000	Non-re	wP	P/Non-re	prE	ENSG00000171603
chr1	9849600	9851200	sP	wE	P/E	gE	ENSG00000178585
chr1	9858400	9868000	sE	sE	sE	PiE	ENSG00000271264
chr1	9875000	9875200	Non-re	wP	P/Non-re	PiE	ENSG00000162441
chr1	9880600	9882000	Non-re	wE	E/Non-re	gE	ENSG00000178585
chr1	9890400	9890600	Non-re	wE	E/Non-re	gE	ENSG00000178585
chr1	9892600	9894200	sE	wE	aE	gE	ENSG00000178585
chr1	9900000	9901000	sE	wE	aE	gE	ENSG00000178585
chr1	9903200	9905800	sE	sE	sE	gE	ENSG00000178585
chr1	9908800	9911800	sP	sP	sP	P	ENSG00000178585
chr1	9914200	9914600	wE	wE	wE	EiE	ENSG00000162441
chr1	9926800	9928200	sE	sE	sE	gE	ENSG00000162441
chr1	9940000	9945000	sP	sP	sP	P	ENSG00000162441
chr1	9949800	9952000	sE	sE	sE	PiE	ENSG00000130939,ENSG00000162441
chr1	9955600	9956000	wE	wE	wE	gE	ENSG00000283611
chr1	9960400	9961800	sE	sE	sE	P	ENSG00000283611
chr1	9997200	9997400	pE	pE	pE	P	ENSG00000162444
chr1	10018400	10019800	sE	wE	aE	NA	NA
chr1	10026800	10028000	sE	wE	aE	prE	ENSG00000130939
chr1	10032000	10037400	sP	sP	sP	P	ENSG00000130939
chr1	10038200	10038400	wE	Non-re	E/Non-re	gE	ENSG00000130939
chr1	10039000	10039800	wE	sE	aE	gE	ENSG00000130939
chr1	10043800	10044200	wE	Non-re	E/Non-re	gE	ENSG00000130939
chr1	10066200	10067800	sE	sE	sE	gE	ENSG00000130939
chr1	10073600	10075600	sE	sE	sE	gE	ENSG00000130939
chr1	10078400	10080600	sE	sE	sE	gE	ENSG00000130939
chr1	10128800	10129400	sE	sE	sE	gE	ENSG00000130939
chr1	10168000	10174200	sE	sE	sE	gE	ENSG00000130939
chr1	10185400	10185600	wE	wE	wE	NA	NA
chr1	10189200	10190600	wE	sE	aE	NA	NA
chr1	10197800	10198800	wE	wE	wE	NA	NA
chr1	10208800	10218800	pP	sP	aP	P	ENSG00000054523
chr1	10236000	10239200	sE	sE	sE	gE	ENSG00000054523
chr1	10242600	10243400	wE	wE	wE	gE	ENSG00000054523
chr1	10251200	10252400	wE	wE	wE	gE	ENSG00000054523
chr1	10253800	10254200	wE	wE	wE	gE	ENSG00000054523
chr1	10280200	10285000	sE	sE	sE	gE	ENSG00000054523
chr1	10286600	10289800	wE	sE	aE	prE	ENSG00000199562
chr1	10299000	10301600	sE	sE	sE	prE	ENSG00000264501
chr1	10307600	10310400	wE	sE	aE	gE	ENSG00000054523
chr1	10318200	10318400	Non-re	wE	E/Non-re	gE	ENSG00000054523
chr1	10321000	10321200	Non-re	wE	E/Non-re	gE	ENSG00000054523
chr1	10360000	10360400	wE	wE	wE	gE	ENSG00000054523
chr1	10380200	10380400	wE	wE	wE	gE	ENSG00000054523
chr1	10387600	10388800	sE	wE	aE	P	ENSG00000284735
chr1	10398000	10402000	sP	sP	sP	P	ENSG00000142657
chr1	10428400	10434600	sP	sP	sP	P	ENSG00000251503
chr1	10456800	10458400	sE	sE	sE	P	ENSG00000203469
chr1	10470200	10478200	sP	sP	sP	P	ENSG00000142655
chr1	10488800	10490600	sE	sE	sE	PiE	ENSG00000251503
chr1	10494400	10499400	sE	sP	P/E	PiE	ENSG00000142655,ENSG00000251503
chr1	10502000	10502600	wE	wE	wE	gE	ENSG00000142655
chr1	10507200	10518200	sE	sE	sE	gE	ENSG00000142655
chr1	10521000	10522200	sE	sE	sE	gE	ENSG00000142655
chr1	10548800	10549200	wE	wE	wE	gE	ENSG00000142655
chr1	10554600	10557400	sE	sE	sE	gE	ENSG00000142655
chr1	10578200	10579000	wE	sE	aE	gE	ENSG00000142655
chr1	10591200	10592000	wE	wE	wE	gE	ENSG00000142655
chr1	10594000	10596000	sE	sE	sE	gE	ENSG00000142655
chr1	10615000	10615600	wE	wE	wE	P	ENSG00000243267
chr1	10690000	10695400	pP	pP	pP	gE	ENSG00000130940
chr1	10761200	10762000	pE	wE	aE	gE	ENSG00000130940
chr1	10793800	10796800	pE	pE	pE	P	ENSG00000130940
chr1	10866800	10867800	pE	pE	pE	EiE	ENSG00000142655
chr1	10896400	10897000	wE	wE	wE	NA	NA
chr1	10897400	10897600	wE	wP	P/E	NA	NA
chr1	10909800	10910200	wE	wE	wE	NA	NA
chr1	10918000	10918800	wE	wE	wE	NA	NA
chr1	10922000	10923800	pE	wE	aE	NA	NA
chr1	10931800	10932800	wE	wE	wE	NA	NA
chr1	10939400	10943600	pE	wE	aE	PiE	ENSG00000120948
chr1	10944000	10944800	pE	pE	pE	EiE	ENSG00000142655,ENSG00000251503
chr1	10961000	10970400	sE	sE	sE	PiE	ENSG00000120948
chr1	10975200	10976200	wE	wE	wE	gE	ENSG00000175262
chr1	10978400	10982400	wE	wE	wE	P	ENSG00000175262
chr1	10983800	10988400	sE	sE	sE	PiE	ENSG00000120948
chr1	10989800	10990800	Non-re	wE	E/Non-re	prE	ENSG00000175262
chr1	11011200	11018600	sP	sP	sP	P	ENSG00000120948
chr1	11021600	11022400	wE	sE	aE	PiE	ENSG00000120948
chr1	11023000	11025000	sE	sE	sE	P	ENSG00000271895
chr1	11037800	11038000	wE	wE	wE	PiE	ENSG00000009724,ENSG00000116649
chr1	11051600	11052600	sE	wE	aE	P	ENSG00000009724
chr1	11057600	11064400	sP	sP	sP	P	ENSG00000116649
chr1	11072200	11074400	sE	sE	sE	PiE	ENSG00000116649
chr1	11097400	11100800	sP	sP	sP	P	ENSG00000171824
chr1	11125600	11126600	wE	Non-re	E/Non-re	gE	ENSG00000198793
chr1	11150600	11151600	Non-re	sE	E/Non-re	P	ENSG00000253086
chr1	11224800	11230200	sE	sE	sE	P	ENSG00000238173
chr1	11260200	11263600	sP	sP	sP	P	ENSG00000198793
chr1	11272400	11282400	sP	sP	sP	P	ENSG00000120942
chr1	11296600	11297400	wE	sE	aE	NA	NA
chr1	11335000	11336400	wE	wE	wE	NA	NA
chr1	11375400	11376200	wE	wE	wE	NA	NA
chr1	11383200	11384800	wE	wE	wE	NA	NA
chr1	11406400	11408000	sE	sE	sE	NA	NA
chr1	11478600	11479800	wP	pP	aP	P	ENSG00000204624
chr1	11650000	11651000	pE	pE	pE	prE	ENSG00000132879
chr1	11654200	11656200	pP	sP	aP	P	ENSG00000132879
chr1	11663400	11665600	sP	sP	sP	P	ENSG00000116663
chr1	11666200	11668000	sE	sE	sE	gE	ENSG00000116663
chr1	11669800	11671600	sE	sE	sE	gE	ENSG00000116663
chr1	11678800	11682400	pP	sP	aP	PiE	ENSG00000116663
chr1	11684200	11684800	pE	wE	aE	prE	ENSG00000162490
chr1	11703400	11704000	pE	wE	aE	gE	ENSG00000162490
chr1	11707800	11708800	wE	wE	wE	gE	ENSG00000162490
chr1	11719200	11720200	wP	wP	wP	PiE	ENSG00000132879,ENSG00000177674
chr1	11729600	11732200	sE	sE	sE	prE	ENSG00000177674
chr1	11735800	11739400	pP	sP	aP	P	ENSG00000177674
chr1	11740200	11742200	wE	sE	aE	gE	ENSG00000177674
chr1	11748800	11749200	wE	wE	wE	gE	ENSG00000177674
chr1	11772000	11773200	wE	wE	wE	gE	ENSG00000215910
chr1	11783600	11786800	sE	wE	aE	P	ENSG00000177553
chr1	11791000	11791400	wE	Non-re	E/Non-re	PiE	ENSG00000177000
chr1	11796600	11797600	sE	sE	sE	PiE	ENSG00000177000
chr1	11802000	11810600	sP	sP	sP	P	ENSG00000177000
chr1	11812800	11816600	sP	sE	P/E	PiE	ENSG00000177000
chr1	11905200	11906000	wE	wE	wE	PiE	ENSG00000116688
chr1	11914000	11916000	sE	sE	sE	P	ENSG00000201801
chr1	11919400	11931600	sP	sP	sP	P	ENSG00000116685
chr1	11933600	11938800	sP	sP	sP	P	ENSG00000083444
chr1	11972400	11973800	sE	sE	sE	prE	ENSG00000116688
chr1	11979400	11985800	sP	sP	sP	P	ENSG00000116688
chr1	11988600	11991000	sE	sE	sE	gE	ENSG00000116688
chr1	12003400	12007400	sE	sE	sE	PiE	ENSG00000243539
chr1	12012600	12014600	sE	sE	sE	prE	ENSG00000116691
chr1	12018400	12023800	sP	sP	sP	P	ENSG00000116691
chr1	12028400	12030600	sE	sE	sE	P	ENSG00000276869
chr1	12037400	12042600	sE	sE	sE	P	ENSG00000243539
chr1	12124800	12126200	Non-re	sE	E/Non-re	PiE	ENSG00000162496
chr1	12132400	12133600	sE	sE	sE	gE	ENSG00000120949
chr1	12182600	12185000	sE	sE	sE	prE	ENSG00000263676
chr1	12189000	12190200	Non-re	sE	E/Non-re	P	ENSG00000263676
chr1	12229600	12233400	sP	sP	sP	P	ENSG00000048707
chr1	12234200	12235400	wE	sE	aE	gE	ENSG00000048707
chr1	12286400	12289600	sE	sE	sE	gE	ENSG00000048707
chr1	12296000	12297600	sE	sE	sE	gE	ENSG00000048707
chr1	12341600	12342200	wE	sE	aE	gE	ENSG00000048707
chr1	12343400	12347200	sE	sE	sE	gE	ENSG00000048707
chr1	12433000	12440600	sE	sE	sE	PiE	ENSG00000162496
chr1	12441600	12443400	pE	wE	aE	gE	ENSG00000048707
chr1	12447800	12452400	sE	sE	sE	gE	ENSG00000048707
chr1	12467200	12468000	sE	wE	aE	gE	ENSG00000048707
chr1	12472200	12474000	sE	sE	sE	gE	ENSG00000048707
chr1	12475800	12476000	Non-re	wE	E/Non-re	gE	ENSG00000048707
chr1	12476400	12478800	Non-re	sE	E/Non-re	gE	ENSG00000048707
chr1	12480600	12482000	wE	sE	aE	gE	ENSG00000048707
chr1	12486600	12487200	wE	wE	wE	gE	ENSG00000048707
chr1	12595200	12596600	pE	wE	aE	gE	ENSG00000162496
chr1	12602200	12602400	wE	wE	wE	gE	ENSG00000162496
chr1	12603800	12604800	wE	wE	wE	gE	ENSG00000162496
chr1	12615600	12621000	pP	pE	P/E	P	ENSG00000162496
chr1	12745600	12746400	wE	wE	wE	P	ENSG00000157330
chr1	13494000	13494800	wE	wE	wE	gE	ENSG00000162494
chr1	13642400	13643400	wE	wE	wE	NA	NA
chr1	13646400	13647200	wE	wE	wE	NA	NA
chr1	13664000	13668600	sE	wE	aE	P	ENSG00000237445
chr1	13674400	13676000	wE	wE	wE	NA	NA
chr1	13686800	13688200	sE	wE	aE	NA	NA
chr1	13693400	13694000	wE	wE	wE	prE	ENSG00000116731
chr1	13716400	13717000	sE	sE	sE	gE	ENSG00000116731
chr1	13723000	13736000	sP	sP	sP	PiE	ENSG00000237445
chr1	13736800	13738000	sE	sE	sE	gE	ENSG00000116731
chr1	13741000	13742000	sE	sE	sE	gE	ENSG00000116731
chr1	13766200	13768000	sE	sE	sE	gE	ENSG00000116731
chr1	13768800	13769600	Non-re	sE	E/Non-re	gE	ENSG00000116731
chr1	13770200	13770800	Non-re	sE	E/Non-re	gE	ENSG00000116731
chr1	13779800	13784400	sE	sE	sE	gE	ENSG00000116731
chr1	13791800	13796000	sE	sE	sE	gE	ENSG00000116731
chr1	13796800	13797800	sE	sE	sE	gE	ENSG00000116731
chr1	13807400	13808800	wE	sE	aE	PiE	ENSG00000237445
chr1	13811000	13812000	wE	wE	wE	gE	ENSG00000116731
chr1	13813200	13813600	wE	wE	wE	PiE	ENSG00000237445
chr1	13906800	13909000	wE	wE	wE	gE	ENSG00000189337
chr1	13910800	13913000	wE	wE	wE	gE	ENSG00000189337
chr1	13921200	13921400	wE	Non-re	E/Non-re	gE	ENSG00000189337
chr1	14003200	14004400	wE	wE	wE	gE	ENSG00000189337
chr1	14039600	14040200	wE	wE	wE	gE	ENSG00000189337
chr1	14098200	14099800	wE	wE	wE	gE	ENSG00000189337
chr1	14114200	14115000	wE	wE	wE	gE	ENSG00000189337
chr1	14117800	14118400	wE	wE	wE	gE	ENSG00000189337
chr1	14181000	14182000	pE	pE	pE	gE	ENSG00000189337
chr1	14253800	14254800	wE	wE	wE	gE	ENSG00000189337
chr1	14334000	14334800	wE	wE	wE	gE	ENSG00000189337
chr1	14500200	14503200	wE	wE	wE	gE	ENSG00000189337
chr1	14515000	14524000	sE	sE	sE	gE	ENSG00000189337
chr1	14526800	14528400	wE	wE	wE	gE	ENSG00000189337
chr1	14538800	14541600	wE	wE	wE	gE	ENSG00000189337
chr1	14542800	14545000	wE	pE	aE	gE	ENSG00000189337
chr1	14554200	14554600	wE	Non-re	E/Non-re	gE	ENSG00000189337
chr1	14567000	14567600	wE	wE	wE	gE	ENSG00000189337
chr1	14571200	14572800	wE	wE	wE	gE	ENSG00000189337
chr1	14597600	14604200	pE	pE	pE	gE	ENSG00000189337
chr1	14606400	14606600	wE	Non-re	E/Non-re	gE	ENSG00000189337
chr1	14609200	14612200	wE	Non-re	E/Non-re	gE	ENSG00000189337
chr1	14617200	14617400	wE	Non-re	E/Non-re	gE	ENSG00000189337
chr1	14617800	14618200	wE	Non-re	E/Non-re	gE	ENSG00000189337
chr1	14625800	14626600	wE	Non-re	E/Non-re	gE	ENSG00000189337
chr1	14660600	14661600	wE	wE	wE	gE	ENSG00000189337
chr1	14671400	14676000	wE	wE	wE	gE	ENSG00000189337
chr1	14704600	14705600	wE	wE	wE	gE	ENSG00000189337
chr1	14712200	14713600	wE	wE	wE	gE	ENSG00000189337
chr1	14724600	14725000	wE	wP	P/E	gE	ENSG00000189337
chr1	14748800	14751400	wE	wE	wE	gE	ENSG00000189337
chr1	14752800	14758400	wE	wE	wE	gE	ENSG00000189337
chr1	14761400	14762200	wE	Non-re	E/Non-re	gE	ENSG00000189337
chr1	14769000	14769600	wE	Non-re	E/Non-re	gE	ENSG00000189337
chr1	14777400	14779200	wE	pE	aE	gE	ENSG00000189337
chr1	14784400	14784800	wE	Non-re	E/Non-re	gE	ENSG00000189337
chr1	14808800	14809400	wE	Non-re	E/Non-re	gE	ENSG00000189337
chr1	14824000	14825200	wE	wE	wE	gE	ENSG00000189337
chr1	14829000	14829400	wE	Non-re	E/Non-re	gE	ENSG00000189337
chr1	14834000	14837400	wE	pE	aE	gE	ENSG00000189337
chr1	14849600	14850800	wE	Non-re	E/Non-re	gE	ENSG00000189337
chr1	14875600	14876000	wE	Non-re	E/Non-re	gE	ENSG00000189337
chr1	14877000	14877600	wE	pE	aE	gE	ENSG00000189337
chr1	14881600	14883000	wE	wE	wE	gE	ENSG00000189337
chr1	14911000	14911600	wE	wE	wE	gE	ENSG00000189337
chr1	14912000	14914800	wE	wE	wE	gE	ENSG00000189337
chr1	14920800	14922000	wE	Non-re	E/Non-re	gE	ENSG00000189337
chr1	14923600	14926800	pE	pE	pE	gE	ENSG00000189337
chr1	14950600	14951200	wE	Non-re	E/Non-re	gE	ENSG00000189337
chr1	14996000	14997400	wE	Non-re	E/Non-re	gE	ENSG00000189337
chr1	15033200	15034200	wE	wE	wE	gE	ENSG00000189337
chr1	15090400	15091000	wE	Non-re	E/Non-re	gE	ENSG00000189337
chr1	15095400	15095800	wE	wE	wE	gE	ENSG00000189337
chr1	15111600	15113000	wE	wE	wE	gE	ENSG00000189337
chr1	15137400	15138400	wE	wE	wE	gE	ENSG00000175147
chr1	15139400	15139600	wE	Non-re	E/Non-re	gE	ENSG00000175147
chr1	15146800	15147600	wE	wE	wE	P	ENSG00000171729
chr1	15152600	15158200	pP	pE	P/E	P	ENSG00000175147
chr1	15158600	15164200	sE	wE	aE	prE	ENSG00000175147
chr1	15165000	15169600	sE	wE	aE	gE	ENSG00000204464
chr1	15171200	15173000	sE	pE	aE	P	ENSG00000204464
chr1	15173800	15179200	sE	wE	aE	prE	ENSG00000204464
chr1	15181400	15182600	sE	pE	aE	gE	ENSG00000171729
chr1	15187800	15188600	wE	Non-re	E/Non-re	gE	ENSG00000171729
chr1	15189600	15189800	wE	wE	wE	gE	ENSG00000171729
chr1	15206400	15207600	wE	wE	wE	gE	ENSG00000171729
chr1	15208200	15208400	wE	Non-re	E/Non-re	gE	ENSG00000171729
chr1	15218200	15219200	wE	wE	wE	prE	ENSG00000278480
chr1	15224400	15225000	wE	wE	wE	P	ENSG00000278480
chr1	15230400	15233000	wE	wE	wE	EiE	ENSG00000142621
chr1	15234600	15234800	wE	wE	wE	NA	NA
chr1	15243200	15245800	wE	wE	wE	prE	ENSG00000142621
chr1	15246800	15250200	pE	pE	pE	P	ENSG00000142621
chr1	15251800	15254600	wE	wE	wE	gE	ENSG00000142621
chr1	15257400	15259200	wE	wE	wE	gE	ENSG00000142621
chr1	15260400	15262600	wE	wE	wE	gE	ENSG00000142621
chr1	15266200	15266400	wE	Non-re	E/Non-re	gE	ENSG00000142621
chr1	15268800	15269800	pE	wE	aE	gE	ENSG00000142621
chr1	15281000	15281800	pE	pE	pE	gE	ENSG00000142621
chr1	15296800	15297800	wE	wE	wE	gE	ENSG00000142621
chr1	15340400	15340600	wE	wP	P/E	P	ENSG00000236045
chr1	15341600	15342600	sE	wE	aE	PiE	ENSG00000142634
chr1	15345400	15347600	wE	wE	wE	P	ENSG00000233485
chr1	15352200	15352600	wE	wE	wE	prE	ENSG00000233485
chr1	15384200	15387000	pE	wE	aE	gE	ENSG00000142621
chr1	15408800	15420000	sP	sP	sP	P	ENSG00000142634
chr1	15438200	15439200	wE	wE	wE	P	ENSG00000162438
chr1	15456000	15456400	wE	wE	wE	P	ENSG00000142615
chr1	15464200	15465400	pE	wE	aE	P	ENSG00000215704
chr1	15468800	15470000	wE	wE	wE	gE	ENSG00000215704
chr1	15485600	15486600	wE	wE	wE	gE	ENSG00000215704
chr1	15491200	15491400	wE	Non-re	E/Non-re	gE	ENSG00000215704
chr1	15508800	15509200	wE	wE	wE	gE	ENSG00000132906
chr1	15514600	15517000	sE	sE	sE	PiE	ENSG00000132906
chr1	15521600	15529400	sP	sP	sP	P	ENSG00000132906
chr1	15530600	15533000	sE	sE	sE	prE	ENSG00000132906
chr1	15563600	15565000	sE	sE	sE	gE	ENSG00000116138
chr1	15570000	15570400	Non-re	sE	E/Non-re	P	ENSG00000272510
chr1	15571000	15573000	sE	sE	sE	prE	ENSG00000272510
chr1	15578600	15581400	sE	sE	sE	gE	ENSG00000116771
chr1	15583600	15585600	pP	sP	aP	P	ENSG00000116771
chr1	15595200	15598600	pE	wE	aE	prE	ENSG00000235084
chr1	15602800	15604400	pP	sP	aP	P	ENSG00000237301
chr1	15615800	15629200	sP	sP	sP	P	ENSG00000197312
chr1	15657200	15657600	Non-re	sE	E/Non-re	P	ENSG00000215695
chr1	15670800	15672000	wE	wE	wE	NA	NA
chr1	15674400	15675000	wE	wE	wE	prE	ENSG00000116786
chr1	15678400	15688600	sP	sP	sP	P	ENSG00000116786
chr1	15690400	15699200	sP	sP	sP	PiE	ENSG00000116786
chr1	15712200	15713000	sE	sE	sE	gE	ENSG00000116786
chr1	15741600	15741800	wE	wE	wE	P	ENSG00000237938
chr1	15745800	15747000	wE	wE	wE	prE	ENSG00000237938
chr1	15764600	15764800	Non-re	wE	E/Non-re	gE	ENSG00000162458
chr1	15765400	15766600	wE	wE	wE	gE	ENSG00000162458
chr1	15789000	15789400	wE	wE	wE	P	ENSG00000224321
chr1	15795400	15796200	wE	wE	wE	NA	NA
chr1	15798800	15799800	wE	wE	wE	NA	NA
chr1	15813800	15814600	wE	wE	wE	prE	ENSG00000233954
chr1	15823200	15824200	wE	wE	wE	prE	ENSG00000178715
chr1	15829600	15838000	sP	sP	sP	PiE	ENSG00000132906,ENSG00000270620
chr1	15841200	15842200	sE	wE	aE	prE	ENSG00000065526
chr1	15866200	15867000	wE	sE	aE	gE	ENSG00000065526
chr1	15870200	15870800	wE	sE	aE	gE	ENSG00000065526
chr1	15873200	15875200	wE	sE	aE	gE	ENSG00000065526
chr1	15877200	15878600	sE	sE	sE	gE	ENSG00000065526
chr1	15881200	15887200	sE	sE	sE	gE	ENSG00000065526
chr1	15892200	15897200	sE	sE	sE	gE	ENSG00000065526
chr1	15900000	15900400	sE	sE	sE	gE	ENSG00000065526
chr1	15904000	15905000	sE	sE	sE	gE	ENSG00000065526
chr1	15915200	15920800	sE	sE	sE	P	ENSG00000270620
chr1	15938200	15938600	Non-re	sE	E/Non-re	gE	ENSG00000065526
chr1	15946800	15952000	sE	sE	sE	PiE	ENSG00000270620
chr1	15952400	15952600	wE	wE	wE	gE	ENSG00000116809
chr1	15954000	15954400	wE	wE	wE	gE	ENSG00000116809
chr1	16004600	16007800	wE	wE	wE	P	ENSG00000233078
chr1	16027000	16027400	pE	Non-re	E/Non-re	prE	ENSG00000173641
chr1	16035600	16036000	wE	wE	wE	prE	ENSG00000184908
chr1	16048600	16049000	pE	wE	aE	prE	ENSG00000232456
chr1	16055800	16056200	wE	wE	wE	PiE	ENSG00000233078
chr1	16070200	16070800	wE	wE	wE	gE	ENSG00000185519
chr1	16073000	16074600	pE	pE	pE	P	ENSG00000185519
chr1	16079000	16079800	wE	wP	P/E	PiE	ENSG00000261135
chr1	16122600	16123400	wE	wE	wE	NA	NA
chr1	16130400	16130800	wE	wE	wE	gE	ENSG00000142627
chr1	16140600	16142000	wE	wE	wE	gE	ENSG00000142627
chr1	16144600	16147000	wE	wE	wE	EiE	ENSG00000201638,ENSG00000219481,ENSG00000227630,ENSG00000230628,ENSG00000261135
chr1	16153800	16156200	pE	pE	pE	P	ENSG00000142627
chr1	16162400	16163200	pE	pE	pE	prE	ENSG00000142627
chr1	16163600	16165200	wE	pE	aE	prE	ENSG00000142627
chr1	16167400	16168600	pE	pE	pE	NA	NA
chr1	16177800	16179000	wE	wE	wE	NA	NA
chr1	16205800	16207800	wP	sP	aP	PiE	ENSG00000132881,ENSG00000142632
chr1	16210200	16210600	wE	Non-re	E/Non-re	gE	ENSG00000142632
chr1	16216000	16218000	pP	pP	pP	P	ENSG00000142632
chr1	16220000	16220600	wE	wE	wE	prE	ENSG00000142632
chr1	16235800	16238400	sP	sP	sP	P	ENSG00000132881
chr1	16248000	16251000	sE	sE	sE	prE	ENSG00000233929
chr1	16253800	16255200	wE	sE	aE	gE	ENSG00000037637
chr1	16293600	16295000	sE	sE	sE	gE	ENSG00000037637
chr1	16297200	16297400	wE	wE	wE	gE	ENSG00000037637
chr1	16320800	16324400	sE	sE	sE	gE	ENSG00000037637
chr1	16327000	16327600	sE	sE	sE	gE	ENSG00000037637
chr1	16334600	16335400	wE	sE	aE	gE	ENSG00000037637
chr1	16344200	16344800	wE	wE	wE	prE	ENSG00000055070
chr1	16346800	16353800	sP	sP	sP	P	ENSG00000037637
chr1	16363600	16365200	wE	wE	wE	gE	ENSG00000055070
chr1	16366400	16378000	sP	sP	sP	P	ENSG00000226457
chr1	16379400	16379600	wE	wE	wE	PiE	ENSG00000226457
chr1	16383200	16392200	sE	sE	sE	PiE	ENSG00000226457
chr1	16408400	16409400	wE	wE	wE	gE	ENSG00000187144
chr1	16413000	16413600	wE	wE	wE	gE	ENSG00000187144
chr1	16419800	16423000	wE	sE	aE	PiE	ENSG00000157191
chr1	16423600	16423800	wE	Non-re	E/Non-re	gE	ENSG00000187144
chr1	16424800	16426400	wE	wE	wE	gE	ENSG00000187144
chr1	16432400	16435200	wE	wE	wE	prE	ENSG00000157191
chr1	16440000	16446800	sP	sP	sP	P	ENSG00000157191
chr1	16449400	16454200	sE	sE	sE	PiE	ENSG00000157191
chr1	16473400	16473600	wE	wE	wE	gE	ENSG00000080947
chr1	16492600	16495000	sE	sE	sE	gE	ENSG00000080947
chr1	16497400	16500800	pP	pP	pP	P	ENSG00000080947
chr1	16512600	16515200	sP	sP	sP	P	ENSG00000261135
chr1	16540200	16540800	wE	wE	wE	P	ENSG00000233421
chr1	16544000	16545400	pE	pE	pE	prE	ENSG00000233421
chr1	16550800	16553400	sE	sE	sE	P	ENSG00000225710
chr1	16612400	16614400	pP	pE	P/E	P	ENSG00000219481
chr1	16627600	16627800	wE	Non-re	E/Non-re	gE	ENSG00000215908
chr1	16642000	16642200	wE	wE	wE	P	ENSG00000186301
chr1	16642800	16645600	sP	sP	sP	P	ENSG00000283773
chr1	16676200	16678400	pE	pE	pE	prE	ENSG00000207513
chr1	16685800	16686400	pE	pE	pE	P	ENSG00000236698
chr1	16715800	16716000	Non-re	wE	E/Non-re	gE	ENSG00000268869
chr1	16719200	16719800	wE	wE	wE	gE	ENSG00000268869
chr1	16727400	16729000	pE	wE	aE	prE	ENSG00000268869
chr1	16854800	16855400	wE	wE	wE	P	ENSG00000230239
chr1	16856000	16857000	wE	wE	wE	P	ENSG00000223643
chr1	16862400	16863800	wE	wE	wE	P	ENSG00000263811
chr1	16873400	16874000	pE	pE	pE	P	ENSG00000277234
chr1	16888800	16890000	pP	pE	P/E	P	ENSG00000238142
chr1	16894400	16897600	sP	wP	aP	P	ENSG00000207005
chr1	16901000	16907200	sP	pP	aP	P	ENSG00000272426
chr1	16912200	16915000	pE	pE	pE	PiE	ENSG00000206737,ENSG00000272426
chr1	16948000	16948800	Non-re	wE	E/Non-re	gE	ENSG00000058453
chr1	16951800	16952200	wP	wP	wP	PiE	ENSG00000272426
chr1	16960200	16961600	wP	wP	wP	PiE	ENSG00000117118,ENSG00000272426
chr1	16980400	16980600	pE	pE	pE	gE	ENSG00000226526
chr1	17009000	17014800	sP	sP	sP	P	ENSG00000159363
chr1	17018400	17020600	sE	sE	sE	prE	ENSG00000159363
chr1	17022800	17025000	sE	sE	sE	gE	ENSG00000117118
chr1	17038200	17038800	wE	wE	wE	gE	ENSG00000117118
chr1	17040000	17040600	wE	sE	aE	gE	ENSG00000117118
chr1	17045400	17048800	sE	sE	sE	PiE	ENSG00000272426
chr1	17051000	17054800	sP	sP	sP	P	ENSG00000117118
chr1	17059800	17061000	pE	wE	aE	prE	ENSG00000117118
chr1	17062200	17063400	wE	wE	wE	PiE	ENSG00000117115
chr1	17074600	17076600	wE	wE	wE	gE	ENSG00000117115
chr1	17078600	17082600	sE	sE	sE	gE	ENSG00000117115
chr1	17094200	17095600	wE	wE	wE	gE	ENSG00000117115
chr1	17099600	17101200	wE	wE	wE	gE	ENSG00000117115
chr1	17108600	17109600	wE	wE	wE	gE	ENSG00000117115
chr1	17112200	17113600	wE	Non-re	E/Non-re	gE	ENSG00000117115
chr1	17118600	17121800	pE	pE	pE	P	ENSG00000117115
chr1	17126000	17129000	wE	wE	wE	EiE	ENSG00000142623
chr1	17135200	17135600	wE	wE	wE	NA	NA
chr1	17138600	17143400	sE	sE	sE	PiE	ENSG00000282843
chr1	17155800	17157000	sE	wP	P/E	NA	NA
chr1	17161200	17161800	wE	wE	wE	NA	NA
chr1	17181600	17182600	pE	wE	aE	prE	ENSG00000204362
chr1	17192200	17192600	wE	wE	wE	gE	ENSG00000204362
chr1	17200400	17202400	wE	wE	wE	P	ENSG00000142623
chr1	17206200	17209000	wE	wE	wE	P	ENSG00000282843
chr1	17212400	17213200	wE	wE	wE	gE	ENSG00000142623
chr1	17230800	17232400	wE	wE	wE	gE	ENSG00000142623
chr1	17233600	17234000	wE	wE	wE	gE	ENSG00000142623
chr1	17245400	17247200	wE	wE	wE	prE	ENSG00000142619
chr1	17268600	17269200	wE	wE	wE	prE	ENSG00000266634
chr1	17274400	17276000	sE	wE	aE	P	ENSG00000266634
chr1	17348200	17350200	wE	wE	wE	gE	ENSG00000159339
chr1	17393400	17393800	wE	wE	wE	gE	ENSG00000276747
chr1	17430600	17442600	sP	sP	sP	P	ENSG00000179051
chr1	17443200	17444200	wE	wE	wE	prE	ENSG00000179051
chr1	17447200	17447600	wE	wE	wE	prE	ENSG00000179051
chr1	17451600	17453400	wE	wE	wE	NA	NA
chr1	17487400	17489000	sE	wE	aE	NA	NA
chr1	17530400	17531400	wE	wE	wE	prE	ENSG00000074964
chr1	17535200	17537600	wE	wE	wE	prE	ENSG00000074964
chr1	17539600	17542200	pE	pE	pE	P	ENSG00000074964
chr1	17550400	17552200	wE	wE	wE	gE	ENSG00000074964
chr1	17553600	17554600	wE	wE	wE	gE	ENSG00000074964
chr1	17559800	17560200	Non-re	wE	E/Non-re	gE	ENSG00000074964
chr1	17575800	17577200	wE	wE	wE	gE	ENSG00000074964
chr1	17580000	17582200	wE	wE	wE	gE	ENSG00000074964
chr1	17630000	17630600	wE	wE	wE	gE	ENSG00000074964
chr1	17635400	17636800	wE	wE	wE	gE	ENSG00000074964
chr1	17942000	17942200	Non-re	wE	E/Non-re	NA	NA
chr1	17970600	17971800	wE	wE	wE	NA	NA
chr1	17999800	18000600	wE	wE	wE	NA	NA
chr1	18041000	18041800	wE	wE	wE	gE	ENSG00000284653
chr1	18178000	18178600	wE	wE	wE	gE	ENSG00000230035
chr1	18203600	18204200	wE	wE	wE	gE	ENSG00000117154
chr1	18279000	18280200	wE	wE	wE	gE	ENSG00000117154
chr1	18281200	18290200	wE	sE	aE	gE	ENSG00000117154
chr1	18293800	18294800	wE	wE	wE	gE	ENSG00000117154
chr1	18323000	18324000	wE	Non-re	E/Non-re	gE	ENSG00000117154
chr1	18339200	18345200	wE	wE	wE	gE	ENSG00000117154
chr1	18347200	18348600	wE	wE	wE	gE	ENSG00000117154
chr1	18477800	18479000	wE	wE	wE	P	ENSG00000179023
chr1	18481000	18481600	wE	wE	wE	gE	ENSG00000179023
chr1	18491000	18491800	wE	wE	wE	NA	NA
chr1	18573200	18573800	wE	wE	wE	NA	NA
chr1	18901200	18903800	sP	sP	sP	P	ENSG00000159423
chr1	18908000	18908600	sE	sE	sE	prE	ENSG00000159423
chr1	18913400	18913600	wE	wE	wE	PiE	ENSG00000169991
chr1	18922800	18932800	sP	sE	P/E	P	ENSG00000255275
chr1	18938600	18939200	wE	wE	wE	gE	ENSG00000169991
chr1	18943400	18945400	sE	sE	sE	gE	ENSG00000169991
chr1	18947000	18958400	sP	sP	sP	P	ENSG00000169991
chr1	18965400	18966200	wE	wE	wE	PiE	ENSG00000255275
chr1	18980800	18982000	wE	wE	wE	NA	NA
chr1	19010400	19012200	wE	wE	wE	NA	NA
chr1	19014000	19014600	wE	wE	wE	NA	NA
chr1	19045000	19045200	wE	Non-re	E/Non-re	NA	NA
chr1	19087000	19090800	sE	sE	sE	gE	ENSG00000127481
chr1	19123600	19125400	sE	sE	sE	gE	ENSG00000127481
chr1	19164200	19172000	sE	sE	sE	PiE	ENSG00000127481
chr1	19202000	19214400	sP	sP	sP	P	ENSG00000127481
chr1	19219600	19221000	sE	sE	sE	PiE	ENSG00000127481
chr1	19249200	19255200	sP	sP	sP	P	ENSG00000053372
chr1	19288600	19289200	pE	wP	P/E	prE	ENSG00000270728
chr1	19310400	19317800	sP	sP	sP	P	ENSG00000040487
chr1	19336600	19337000	wE	wE	wE	NA	NA
chr1	19360000	19360800	Non-re	sE	E/Non-re	gE	ENSG00000077549
chr1	19387200	19388800	wE	sE	aE	gE	ENSG00000077549
chr1	19389800	19396200	sE	sE	sE	gE	ENSG00000077549
chr1	19399200	19400000	Non-re	sE	E/Non-re	gE	ENSG00000077549
chr1	19401800	19404000	sE	sE	sE	gE	ENSG00000077549
chr1	19407800	19415600	sE	sE	sE	prE	ENSG00000240490
chr1	19430200	19431400	wE	sE	aE	gE	ENSG00000077549
chr1	19432200	19434200	sE	sE	sE	gE	ENSG00000077549
chr1	19435800	19441000	sE	sE	sE	gE	ENSG00000077549
chr1	19444400	19444800	wE	sE	aE	gE	ENSG00000077549
chr1	19445200	19451800	sE	sE	sE	gE	ENSG00000077549
chr1	19505200	19506600	sE	wE	aE	prE	ENSG00000201609
chr1	19512200	19513200	wE	wE	wE	NA	NA
chr1	19582200	19582800	wE	wE	wE	NA	NA
chr1	19595600	19607400	sP	sP	sP	P	ENSG00000173436
chr1	19609800	19610000	wE	Non-re	E/Non-re	gE	ENSG00000270136
chr1	19643400	19647000	pE	pE	pE	gE	ENSG00000270136
chr1	19653600	19654400	wE	wE	wE	gE	ENSG00000270136
chr1	19659400	19660000	wE	wP	P/E	prE	ENSG00000158748
chr1	19662000	19662400	wE	wE	wE	EiE	ENSG00000040487
chr1	19664400	19665600	pE	pE	pE	P	ENSG00000158748
chr1	19689600	19690600	sE	sE	sE	gE	ENSG00000162542
chr1	19697600	19698800	sE	sE	sE	gE	ENSG00000162542
chr1	19703400	19704600	sE	wE	aE	gE	ENSG00000162542
chr1	19708000	19713600	sE	sE	sE	PiE	ENSG00000040487
chr1	19715200	19716000	wE	wE	wE	gE	ENSG00000162542
chr1	19721000	19721200	wE	wE	wE	gE	ENSG00000162542
chr1	19787000	19788400	sE	sE	sE	gE	ENSG00000162542
chr1	19790000	19791000	wE	sE	aE	gE	ENSG00000162542
chr1	19793200	19794600	sE	sE	sE	gE	ENSG00000162542
chr1	19798200	19801400	sP	sP	sP	P	ENSG00000162542
chr1	19824600	19825000	wE	wE	wE	prE	ENSG00000178828
chr1	19881600	19886800	sP	sP	sP	P	ENSG00000169914
chr1	19888000	19889000	wE	sE	aE	gE	ENSG00000169914
chr1	19892600	19893200	wE	sE	aE	gE	ENSG00000169914
chr1	19896000	19896400	wE	wE	wE	gE	ENSG00000169914
chr1	19954200	19954600	wE	wE	wE	NA	NA
chr1	19960400	19961400	wE	wE	wE	prE	ENSG00000242688
chr1	20037600	20038600	wE	wE	wE	gE	ENSG00000127472
chr1	20047000	20047400	wE	wE	wE	gE	ENSG00000127472
chr1	20058200	20061400	wE	wE	wE	gE	ENSG00000127472
chr1	20073000	20073800	wE	wE	wE	gE	ENSG00000127472
chr1	20076400	20082200	sE	wE	aE	gE	ENSG00000127472
chr1	20098400	20099400	wE	Non-re	E/Non-re	NA	NA
chr1	20099800	20100000	wE	wE	wE	NA	NA
chr1	20101200	20101600	wE	wE	wE	EiE	ENSG00000227066
chr1	20107600	20110200	wE	wE	wE	EiE	ENSG00000227066
chr1	20117200	20117600	wE	wE	wE	gE	ENSG00000117215
chr1	20119000	20120400	sE	wE	aE	P	ENSG00000117215
chr1	20122600	20128200	sE	sE	sE	prE	ENSG00000117215
chr1	20151800	20152600	wP	wP	wP	prE	ENSG00000227066
chr1	20153600	20155000	wE	wE	wE	P	ENSG00000227066
chr1	20156200	20156400	wE	Non-re	E/Non-re	gE	ENSG00000227066
chr1	20171200	20172200	wE	wE	wE	gE	ENSG00000187980
chr1	20185400	20187000	pE	pE	pE	P	ENSG00000225986
chr1	20207400	20208200	wE	wE	wE	NA	NA
chr1	20212200	20213600	pE	pE	pE	EiE	ENSG00000090432
chr1	20248800	20250800	wE	wE	wE	NA	NA
chr1	20278400	20279400	wE	wE	wE	NA	NA
chr1	20289600	20290000	wE	Non-re	E/Non-re	P	ENSG00000158816
chr1	20320400	20323200	sE	wE	aE	P	ENSG00000226664
chr1	20380400	20382000	sE	wE	aE	gE	ENSG00000236963
chr1	20426200	20427400	wE	wE	wE	gE	ENSG00000236963
chr1	20494000	20494400	wE	wP	P/E	PiE	ENSG00000090432
chr1	20504200	20509000	sP	sP	sP	P	ENSG00000090432
chr1	20511600	20512600	wE	wE	wE	prE	ENSG00000090432
chr1	20589600	20589800	pE	pE	pE	gE	ENSG00000158825
chr1	20616200	20617800	Non-re	wE	E/Non-re	gE	ENSG00000158825
chr1	20633000	20635200	pP	pP	pP	P	ENSG00000158828
chr1	20657400	20662800	sP	sP	sP	P	ENSG00000244038
chr1	20678200	20679600	wE	wE	wE	PiE	ENSG00000244038
chr1	20696400	20697400	wP	wP	wP	P	ENSG00000235432
chr1	20717400	20718400	pE	pE	pE	P	ENSG00000117245
chr1	20731200	20733800	pP	pP	pP	P	ENSG00000233069
chr1	20780800	20788600	sP	sP	sP	P	ENSG00000127483
chr1	20874000	20876200	sE	sE	sE	gE	ENSG00000075151
chr1	20926600	20926800	Non-re	wE	E/Non-re	gE	ENSG00000075151
chr1	20931400	20934000	sE	sE	sE	gE	ENSG00000075151
chr1	20949200	20949800	wE	sE	aE	gE	ENSG00000075151
chr1	20963800	20967600	sE	sE	sE	gE	ENSG00000075151
chr1	20974200	20974600	wE	wE	wE	PiE	ENSG00000075151
chr1	20987800	20989000	wE	sE	aE	P	ENSG00000221808
chr1	20991600	20994200	sE	sE	sE	prE	ENSG00000221808
chr1	20997000	21000600	sE	sE	sE	prE	ENSG00000221808
chr1	21006000	21007400	wE	sE	aE	P	ENSG00000233072
chr1	21016000	21017000	sE	sE	sE	gE	ENSG00000075151
chr1	21021200	21023200	sE	sP	P/E	gE	ENSG00000075151
chr1	21027200	21029200	sE	sE	sE	gE	ENSG00000075151
chr1	21050800	21052600	sE	sE	sE	gE	ENSG00000075151
chr1	21069000	21069800	wE	wE	wE	gE	ENSG00000075151
chr1	21071000	21071800	sE	sE	sE	gE	ENSG00000075151
chr1	21076400	21077200	wE	sE	aE	P	ENSG00000236073
chr1	21084200	21084800	sE	sE	sE	gE	ENSG00000075151
chr1	21088600	21092200	sE	sE	sE	gE	ENSG00000075151
chr1	21093400	21093800	sE	wE	aE	gE	ENSG00000075151
chr1	21098800	21100000	sE	sE	sE	gE	ENSG00000075151
chr1	21104400	21104600	wE	wE	wE	gE	ENSG00000075151
chr1	21117400	21118200	sE	sE	sE	gE	ENSG00000075151
chr1	21154800	21155600	sE	sE	sE	prE	ENSG00000235112
chr1	21157800	21158400	wE	wE	wE	P	ENSG00000235112
chr1	21163200	21164000	wE	sE	aE	gE	ENSG00000075151
chr1	21165200	21166600	sE	sE	sE	PiE	ENSG00000075151
chr1	21171400	21177600	sP	sP	sP	P	ENSG00000075151
chr1	21184000	21184600	wE	wE	wE	prE	ENSG00000075151
chr1	21216600	21217200	wE	wE	wE	NA	NA
chr1	21284800	21285400	sE	wE	aE	prE	ENSG00000231105
chr1	21288200	21297200	sP	pP	aP	P	ENSG00000231105
chr1	21299000	21300200	wE	wE	wE	gE	ENSG00000117298
chr1	21323200	21327000	sE	wE	aE	PiE	ENSG00000231105
chr1	21329400	21330000	sE	wE	aE	gE	ENSG00000117298
chr1	21331800	21339000	sE	pE	aE	PiE	ENSG00000117298,ENSG00000231105
chr1	21339600	21342400	wE	pE	aE	gE	ENSG00000117298
chr1	21343000	21347200	pP	pE	P/E	P	ENSG00000117298
chr1	21380200	21382000	wE	wE	wE	NA	NA
chr1	21383000	21385800	wE	pE	aE	NA	NA
chr1	21395800	21398200	sE	wE	aE	P	ENSG00000236216
chr1	21409400	21411000	pE	Non-re	E/Non-re	P	ENSG00000236009
chr1	21439400	21441400	pP	pP	pP	P	ENSG00000142794
chr1	21488200	21489200	wE	wE	wE	NA	NA
chr1	21508800	21509200	pE	pE	pE	P	ENSG00000162551
chr1	21604200	21604800	wE	Non-re	E/Non-re	gE	ENSG00000076864
chr1	21607000	21607800	wE	wE	wE	gE	ENSG00000076864
chr1	21614400	21615200	wE	wE	wE	gE	ENSG00000076864
chr1	21622200	21622600	Non-re	pE	E/Non-re	gE	ENSG00000076864
chr1	21651200	21652000	pE	pE	pE	gE	ENSG00000076864
chr1	21659400	21659800	pE	pE	pE	PiE	ENSG00000076864
chr1	21669200	21670000	pE	pE	pE	P	ENSG00000076864
chr1	21698400	21698800	wE	sE	aE	PiE	ENSG00000090686
chr1	21704200	21705000	sE	sE	sE	gE	ENSG00000090686
chr1	21706200	21707200	sE	sE	sE	gE	ENSG00000090686
chr1	21721600	21722600	Non-re	sE	E/Non-re	gE	ENSG00000090686
chr1	21740000	21741600	sE	sE	sE	gE	ENSG00000090686
chr1	21742400	21743600	sE	sE	sE	PiE	ENSG00000090686
chr1	21754200	21755800	Non-re	sE	E/Non-re	PiE	ENSG00000090686
chr1	21772000	21784200	sP	sP	sP	P	ENSG00000090686
chr1	21789600	21793000	sE	sE	sE	PiE	ENSG00000090686
chr1	21797400	21799400	wE	sE	aE	PiE	ENSG00000090686
chr1	21814000	21816000	pE	pE	pE	gE	ENSG00000187942
chr1	21852000	21853200	sE	wE	aE	gE	ENSG00000142798
chr1	21857600	21858000	wE	wE	wE	gE	ENSG00000142798
chr1	21864600	21868200	sE	wE	aE	gE	ENSG00000142798
chr1	21872000	21872400	wE	wE	wE	gE	ENSG00000142798
chr1	21909200	21911400	sE	wE	aE	gE	ENSG00000142798
chr1	21933800	21934200	wE	Non-re	E/Non-re	gE	ENSG00000142798
chr1	21936600	21938200	pP	pE	P/E	P	ENSG00000142798
chr1	21939200	21941400	wE	wE	wE	prE	ENSG00000142798
chr1	21955400	21957400	wE	wE	wE	P	ENSG00000283234
chr1	22018600	22020200	sE	wE	aE	EiE	ENSG00000070831,ENSG00000090686,ENSG00000218510
chr1	22022800	22029800	sP	sP	sP	P	ENSG00000218510
chr1	22031600	22032000	sE	wE	aE	EiE	ENSG00000070831,ENSG00000090686,ENSG00000218510
chr1	22033000	22033600	sE	wE	aE	prE	ENSG00000228397
chr1	22038600	22045200	sE	sE	sE	PiE	ENSG00000070831,ENSG00000090686,ENSG00000218510
chr1	22045600	22049400	sE	wE	aE	PiE	ENSG00000218510
chr1	22052000	22062600	sP	sP	sP	P	ENSG00000070831
chr1	22063000	22070000	sE	sE	sE	P	ENSG00000271428
chr1	22071400	22080800	sE	sE	sE	PiE	ENSG00000070831,ENSG00000218510,ENSG00000271428
chr1	22087200	22093600	sE	sE	sE	PiE	ENSG00000218510,ENSG00000271840
chr1	22099400	22106000	sE	sE	sE	P	ENSG00000271840
chr1	22113800	22120200	sE	sE	sE	PiE	ENSG00000271840
chr1	22142200	22144000	pE	pE	pE	P	ENSG00000162552
chr1	22157000	22157800	wE	wE	wE	NA	NA
chr1	22164800	22169000	wE	wE	wE	NA	NA
chr1	22175600	22180200	sE	wE	aE	NA	NA
chr1	22184600	22187000	wE	wE	wE	NA	NA
chr1	22229200	22230000	wE	wE	wE	NA	NA
chr1	22296400	22297600	pE	wE	aE	NA	NA
chr1	22333000	22333600	wE	wE	wE	prE	ENSG00000234397
chr1	22335000	22335200	wE	wE	wE	NA	NA
chr1	22418600	22419800	wE	wE	wE	NA	NA
chr1	22428800	22429400	wP	wP	wP	NA	NA
chr1	22430800	22432000	wE	wE	wE	NA	NA
chr1	22451000	22454600	sP	sP	sP	P	ENSG00000184677
chr1	22455200	22455800	wE	sE	aE	gE	ENSG00000184677
chr1	22456600	22457200	wE	sE	aE	gE	ENSG00000184677
chr1	22460800	22461000	wE	Non-re	E/Non-re	gE	ENSG00000184677
chr1	22462000	22462400	wE	wE	wE	gE	ENSG00000184677
chr1	22469200	22470600	wE	wE	wE	gE	ENSG00000184677
chr1	22475400	22476200	wE	wE	wE	gE	ENSG00000184677
chr1	22484800	22485400	wE	wE	wE	gE	ENSG00000184677
chr1	22493200	22497600	sE	sE	sE	gE	ENSG00000184677
chr1	22524600	22525000	Non-re	wE	E/Non-re	gE	ENSG00000184677
chr1	22708600	22714400	pP	pE	P/E	P	ENSG00000133216
chr1	22717000	22717600	wE	wE	wE	P	ENSG00000265422
chr1	22749600	22751800	sE	wE	aE	gE	ENSG00000133216
chr1	22753200	22755600	sE	sE	sE	gE	ENSG00000133216
chr1	22763000	22765000	wE	wE	wE	gE	ENSG00000133216
chr1	22809800	22812400	sE	wE	aE	gE	ENSG00000133216
chr1	22850400	22850600	Non-re	wE	E/Non-re	gE	ENSG00000133216
chr1	22851200	22852400	wE	wE	wE	gE	ENSG00000133216
chr1	22854200	22855600	sE	wE	aE	gE	ENSG00000133216
chr1	22859400	22860400	wE	wE	wE	gE	ENSG00000133216
chr1	22884800	22886000	wE	wE	wE	gE	ENSG00000133216
chr1	22907400	22908000	wE	wE	wE	gE	ENSG00000133216
chr1	23010800	23013000	wE	wE	wE	prE	ENSG00000004487
chr1	23013400	23014600	wE	wE	wE	P	ENSG00000004487
chr1	23037400	23041400	sE	sE	sE	prE	ENSG00000263793
chr1	23043800	23048400	sE	sE	sE	P	ENSG00000263793
chr1	23099000	23101800	wE	sE	aE	gE	ENSG00000169641
chr1	23102600	23104200	sE	sE	sE	gE	ENSG00000169641
chr1	23145000	23145400	wE	wE	wE	gE	ENSG00000169641
chr1	23147400	23150200	sE	sE	sE	gE	ENSG00000169641
chr1	23152600	23152800	wE	wE	wE	prE	ENSG00000206935
chr1	23155200	23158600	sE	sE	sE	prE	ENSG00000206935
chr1	23171400	23172200	Non-re	sE	E/Non-re	PiE	ENSG00000169641
chr1	23173800	23175400	wE	sE	aE	gE	ENSG00000169641
chr1	23176600	23180200	sE	sE	sE	P	ENSG00000169641
chr1	23184600	23184800	wE	wP	P/E	EiE	ENSG00000169641
chr1	23201600	23203200	wE	wE	wE	prE	ENSG00000179546
chr1	23211000	23211600	wE	wE	wE	NA	NA
chr1	23216800	23217800	pE	pE	pE	EiE	ENSG00000204219
chr1	23248600	23249000	wE	wE	wE	NA	NA
chr1	23252200	23254600	wE	wE	wE	NA	NA
chr1	23276200	23276800	wE	wE	wE	EiE	ENSG00000169641
chr1	23314600	23317200	wE	sE	aE	gE	ENSG00000125944
chr1	23323000	23323400	sE	sE	sE	gE	ENSG00000125944
chr1	23337000	23345400	sP	sP	sP	P	ENSG00000125944
chr1	23367200	23371200	sP	sP	sP	P	ENSG00000125945
chr1	23377800	23379200	wE	wE	wE	P	ENSG00000271420
chr1	23395800	23396400	pE	wE	aE	gE	ENSG00000204219
chr1	23403600	23404600	pE	wE	aE	prE	ENSG00000232482
chr1	23424600	23425200	pE	pE	pE	P	ENSG00000204219
chr1	23480600	23481800	wE	wE	wE	gE	ENSG00000088280
chr1	23483400	23485400	pP	pP	pP	P	ENSG00000088280
chr1	23497200	23497800	wE	wE	wE	PiE	ENSG00000007968
chr1	23521800	23535200	sP	sP	sP	P	ENSG00000007968
chr1	23537000	23540800	sE	wE	aE	PiE	ENSG00000007968,ENSG00000088280,ENSG00000117318,ENSG00000142676
chr1	23545000	23545200	wE	wE	wE	PiE	ENSG00000117318
chr1	23548200	23549600	sE	wE	aE	PiE	ENSG00000011007,ENSG00000117318
chr1	23553600	23563200	sP	pP	aP	P	ENSG00000117318
chr1	23567000	23569200	pE	pE	pE	PiE	ENSG00000117318,ENSG00000197880
chr1	23573000	23581400	sE	sE	sE	P	ENSG00000197880
chr1	23606200	23608400	sE	wE	aE	PiE	ENSG00000117318
chr1	23611000	23615600	sE	sE	sE	PiE	ENSG00000117318,ENSG00000197880
chr1	23617000	23621400	sE	pP	P/E	PiE	ENSG00000117318,ENSG00000197880
chr1	23623400	23630600	sE	wE	aE	PiE	ENSG00000117318,ENSG00000197880
chr1	23634200	23635800	sE	sE	sE	PiE	ENSG00000117318,ENSG00000197880
chr1	23637200	23637600	wE	wE	wE	PiE	ENSG00000117318
chr1	23647800	23649000	pE	pE	pE	NA	NA
chr1	23664600	23665600	wE	wE	wE	P	ENSG00000229239
chr1	23685000	23686000	wE	wE	wE	prE	ENSG00000142676
chr1	23691200	23700800	sP	sP	sP	P	ENSG00000142676
chr1	23709400	23710400	sE	sE	sE	PiE	ENSG00000011007,ENSG00000142676
chr1	23717600	23730800	sE	sE	sE	PiE	ENSG00000011007,ENSG00000117318,ENSG00000142676
chr1	23732600	23733800	sE	wE	aE	PiE	ENSG00000142676
chr1	23735000	23739200	sE	sE	sE	PiE	ENSG00000011007
chr1	23742200	23749800	sP	sP	sP	P	ENSG00000011007
chr1	23772000	23781400	sP	sP	sP	P	ENSG00000236810
chr1	23790400	23793800	sP	sP	sP	P	ENSG00000011009
chr1	23799000	23802200	sP	sP	sP	P	ENSG00000117308
chr1	23807800	23808000	wE	wE	wE	prE	ENSG00000117308
chr1	23809600	23813800	sE	sE	sE	PiE	ENSG00000011009,ENSG00000117305,ENSG00000117308,ENSG00000179163
chr1	23816000	23819000	sE	sE	sE	gE	ENSG00000117305
chr1	23824200	23826600	sP	sP	sP	PiE	ENSG00000011009,ENSG00000117305,ENSG00000117308,ENSG00000179163
chr1	23834200	23835200	wE	wE	wE	gE	ENSG00000117305
chr1	23836000	23836600	wE	wE	wE	gE	ENSG00000117305
chr1	23838000	23839400	wP	wP	wP	P	ENSG00000117305
chr1	23863400	23869400	sP	sP	sP	P	ENSG00000179163
chr1	23918800	23919200	Non-re	wE	E/Non-re	prE	ENSG00000188822
chr1	23929600	23932800	sE	wE	aE	PiE	ENSG00000188529
chr1	23939000	23939600	wE	wE	wE	NA	NA
chr1	23942800	23944400	wE	wE	wE	NA	NA
chr1	23947400	23948000	wE	wE	wE	NA	NA
chr1	23952800	23953400	wE	wE	wE	P	ENSG00000230228
chr1	23954600	23956200	sE	wE	aE	P	ENSG00000189266
chr1	23972200	23982800	sP	sP	sP	P	ENSG00000188529
chr1	23990400	23992600	sE	wE	aE	prE	ENSG00000188529
chr1	23995000	23999800	sE	wE	aE	PiE	ENSG00000188529
chr1	24001800	24006600	wE	wE	wE	NA	NA
chr1	24030200	24030800	wE	wE	wE	NA	NA
chr1	24032800	24033400	wE	wE	wE	prE	ENSG00000225315
chr1	24037400	24037600	wE	wE	wE	prE	ENSG00000225315
chr1	24043000	24043800	wE	wE	wE	gE	ENSG00000225315
chr1	24047000	24047400	wE	wE	wE	gE	ENSG00000225315
chr1	24150800	24151000	pE	wP	P/E	prE	ENSG00000142677
chr1	24154400	24156000	sE	wE	aE	gE	ENSG00000185436
chr1	24174600	24175400	pE	pE	pE	gE	ENSG00000185436
chr1	24176800	24177600	sE	wE	aE	gE	ENSG00000185436
chr1	24184400	24193600	sP	pP	aP	P	ENSG00000185436
chr1	24195000	24196000	wE	wE	wE	prE	ENSG00000230023
chr1	24201600	24205200	sE	wE	aE	PiE	ENSG00000185436
chr1	24226000	24229200	sE	wE	aE	PiE	ENSG00000185436
chr1	24236000	24236800	pE	wE	aE	NA	NA
chr1	24256200	24257200	pE	wE	aE	NA	NA
chr1	24277000	24278200	wE	wE	wE	NA	NA
chr1	24319400	24323000	pE	pE	pE	P	ENSG00000232298
chr1	24350800	24352800	wE	wE	wE	gE	ENSG00000158055
chr1	24365000	24366000	wE	wE	wE	gE	ENSG00000001460
chr1	24372400	24374200	sE	wE	aE	gE	ENSG00000001460
chr1	24384000	24388400	sE	wE	aE	gE	ENSG00000001460
chr1	24390600	24394200	sE	sE	sE	PiE	ENSG00000185436
chr1	24412800	24414200	pP	wP	aP	prE	ENSG00000001461
chr1	24415200	24417800	sP	sP	sP	P	ENSG00000001461
chr1	24454200	24455000	wE	wE	wE	gE	ENSG00000001461
chr1	24465800	24466200	wE	wE	wE	gE	ENSG00000001461
chr1	24480600	24482600	sE	sE	sE	NA	NA
chr1	24484000	24484400	wE	wP	P/E	NA	NA
chr1	24487400	24488800	wE	wE	wE	NA	NA
chr1	24501200	24503800	pP	pE	P/E	P	ENSG00000117602
chr1	24534200	24537400	pE	pE	pE	gE	ENSG00000117602
chr1	24540600	24541400	pE	wE	aE	gE	ENSG00000264443
chr1	24639800	24640000	wE	wE	wE	gE	ENSG00000133226
chr1	24641400	24649200	sP	sP	sP	gE	ENSG00000133226
chr1	24654400	24660400	sE	sE	sE	gE	ENSG00000133226
chr1	24688400	24689000	wE	wE	wE	EiE	ENSG00000169504
chr1	24693600	24696800	sE	wE	aE	PiE	ENSG00000284699
chr1	24704400	24706400	sE	wE	aE	P	ENSG00000284699
chr1	24708000	24710600	wE	wE	wE	gE	ENSG00000284699
chr1	24726600	24729600	sE	wE	aE	EiE	ENSG00000284699
chr1	24732200	24738400	sE	sE	sE	EiE	ENSG00000284699
chr1	24766600	24771600	sE	sE	sE	PiE	ENSG00000238482
chr1	24773000	24773400	wE	wE	wE	gE	ENSG00000169504
chr1	24775400	24777600	sE	sE	sE	gE	ENSG00000169504
chr1	24780000	24782400	sE	sE	sE	P	ENSG00000238482
chr1	24792400	24793000	wE	wE	wE	gE	ENSG00000169504
chr1	24801000	24801600	sE	wE	aE	gE	ENSG00000169504
chr1	24806000	24810400	sE	sE	sE	gE	ENSG00000169504
chr1	24816400	24818000	sE	sE	sE	gE	ENSG00000169504
chr1	24820000	24821000	wE	wE	wE	gE	ENSG00000169504
chr1	24821800	24822800	sE	sE	sE	gE	ENSG00000169504
chr1	24826400	24829600	sE	sE	sE	gE	ENSG00000169504
chr1	24831800	24832200	wE	wE	wE	gE	ENSG00000169504
chr1	24847400	24849200	sP	wP	aP	PiE	ENSG00000231953
chr1	24852000	24853200	wE	pE	aE	NA	NA
chr1	24855000	24857400	wE	wE	wE	NA	NA
chr1	24863800	24867600	wE	pE	aE	NA	NA
chr1	24869800	24871400	pE	pE	pE	NA	NA
chr1	24872400	24873000	wE	wE	wE	NA	NA
chr1	24877800	24878800	wE	pE	aE	NA	NA
chr1	24890000	24892200	wE	wE	wE	EiE	ENSG00000020633
chr1	24893400	24895200	wE	wE	wE	NA	NA
chr1	24898400	24898800	wE	wE	wE	EiE	ENSG00000231953
chr1	24900600	24903800	sE	sE	sE	gE	ENSG00000020633
chr1	24971400	24975000	wE	sE	aE	P	ENSG00000261025
chr1	24979000	24979200	wE	wE	wE	prE	ENSG00000261025
chr1	24987600	24989200	wE	wE	wE	PiE	ENSG00000261025
chr1	24992600	24993400	wE	wE	wE	NA	NA
chr1	24997600	24998000	Non-re	wE	E/Non-re	NA	NA
chr1	25001000	25001800	wE	wE	wE	NA	NA
chr1	25009600	25010400	wE	wE	wE	NA	NA
chr1	25045600	25047000	sE	wE	aE	gE	ENSG00000233755
chr1	25063800	25065200	wE	wE	wE	gE	ENSG00000233755
chr1	25066200	25066400	wE	wE	wE	gE	ENSG00000233755
chr1	25080400	25081000	wE	wE	wE	gE	ENSG00000233755
chr1	25093400	25097800	sE	wE	aE	gE	ENSG00000233755
chr1	25098800	25101600	sE	wE	aE	gE	ENSG00000233755
chr1	25105800	25107200	wE	wE	wE	gE	ENSG00000233755
chr1	25109200	25111200	sE	wE	aE	gE	ENSG00000233755
chr1	25118800	25119000	wE	wE	wE	prE	ENSG00000233755
chr1	25120200	25120800	wE	wE	wE	prE	ENSG00000233755
chr1	25123200	25123600	wE	wE	wE	NA	NA
chr1	25126400	25129200	sE	wE	aE	P	ENSG00000233419
chr1	25135600	25138000	wE	wE	wE	NA	NA
chr1	25139000	25143600	wE	wE	wE	PiE	ENSG00000233419
chr1	25145200	25147000	wE	wE	wE	NA	NA
chr1	25167200	25169000	wE	wE	wE	NA	NA
chr1	25198400	25198800	pE	wE	aE	prE	ENSG00000231953
chr1	25204400	25204800	wE	wP	P/E	P	ENSG00000231953
chr1	25215400	25217200	wE	wE	wE	NA	NA
chr1	25260200	25261400	wE	wE	wE	gE	ENSG00000117616
chr1	25263600	25264400	wE	Non-re	E/Non-re	prE	ENSG00000187010
chr1	25266000	25268800	wP	sP	aP	P	ENSG00000187010
chr1	25308600	25310200	wE	wE	wE	gE	ENSG00000187010
chr1	25330000	25331600	sE	sE	sE	prE	ENSG00000183726
chr1	25332600	25333200	wE	wE	wE	prE	ENSG00000183726
chr1	25336200	25343400	sP	sP	sP	P	ENSG00000183726
chr1	25381000	25381400	wE	Non-re	E/Non-re	gE	ENSG00000188672
chr1	25425400	25426000	wE	wE	wE	prE	ENSG00000204178
chr1	25429400	25437200	pP	sP	aP	P	ENSG00000204178
chr1	25438600	25438800	wE	wE	wE	EiE	ENSG00000204178
chr1	25444600	25452600	sE	sE	sE	PiE	ENSG00000204178
chr1	25466600	25468400	sE	sE	sE	gE	ENSG00000204178
chr1	25468800	25469200	wE	Non-re	E/Non-re	gE	ENSG00000204178
chr1	25471600	25479600	sE	sE	sE	gE	ENSG00000204178
chr1	25481200	25482600	sE	sE	sE	gE	ENSG00000204178
chr1	25519000	25523400	wE	wE	wE	NA	NA
chr1	25524400	25526000	wE	wE	wE	NA	NA
chr1	25543000	25552600	sP	pP	aP	P	ENSG00000157978
chr1	25555800	25557200	sE	sE	sE	gE	ENSG00000157978
chr1	25561400	25563400	sE	sE	sE	PiE	ENSG00000157978
chr1	25586800	25588800	wE	wE	wE	gE	ENSG00000225643
chr1	25599800	25601800	pE	wE	aE	NA	NA
chr1	25607200	25609400	pE	pE	pE	prE	ENSG00000117643
chr1	25610600	25611400	pE	wE	aE	PiE	ENSG00000255054
chr1	25613800	25624400	pP	pP	pP	P	ENSG00000117643
chr1	25629000	25630200	pE	wE	aE	gE	ENSG00000117643
chr1	25642000	25644400	pE	wE	aE	PiE	ENSG00000117643
chr1	25657200	25658000	pE	wE	aE	gE	ENSG00000233478
chr1	25663400	25663600	wE	wE	wE	prE	ENSG00000233478
chr1	25674600	25677200	pE	wE	aE	gE	ENSG00000117643
chr1	25703600	25704800	pE	wE	aE	gE	ENSG00000117643
chr1	25729800	25731400	wE	wE	wE	gE	ENSG00000117643
chr1	25737200	25737600	Non-re	wE	E/Non-re	gE	ENSG00000117643
chr1	25765200	25766600	wE	wE	wE	gE	ENSG00000117643
chr1	25770800	25772800	wE	wE	wE	gE	ENSG00000117643
chr1	25773200	25775800	wE	wE	wE	gE	ENSG00000117643
chr1	25778200	25778800	wE	wE	wE	gE	ENSG00000117643
chr1	25787400	25788000	wE	wE	wE	NA	NA
chr1	25799600	25806200	pE	pE	pE	P	ENSG00000162430
chr1	25809200	25810800	sE	wE	aE	P	ENSG00000255054
chr1	25818200	25822400	sP	sP	sP	P	ENSG00000117640
chr1	25844200	25846000	sE	sE	sE	PiE	ENSG00000127423
chr1	25854200	25862000	sP	sP	sP	P	ENSG00000127423
chr1	25871000	25876400	pP	pP	pP	P	ENSG00000182749
chr1	25895200	25895400	wE	wE	wE	gE	ENSG00000117632
chr1	25899200	25907200	sP	sP	sP	P	ENSG00000117632
chr1	25914000	25915000	wE	wE	wE	prE	ENSG00000117632
chr1	25922400	25923800	pE	pE	pE	PiE	ENSG00000117632
chr1	25933200	25934200	pE	wE	aE	NA	NA
chr1	25942600	25945000	wE	wE	wE	NA	NA
chr1	25954600	25954800	Non-re	wE	E/Non-re	prE	ENSG00000207237
chr1	25965800	25966400	wE	wE	wE	gE	ENSG00000158006
chr1	25967200	25967600	wE	Non-re	E/Non-re	gE	ENSG00000158006
chr1	25970400	25972400	sE	sE	sE	gE	ENSG00000158006
chr1	25996400	25999000	sP	sP	sP	P	ENSG00000158006
chr1	26016400	26017200	wE	wE	wE	prE	ENSG00000158008
chr1	26019400	26020200	wE	wE	wE	P	ENSG00000158008
chr1	26032600	26033200	wE	pE	aE	gE	ENSG00000158008
chr1	26034800	26036400	pP	pP	pP	gE	ENSG00000158008
chr1	26105200	26105800	wE	wE	wE	EiE	ENSG00000175087
chr1	26110200	26116400	sP	sP	sP	P	ENSG00000175087
chr1	26117600	26127600	sE	sE	sE	PiE	ENSG00000175087
chr1	26161600	26162400	pE	pE	pE	prE	ENSG00000142684
chr1	26164000	26165800	pE	pE	pE	prE	ENSG00000142684
chr1	26169400	26171600	sP	sP	sP	P	ENSG00000142684
chr1	26177200	26178200	wE	wP	P/E	P	ENSG00000142675
chr1	26179600	26181000	sE	sE	sE	prE	ENSG00000236782
chr1	26191800	26192400	wE	wE	wE	gE	ENSG00000188782
chr1	26202200	26202600	wE	wE	wE	prE	ENSG00000236155
chr1	26225200	26225800	pE	pE	pE	P	ENSG00000278572
chr1	26233400	26240600	sP	sP	sP	P	ENSG00000130695
chr1	26252600	26253200	sE	sE	sE	gE	ENSG00000130695
chr1	26254200	26254400	wE	wE	wE	gE	ENSG00000130695
chr1	26265200	26265600	sE	wE	aE	P	ENSG00000270733
chr1	26275000	26282600	sP	sP	sP	P	ENSG00000142669
chr1	26283600	26292200	sE	sE	sE	PiE	ENSG00000142669,ENSG00000158062
chr1	26299400	26300000	Non-re	wE	E/Non-re	gE	ENSG00000158062
chr1	26305000	26308800	sP	sP	sP	PiE	ENSG00000142669,ENSG00000158062
chr1	26313000	26323000	sP	sP	sP	P	ENSG00000158062
chr1	26335800	26337200	pE	pE	pE	PiE	ENSG00000158062
chr1	26360000	26360800	pE	pE	pE	P	ENSG00000176092
chr1	26373200	26375800	sE	wE	aE	P	ENSG00000176083
chr1	26377200	26379200	sE	wE	aE	prE	ENSG00000176083
chr1	26430800	26435800	sP	sP	sP	P	ENSG00000117682
chr1	26446200	26448800	wE	sE	aE	PiE	ENSG00000117682
chr1	26462200	26463000	sE	sE	sE	prE	ENSG00000223583
chr1	26469400	26475400	sP	sP	sP	P	ENSG00000198830
chr1	26475800	26476600	wE	sE	aE	prE	ENSG00000225891
chr1	26491600	26495200	wE	sE	aE	EiE	ENSG00000060642,ENSG00000117676,ENSG00000117682,ENSG00000198830
chr1	26496800	26497200	Non-re	wE	E/Non-re	NA	NA
chr1	26498800	26502400	sP	sP	sP	PiE	ENSG00000060642,ENSG00000117676,ENSG00000117682,ENSG00000198830
chr1	26519400	26521800	wE	wE	wE	P	ENSG00000224129
chr1	26527400	26527800	wE	wE	wE	prE	ENSG00000117676
chr1	26529200	26533200	sP	sP	sP	P	ENSG00000117676
chr1	26533600	26535800	wE	sE	aE	gE	ENSG00000117676
chr1	26538200	26549400	sP	sP	sP	PiE	ENSG00000117676
chr1	26574200	26575400	sE	sE	sE	gE	ENSG00000117676
chr1	26578200	26584600	sE	sE	sE	PiE	ENSG00000060642,ENSG00000198746,ENSG00000204160
chr1	26593400	26594200	wE	wE	wE	P	ENSG00000243905
chr1	26599400	26599600	wE	wE	wE	EiE	ENSG00000060642,ENSG00000198746,ENSG00000204160
chr1	26602800	26603400	wE	wE	wE	P	ENSG00000252429
chr1	26614200	26617200	wE	wE	wE	PiE	ENSG00000060642
chr1	26617800	26622400	sP	sP	sP	PiE	ENSG00000060642
chr1	26626800	26629200	sE	wE	aE	EiE	ENSG00000060642
chr1	26632000	26634200	sE	sE	sE	NA	NA
chr1	26636400	26638400	wE	wE	wE	prE	ENSG00000235069
chr1	26676600	26678200	sE	wE	aE	PiE	ENSG00000060642
chr1	26680600	26683200	sE	sE	sE	NA	NA
chr1	26684000	26686400	sE	sE	sE	prE	ENSG00000117713
chr1	26754600	26755600	Non-re	sE	E/Non-re	gE	ENSG00000117713
chr1	26769400	26769600	Non-re	sE	E/Non-re	gE	ENSG00000117713
chr1	26770800	26771800	sE	sE	sE	gE	ENSG00000117713
chr1	26782600	26792000	sP	sP	sP	P	ENSG00000060642
chr1	26798800	26801800	sE	sE	sE	PiE	ENSG00000117682,ENSG00000241188
chr1	26810200	26812600	sE	wE	aE	P	ENSG00000241188
chr1	26820000	26822200	sE	sE	sE	P	ENSG00000204160
chr1	26844400	26844800	wE	sE	aE	gE	ENSG00000204160
chr1	26862000	26867000	sP	sP	sP	P	ENSG00000175793
chr1	26877000	26878200	sE	sE	sE	PiE	ENSG00000142751,ENSG00000175793,ENSG00000204160,ENSG00000241188
chr1	26888200	26891200	sP	sP	sP	P	ENSG00000142751
chr1	26898000	26901400	sP	sP	sP	P	ENSG00000198746
chr1	26921000	26925200	sP	sP	sP	PiE	ENSG00000142751,ENSG00000198746
chr1	26926200	26927000	sE	wE	aE	gE	ENSG00000090273
chr1	26932000	26933200	sE	sE	sE	gE	ENSG00000090273
chr1	26950600	26950800	Non-re	wE	E/Non-re	gE	ENSG00000175707
chr1	26959800	26960600	pE	pE	pE	P	ENSG00000175707
chr1	26990400	26992200	pE	wE	aE	prE	ENSG00000253368
chr1	26992800	26994800	pE	pE	pE	P	ENSG00000253368
chr1	26997600	26998200	pE	wP	P/E	gE	ENSG00000253368
chr1	27001000	27003000	wE	wE	wE	NA	NA
chr1	27012400	27013600	pE	pE	pE	P	ENSG00000158246
chr1	27015400	27016000	wE	wE	wE	prE	ENSG00000158246
chr1	27028200	27028400	wE	Non-re	E/Non-re	NA	NA
chr1	27044800	27045200	pE	wP	P/E	EiE	ENSG00000090020
chr1	27098400	27100600	sE	sE	sE	gE	ENSG00000090020
chr1	27104800	27107200	sE	sE	sE	PiE	ENSG00000252098
chr1	27111200	27113400	sE	sE	sE	gE	ENSG00000090020
chr1	27116400	27117200	wE	sE	aE	gE	ENSG00000090020
chr1	27131600	27138400	sE	sE	sE	gE	ENSG00000090020
chr1	27142200	27143800	sE	sE	sE	gE	ENSG00000090020
chr1	27147600	27156000	sP	sP	sP	PiE	ENSG00000142676,ENSG00000142784,ENSG00000186501
chr1	27161200	27162600	sE	wE	aE	gE	ENSG00000090020
chr1	27164600	27164800	wE	wE	wE	gE	ENSG00000090020
chr1	27233800	27238600	sP	sP	sP	P	ENSG00000142784
chr1	27250400	27256400	sE	sE	sE	P	ENSG00000252098
chr1	27276400	27277200	wE	wE	wE	gE	ENSG00000142784
chr1	27321600	27324800	sP	sP	sP	P	ENSG00000186501
chr1	27326000	27327800	sE	sE	sE	gE	ENSG00000186501
chr1	27329000	27329200	wE	sE	aE	gE	ENSG00000186501
chr1	27339800	27344200	sP	sP	sP	P	ENSG00000142765
chr1	27349000	27350000	Non-re	wP	P/Non-re	gE	ENSG00000142765
chr1	27357200	27357600	wE	wP	P/E	PiE	ENSG00000142765
chr1	27359400	27361000	pE	pE	pE	PiE	ENSG00000142765
chr1	27365000	27367600	pP	pP	pP	P	ENSG00000142733
chr1	27368800	27370800	wE	wE	wE	prE	ENSG00000142733
chr1	27391200	27393400	wP	pP	aP	P	ENSG00000181773
chr1	27402400	27405200	sE	sE	sE	PiE	ENSG00000126705,ENSG00000225886,ENSG00000233975
chr1	27406600	27408200	sE	sE	sE	gE	ENSG00000158195
chr1	27410200	27412600	sE	sE	sE	gE	ENSG00000158195
chr1	27413200	27425400	sE	sE	sE	PiE	ENSG00000126705,ENSG00000181773,ENSG00000225886
chr1	27454800	27456800	sE	sE	sE	P	ENSG00000241169
chr1	27459200	27461800	sE	sE	sE	gE	ENSG00000158195
chr1	27464000	27466600	sE	sE	sE	gE	ENSG00000158195
chr1	27496800	27497000	wE	wE	wE	prE	ENSG00000158195
chr1	27499000	27500800	sE	sE	sE	prE	ENSG00000158195
chr1	27513400	27514000	wE	wE	wE	NA	NA
chr1	27516600	27517200	wE	wE	wE	prE	ENSG00000237429
chr1	27521200	27521800	Non-re	wE	E/Non-re	prE	ENSG00000237429
chr1	27524600	27529000	sE	sE	sE	P	ENSG00000237429
chr1	27554600	27557800	sE	sE	sE	gE	ENSG00000126705
chr1	27567800	27569600	wP	sP	aP	PiE	ENSG00000233975
chr1	27572200	27573000	wE	wE	wE	gE	ENSG00000126705
chr1	27575200	27578200	pE	pE	pE	gE	ENSG00000126705
chr1	27594800	27596200	wE	wE	wE	gE	ENSG00000126705
chr1	27597000	27605000	pP	sP	aP	P	ENSG00000126705
chr1	27606000	27612000	sE	sE	sE	PiE	ENSG00000233975
chr1	27612400	27612600	wE	wE	wE	PiE	ENSG00000233975
chr1	27643400	27644400	wE	wE	wE	PiE	ENSG00000225886,ENSG00000233975
chr1	27649800	27651400	sE	wE	aE	PiE	ENSG00000233975
chr1	27652400	27663600	sP	sE	P/E	P	ENSG00000233975
chr1	27669000	27673400	sP	sP	sP	P	ENSG00000225886
chr1	27681800	27682600	wE	wE	wE	prE	ENSG00000206767
chr1	27724800	27727800	sP	sP	sP	P	ENSG00000009780
chr1	27749400	27750400	wE	sE	aE	gE	ENSG00000009780
chr1	27752000	27753400	sE	sE	sE	gE	ENSG00000009780
chr1	27771800	27777800	sP	sP	sP	P	ENSG00000117758
chr1	27779200	27779600	wE	wE	wE	gE	ENSG00000117758
chr1	27785200	27786400	wE	sE	aE	gE	ENSG00000117758
chr1	27795400	27796000	sE	sE	sE	gE	ENSG00000117758
chr1	27829800	27835800	sP	sP	sP	P	ENSG00000117751
chr1	27858200	27858800	wE	wE	wE	PiE	ENSG00000117748
chr1	27862400	27870400	sE	sE	sE	P	ENSG00000130775
chr1	27910600	27915400	sP	sP	sP	P	ENSG00000117748
chr1	27928400	27929200	wE	wE	wE	prE	ENSG00000130768
chr1	27931400	27933000	wE	wE	wE	prE	ENSG00000130768
chr1	27934800	27935400	pE	pE	pE	P	ENSG00000130768
chr1	27938200	27939000	wE	wE	wE	gE	ENSG00000130768
chr1	27959000	27961600	sP	sP	sP	P	ENSG00000158156
chr1	27969600	27970400	sE	sE	sE	prE	ENSG00000227050
chr1	27979000	27981400	sE	sE	sE	PiE	ENSG00000130775
chr1	27991800	27994400	Non-re	sE	E/Non-re	P	ENSG00000238231
chr1	28026600	28030400	sE	sE	sE	gE	ENSG00000158161
chr1	28034600	28037800	sE	sE	sE	P	ENSG00000240750
chr1	28044600	28045600	Non-re	sE	E/Non-re	gE	ENSG00000158161
chr1	28055200	28060800	sE	sE	sE	gE	ENSG00000158161
chr1	28061200	28068200	sE	sE	sE	gE	ENSG00000158161
chr1	28092800	28093800	wE	wE	wE	P	ENSG00000158161
chr1	28096800	28100800	sE	sE	sE	P	ENSG00000228589
chr1	28102200	28102400	wE	wE	wE	prE	ENSG00000228589
chr1	28110600	28116600	sE	sE	sE	EiE	ENSG00000126698,ENSG00000180198,ENSG00000253005
chr1	28117800	28120000	wE	wE	wE	NA	NA
chr1	28126200	28131000	sE	sE	sE	PiE	ENSG00000253005
chr1	28131800	28139600	sE	sE	sE	PiE	ENSG00000253005
chr1	28143200	28150200	sE	sE	sE	P	ENSG00000253005
chr1	28151400	28153400	sE	sE	sE	prE	ENSG00000253005
chr1	28155200	28155400	wE	Non-re	E/Non-re	gE	ENSG00000169403
chr1	28160800	28165000	sE	sE	sE	gE	ENSG00000169403
chr1	28182200	28184000	wE	wE	wE	gE	ENSG00000169403
chr1	28196800	28202000	sE	sE	sE	PiE	ENSG00000126698,ENSG00000180198,ENSG00000253005
chr1	28205800	28210800	sE	sE	sE	PiE	ENSG00000130775
chr1	28229200	28233600	sP	sP	sP	P	ENSG00000126698
chr1	28258400	28265200	sP	sP	sP	P	ENSG00000130766
chr1	28287400	28287600	Non-re	wE	E/Non-re	NA	NA
chr1	28292600	28293000	wE	wE	wE	NA	NA
chr1	28297200	28299000	wE	wE	wE	NA	NA
chr1	28321000	28325400	wE	wE	wE	prE	ENSG00000130772
chr1	28326200	28334200	sP	sP	sP	P	ENSG00000130772
chr1	28334600	28335800	sE	sE	sE	gE	ENSG00000130772
chr1	28346000	28346600	wE	wE	wE	NA	NA
chr1	28348200	28348800	wE	wE	wE	NA	NA
chr1	28354000	28355200	wE	wE	wE	PiE	ENSG00000159023,ENSG00000199756
chr1	28365800	28367000	wE	wE	wE	prE	ENSG00000204138
chr1	28369000	28376200	sP	sP	sP	P	ENSG00000204138
chr1	28378000	28379400	sE	sE	sE	PiE	ENSG00000180198
chr1	28394000	28394200	wE	wE	wE	gE	ENSG00000204138
chr1	28395000	28396000	sE	sE	sE	gE	ENSG00000204138
chr1	28404800	28405600	Non-re	sE	E/Non-re	gE	ENSG00000204138
chr1	28410000	28410400	sE	sE	sE	PiE	ENSG00000180198
chr1	28412400	28418800	sE	sE	sE	PiE	ENSG00000180198
chr1	28426800	28429400	sE	sE	sE	EiE	ENSG00000180198,ENSG00000229820
chr1	28435800	28440000	sP	sE	P/E	PiE	ENSG00000180198,ENSG00000229820
chr1	28447400	28451600	sE	sE	sE	P	ENSG00000229820
chr1	28455400	28456800	sE	sE	sE	gE	ENSG00000204138
chr1	28465800	28466400	wE	sE	aE	gE	ENSG00000204138
chr1	28504400	28515800	sP	sP	sP	P	ENSG00000180198
chr1	28516600	28522800	sP	sP	sP	PiE	ENSG00000120656,ENSG00000159023,ENSG00000162419,ENSG00000180098,ENSG00000180198
chr1	28550200	28555600	sP	sP	sP	P	ENSG00000180098
chr1	28590000	28593800	pP	sP	aP	P	ENSG00000188060
chr1	28598600	28603600	sE	sE	sE	PiE	ENSG00000120656,ENSG00000180198
chr1	28617800	28619200	wE	sE	aE	gE	ENSG00000120656
chr1	28631200	28633200	sE	sE	sE	PiE	ENSG00000120656,ENSG00000180198
chr1	28633800	28634800	sE	sE	sE	prE	ENSG00000229388
chr1	28640000	28645000	sP	sP	sP	P	ENSG00000120656
chr1	28667600	28671400	sP	sP	sP	P	ENSG00000162419
chr1	28762200	28762600	wE	sE	aE	gE	ENSG00000198492
chr1	28775000	28775800	wE	sP	P/E	EiE	ENSG00000159023,ENSG00000199756
chr1	28785000	28786000	wP	wP	wP	PiE	ENSG00000159023,ENSG00000199756
chr1	28845800	28846400	wE	wE	wE	gE	ENSG00000116329
chr1	28859400	28861400	wE	wE	wE	gE	ENSG00000116329
chr1	28881800	28882200	wE	wE	wE	P	ENSG00000199756
chr1	28883400	28891600	sP	sP	sP	P	ENSG00000159023
chr1	28893400	28894000	wE	wE	wE	gE	ENSG00000159023
chr1	28913600	28918000	pP	pP	pP	PiE	ENSG00000159023
chr1	28918600	28918800	wE	Non-re	E/Non-re	gE	ENSG00000159023
chr1	28926000	28930000	sE	sE	sE	gE	ENSG00000159023
chr1	28961600	28963200	sE	wE	aE	gE	ENSG00000159023
chr1	28972800	28973400	wE	wE	wE	gE	ENSG00000159023
chr1	28986000	28987400	sE	wE	aE	P	ENSG00000225616
chr1	29121400	29125200	pE	pE	pE	P	ENSG00000253304
chr1	29169400	29183000	sP	sP	sP	P	ENSG00000116350
chr1	29202200	29203000	Non-re	sE	E/Non-re	gE	ENSG00000116353
chr1	29209400	29211800	sE	sE	sE	gE	ENSG00000116353
chr1	29229200	29231600	sP	sP	sP	P	ENSG00000116353
chr1	29236000	29238000	pE	pE	pE	P	ENSG00000060656
chr1	29259200	29260200	pE	pE	pE	gE	ENSG00000060656
chr1	29283400	29284000	wP	wP	wP	gE	ENSG00000060656
chr1	29286800	29287600	wE	wE	wE	gE	ENSG00000060656
chr1	29341400	29341800	wE	wE	wE	gE	ENSG00000230523
chr1	29370400	29371600	wE	wE	wE	NA	NA
chr1	29471600	29472800	Non-re	wE	E/Non-re	NA	NA
chr1	29650600	29651200	wE	wE	wE	NA	NA
chr1	29654600	29656800	sE	wE	aE	NA	NA
chr1	29658000	29658200	wE	Non-re	E/Non-re	NA	NA
chr1	29688000	29689800	sE	wE	aE	NA	NA
chr1	29690800	29693400	sE	wE	aE	NA	NA
chr1	29708200	29710400	sE	wE	aE	P	ENSG00000228176
chr1	29711400	29712600	wE	wE	wE	prE	ENSG00000228176
chr1	29758400	29758800	Non-re	wE	E/Non-re	gE	ENSG00000284676
chr1	29897000	29897400	wE	Non-re	E/Non-re	NA	NA
chr1	30159600	30160400	wE	wE	wE	NA	NA
chr1	30588400	30588800	wE	wE	wE	NA	NA
chr1	30652000	30653000	wE	wE	wE	NA	NA
chr1	30697200	30698600	wE	wE	wE	NA	NA
chr1	30717400	30720800	sP	sP	sP	P	ENSG00000186056
chr1	30724000	30724600	wE	sE	aE	P	ENSG00000162510
chr1	30773600	30775400	wE	wE	wE	NA	NA
chr1	30777200	30781000	wE	wE	wE	PiE	ENSG00000162510,ENSG00000186056
chr1	30782000	30784200	wE	wE	wE	PiE	ENSG00000162512,ENSG00000186056
chr1	30790200	30791600	wE	wE	wE	NA	NA
chr1	30823800	30824800	pE	pE	pE	P	ENSG00000223382
chr1	30868800	30870000	pE	wE	aE	gE	ENSG00000162512
chr1	30880600	30882200	wE	wE	wE	gE	ENSG00000162512
chr1	30890000	30890800	wE	wE	wE	gE	ENSG00000162512
chr1	30898400	30899600	wE	wE	wE	gE	ENSG00000162512
chr1	30908000	30910600	pE	pE	pE	P	ENSG00000162512
chr1	30932800	30935600	sE	sE	sE	gE	ENSG00000134644
chr1	30949600	30950400	Non-re	sE	E/Non-re	gE	ENSG00000134644
chr1	30955400	30960600	sE	sE	sE	gE	ENSG00000134644
chr1	30981400	30993600	sE	sE	sE	gE	ENSG00000134644
chr1	30994200	31000000	sE	sE	sE	gE	ENSG00000134644
chr1	31039400	31044800	sE	sE	sE	prE	ENSG00000232768
chr1	31047200	31051600	sE	sE	sE	P	ENSG00000232768
chr1	31072000	31072800	wE	wE	wE	prE	ENSG00000134644
chr1	31154400	31156400	pP	wP	aP	PiE	ENSG00000060688
chr1	31162400	31162800	wP	wP	wP	NA	NA
chr1	31169800	31171400	wE	wE	wE	NA	NA
chr1	31181600	31182400	pE	pE	pE	gE	ENSG00000084628
chr1	31220800	31222200	wE	wE	wE	gE	ENSG00000084628
chr1	31239200	31240000	pE	pE	pE	P	ENSG00000084628
chr1	31240800	31242000	pE	wE	aE	prE	ENSG00000084628
chr1	31293200	31300200	sP	sP	sP	P	ENSG00000060688
chr1	31308000	31309200	wE	sE	aE	gE	ENSG00000121766
chr1	31318400	31318600	wE	wE	wE	gE	ENSG00000121766
chr1	31333800	31335400	wE	sE	aE	gE	ENSG00000229044
chr1	31340800	31341800	Non-re	sE	E/Non-re	gE	ENSG00000229044
chr1	31347800	31349200	Non-re	sE	E/Non-re	P	ENSG00000229044
chr1	31370800	31374200	sE	sE	sE	gE	ENSG00000121769
chr1	31377200	31377600	wE	wE	wE	P	ENSG00000121769
chr1	31394000	31395400	wP	wP	wP	EiE	ENSG00000284543
chr1	31396200	31396400	Non-re	wE	E/Non-re	EiE	ENSG00000284543
chr1	31399800	31400600	wE	wE	wE	prE	ENSG00000168528
chr1	31411000	31412000	wE	wE	wE	gE	ENSG00000168528
chr1	31412400	31414200	pP	pP	pP	gE	ENSG00000168528
chr1	31417400	31417800	wE	wE	wE	gE	ENSG00000168528
chr1	31420400	31427600	sE	sP	P/E	gE	ENSG00000168528
chr1	31428200	31431200	wE	sE	aE	gE	ENSG00000168528
chr1	31432200	31435000	wE	sE	aE	gE	ENSG00000168528
chr1	31437400	31443400	wE	sE	aE	EiE	ENSG00000284543
chr1	31444800	31446600	wE	sE	aE	NA	NA
chr1	31461000	31461200	wE	wE	wE	PiE	ENSG00000206981,ENSG00000284543
chr1	31471800	31473600	wE	sE	aE	NA	NA
chr1	31475600	31488600	sE	sE	sE	gE	ENSG00000215899
chr1	31492800	31495000	wE	sE	aE	prE	ENSG00000215899
chr1	31495400	31496000	wE	wE	wE	P	ENSG00000260386
chr1	31501800	31503000	wE	wE	wE	P	ENSG00000206981
chr1	31504800	31513400	sE	sE	sE	P	ENSG00000284543
chr1	31517000	31517400	wE	wE	wE	gE	ENSG00000284543
chr1	31518600	31518800	wE	wE	wE	gE	ENSG00000284543
chr1	31519400	31520800	pE	sE	aE	gE	ENSG00000284543
chr1	31522400	31524800	wE	sE	aE	gE	ENSG00000284543
chr1	31530000	31530800	wE	sE	aE	gE	ENSG00000284543
chr1	31535200	31536800	wE	sE	aE	gE	ENSG00000284543
chr1	31547800	31551600	sE	sE	sE	gE	ENSG00000284543
chr1	31555400	31555600	wE	wE	wE	gE	ENSG00000284543
chr1	31556800	31557200	pE	wE	aE	gE	ENSG00000284543
chr1	31571000	31571800	wE	wE	wE	EiE	ENSG00000284702
chr1	31587600	31589400	pE	pE	pE	gE	ENSG00000142910
chr1	31596400	31597200	wE	wE	wE	NA	NA
chr1	31599600	31602000	wE	wE	wE	NA	NA
chr1	31604800	31607000	sE	sE	sE	PiE	ENSG00000162517
chr1	31611000	31612000	wE	wE	wE	prE	ENSG00000121764
chr1	31614000	31614200	wE	wE	wE	P	ENSG00000121764
chr1	31617800	31618400	pE	pE	pE	gE	ENSG00000121764
chr1	31619400	31619600	wE	wE	wE	gE	ENSG00000121764
chr1	31623800	31625000	sE	sE	sE	gE	ENSG00000121764
chr1	31632600	31634400	wE	sE	aE	PiE	ENSG00000162517
chr1	31636800	31646200	sP	sP	sP	P	ENSG00000162517
chr1	31651000	31652200	wE	wE	wE	prE	ENSG00000162517
chr1	31664400	31664600	wE	Non-re	E/Non-re	gE	ENSG00000084636
chr1	31666400	31667400	wE	wE	wE	PiE	ENSG00000084636,ENSG00000254545
chr1	31698800	31701200	wE	wE	wE	gE	ENSG00000084636
chr1	31703600	31708600	pE	wE	aE	P	ENSG00000084636
chr1	31712400	31713200	wE	wE	wE	prE	ENSG00000084636
chr1	31714600	31715800	pE	pE	pE	NA	NA
chr1	31739400	31740000	wE	wE	wE	gE	ENSG00000121753
chr1	31744000	31746000	wE	wE	wE	gE	ENSG00000121753
chr1	31750800	31752600	wE	wE	wE	gE	ENSG00000121753
chr1	31760600	31764800	pE	pE	pE	P	ENSG00000266580
chr1	31769000	31769400	wE	wE	wE	P	ENSG00000121753
chr1	31784800	31785200	wE	wE	wE	EiE	ENSG00000084636,ENSG00000254545
chr1	31787800	31789600	sP	sP	sP	P	ENSG00000254545
chr1	31802600	31803000	wE	wE	wE	gE	ENSG00000134668
chr1	31816200	31817800	sE	wE	aE	P	ENSG00000134668
chr1	31826800	31829000	sE	wE	aE	NA	NA
chr1	31848200	31849200	wE	wE	wE	gE	ENSG00000203620
chr1	31861200	31862000	wE	wE	wE	prE	ENSG00000203620
chr1	31864800	31865000	wE	wE	wE	prE	ENSG00000203620
chr1	31866000	31867000	sE	wE	aE	gE	ENSG00000269967
chr1	31872800	31873600	wE	wE	wE	gE	ENSG00000269967
chr1	31875800	31882000	sE	sE	sE	gE	ENSG00000269967
chr1	31887200	31887800	sE	wE	aE	gE	ENSG00000269967
chr1	31888600	31893600	sE	sE	sE	gE	ENSG00000269967
chr1	31895400	31895800	wE	wE	wE	gE	ENSG00000269967
chr1	31901400	31903600	sE	sE	sE	gE	ENSG00000269967
chr1	31909800	31917600	sE	sE	sE	gE	ENSG00000269967
chr1	31952200	31964800	sE	sE	sE	PiE	ENSG00000134668
chr1	31979000	31982800	sE	wE	aE	gE	ENSG00000284702
chr1	31984200	31986400	sE	wE	aE	PiE	ENSG00000121774
chr1	32001400	32002600	sE	wE	aE	NA	NA
chr1	32005200	32008600	wE	wE	wE	PiE	ENSG00000121774
chr1	32012600	32024200	sP	sP	sP	P	ENSG00000121774
chr1	32025000	32025200	wE	wE	wE	gE	ENSG00000121774
chr1	32025800	32032000	sE	sE	sE	PiE	ENSG00000121774
chr1	32049200	32050200	wE	sE	aE	PiE	ENSG00000121775
chr1	32062600	32063600	Non-re	sE	E/Non-re	PiE	ENSG00000121775
chr1	32065600	32067200	wE	sE	aE	prE	ENSG00000121775
chr1	32071600	32077200	sP	sP	sP	P	ENSG00000121775
chr1	32081800	32082600	sE	sE	sE	P	ENSG00000266203
chr1	32107200	32113800	sP	sP	sP	P	ENSG00000025800
chr1	32116000	32117000	sE	sE	sE	gE	ENSG00000025800
chr1	32118200	32118600	wE	sE	aE	gE	ENSG00000025800
chr1	32121200	32123800	sE	sE	sE	gE	ENSG00000025800
chr1	32126600	32128400	sE	sE	sE	gE	ENSG00000025800
chr1	32138800	32139200	wE	sE	aE	PiE	ENSG00000084652
chr1	32142800	32143400	wE	wE	wE	gE	ENSG00000025800
chr1	32143800	32146200	sE	sE	sE	gE	ENSG00000025800
chr1	32156400	32160000	sE	sE	sE	gE	ENSG00000025800
chr1	32178400	32187200	sP	sP	sP	P	ENSG00000084652
chr1	32188400	32189200	wE	sE	aE	PiE	ENSG00000084652
chr1	32194600	32197200	sE	sE	sE	PiE	ENSG00000084652
chr1	32211600	32212600	wE	sE	aE	P	ENSG00000224066
chr1	32219800	32225400	sP	sP	sP	P	ENSG00000084623
chr1	32240000	32243800	sP	sP	sP	P	ENSG00000220785
chr1	32269200	32269400	Non-re	wE	E/Non-re	gE	ENSG00000182866
chr1	32271200	32274600	sE	sE	sE	prE	ENSG00000277617
chr1	32283000	32283600	wE	Non-re	E/Non-re	prE	ENSG00000116478
chr1	32289800	32302000	sP	sP	sP	P	ENSG00000116478
chr1	32305400	32312600	sE	sE	sE	PiE	ENSG00000116478
chr1	32313600	32314200	Non-re	sE	E/Non-re	gE	ENSG00000116478
chr1	32314800	32325200	sE	sE	sE	PiE	ENSG00000116478,ENSG00000220785
chr1	32346800	32347800	wE	wE	wE	P	ENSG00000162526
chr1	32348800	32352400	sP	sP	sP	P	ENSG00000233775
chr1	32357800	32358200	wE	wE	wE	prE	ENSG00000233775
chr1	32359600	32360600	sE	wE	aE	PiE	ENSG00000233775
chr1	32361400	32362600	sE	wP	P/E	PiE	ENSG00000233775
chr1	32371800	32372800	sE	sE	sE	prE	ENSG00000225828
chr1	32380000	32380800	wE	sE	aE	gE	ENSG00000160058
chr1	32391600	32395800	sP	sP	sP	P	ENSG00000160058
chr1	32413600	32414200	wE	wE	wE	PiE	ENSG00000084623
chr1	32426600	32430000	pE	wE	aE	P	ENSG00000229259
chr1	32431200	32433400	sE	wE	aE	prE	ENSG00000229259
chr1	32448000	32448800	wE	pE	aE	prE	ENSG00000263529
chr1	32464600	32465400	pE	pE	pE	P	ENSG00000254553
chr1	32494400	32495400	wE	wE	wE	gE	ENSG00000273274
chr1	32499400	32501400	pP	pP	pP	gE	ENSG00000254553
chr1	32519600	32521400	sP	wP	aP	gE	ENSG00000254553
chr1	32528400	32529200	wE	wE	wE	gE	ENSG00000254553
chr1	32538800	32541600	pP	pE	P/E	P	ENSG00000160062
chr1	32600200	32600600	Non-re	wE	E/Non-re	gE	ENSG00000254553
chr1	32608200	32608600	sE	wE	aE	gE	ENSG00000176261
chr1	32611800	32613400	sP	wP	aP	gE	ENSG00000176261
chr1	32618400	32629800	sE	sE	sE	gE	ENSG00000176261
chr1	32632800	32636200	sE	sE	sE	EiE	ENSG00000176261
chr1	32640400	32641600	sE	sE	sE	prE	ENSG00000162521
chr1	32683400	32684200	wE	sE	aE	gE	ENSG00000162521
chr1	32698400	32698800	wE	wE	wE	gE	ENSG00000162520
chr1	32702400	32703400	pE	pE	pE	gE	ENSG00000162520
chr1	32709200	32712600	wE	wE	wE	PiE	ENSG00000160097
chr1	32716600	32717000	wE	wE	wE	NA	NA
chr1	32724800	32725800	wE	wE	wE	P	ENSG00000224409
chr1	32731600	32731800	wE	wE	wE	prE	ENSG00000224409
chr1	32733600	32734600	wE	wE	wE	prE	ENSG00000162522
chr1	32741200	32743000	pE	pE	pE	P	ENSG00000162522
chr1	32749000	32750200	wE	Non-re	E/Non-re	gE	ENSG00000162522
chr1	32753200	32754600	pE	pE	pE	gE	ENSG00000162522
chr1	32759200	32762600	wE	wE	wE	gE	ENSG00000162522
chr1	32775400	32776000	wE	wE	wE	gE	ENSG00000134684
chr1	32786600	32789400	sE	sE	sE	gE	ENSG00000134684
chr1	32793400	32793800	sE	sE	sE	gE	ENSG00000134684
chr1	32798400	32800400	sE	sE	sE	PiE	ENSG00000134684
chr1	32807800	32810000	sE	sE	sE	EiE	ENSG00000134684
chr1	32811200	32823600	sP	sP	sP	P	ENSG00000134684
chr1	32824600	32825600	sE	sE	sE	prE	ENSG00000134684
chr1	32827800	32830400	sE	sE	sE	PiE	ENSG00000134684
chr1	32847200	32849600	sE	sE	sE	PiE	ENSG00000134684
chr1	32870400	32873000	pE	pE	pE	P	ENSG00000160097
chr1	32875400	32876800	wE	wE	wE	prE	ENSG00000160097
chr1	32893000	32894000	pE	pE	pE	gE	ENSG00000121905
chr1	32901000	32902000	pE	pE	pE	P	ENSG00000121900
chr1	32915200	32918200	pE	wE	aE	NA	NA
chr1	32919600	32920600	wE	wE	wE	NA	NA
chr1	32933800	32934200	sE	wE	aE	PiE	ENSG00000004455
chr1	32939600	32940600	wE	sE	aE	gE	ENSG00000116514
chr1	32945600	32946800	sE	sE	sE	gE	ENSG00000116514
chr1	32948400	32951600	sE	sE	sE	PiE	ENSG00000116514
chr1	32953200	32965600	sP	pP	aP	P	ENSG00000116514
chr1	32968200	32970200	wE	wE	wE	prE	ENSG00000116514
chr1	32972800	32973600	pE	pE	pE	P	ENSG00000278966
chr1	32997600	32998600	sE	sE	sE	gE	ENSG00000236065
chr1	33004200	33006200	sE	sE	sE	gE	ENSG00000236065
chr1	33024000	33037600	sP	sP	sP	P	ENSG00000276645
chr1	33050600	33051000	wE	wE	wE	gE	ENSG00000004455
chr1	33058000	33059000	sE	wE	aE	PiE	ENSG00000116514
chr1	33074600	33075200	Non-re	wE	E/Non-re	EiE	ENSG00000004455
chr1	33080600	33081800	pE	pE	pE	P	ENSG00000004455
chr1	33087800	33089000	wE	wE	wE	prE	ENSG00000004455
chr1	33098600	33100400	wE	wE	wE	gE	ENSG00000142920
chr1	33119600	33121200	sE	Non-re	E/Non-re	gE	ENSG00000142920
chr1	33125400	33132800	sP	sP	sP	PiE	ENSG00000004455,ENSG00000116514,ENSG00000234512
chr1	33140200	33140800	wE	Non-re	E/Non-re	NA	NA
chr1	33153000	33153600	wE	wE	wE	prE	ENSG00000278997
chr1	33172000	33172600	wE	wE	wE	gE	ENSG00000116525
chr1	33173400	33173600	Non-re	wE	E/Non-re	gE	ENSG00000116525
chr1	33179400	33182800	pP	pP	pP	P	ENSG00000116525
chr1	33231200	33233400	wE	wE	wE	NA	NA
chr1	33255000	33262000	pP	pP	pP	P	ENSG00000160094
chr1	33273200	33275000	wE	wE	wE	gE	ENSG00000160094
chr1	33295400	33296000	wE	wE	wE	gE	ENSG00000160094
chr1	33322800	33323600	wE	sE	aE	P	ENSG00000184389
chr1	33335400	33335800	wE	wE	wE	P	ENSG00000284154
chr1	33338600	33340400	wE	sE	aE	P	ENSG00000222112
chr1	33340800	33351400	sP	sP	sP	P	ENSG00000233246
chr1	33352200	33352600	wE	wE	wE	gE	ENSG00000233246
chr1	33390800	33391200	wE	wE	wE	gE	ENSG00000134686
chr1	33396800	33398200	pE	wE	aE	gE	ENSG00000134686
chr1	33425400	33426800	wE	wE	wE	PiE	ENSG00000234512
chr1	33430200	33431800	pP	pP	pP	P	ENSG00000134686
chr1	33455200	33456400	wE	wE	wE	prE	ENSG00000234512
chr1	33458000	33465600	sE	wE	aE	P	ENSG00000234512
chr1	33470400	33474000	sP	sP	sP	P	ENSG00000121903
chr1	33512400	33513400	wE	wE	wE	P	ENSG00000235907
chr1	33867600	33868200	wE	wE	wE	P	ENSG00000231163
chr1	33901400	33906400	pE	sE	aE	gE	ENSG00000121904
chr1	34051600	34051800	wE	wE	wE	gE	ENSG00000121904
chr1	34122200	34123000	wE	wE	wE	gE	ENSG00000121904
chr1	34139600	34140800	wE	wE	wE	gE	ENSG00000121904
chr1	34163000	34165200	pE	pE	pE	P	ENSG00000142698
chr1	34188200	34188600	wE	wE	wE	gE	ENSG00000142698
chr1	34331200	34331800	wE	wE	wE	NA	NA
chr1	34332600	34334200	wE	wE	wE	NA	NA
chr1	34351200	34352600	wE	wE	wE	NA	NA
chr1	34354600	34355000	wE	wE	wE	NA	NA
chr1	34359400	34364400	sE	sE	sE	NA	NA
chr1	34366400	34369000	wE	wE	wE	NA	NA
chr1	34416600	34419000	wE	wE	wE	NA	NA
chr1	34528600	34533600	sE	sE	sE	NA	NA
chr1	34536400	34536800	wE	wE	wE	NA	NA
chr1	34537800	34539400	wE	wE	wE	NA	NA
chr1	34590200	34593000	wE	wE	wE	NA	NA
chr1	34645000	34648000	wE	wE	wE	NA	NA
chr1	34655400	34656200	wE	wE	wE	NA	NA
chr1	34778400	34778800	wE	wE	wE	P	ENSG00000188910
chr1	34796400	34797800	wE	wE	wE	prE	ENSG00000255811
chr1	34799600	34801400	sE	pE	aE	gE	ENSG00000163866
chr1	34831200	34832200	wE	wE	wE	gE	ENSG00000163866
chr1	34856200	34860600	sP	sP	sP	P	ENSG00000163866
chr1	34865200	34867200	pP	sP	aP	prE	ENSG00000163866
chr1	34885400	34886400	pE	pE	pE	gE	ENSG00000116544
chr1	34918800	34920400	wE	wE	wE	gE	ENSG00000116544
chr1	34928800	34930200	pE	pE	pE	P	ENSG00000116544
chr1	34951800	34952400	wE	wE	wE	NA	NA
chr1	34970200	34970800	wE	wE	wE	NA	NA
chr1	34971800	34972200	wE	wE	wE	NA	NA
chr1	34978000	34987000	sP	sP	sP	P	ENSG00000241014
chr1	35016600	35018000	sE	sE	sE	gE	ENSG00000271741
chr1	35022800	35023200	wE	wE	wE	gE	ENSG00000271741
chr1	35026800	35033400	sP	sP	sP	P	ENSG00000163867
chr1	35047400	35048000	wE	wE	wE	prE	ENSG00000233940
chr1	35048800	35049800	wE	wE	wE	P	ENSG00000233940
chr1	35053600	35054000	wE	wE	wE	prE	ENSG00000197056
chr1	35062400	35063600	sE	wE	aE	gE	ENSG00000197056
chr1	35078600	35080400	sP	sP	sP	gE	ENSG00000197056
chr1	35093400	35093800	wE	wE	wE	gE	ENSG00000197056
chr1	35119600	35121400	sP	wP	aP	P	ENSG00000228348
chr1	35145400	35146800	wE	wE	wE	P	ENSG00000284640
chr1	35162200	35162600	wE	wE	wE	NA	NA
chr1	35201800	35202800	wE	wE	wE	PiE	ENSG00000240374
chr1	35226400	35227200	wE	wE	wE	NA	NA
chr1	35229400	35231600	sE	wE	aE	NA	NA
chr1	35234600	35235200	wE	wE	wE	NA	NA
chr1	35264800	35265600	wE	wE	wE	prE	ENSG00000146463
chr1	35268000	35274000	sP	sP	sP	P	ENSG00000146463
chr1	35297400	35300000	sE	sE	sE	P	ENSG00000240374
chr1	35316000	35316400	wE	wE	wE	gE	ENSG00000146463
chr1	35323800	35326200	sE	sE	sE	gE	ENSG00000146463
chr1	35338000	35339000	sE	sE	sE	gE	ENSG00000146463
chr1	35345600	35346000	sE	wE	aE	P	ENSG00000229994
chr1	35361400	35366000	sE	sE	sE	PiE	ENSG00000143479
chr1	35369600	35370800	sE	sE	sE	P	ENSG00000227409
chr1	35385400	35386000	sE	sE	sE	gE	ENSG00000146463
chr1	35445000	35447600	wE	sE	aE	gE	ENSG00000142687
chr1	35453200	35455600	sE	sE	sE	gE	ENSG00000142687
chr1	35457200	35458800	wE	sE	aE	gE	ENSG00000142687
chr1	35461200	35463800	sE	sE	sE	PiE	ENSG00000236274
chr1	35473400	35473800	sE	sE	sE	gE	ENSG00000142687
chr1	35484400	35485600	sE	wE	aE	gE	ENSG00000142687
chr1	35488000	35489200	sE	sE	sE	gE	ENSG00000142687
chr1	35504400	35512200	sE	sE	sE	P	ENSG00000236274
chr1	35519800	35520000	wE	wE	wE	gE	ENSG00000142687
chr1	35533800	35544000	sP	sE	P/E	PiE	ENSG00000236274
chr1	35544800	35545600	wE	sE	aE	PiE	ENSG00000142687
chr1	35548000	35548600	wE	sE	aE	PiE	ENSG00000142687
chr1	35549400	35551600	sE	sE	sE	prE	ENSG00000020129
chr1	35553400	35559000	sP	sP	sP	P	ENSG00000142687
chr1	35561000	35561200	wE	wP	P/E	prE	ENSG00000142687
chr1	35573200	35573800	pE	pE	pE	P	ENSG00000116819
chr1	35576600	35582400	pP	sE	P/E	P	ENSG00000239636
chr1	35593200	35593600	Non-re	wE	E/Non-re	gE	ENSG00000116819
chr1	35615400	35617600	sE	sE	sE	gE	ENSG00000126067
chr1	35621200	35621800	Non-re	sE	E/Non-re	gE	ENSG00000126067
chr1	35636400	35643000	sP	sP	sP	P	ENSG00000126067
chr1	35682600	35683600	wE	wE	wE	NA	NA
chr1	35707400	35709000	pE	pE	pE	NA	NA
chr1	35714200	35719600	sP	sP	sP	P	ENSG00000142686
chr1	35735200	35737800	sE	sE	sE	P	ENSG00000232335
chr1	35752800	35757200	sE	sE	sE	gE	ENSG00000092853
chr1	35762000	35771000	sP	sP	sP	P	ENSG00000092853
chr1	35774000	35774600	wE	wE	wE	prE	ENSG00000092853
chr1	35776000	35777400	wE	wE	wE	PiE	ENSG00000232335
chr1	35779400	35780400	sE	wE	aE	prE	ENSG00000092853
chr1	35797200	35799200	sE	wE	aE	PiE	ENSG00000092853
chr1	35804600	35805000	sE	wE	aE	prE	ENSG00000134698
chr1	35807400	35809800	sP	sP	sP	P	ENSG00000134698
chr1	35810600	35811400	wE	wE	wE	gE	ENSG00000134698
chr1	35873200	35876000	wE	wE	wE	P	ENSG00000271164
chr1	35882800	35888200	sP	sP	sP	PiE	ENSG00000126070
chr1	35893600	35895600	sE	sE	sE	gE	ENSG00000092847
chr1	35924400	35925800	sE	sE	sE	prE	ENSG00000126070
chr1	35929600	35937400	sP	sP	sP	P	ENSG00000126070
chr1	35942000	35944600	sE	sE	sE	PiE	ENSG00000126070
chr1	35987600	35989000	sE	sE	sE	gE	ENSG00000126070
chr1	36021600	36024800	sP	sP	sP	prE	ENSG00000271554
chr1	36034400	36035000	wE	sE	aE	gE	ENSG00000126070
chr1	36073800	36074600	sE	wE	aE	prE	ENSG00000092850
chr1	36084000	36084600	pE	pE	pE	P	ENSG00000092850
chr1	36088200	36091800	sP	sP	sP	P	ENSG00000116863
chr1	36123000	36125800	pE	pE	pE	P	ENSG00000171812
chr1	36139800	36153200	sP	sP	sP	PiE	ENSG00000054118,ENSG00000116863,ENSG00000116871,ENSG00000181817,ENSG00000201448,ENSG00000264592
chr1	36154800	36165200	sP	sP	sP	P	ENSG00000116871
chr1	36166000	36167800	sE	sE	sE	prE	ENSG00000054116
chr1	36174800	36176000	sE	sE	sE	gE	ENSG00000116871
chr1	36187600	36188400	wE	wE	wE	P	ENSG00000264592
chr1	36195200	36196400	wE	wE	wE	NA	NA
chr1	36206400	36208400	sE	wE	aE	NA	NA
chr1	36222600	36228800	sP	sP	sP	P	ENSG00000054118
chr1	36230200	36233400	sE	sE	sE	gE	ENSG00000054118
chr1	36233800	36235000	sE	sE	sE	gE	ENSG00000054118
chr1	36235600	36237200	sE	sE	sE	gE	ENSG00000054118
chr1	36254200	36259000	sE	sE	sE	PiE	ENSG00000054118
chr1	36275800	36276400	Non-re	sE	E/Non-re	gE	ENSG00000054118
chr1	36277600	36282200	sE	sE	sE	gE	ENSG00000054118
chr1	36284200	36286000	sE	sE	sE	PiE	ENSG00000116863,ENSG00000116871
chr1	36304000	36308200	sP	sP	sP	P	ENSG00000214193
chr1	36313400	36314400	wE	sE	aE	prE	ENSG00000116883
chr1	36320600	36325000	sP	pP	aP	P	ENSG00000142694
chr1	36337800	36338600	wE	wE	wE	NA	NA
chr1	36346200	36352200	sE	sE	sE	PiE	ENSG00000201448,ENSG00000214193
chr1	36359000	36360600	sE	sE	sE	gE	ENSG00000196182
chr1	36365000	36370600	sE	sE	sE	PiE	ENSG00000054118,ENSG00000142694,ENSG00000214193
chr1	36395000	36398800	sP	sP	sP	P	ENSG00000181817
chr1	36400600	36402600	Non-re	sP	P/Non-re	prE	ENSG00000181817
chr1	36411600	36413600	wE	sE	aE	PiE	ENSG00000181817
chr1	36420400	36421000	sE	sE	sE	P	ENSG00000201448
chr1	36446400	36447000	wE	wE	wE	PiE	ENSG00000116898
chr1	36449800	36451600	sP	sP	sP	P	ENSG00000116885
chr1	36458000	36459600	sE	sE	sE	prE	ENSG00000116885
chr1	36462400	36465400	sP	sP	sP	P	ENSG00000116898
chr1	36473600	36475200	wE	wE	wE	PiE	ENSG00000116898
chr1	36486400	36487200	wE	wE	wE	P	ENSG00000119535
chr1	36663800	36666000	wE	wE	wE	NA	NA
chr1	36883800	36885000	wE	wE	wE	gE	ENSG00000163873
chr1	36909400	36912200	wE	wE	wE	gE	ENSG00000163873
chr1	36972000	36972400	wE	wE	wE	gE	ENSG00000163873
chr1	37029000	37030000	wE	wE	wE	gE	ENSG00000163873
chr1	37094200	37095200	wE	wE	wE	NA	NA
chr1	37100600	37100800	wE	wE	wE	NA	NA
chr1	37181800	37183000	Non-re	wE	E/Non-re	NA	NA
chr1	37184800	37185200	wE	wE	wE	NA	NA
chr1	37188200	37189800	Non-re	wE	E/Non-re	NA	NA
chr1	37190400	37190600	Non-re	wE	E/Non-re	NA	NA
chr1	37204200	37205200	wE	wE	wE	NA	NA
chr1	37237600	37239000	pE	wE	aE	NA	NA
chr1	37283200	37284400	Non-re	wE	E/Non-re	gE	ENSG00000223944
chr1	37286600	37295200	sE	sE	sE	gE	ENSG00000223944
chr1	37296400	37296600	wE	wE	wE	gE	ENSG00000223944
chr1	37368600	37369400	wE	wE	wE	NA	NA
chr1	37450000	37450600	wE	wE	wE	NA	NA
chr1	37455000	37455400	Non-re	wP	P/Non-re	PiE	ENSG00000134690,ENSG00000163874
chr1	37469200	37470200	wE	wE	wE	PiE	ENSG00000163874
chr1	37473200	37482600	sP	sP	sP	P	ENSG00000163874
chr1	37486600	37488000	sE	sE	sE	PiE	ENSG00000163874,ENSG00000263675
chr1	37497800	37500200	sE	sE	sE	gE	ENSG00000163875
chr1	37505200	37510000	sE	sE	sE	P	ENSG00000263675
chr1	37510600	37515600	sP	sP	sP	P	ENSG00000163875
chr1	37549400	37555000	sP	sP	sP	P	ENSG00000163877
chr1	37570800	37571800	sE	sE	sE	gE	ENSG00000134697
chr1	37575000	37576200	sE	sE	sE	gE	ENSG00000134697
chr1	37592000	37596600	sP	sP	sP	P	ENSG00000134697
[truncated: 110,601 more rows]

## Sheet: Chimpanzee
chr	start	end	regulatory_state_br1	regulatory_state_br2	regulatory_state	regulatory_component	gene_id
chr1	20800	21600	pE	pE	pE	NA	NA
chr1	32200	34800	pE	pE	pE	prE	ENSPTRG00000047549
chr1	49800	50000	wP	pE	P/E	gE	ENSPTRG00000047549
chr1	72800	73000	wP	wP	wP	P	ENSPTRG00000050965
chr1	126600	127000	Non-re	wP	P/Non-re	prE	ENSPTRG00000043683
chr1	145800	146600	wP	wP	wP	gE	ENSPTRG00000043683
chr1	175800	178200	wP	wE	P/E	EiE	ENSPTRG00000043683
chr1	179600	182000	pE	wP	P/E	NA	NA
chr1	190400	191600	wP	wP	wP	P	ENSPTRG00000052382
chr1	244600	248000	pP	pP	pP	PiE	ENSPTRG00000024081,ENSPTRG00000046221
chr1	296000	296400	wP	wP	wP	PiE	ENSPTRG00000050180
chr1	312200	315000	pE	wE	aE	NA	NA
chr1	319800	320800	wE	wE	wE	NA	NA
chr1	345600	346400	wP	wP	wP	prE	ENSPTRG00000043571
chr1	363400	363800	pE	wE	aE	P	ENSPTRG00000000008
chr1	370800	371200	wE	wE	wE	gE	ENSPTRG00000000008
chr1	385600	389000	pP	sP	aP	P	ENSPTRG00000000009
chr1	391400	394600	wE	wE	wE	NA	NA
chr1	396400	399000	wE	sE	aE	P	ENSPTRG00000044847
chr1	402000	402600	sE	sE	sE	prE	ENSPTRG00000044847
chr1	414600	419000	sP	sP	sP	P	ENSPTRG00000050180
chr1	421400	422200	wE	wE	wE	prE	ENSPTRG00000050180
chr1	434600	435800	sE	sE	sE	P	ENSPTRG00000046221
chr1	444200	445400	sE	sE	sE	PiE	ENSPTRG00000046221
chr1	454000	459000	sP	sP	sP	P	ENSPTRG00000051432
chr1	475000	475600	wE	wE	wE	NA	NA
chr1	489200	495000	sP	sP	sP	P	ENSPTRG00000024081
chr1	507800	512000	sP	sP	sP	P	ENSPTRG00000051102
chr1	532800	536400	sP	sP	sP	P	ENSPTRG00000000025
chr1	538800	540200	pE	pE	pE	prE	ENSPTRG00000000025
chr1	565800	571400	sP	sP	sP	P	ENSPTRG00000000027
chr1	576200	576800	sE	Non-re	E/Non-re	prE	ENSPTRG00000000027
chr1	588200	590000	sE	sE	sE	PiE	ENSPTRG00000000027
chr1	591000	596600	sP	sP	sP	P	ENSPTRG00000000028
chr1	597600	598400	sE	sE	sE	prE	ENSPTRG00000000028
chr1	599400	604000	sP	sP	sP	P	ENSPTRG00000000029
chr1	605600	607200	sE	wE	aE	prE	ENSPTRG00000000029
chr1	609400	609600	wE	wE	wE	prE	ENSPTRG00000000029
chr1	611800	612000	wE	wE	wE	PiE	ENSPTRG00000000029
chr1	614000	614200	Non-re	wP	P/Non-re	prE	ENSPTRG00000047774
chr1	616200	617600	wE	wE	wE	P	ENSPTRG00000047774
chr1	628800	631400	pE	pE	pE	P	ENSPTRG00000049572
chr1	633200	633600	wE	wE	wE	gE	ENSPTRG00000049572
chr1	676000	677800	wP	wP	wP	P	ENSPTRG00000000031
chr1	705000	709200	sP	sP	sP	P	ENSPTRG00000044190
chr1	733600	734000	pE	wP	P/E	gE	ENSPTRG00000046881
chr1	737000	738000	sE	sE	sE	P	ENSPTRG00000046881
chr1	751600	752000	sE	wP	P/E	gE	ENSPTRG00000000034
chr1	776400	777800	sE	sE	sE	gE	ENSPTRG00000000034
chr1	787200	788000	wP	wP	wP	gE	ENSPTRG00000000034
chr1	789000	792200	sP	sP	sP	P	ENSPTRG00000000034
chr1	808800	812400	pE	pE	pE	P	ENSPTRG00000041651
chr1	817800	819000	wE	sE	aE	prE	ENSPTRG00000047681
chr1	824400	829000	sP	sP	sP	P	ENSPTRG00000047681
chr1	841600	845000	pE	pP	P/E	P	ENSPTRG00000000035
chr1	867600	871200	sP	sP	sP	P	ENSPTRG00000045688
chr1	893200	893800	sE	sE	sE	prE	ENSPTRG00000000037
chr1	900200	900600	sE	sE	sE	prE	ENSPTRG00000000037
chr1	901400	905600	sP	sP	sP	NA	NA
chr1	925800	926800	sE	sE	sE	gE	ENSPTRG00000000038
chr1	927200	936600	sP	sP	sP	P	ENSPTRG00000000038
chr1	950400	953800	sE	sE	sE	PiE	ENSPTRG00000000038
chr1	954600	955600	sE	sE	sE	PiE	ENSPTRG00000048657
chr1	956000	960800	sE	sE	sE	gE	ENSPTRG00000048657
chr1	970200	970800	sE	sE	sE	gE	ENSPTRG00000048657
chr1	975000	976000	sE	sE	sE	gE	ENSPTRG00000048657
chr1	976600	991000	sE	sE	sE	P	ENSPTRG00000048657
chr1	991600	1007600	sE	sE	sE	EiE	ENSPTRG00000000038
chr1	1008600	1019000	sE	sE	sE	PiE	ENSPTRG00000000038
chr1	1020000	1020400	sE	wE	aE	NA	NA
chr1	1020800	1027600	sE	sE	sE	EiE	ENSPTRG00000000038
chr1	1028400	1033000	sE	sE	sE	EiE	ENSPTRG00000000038
chr1	1034400	1035000	sE	sE	sE	NA	NA
chr1	1036600	1037600	sE	sE	sE	NA	NA
chr1	1038200	1046800	sP	sP	sP	PiE	ENSPTRG00000000038
chr1	1048400	1050000	wE	wE	wE	NA	NA
chr1	1051400	1051800	wE	wE	wE	NA	NA
chr1	1053200	1053400	wE	wE	wE	NA	NA
chr1	1059800	1064600	sP	sP	sP	P	ENSPTRG00000000040
chr1	1072200	1074200	pE	pP	P/E	P	ENSPTRG00000000041
chr1	1204400	1204600	wP	wP	wP	prE	ENSPTRG00000049601
chr1	1298200	1299600	pE	wP	P/E	P	ENSPTRG00000046709
chr1	1368000	1371600	sP	sP	sP	P	ENSPTRG00000000044
chr1	1379600	1380000	wP	wP	wP	prE	ENSPTRG00000000044
chr1	1384600	1385400	wP	wP	wP	PiE	ENSPTRG00000000047
chr1	1389400	1390200	wE	wE	wE	NA	NA
chr1	1401000	1401400	wP	wE	P/E	prE	ENSPTRG00000000047
chr1	1403400	1413200	pP	pP	pP	P	ENSPTRG00000000047
chr1	1413800	1414800	sE	sE	sE	gE	ENSPTRG00000000047
chr1	1421400	1424400	sE	sE	sE	gE	ENSPTRG00000000047
chr1	1431800	1434400	sE	sE	sE	gE	ENSPTRG00000000047
chr1	1464000	1464200	wE	wE	wE	gE	ENSPTRG00000000047
chr1	1485400	1490000	sP	sP	sP	gE	ENSPTRG00000000047
chr1	1496400	1500000	sP	sP	sP	PiE	ENSPTRG00000000047,ENSPTRG00000000049
chr1	1508600	1514000	sE	wE	aE	EiE	ENSPTRG00000000047,ENSPTRG00000000049
chr1	1532600	1532800	wP	wP	wP	gE	ENSPTRG00000000048
chr1	1590600	1591800	wE	wE	wE	PiE	ENSPTRG00000000044
chr1	1601000	1605600	sP	sP	sP	P	ENSPTRG00000000049
chr1	1622800	1628600	sP	sP	sP	P	ENSPTRG00000000050
chr1	1756000	1757800	wE	wE	wE	NA	NA
chr1	1758800	1767200	sP	sP	sP	PiE	ENSPTRG00000000044,ENSPTRG00000000049,ENSPTRG00000000050,ENSPTRG00000000053,ENSPTRG00000000054
chr1	1770400	1779800	sP	sP	sP	P	ENSPTRG00000000053
chr1	1790000	1791200	sE	sE	sE	PiE	ENSPTRG00000000053,ENSPTRG00000000054
chr1	1792000	1804800	sP	sP	sP	P	ENSPTRG00000000054
chr1	1811000	1811200	wE	wE	wE	gE	ENSPTRG00000000055
chr1	1813400	1815400	wE	wE	wE	gE	ENSPTRG00000000055
chr1	1874400	1876600	sP	sP	sP	PiE	ENSPTRG00000000054
chr1	1897800	1899400	pE	pE	pE	gE	ENSPTRG00000033888
chr1	1962000	1962200	wE	wP	P/E	NA	NA
chr1	2192800	2194200	pE	pE	pE	prE	ENSPTRG00000044415
chr1	2434000	2434400	wE	wP	P/E	gE	ENSPTRG00000000059
chr1	2592400	2593400	pE	pE	pE	prE	ENSPTRG00000000060
chr1	2630400	2630800	wP	wP	wP	gE	ENSPTRG00000045016
chr1	2714400	2714600	Non-re	wP	P/Non-re	gE	ENSPTRG00000045016
chr1	2718200	2718800	wE	wE	wE	gE	ENSPTRG00000045016
chr1	2721800	2722000	wP	wP	wP	gE	ENSPTRG00000045016
chr1	2747800	2749000	wE	wE	wE	gE	ENSPTRG00000045016
chr1	2759600	2766000	pE	pP	P/E	P	ENSPTRG00000045016
chr1	2769600	2771600	pE	pE	pE	EiE	ENSPTRG00000045016
chr1	2773000	2776800	sP	sP	sP	P	ENSPTRG00000000063
chr1	2841800	2845600	sE	sE	sE	gE	ENSPTRG00000000062
chr1	2846000	2847000	sE	sE	sE	gE	ENSPTRG00000000062
chr1	2848000	2849600	sE	sE	sE	gE	ENSPTRG00000000062
chr1	2851800	2854000	sE	sE	sE	gE	ENSPTRG00000000062
chr1	2870400	2871400	wE	wE	wE	gE	ENSPTRG00000000062
chr1	2872000	2872200	wE	wE	wE	gE	ENSPTRG00000000062
chr1	2877200	2878400	sE	sE	sE	PiE	ENSPTRG00000000063
chr1	2879600	2880200	sE	sE	sE	prE	ENSPTRG00000051597
chr1	2898400	2901000	pP	sP	aP	P	ENSPTRG00000000067
chr1	2924600	2926400	pP	pP	pP	P	ENSPTRG00000050245
chr1	2928000	2929600	sE	wE	aE	PiE	ENSPTRG00000000068,ENSPTRG00000024207
chr1	2946200	2950600	sP	sP	sP	P	ENSPTRG00000000068
chr1	2952400	2955400	sE	sE	sE	prE	ENSPTRG00000000068
chr1	2956200	2958200	wE	wE	wE	PiE	ENSPTRG00000002044
chr1	2958800	2959000	wE	wE	wE	prE	ENSPTRG00000000068
chr1	2962600	2963400	wE	wE	wE	NA	NA
chr1	2963800	2964800	wE	wE	wE	NA	NA
chr1	3009000	3012400	sP	sP	sP	P	ENSPTRG00000000069
chr1	3018600	3018800	wE	wE	wE	prE	ENSPTRG00000000069
chr1	3051800	3052800	sE	sE	sE	gE	ENSPTRG00000024207
chr1	3055000	3056000	sE	sE	sE	gE	ENSPTRG00000024207
chr1	3060400	3064200	sP	sP	sP	P	ENSPTRG00000024207
chr1	3065400	3065600	wP	wE	P/E	prE	ENSPTRG00000024207
chr1	3083800	3086000	wE	wE	wE	NA	NA
chr1	3198200	3198800	wE	wE	wE	NA	NA
chr1	3447000	3448400	wE	wE	wE	NA	NA
chr1	3894600	3895000	Non-re	wP	P/Non-re	gE	ENSPTRG00000000072
chr1	3976000	3976800	Non-re	wE	E/Non-re	gE	ENSPTRG00000000072
chr1	3977800	3978200	Non-re	wE	E/Non-re	NA	NA
chr1	3979400	3983000	wE	sE	aE	NA	NA
chr1	4134000	4134200	Non-re	wP	P/Non-re	NA	NA
chr1	4668000	4668400	pE	Non-re	E/Non-re	P	ENSPTRG00000050114
chr1	4670400	4671800	sP	sP	sP	P	ENSPTRG00000044476
chr1	4701000	4701800	wE	wE	wE	NA	NA
chr1	4879000	4879200	wE	wE	wE	NA	NA
chr1	5078800	5080600	wE	wE	wE	NA	NA
chr1	5100400	5104400	sE	sE	sE	NA	NA
chr1	5106800	5118800	sE	sE	sE	P	ENSPTRG00000042187
chr1	5122600	5122800	wE	wE	wE	gE	ENSPTRG00000048943
chr1	5123600	5125600	sE	sE	sE	gE	ENSPTRG00000048943
chr1	5133400	5134000	sE	Non-re	E/Non-re	gE	ENSPTRG00000048943
chr1	5147600	5147800	Non-re	wE	E/Non-re	prE	ENSPTRG00000046057
chr1	5160800	5162400	wE	wE	wE	gE	ENSPTRG00000048943
chr1	5174400	5175000	wE	wE	wE	gE	ENSPTRG00000048943
chr1	5177600	5180400	sE	sE	sE	gE	ENSPTRG00000048943
chr1	5231000	5231200	wE	wE	wE	gE	ENSPTRG00000048943
chr1	5240800	5245800	sP	sP	sP	P	ENSPTRG00000048943
chr1	5255600	5256000	sE	wE	aE	NA	NA
chr1	5257400	5257800	wE	wE	wE	NA	NA
chr1	5265000	5265200	wE	Non-re	E/Non-re	prE	ENSPTRG00000052739
chr1	5265800	5274800	sP	sP	sP	P	ENSPTRG00000052739
chr1	5275200	5275600	sE	sE	sE	gE	ENSPTRG00000052739
chr1	5279000	5281200	sE	sE	sE	gE	ENSPTRG00000052739
chr1	5306000	5307000	sE	sE	sE	gE	ENSPTRG00000052739
chr1	5392600	5392800	wP	wP	wP	gE	ENSPTRG00000000075
chr1	5437400	5439800	pE	pE	pE	P	ENSPTRG00000000075
chr1	5443400	5444200	sE	sE	sE	prE	ENSPTRG00000000075
chr1	5454600	5458800	sP	sP	sP	P	ENSPTRG00000000076
chr1	5462600	5467800	sP	sP	sP	P	ENSPTRG00000000078
chr1	5470000	5471000	sE	sE	sE	gE	ENSPTRG00000000078
chr1	5474800	5476600	sE	sE	sE	PiE	ENSPTRG00000000078
chr1	5490800	5494000	sP	sP	sP	P	ENSPTRG00000000079
chr1	5496000	5496800	pE	wE	aE	prE	ENSPTRG00000000079
chr1	5502400	5504000	pE	pE	pE	EiE	ENSPTRG00000048964
chr1	5506200	5507600	pE	pE	pE	gE	ENSPTRG00000000082
chr1	5508200	5508400	wE	wP	P/E	gE	ENSPTRG00000000082
chr1	5516400	5519200	pE	pP	P/E	P	ENSPTRG00000000082
chr1	5521400	5523600	wE	sE	aE	prE	ENSPTRG00000000082
chr1	5525200	5526200	wE	wE	wE	prE	ENSPTRG00000000082
chr1	5547000	5548600	sE	sE	sE	gE	ENSPTRG00000000084
chr1	5578000	5579400	sE	sE	sE	gE	ENSPTRG00000000084
chr1	5606200	5607400	sP	sE	P/E	gE	ENSPTRG00000000084
chr1	5616400	5619600	sE	sE	sE	PiE	ENSPTRG00000000084
chr1	5623400	5623600	wE	wE	wE	gE	ENSPTRG00000000084
chr1	5655200	5658200	sP	sP	sP	P	ENSPTRG00000000084
chr1	5663800	5664200	wE	wE	wE	prE	ENSPTRG00000000084
chr1	5676600	5676800	wE	wE	wE	gE	ENSPTRG00000000085
chr1	5677600	5679400	sE	wE	aE	prE	ENSPTRG00000048964
chr1	5681600	5684400	pE	pP	P/E	prE	ENSPTRG00000048964
chr1	5687200	5689400	pE	pE	pE	P	ENSPTRG00000048964
chr1	5690800	5692400	wE	wE	wE	prE	ENSPTRG00000000085
chr1	5693800	5694200	wE	Non-re	E/Non-re	prE	ENSPTRG00000000085
chr1	5707000	5709800	pE	pE	pE	gE	ENSPTRG00000048964
chr1	5716000	5717600	pE	pE	pE	gE	ENSPTRG00000048964
chr1	5718200	5718400	wE	pE	aE	gE	ENSPTRG00000048964
chr1	5723200	5724400	pE	pE	pE	gE	ENSPTRG00000048964
chr1	5728800	5729800	wE	wE	wE	gE	ENSPTRG00000048964
chr1	5734200	5735000	pE	pE	pE	gE	ENSPTRG00000034540
chr1	5754200	5755000	pE	pE	pE	gE	ENSPTRG00000000088
chr1	5759400	5761000	wP	wP	wP	gE	ENSPTRG00000000088
chr1	5766200	5767200	pE	pE	pE	gE	ENSPTRG00000000088
chr1	5778200	5779000	wE	wE	wE	gE	ENSPTRG00000000088
chr1	5804400	5804800	sE	sE	sE	prE	ENSPTRG00000038535
chr1	5821400	5825000	sP	sP	sP	P	ENSPTRG00000000089
chr1	5829600	5832400	wE	sE	aE	prE	ENSPTRG00000000089
chr1	5840600	5841000	wE	wE	wE	prE	ENSPTRG00000030844
chr1	5847200	5851000	sP	sP	sP	P	ENSPTRG00000030844
chr1	5855400	5855800	sE	Non-re	E/Non-re	gE	ENSPTRG00000030844
chr1	5859200	5859800	sE	sE	sE	PiE	ENSPTRG00000030844
chr1	5860200	5860400	sE	sE	sE	PiE	ENSPTRG00000000091
chr1	5865000	5873800	sP	sP	sP	P	ENSPTRG00000000091
chr1	5882000	5882800	wE	wE	wE	PiE	ENSPTRG00000000091
chr1	5884600	5889800	sP	sP	sP	P	ENSPTRG00000000092
chr1	5896200	5900800	sP	sP	sP	P	ENSPTRG00000000093
chr1	5909000	5909400	sE	sE	sE	gE	ENSPTRG00000000094
chr1	5946800	5947400	sE	sE	sE	gE	ENSPTRG00000000094
chr1	5962800	5963200	wE	wE	wE	gE	ENSPTRG00000000094
chr1	5972400	5976600	sP	sP	sP	P	ENSPTRG00000000094
chr1	5977000	5978400	wE	wE	wE	prE	ENSPTRG00000000094
chr1	6011000	6011800	wP	wP	wP	NA	NA
chr1	6021800	6024400	wE	wE	wE	EiE	ENSPTRG00000000096
chr1	6031400	6032400	wE	wE	wE	NA	NA
chr1	6032800	6033200	wE	pE	aE	NA	NA
chr1	6035400	6036200	wE	wE	wE	NA	NA
chr1	6037000	6037800	wE	wE	wE	NA	NA
chr1	6052200	6053600	wE	wE	wE	NA	NA
chr1	6059600	6061800	wE	wE	wE	prE	ENSPTRG00000000096
chr1	6064400	6069200	sP	sP	sP	P	ENSPTRG00000000096
chr1	6070000	6073000	sE	sE	sE	gE	ENSPTRG00000000096
chr1	6073800	6075200	sE	sE	sE	gE	ENSPTRG00000000096
chr1	6075800	6077000	sE	sE	sE	gE	ENSPTRG00000000096
chr1	6081200	6088400	sE	sE	sE	gE	ENSPTRG00000000096
chr1	6096800	6098400	sE	sE	sE	gE	ENSPTRG00000000096
chr1	6099400	6107400	sE	sE	sE	gE	ENSPTRG00000000096
chr1	6113800	6114000	wE	wE	wE	gE	ENSPTRG00000000096
chr1	6141600	6144400	sE	sE	sE	gE	ENSPTRG00000000096
chr1	6145400	6147000	sE	sE	sE	gE	ENSPTRG00000000096
chr1	6149000	6150600	sE	sE	sE	gE	ENSPTRG00000000096
chr1	6152200	6153800	sE	sE	sE	gE	ENSPTRG00000000096
chr1	6165200	6166400	sE	wE	aE	gE	ENSPTRG00000000096
chr1	6169600	6171200	sE	wE	aE	gE	ENSPTRG00000000096
chr1	6172200	6173600	sE	wE	aE	gE	ENSPTRG00000000096
chr1	6181200	6184400	wE	wE	wE	gE	ENSPTRG00000000096
chr1	6244000	6244200	wP	wP	wP	gE	ENSPTRG00000000096
chr1	6278200	6278600	wE	wE	wE	gE	ENSPTRG00000000096
chr1	6352000	6352600	pE	pE	pE	gE	ENSPTRG00000000096
chr1	6645600	6648200	wE	wE	wE	gE	ENSPTRG00000000096
chr1	6958800	6960000	pE	pE	pE	gE	ENSPTRG00000000096
chr1	6982400	6985000	pE	pE	pE	gE	ENSPTRG00000000096
chr1	7032200	7034400	wE	sE	aE	gE	ENSPTRG00000000096
chr1	7048000	7048400	pE	wE	aE	prE	ENSPTRG00000000098
chr1	7049600	7053000	sP	sP	sP	P	ENSPTRG00000000098
chr1	7053400	7053600	sE	sE	sE	gE	ENSPTRG00000000098
chr1	7060200	7065400	sP	sP	sP	P	ENSPTRG00000000099
chr1	7066000	7066800	sE	sE	sE	gE	ENSPTRG00000000099
chr1	7099000	7100400	sE	sE	sE	gE	ENSPTRG00000000099
chr1	7107400	7112600	sE	sE	sE	gE	ENSPTRG00000000099
chr1	7157800	7158200	wE	wE	wE	NA	NA
chr1	7178200	7180400	sE	sE	sE	prE	ENSPTRG00000041131
chr1	7185400	7186200	wE	sE	aE	NA	NA
chr1	7190800	7192400	wP	sP	aP	NA	NA
chr1	7196800	7197000	wE	wE	wE	gE	ENSPTRG00000045878
chr1	7199400	7199800	wE	wE	wE	gE	ENSPTRG00000045878
chr1	7209000	7211200	sE	sE	sE	gE	ENSPTRG00000045878
chr1	7215600	7216000	sE	wE	aE	gE	ENSPTRG00000045878
chr1	7216600	7222600	sP	sP	sP	P	ENSPTRG00000045878
chr1	7230000	7234000	sP	sP	sP	prE	ENSPTRG00000000102
chr1	7236000	7245200	sP	sP	sP	P	ENSPTRG00000000102
chr1	7250400	7250800	sE	sE	sE	gE	ENSPTRG00000000102
chr1	7259400	7260000	sE	sE	sE	gE	ENSPTRG00000000102
chr1	7263400	7267600	sE	sE	sE	P	ENSPTRG00000026490
chr1	7268600	7272800	sE	sE	sE	PiE	ENSPTRG00000000103
chr1	7274400	7274600	sE	wE	aE	NA	NA
chr1	7296200	7296800	wE	wE	wE	gE	ENSPTRG00000000103
chr1	7301600	7303400	pE	pP	P/E	P	ENSPTRG00000000103
chr1	7380000	7382600	wE	wE	wE	NA	NA
chr1	7387800	7389200	wE	wE	wE	PiE	ENSPTRG00000000103
chr1	7404600	7405400	wE	wE	wE	NA	NA
chr1	7411000	7411200	wP	wP	wP	NA	NA
chr1	7451000	7451800	wE	wE	wE	PiE	ENSPTRG00000000103
chr1	7452800	7454200	wE	wE	wE	NA	NA
chr1	7501800	7502600	pE	pE	pE	NA	NA
chr1	7599000	7602600	sE	sE	sE	NA	NA
chr1	7616400	7617200	wE	wE	wE	prE	ENSPTRG00000038238
chr1	7619600	7620800	pE	pE	pE	prE	ENSPTRG00000038238
chr1	7635200	7636400	pE	pE	pE	P	ENSPTRG00000000104
chr1	7680800	7685800	sE	sE	sE	gE	ENSPTRG00000000106
chr1	7686400	7691800	sE	sE	sE	gE	ENSPTRG00000000106
chr1	7719000	7720600	sE	sE	sE	gE	ENSPTRG00000000106
chr1	7722600	7727200	sE	sE	sE	gE	ENSPTRG00000000106
chr1	7748200	7754600	sE	sE	sE	gE	ENSPTRG00000000106
chr1	7760200	7764800	sE	sE	sE	gE	ENSPTRG00000000106
chr1	7767600	7778200	sE	sE	sE	gE	ENSPTRG00000000106
chr1	7785200	7793600	sE	sE	sE	gE	ENSPTRG00000000106
chr1	7805400	7811800	sE	sE	sE	gE	ENSPTRG00000000106
chr1	7812600	7815200	sE	sE	sE	gE	ENSPTRG00000000106
chr1	7820400	7823800	sE	sE	sE	P	ENSPTRG00000035240
chr1	7824200	7824400	wE	wE	wE	prE	ENSPTRG00000035240
chr1	7826000	7828400	sE	sE	sE	PiE	ENSPTRG00000000103
chr1	7830800	7846000	sE	sE	sE	prE	ENSPTRG00000035240
chr1	7849000	7849800	sE	wE	aE	gE	ENSPTRG00000000106
chr1	7850400	7853400	sE	sE	sE	gE	ENSPTRG00000000106
chr1	7862800	7863000	sE	sE	sE	gE	ENSPTRG00000000106
chr1	7863400	7863600	wE	wE	wE	gE	ENSPTRG00000000106
chr1	7864600	7868400	sE	sE	sE	gE	ENSPTRG00000000106
chr1	7870600	7875800	sE	sE	sE	gE	ENSPTRG00000000106
chr1	7878800	7880400	sE	sE	sE	gE	ENSPTRG00000000106
chr1	7881800	7885600	sE	sE	sE	gE	ENSPTRG00000000106
chr1	7898200	7903800	sE	sE	sE	gE	ENSPTRG00000000106
chr1	7905200	7910400	sE	sE	sE	gE	ENSPTRG00000000106
chr1	7913000	7917200	sE	sE	sE	gE	ENSPTRG00000000106
chr1	7920600	7922000	sE	sE	sE	gE	ENSPTRG00000000106
chr1	7923000	7923400	wE	wE	wE	gE	ENSPTRG00000000106
chr1	7934000	7943200	sE	sE	sE	gE	ENSPTRG00000000106
chr1	7943600	7943800	wE	wE	wE	gE	ENSPTRG00000000106
chr1	7944800	7947000	sE	sE	sE	gE	ENSPTRG00000000106
chr1	7948400	7948800	wE	wE	wE	gE	ENSPTRG00000000106
chr1	7952800	7966600	sE	sE	sE	gE	ENSPTRG00000000106
chr1	7970800	7984200	sE	sE	sE	PiE	ENSPTRG00000000106
chr1	7985200	7988600	sE	sE	sE	gE	ENSPTRG00000000106
chr1	7989200	7989400	wE	wE	wE	gE	ENSPTRG00000000106
chr1	7990200	7994800	sE	sE	sE	gE	ENSPTRG00000000106
chr1	7995800	8003200	sE	sE	sE	PiE	ENSPTRG00000000106
chr1	8006600	8008400	sE	sE	sE	gE	ENSPTRG00000000106
chr1	8008800	8017600	sP	sP	sP	P	ENSPTRG00000000106
chr1	8018400	8019400	sE	sE	sE	prE	ENSPTRG00000000106
chr1	8019800	8020000	wE	wE	wE	prE	ENSPTRG00000000106
chr1	8023400	8026800	sE	sE	sE	prE	ENSPTRG00000000106
chr1	8027400	8037000	sE	sE	sE	EiE	ENSPTRG00000000106
chr1	8038200	8046200	sE	sE	sE	EiE	ENSPTRG00000000106
chr1	8049600	8051000	sE	sE	sE	EiE	ENSPTRG00000000109
chr1	8055200	8057600	sE	sE	sE	NA	NA
chr1	8058600	8060000	sE	sE	sE	NA	NA
chr1	8066800	8070400	sE	sE	sE	NA	NA
chr1	8074600	8080400	sE	sE	sE	EiE	ENSPTRG00000000109
chr1	8088400	8090400	sE	sE	sE	NA	NA
chr1	8093200	8094000	sE	wE	aE	NA	NA
chr1	8096400	8099000	sE	sE	sE	PiE	ENSPTRG00000036616
chr1	8105200	8105800	sE	sE	sE	NA	NA
chr1	8106400	8106600	wE	Non-re	E/Non-re	NA	NA
chr1	8109200	8110800	sE	sE	sE	P	ENSPTRG00000036616
chr1	8120400	8121800	sE	sE	sE	NA	NA
chr1	8123200	8135000	sP	sP	sP	PiE	ENSPTRG00000000109
chr1	8143400	8145000	wE	wE	wE	NA	NA
chr1	8145600	8145800	wE	wE	wE	NA	NA
chr1	8162000	8165000	wE	wE	wE	EiE	ENSPTRG00000000106,ENSPTRG00000000109
chr1	8165600	8167200	wE	wE	wE	EiE	ENSPTRG00000000106
chr1	8172200	8175600	sE	sE	sE	PiE	ENSPTRG00000000109
chr1	8177400	8178000	sE	sE	sE	PiE	ENSPTRG00000000109
chr1	8182200	8195800	sP	sP	sP	P	ENSPTRG00000000109
chr1	8213600	8216000	wE	wE	wE	NA	NA
chr1	8225000	8225600	wE	wE	wE	NA	NA
chr1	8251000	8252600	wE	wE	wE	P	ENSPTRG00000000111
chr1	8256200	8256400	Non-re	wE	E/Non-re	gE	ENSPTRG00000000111
chr1	8318600	8319400	wE	wE	wE	prE	ENSPTRG00000049181
chr1	8336600	8336800	Non-re	wE	E/Non-re	gE	ENSPTRG00000023465
chr1	8338800	8343000	wE	wE	wE	gE	ENSPTRG00000023465
chr1	8374400	8374800	sE	sE	sE	gE	ENSPTRG00000000112
chr1	8383800	8384000	sE	sE	sE	gE	ENSPTRG00000000112
chr1	8386400	8387000	sE	sE	sE	gE	ENSPTRG00000000112
chr1	8423400	8424200	wE	wE	wE	P	ENSPTRG00000000112
chr1	8431600	8432400	wE	wE	wE	EiE	ENSPTRG00000023465
chr1	8438200	8438400	wP	wE	P/E	gE	ENSPTRG00000030841
chr1	8440600	8442000	wE	wE	wE	gE	ENSPTRG00000030841
chr1	8445400	8446600	wE	wE	wE	gE	ENSPTRG00000030841
chr1	8449800	8451200	wE	sE	aE	gE	ENSPTRG00000030841
chr1	8451600	8453600	wE	wE	wE	gE	ENSPTRG00000030841
chr1	8456800	8457000	pE	wE	aE	gE	ENSPTRG00000030841
chr1	8458400	8462400	pP	sP	aP	P	ENSPTRG00000030841
chr1	8464200	8466800	sE	sE	sE	prE	ENSPTRG00000030841
chr1	8472400	8473600	wE	wE	wE	PiE	ENSPTRG00000027692
chr1	8475400	8477000	sE	sE	sE	EiE	ENSPTRG00000030841
chr1	8477600	8480800	sE	sE	sE	NA	NA
chr1	8481600	8485800	sE	sE	sE	P	ENSPTRG00000027692
chr1	8524400	8537600	pP	pP	pP	EiE	ENSPTRG00000030841
chr1	8539000	8541400	wE	wE	wE	NA	NA
chr1	8542800	8543000	Non-re	wE	E/Non-re	NA	NA
chr1	8563000	8564400	wE	wE	wE	prE	ENSPTRG00000000113
chr1	8565200	8566800	sE	wE	aE	prE	ENSPTRG00000000113
chr1	8567800	8575400	sP	sP	sP	P	ENSPTRG00000000113
chr1	8617000	8617600	wE	wE	wE	NA	NA
chr1	8622600	8623200	wE	wE	wE	EiE	ENSPTRG00000000115
chr1	8625400	8629000	pP	pP	pP	NA	NA
chr1	8648400	8650200	wE	wE	wE	P	ENSPTRG00000000114
chr1	8650600	8652000	wE	wE	wE	gE	ENSPTRG00000000114
chr1	8708000	8709200	wE	wE	wE	NA	NA
chr1	8721600	8721800	wE	wE	wE	NA	NA
chr1	8723400	8725600	wE	wE	wE	NA	NA
chr1	8728200	8729000	wE	wE	wE	NA	NA
chr1	8734800	8736400	wE	wE	wE	NA	NA
chr1	8737800	8739000	wE	wE	wE	NA	NA
chr1	8740200	8743000	sE	sE	sE	NA	NA
chr1	8744600	8746600	wE	wE	wE	NA	NA
chr1	8751800	8755800	wE	sE	aE	NA	NA
chr1	8756600	8770600	sE	sE	sE	NA	NA
chr1	8793200	8793400	wE	wE	wE	NA	NA
chr1	8794400	8796400	wE	wE	wE	NA	NA
chr1	8831000	8831400	wE	wE	wE	NA	NA
chr1	8835200	8836200	pE	pE	pE	NA	NA
chr1	8838400	8838600	wE	wP	P/E	NA	NA
chr1	8854200	8854600	wE	wE	wE	NA	NA
chr1	8867000	8867200	Non-re	wE	E/Non-re	prE	ENSPTRG00000000115
chr1	8869000	8870400	wE	wE	wE	prE	ENSPTRG00000000115
chr1	8876400	8878200	sP	sP	sP	P	ENSPTRG00000000115
chr1	8890400	8891400	wE	wE	wE	gE	ENSPTRG00000000115
chr1	8894000	8895600	sE	sE	sE	gE	ENSPTRG00000000115
chr1	8897200	8897600	sE	wE	aE	gE	ENSPTRG00000000115
chr1	8899000	8901600	sE	sE	sE	gE	ENSPTRG00000000115
chr1	8903200	8904400	sE	sE	sE	gE	ENSPTRG00000000115
chr1	8919800	8922400	sE	sE	sE	gE	ENSPTRG00000000115
chr1	8926400	8926600	sE	wE	aE	gE	ENSPTRG00000000115
chr1	8940600	8947200	sP	sP	sP	P	ENSPTRG00000049393
chr1	8960000	8965600	sE	sE	sE	gE	ENSPTRG00000049393
chr1	8968000	8971400	sE	wE	aE	NA	NA
chr1	8972000	8972200	wE	wP	P/E	NA	NA
chr1	8982400	8983400	wE	wE	wE	NA	NA
chr1	9105600	9108000	sE	sE	sE	gE	ENSPTRG00000000120
chr1	9157800	9158000	wE	wE	wE	prE	ENSPTRG00000051669
chr1	9167400	9168200	wE	wE	wE	gE	ENSPTRG00000000121
chr1	9169600	9173600	sE	sE	sE	PiE	ENSPTRG00000000121
chr1	9176800	9178800	wE	wE	wE	gE	ENSPTRG00000000121
chr1	9180000	9184600	sE	sE	sE	gE	ENSPTRG00000000121
chr1	9186800	9188800	sE	sE	sE	gE	ENSPTRG00000000121
chr1	9196200	9196800	wE	wE	wE	gE	ENSPTRG00000000121
chr1	9202400	9203000	wE	wE	wE	gE	ENSPTRG00000000121
chr1	9203600	9203800	wE	wE	wE	gE	ENSPTRG00000000121
chr1	9204400	9209400	pP	pP	pP	P	ENSPTRG00000000121
chr1	9224800	9225400	wE	wE	wE	NA	NA
chr1	9246200	9247600	wE	sE	aE	gE	ENSPTRG00000046205
chr1	9257800	9258000	wP	wE	P/E	PiE	ENSPTRG00000000124
chr1	9281200	9282200	wE	wE	wE	gE	ENSPTRG00000046205
chr1	9282600	9284000	wE	wE	wE	gE	ENSPTRG00000046205
chr1	9287800	9288000	wE	wE	wE	gE	ENSPTRG00000046205
chr1	9300400	9303600	sP	sP	sP	P	ENSPTRG00000046205
chr1	9336000	9339200	sP	sP	sP	P	ENSPTRG00000000124
chr1	9344000	9346000	sE	sE	sE	PiE	ENSPTRG00000000126
chr1	9355000	9356200	sE	sE	sE	prE	ENSPTRG00000050644
chr1	9398400	9399800	pE	pE	pE	P	ENSPTRG00000000125
chr1	9432200	9433200	wE	wE	wE	NA	NA
chr1	9444600	9444800	wE	wE	wE	EiE	ENSPTRG00000000126
chr1	9446000	9449400	sP	sP	sP	P	ENSPTRG00000000126
chr1	9450000	9450200	wE	sE	aE	gE	ENSPTRG00000000126
chr1	9452800	9454000	sE	sE	sE	gE	ENSPTRG00000000126
chr1	9460000	9461200	sE	sE	sE	gE	ENSPTRG00000000126
chr1	9465400	9466000	sE	sE	sE	gE	ENSPTRG00000000126
chr1	9467800	9468600	sE	sE	sE	gE	ENSPTRG00000000126
chr1	9469000	9472000	sE	sE	sE	gE	ENSPTRG00000000126
chr1	9477400	9484400	sE	sE	sE	gE	ENSPTRG00000000126
chr1	9487000	9490000	sE	sE	sE	gE	ENSPTRG00000000126
chr1	9492200	9499800	sE	sE	sE	gE	ENSPTRG00000000126
chr1	9520200	9521200	sE	sE	sE	gE	ENSPTRG00000000126
chr1	9528000	9529000	sE	sE	sE	gE	ENSPTRG00000000126
chr1	9541800	9544000	sE	sE	sE	gE	ENSPTRG00000000126
chr1	9573400	9574400	sE	sE	sE	gE	ENSPTRG00000000126
chr1	9589400	9590200	Non-re	sE	E/Non-re	gE	ENSPTRG00000000126
chr1	9591600	9598000	sE	sE	sE	gE	ENSPTRG00000000126
chr1	9612800	9613000	wE	wE	wE	NA	NA
chr1	9614200	9614400	wE	wE	wE	NA	NA
chr1	9624600	9629600	sP	sP	sP	P	ENSPTRG00000000127
chr1	9635600	9637200	sE	sE	sE	gE	ENSPTRG00000000127
chr1	9639400	9641200	sE	sE	sE	prE	ENSPTRG00000040953
chr1	9645200	9646000	wE	wE	wE	prE	ENSPTRG00000040953
chr1	9653200	9655200	sE	sE	sE	gE	ENSPTRG00000000127
chr1	9656600	9661400	sE	sE	sE	gE	ENSPTRG00000000127
chr1	9663400	9664000	wE	wE	wE	gE	ENSPTRG00000000127
chr1	9673000	9673800	wE	wE	wE	gE	ENSPTRG00000000127
chr1	9674800	9677200	sE	sE	sE	gE	ENSPTRG00000000127
chr1	9698000	9698200	wE	wE	wE	gE	ENSPTRG00000000127
chr1	9698600	9698800	wE	wE	wE	gE	ENSPTRG00000000127
chr1	9704000	9705800	sE	sE	sE	gE	ENSPTRG00000000127
chr1	9712800	9716600	sE	sE	sE	gE	ENSPTRG00000000127
chr1	9717000	9717200	wE	wE	wE	gE	ENSPTRG00000000127
chr1	9719800	9720600	sE	sE	sE	gE	ENSPTRG00000000127
chr1	9724400	9725200	sE	sE	sE	prE	ENSPTRG00000052816
chr1	9730200	9731000	sE	sE	sE	P	ENSPTRG00000052816
chr1	9731600	9733800	sE	sE	sE	prE	ENSPTRG00000039158
chr1	9740400	9741400	sE	wE	aE	gE	ENSPTRG00000000127
chr1	9750600	9751000	wE	wE	wE	gE	ENSPTRG00000000127
chr1	9809400	9813800	sE	sE	sE	PiE	ENSPTRG00000000130
chr1	9819800	9821600	sE	sE	sE	PiE	ENSPTRG00000041336
chr1	9832000	9837000	sP	sP	sP	P	ENSPTRG00000041336
chr1	9849800	9850600	sE	sE	sE	PiE	ENSPTRG00000041336
chr1	9870600	9877000	sP	sP	sP	P	ENSPTRG00000000130
chr1	9905600	9906000	wE	wE	wE	gE	ENSPTRG00000000130
chr1	9910400	9911400	sE	sE	sE	NA	NA
chr1	9924800	9930800	sP	sP	sP	P	ENSPTRG00000000132
chr1	9939800	9940200	sE	sE	sE	gE	ENSPTRG00000000132
chr1	9943000	9944200	sE	sE	sE	PiE	ENSPTRG00000000130
chr1	9947400	9953000	sP	sP	sP	PiE	ENSPTRG00000000130,ENSPTRG00000000132,ENSPTRG00000000133
chr1	9955400	9956200	sE	sE	sE	gE	ENSPTRG00000000132
chr1	9963000	9970600	sE	sE	sE	gE	ENSPTRG00000000132
chr1	9974000	9977200	sE	sE	sE	gE	ENSPTRG00000000132
chr1	9978600	9979200	wE	sE	aE	gE	ENSPTRG00000000132
chr1	9980400	9980600	wE	wE	wE	gE	ENSPTRG00000000132
chr1	9983400	9984400	wE	wE	wE	gE	ENSPTRG00000000132
chr1	10002000	10003800	sE	sE	sE	gE	ENSPTRG00000000132
chr1	10007000	10007600	wE	wE	wE	gE	ENSPTRG00000000132
chr1	10032000	10033600	sE	sE	sE	gE	ENSPTRG00000000132
chr1	10044600	10047400	sE	sE	sE	gE	ENSPTRG00000000132
chr1	10048000	10051000	sE	sE	sE	gE	ENSPTRG00000000132
chr1	10092400	10092600	wP	Non-re	P/Non-re	NA	NA
chr1	10145600	10149200	pP	pP	pP	P	ENSPTRG00000000133
chr1	10246000	10249000	pE	pE	pE	NA	NA
chr1	10255400	10255600	Non-re	wE	E/Non-re	NA	NA
chr1	10318800	10320000	pE	pE	pE	EiE	ENSPTRG00000000132
chr1	10345600	10346000	wE	wE	wE	NA	NA
chr1	10374800	10375400	wE	wE	wE	NA	NA
chr1	10391200	10397200	wE	wE	wE	PiE	ENSPTRG00000000134
chr1	10413800	10414200	wE	wE	wE	gE	ENSPTRG00000000134
chr1	10417400	10419600	wE	wE	wE	PiE	ENSPTRG00000000134
chr1	10420000	10422400	pE	wE	aE	PiE	ENSPTRG00000000134
chr1	10433600	10435200	pE	wE	aE	gE	ENSPTRG00000000134
chr1	10438000	10440000	wE	wE	wE	P	ENSPTRG00000000134
chr1	10556000	10559200	sP	sP	sP	P	ENSPTRG00000000140
chr1	10584600	10587000	sE	sE	sE	gE	ENSPTRG00000000142
chr1	10682200	10689000	sE	sE	sE	P	ENSPTRG00000043628
chr1	10703400	10703800	sE	wE	aE	gE	ENSPTRG00000000142
chr1	10707000	10708400	sE	sE	sE	gE	ENSPTRG00000000142
chr1	10722600	10725600	sP	sP	sP	P	ENSPTRG00000000142
chr1	10734400	10738600	sP	sP	sP	P	ENSPTRG00000000144
chr1	10741800	10744600	sE	sE	sE	P	ENSPTRG00000052265
chr1	10794000	10795200	wE	Non-re	E/Non-re	NA	NA
chr1	10797400	10798000	wE	wE	wE	NA	NA
chr1	10799600	10800000	wE	wE	wE	NA	NA
chr1	10810400	10811400	pE	pE	pE	NA	NA
chr1	10858000	10859800	wE	wE	wE	NA	NA
chr1	10881600	10883200	wE	wE	wE	NA	NA
chr1	10954400	10955800	pP	pP	pP	NA	NA
chr1	11053400	11054000	pE	wP	P/E	NA	NA
chr1	11122400	11124600	pE	pE	pE	prE	ENSPTRG00000000147
chr1	11127600	11130000	pP	sP	aP	P	ENSPTRG00000000147
chr1	11130600	11130800	wP	sE	P/E	P	ENSPTRG00000000146
chr1	11137000	11140800	sP	sP	sP	P	ENSPTRG00000000148
chr1	11144200	11146400	sE	sE	sE	PiE	ENSPTRG00000000149
chr1	11154800	11157200	wP	sP	aP	P	ENSPTRG00000000149
chr1	11159200	11160200	wE	wE	wE	prE	ENSPTRG00000000149
chr1	11165200	11166400	pE	pE	pE	P	ENSPTRG00000000150
chr1	11194400	11194800	pE	wP	P/E	PiE	ENSPTRG00000000146,ENSPTRG00000000151
chr1	11204800	11207400	wE	sE	aE	prE	ENSPTRG00000000151
chr1	11210400	11216800	pP	sP	aP	P	ENSPTRG00000000151
chr1	11223600	11224600	sE	sE	sE	gE	ENSPTRG00000000151
chr1	11246600	11248000	wE	wE	wE	gE	ENSPTRG00000000152
chr1	11258000	11263000	wE	sE	aE	PiE	ENSPTRG00000000154
chr1	11277200	11285800	sP	sP	sP	P	ENSPTRG00000000154
chr1	11286800	11291200	sE	sE	sE	PiE	ENSPTRG00000000154
chr1	11366000	11366200	wE	wE	wE	P	ENSPTRG00000033364
chr1	11381800	11383800	sE	sE	sE	PiE	ENSPTRG00000000158
chr1	11392200	11394600	sP	sP	sP	gE	ENSPTRG00000000157
chr1	11410800	11412800	sP	sP	sP	P	ENSPTRG00000000157
chr1	11413800	11417000	sE	wE	aE	prE	ENSPTRG00000000157
chr1	11419200	11422000	sP	sP	sP	P	ENSPTRG00000000158
chr1	11423800	11424000	sE	sE	sE	gE	ENSPTRG00000000158
chr1	11445600	11447000	sE	sE	sE	gE	ENSPTRG00000000158
chr1	11452400	11452800	sE	sE	sE	gE	ENSPTRG00000000158
chr1	11458600	11459200	sE	sE	sE	prE	ENSPTRG00000000159
chr1	11461200	11461600	sE	sE	sE	prE	ENSPTRG00000000159
chr1	11465000	11468400	sP	sP	sP	P	ENSPTRG00000000159
chr1	11476600	11477200	sE	Non-re	E/Non-re	gE	ENSPTRG00000000159
chr1	11497800	11500800	sE	sE	sE	prE	ENSPTRG00000000160
chr1	11504200	11506800	sP	sP	sP	P	ENSPTRG00000000160
chr1	11515400	11515600	wP	sE	P/E	prE	ENSPTRG00000027505
chr1	11516200	11517200	sE	sE	sE	PiE	ENSPTRG00000000160
chr1	11518600	11518800	wE	Non-re	E/Non-re	PiE	ENSPTRG00000000160
chr1	11581800	11582400	sE	sE	sE	gE	ENSPTRG00000000161
chr1	11592400	11593200	sE	sE	sE	gE	ENSPTRG00000000161
chr1	11598600	11600400	sE	sE	sE	gE	ENSPTRG00000000161
chr1	11603400	11604200	sE	sE	sE	gE	ENSPTRG00000000161
chr1	11610000	11613400	sE	sE	sE	PiE	ENSPTRG00000000167
chr1	11617800	11618600	sE	sE	sE	gE	ENSPTRG00000000161
chr1	11716400	11719600	sP	sP	sP	P	ENSPTRG00000000165
chr1	11773000	11776000	sE	sE	sE	gE	ENSPTRG00000000165
chr1	11777200	11777600	sE	sE	sE	gE	ENSPTRG00000000165
chr1	11781800	11783400	sE	sE	sE	gE	ENSPTRG00000000165
chr1	11787400	11788800	sE	sE	sE	gE	ENSPTRG00000000165
chr1	11825800	11827600	sE	sE	sE	gE	ENSPTRG00000000165
chr1	11830000	11833000	sE	sE	sE	gE	ENSPTRG00000000165
chr1	11857000	11858800	sE	sE	sE	gE	ENSPTRG00000000165
chr1	11861800	11862800	sE	sE	sE	gE	ENSPTRG00000000165
chr1	11892600	11895400	sE	sE	sE	gE	ENSPTRG00000000165
chr1	11901000	11901400	sE	wE	aE	gE	ENSPTRG00000000165
chr1	11903800	11905200	sE	sE	sE	gE	ENSPTRG00000000165
chr1	11908200	11909200	sE	sE	sE	gE	ENSPTRG00000000165
chr1	11912200	11913400	sE	sE	sE	gE	ENSPTRG00000000165
chr1	11919200	11920200	sE	wE	aE	gE	ENSPTRG00000000165
chr1	11921000	11929000	sE	sE	sE	PiE	ENSPTRG00000000167
chr1	11935200	11940000	sE	sE	sE	gE	ENSPTRG00000000165
chr1	11941600	11944000	sE	sE	sE	gE	ENSPTRG00000000165
chr1	11953200	11957000	sE	sE	sE	gE	ENSPTRG00000000165
chr1	11960000	11962200	sE	sE	sE	gE	ENSPTRG00000000165
chr1	11964600	11968000	sE	sE	sE	gE	ENSPTRG00000000165
chr1	11984400	11985000	sE	wE	aE	gE	ENSPTRG00000000165
chr1	11988000	11988600	wE	wE	wE	prE	ENSPTRG00000037687
chr1	11998000	12000200	sP	sP	sP	gE	ENSPTRG00000000165
chr1	12033200	12033800	wE	wE	wE	NA	NA
chr1	12084600	12086400	pE	pE	pE	gE	ENSPTRG00000000167
chr1	12091000	12092600	wE	sE	aE	gE	ENSPTRG00000000167
chr1	12093400	12094200	wE	wE	wE	gE	ENSPTRG00000000167
chr1	12103200	12103400	pE	wE	aE	gE	ENSPTRG00000000167
chr1	12104000	12110600	pP	sP	aP	P	ENSPTRG00000000167
chr1	12282400	12284200	wE	wE	wE	P	ENSPTRG00000031360
chr1	12606400	12606800	wE	wP	P/E	gE	ENSPTRG00000000182
chr1	12643000	12643600	wP	wE	P/E	NA	NA
chr1	12674400	12674600	wP	Non-re	P/Non-re	NA	NA
chr1	12675000	12675200	wE	wE	wE	NA	NA
chr1	12766000	12771000	wE	sE	aE	PiE	ENSPTRG00000038117
chr1	12776200	12777400	pE	wE	aE	NA	NA
chr1	12799400	12811200	sP	sP	sP	P	ENSPTRG00000038117
chr1	12811600	12817400	sE	sE	sE	P	ENSPTRG00000000185
chr1	12819800	12820000	wE	sE	aE	gE	ENSPTRG00000000185
chr1	12885000	12886000	sE	sE	sE	gE	ENSPTRG00000000185
chr1	12888400	12897600	sE	sE	sE	gE	ENSPTRG00000000185
chr1	12900200	12900800	wE	Non-re	E/Non-re	gE	ENSPTRG00000000185
chr1	12907800	12908200	wE	wE	wE	gE	ENSPTRG00000000185
chr1	12909200	12909400	wE	wE	wE	gE	ENSPTRG00000000185
chr1	12910600	12912600	sE	sE	sE	gE	ENSPTRG00000000185
chr1	12914200	12914400	wE	wP	P/E	gE	ENSPTRG00000000185
chr1	13109400	13110400	wE	wE	wE	gE	ENSPTRG00000000186
chr1	13145800	13146600	wE	wE	wE	gE	ENSPTRG00000000186
chr1	13220600	13221200	wE	wE	wE	gE	ENSPTRG00000000186
chr1	13360600	13362800	wE	pE	aE	gE	ENSPTRG00000000186
chr1	13439000	13441200	wE	wE	wE	gE	ENSPTRG00000000186
chr1	13542400	13542800	wE	wE	wE	gE	ENSPTRG00000000186
chr1	13565800	13566000	Non-re	wE	E/Non-re	gE	ENSPTRG00000000186
chr1	13567800	13569600	wE	wE	wE	gE	ENSPTRG00000000186
chr1	13596800	13598000	wE	wE	wE	gE	ENSPTRG00000000186
chr1	13612400	13612600	wE	wE	wE	gE	ENSPTRG00000000186
chr1	13614600	13616200	wE	wE	wE	gE	ENSPTRG00000000186
chr1	13619200	13622000	wE	sE	aE	gE	ENSPTRG00000000186
chr1	13633600	13647600	sE	sE	sE	gE	ENSPTRG00000000186
chr1	13648400	13649200	wE	wE	wE	gE	ENSPTRG00000000186
chr1	13657400	13665200	sE	sE	sE	gE	ENSPTRG00000000186
chr1	13668800	13669200	wP	wE	P/E	gE	ENSPTRG00000000186
chr1	13670000	13672200	sE	pE	aE	gE	ENSPTRG00000000186
chr1	13672600	13674600	wE	wE	wE	gE	ENSPTRG00000000186
chr1	13675400	13677200	wE	wE	wE	gE	ENSPTRG00000000186
chr1	13678000	13678200	wE	wE	wE	gE	ENSPTRG00000000186
chr1	13681000	13681400	wE	wE	wE	gE	ENSPTRG00000000186
chr1	13683600	13684200	wE	wE	wE	gE	ENSPTRG00000000186
chr1	13686600	13687000	wE	wE	wE	gE	ENSPTRG00000000186
chr1	13687400	13688200	sE	wE	aE	gE	ENSPTRG00000000186
chr1	13689200	13691000	sE	sE	sE	gE	ENSPTRG00000000186
chr1	13715200	13732000	sP	pP	aP	gE	ENSPTRG00000000186
chr1	13732800	13740400	sE	sE	sE	gE	ENSPTRG00000000186
chr1	13742800	13747600	sE	sE	sE	gE	ENSPTRG00000000186
chr1	13750600	13751800	sE	wE	aE	gE	ENSPTRG00000000186
chr1	13752800	13756200	sE	sE	sE	gE	ENSPTRG00000000186
chr1	13759400	13761800	sE	sE	sE	gE	ENSPTRG00000000186
chr1	13762400	13762600	wE	wE	wE	gE	ENSPTRG00000000186
chr1	13768000	13771400	sE	sE	sE	gE	ENSPTRG00000000186
chr1	13772600	13783400	sE	sE	sE	gE	ENSPTRG00000000186
chr1	13786400	13799600	sE	sE	sE	gE	ENSPTRG00000000186
chr1	13804400	13804800	wE	sE	aE	gE	ENSPTRG00000000186
chr1	13805600	13806000	sE	sE	sE	gE	ENSPTRG00000000186
chr1	13822800	13826400	sE	sE	sE	gE	ENSPTRG00000000186
chr1	13830800	13832200	sE	wE	aE	gE	ENSPTRG00000000186
chr1	13833600	13833800	wE	wE	wE	gE	ENSPTRG00000000186
chr1	13834200	13834400	Non-re	wE	E/Non-re	gE	ENSPTRG00000000186
chr1	13842800	13843400	sE	sE	sE	gE	ENSPTRG00000000186
chr1	13872400	13878800	sE	sE	sE	gE	ENSPTRG00000000186
chr1	13880400	13881200	sE	sE	sE	gE	ENSPTRG00000000186
chr1	13881600	13882200	wE	wE	wE	gE	ENSPTRG00000000186
chr1	13886000	13886400	wE	wE	wE	gE	ENSPTRG00000000186
chr1	13887600	13888200	wE	wE	wE	gE	ENSPTRG00000000186
chr1	13889600	13889800	wE	wE	wE	gE	ENSPTRG00000000186
chr1	13891600	13892000	wE	wE	wE	gE	ENSPTRG00000000186
chr1	13895200	13895400	Non-re	wE	E/Non-re	gE	ENSPTRG00000000186
chr1	13896200	13899600	sE	sE	sE	gE	ENSPTRG00000000186
chr1	13900200	13900600	wE	wE	wE	gE	ENSPTRG00000000186
chr1	13943000	13945200	sE	sE	sE	gE	ENSPTRG00000000186
chr1	13946000	13950200	sE	sE	sE	gE	ENSPTRG00000000186
chr1	13952400	13957000	sE	sE	sE	gE	ENSPTRG00000000186
chr1	13968800	13970600	wE	wE	wE	gE	ENSPTRG00000000186
chr1	13982400	13982800	wE	wE	wE	gE	ENSPTRG00000000186
chr1	13985000	13985400	wE	wE	wE	gE	ENSPTRG00000000186
chr1	13994800	13995200	wE	wE	wE	gE	ENSPTRG00000000186
chr1	13995600	13998000	sE	wE	aE	gE	ENSPTRG00000000186
chr1	14000400	14003800	sE	sE	sE	gE	ENSPTRG00000000186
chr1	14004800	14005600	wE	wE	wE	gE	ENSPTRG00000000186
chr1	14024600	14025200	wE	wE	wE	gE	ENSPTRG00000000186
chr1	14027000	14027200	wE	wE	wE	gE	ENSPTRG00000000186
chr1	14027800	14028600	wE	wE	wE	gE	ENSPTRG00000000186
chr1	14032600	14036000	sE	wE	aE	gE	ENSPTRG00000000186
chr1	14048200	14049000	wE	wE	wE	gE	ENSPTRG00000000186
chr1	14049800	14051600	pP	pE	P/E	gE	ENSPTRG00000000186
chr1	14055200	14056200	wE	pE	aE	gE	ENSPTRG00000000186
chr1	14063800	14064400	wE	wE	wE	gE	ENSPTRG00000000186
chr1	14098400	14098800	wE	wE	wE	gE	ENSPTRG00000000186
chr1	14158800	14159400	wE	wE	wE	gE	ENSPTRG00000000186
chr1	14162200	14163200	sE	wE	aE	gE	ENSPTRG00000000186
chr1	14175000	14175600	sE	sE	sE	gE	ENSPTRG00000000186
chr1	14212600	14214600	wE	wE	wE	gE	ENSPTRG00000000186
chr1	14218000	14219800	wE	wE	wE	gE	ENSPTRG00000000186
chr1	14241400	14241600	wE	wE	wE	gE	ENSPTRG00000000186
chr1	14255200	14256200	wE	wE	wE	NA	NA
chr1	14257600	14258000	wE	wE	wE	NA	NA
chr1	14263800	14266400	wE	wE	wE	NA	NA
chr1	14268400	14268600	wE	wE	wE	NA	NA
chr1	14272200	14274000	wE	wE	wE	NA	NA
chr1	14278400	14290800	pP	pP	pP	NA	NA
chr1	14293600	14295400	wE	wE	wE	gE	ENSPTRG00000030816
chr1	14301400	14302800	wE	wE	wE	P	ENSPTRG00000030816
chr1	14303800	14304200	wE	wE	wE	prE	ENSPTRG00000030816
chr1	14305000	14306600	sE	sE	sE	prE	ENSPTRG00000030816
chr1	14307000	14307400	wE	wE	wE	prE	ENSPTRG00000030816
chr1	14308600	14309000	wE	wE	wE	prE	ENSPTRG00000030816
chr1	14311200	14311800	wE	wE	wE	prE	ENSPTRG00000030816
chr1	14320200	14321400	wE	wE	wE	NA	NA
chr1	14364200	14364600	wE	wE	wE	gE	ENSPTRG00000000193
chr1	14365600	14366400	wE	wE	wE	gE	ENSPTRG00000000193
chr1	14369400	14369600	wE	wE	wE	NA	NA
chr1	14378200	14380600	wE	wE	wE	NA	NA
chr1	14381800	14382800	wE	wE	wE	NA	NA
chr1	14394400	14397000	pE	pE	pE	P	ENSPTRG00000000194
chr1	14400200	14400800	wE	wE	wE	gE	ENSPTRG00000000194
chr1	14401800	14402000	Non-re	wE	E/Non-re	gE	ENSPTRG00000000194
chr1	14405400	14407400	wE	wE	wE	gE	ENSPTRG00000000194
chr1	14408400	14410000	wE	wE	wE	gE	ENSPTRG00000000194
chr1	14444400	14445200	wE	wE	wE	gE	ENSPTRG00000000194
chr1	14471600	14472600	wE	wE	wE	gE	ENSPTRG00000000194
chr1	14477200	14478200	pE	wE	aE	gE	ENSPTRG00000000194
chr1	14488600	14489400	wP	wE	P/E	PiE	ENSPTRG00000050778
chr1	14494200	14495000	wE	wE	wE	gE	ENSPTRG00000000194
chr1	14531200	14535200	sE	wE	aE	gE	ENSPTRG00000000194
chr1	14548800	14551200	wE	wE	wE	prE	ENSPTRG00000050778
chr1	14556800	14569800	sP	sP	sP	P	ENSPTRG00000050778
chr1	14570800	14574600	sE	sE	sE	gE	ENSPTRG00000050778
chr1	14585600	14587600	wE	wE	wE	P	ENSPTRG00000000197
chr1	14636600	14637200	wE	wE	wE	gE	ENSPTRG00000049760
chr1	14638600	14639400	wE	wE	wE	gE	ENSPTRG00000049760
chr1	14643600	14643800	wE	wE	wE	gE	ENSPTRG00000000200
chr1	14655000	14658200	sE	sE	sE	gE	ENSPTRG00000000200
chr1	14662400	14663600	sE	sE	sE	PiE	ENSPTRG00000000201
chr1	14666600	14667400	sE	sE	sE	prE	ENSPTRG00000000201
chr1	14668000	14668200	wE	wE	wE	prE	ENSPTRG00000000201
chr1	14669400	14677400	sP	sP	sP	P	ENSPTRG00000000201
chr1	14678800	14680400	sE	sE	sE	prE	ENSPTRG00000000200
chr1	14697800	14698800	sE	sE	sE	gE	ENSPTRG00000000201
chr1	14704800	14705400	sE	wE	aE	gE	ENSPTRG00000000201
chr1	14711400	14714400	sE	sE	sE	gE	ENSPTRG00000000201
chr1	14716800	14721600	sE	sE	sE	gE	ENSPTRG00000000201
chr1	14726600	14728600	sE	sE	sE	gE	ENSPTRG00000000202
chr1	14731400	14733400	pP	pP	pP	P	ENSPTRG00000000202
chr1	14750800	14752000	wP	pE	P/E	P	ENSPTRG00000047611
chr1	14758800	14759600	wE	wE	wE	P	ENSPTRG00000038582
chr1	14764800	14772600	sP	sP	sP	P	ENSPTRG00000024059
chr1	14776000	14783600	sE	sE	sE	PiE	ENSPTRG00000024059
chr1	14792800	14793200	sE	sE	sE	gE	ENSPTRG00000024059
chr1	14807800	14809800	sE	sE	sE	gE	ENSPTRG00000024059
chr1	14821800	14824800	sE	sE	sE	NA	NA
chr1	14825600	14827000	wE	wE	wE	prE	ENSPTRG00000000205
chr1	14830200	14830400	wE	wE	wE	prE	ENSPTRG00000000205
chr1	14830800	14845200	sP	sP	sP	P	ENSPTRG00000000205
chr1	14845800	14851800	sE	sP	P/E	PiE	ENSPTRG00000000205
chr1	14852600	14853200	sE	sE	sE	gE	ENSPTRG00000000205
chr1	14859200	14860400	sE	sE	sE	gE	ENSPTRG00000000205
chr1	14866800	14868400	sE	sE	sE	gE	ENSPTRG00000000205
chr1	14875400	14876600	sE	sE	sE	gE	ENSPTRG00000000205
chr1	14894000	14894200	Non-re	wP	P/Non-re	P	ENSPTRG00000000207
chr1	14913000	14913800	pE	pE	pE	gE	ENSPTRG00000000208
chr1	14950400	14951800	wE	wE	wE	NA	NA
chr1	14960800	14961800	wE	wE	wE	NA	NA
chr1	14976600	14979800	wE	sE	aE	EiE	ENSPTRG00000000201
chr1	14983000	14983200	wE	wE	wE	prE	ENSPTRG00000048713
chr1	14984000	14984200	wE	wE	wE	prE	ENSPTRG00000048713
chr1	14984600	14987600	wE	sE	aE	P	ENSPTRG00000048713
chr1	14989200	14997600	sP	sP	sP	PiE	ENSPTRG00000000201
chr1	15020000	15024000	sE	sE	sE	gE	ENSPTRG00000000210
chr1	15025200	15031000	sE	sE	sE	gE	ENSPTRG00000000210
chr1	15033200	15033800	sE	sE	sE	gE	ENSPTRG00000000210
chr1	15035800	15036200	sE	sE	sE	gE	ENSPTRG00000000210
chr1	15036800	15046600	sE	sE	sE	gE	ENSPTRG00000000210
chr1	15048800	15053800	sE	sE	sE	gE	ENSPTRG00000000210
chr1	15054600	15059000	sE	sE	sE	gE	ENSPTRG00000000210
chr1	15059600	15061000	sE	sE	sE	gE	ENSPTRG00000000210
chr1	15061400	15064200	sE	sE	sE	gE	ENSPTRG00000000210
chr1	15065800	15068200	sE	sE	sE	gE	ENSPTRG00000000210
chr1	15074200	15076800	sE	sE	sE	gE	ENSPTRG00000000210
chr1	15080000	15082800	sE	sE	sE	gE	ENSPTRG00000000210
chr1	15099600	15101600	sE	sE	sE	gE	ENSPTRG00000000210
chr1	15103000	15103600	sE	Non-re	E/Non-re	NA	NA
chr1	15145800	15149000	wE	wE	wE	EiE	ENSPTRG00000000225,ENSPTRG00000030114
chr1	15166200	15169600	wE	wE	wE	P	ENSPTRG00000040888
chr1	15172000	15174200	wE	wE	wE	NA	NA
chr1	15175000	15182000	wE	sE	aE	P	ENSPTRG00000034081
chr1	15234000	15234400	pE	pE	pE	gE	ENSPTRG00000000217
chr1	15240400	15241600	wE	wE	wE	gE	ENSPTRG00000000217
chr1	15256000	15256600	wE	wE	wE	NA	NA
chr1	15258800	15259800	pE	pE	pE	PiE	ENSPTRG00000000226
chr1	15264600	15265600	wE	wE	wE	EiE	ENSPTRG00000000225,ENSPTRG00000030114
chr1	15305400	15306400	wE	wE	wE	NA	NA
chr1	15325000	15325800	wE	wE	wE	gE	ENSPTRG00000000221
chr1	15328400	15329200	wE	wE	wE	gE	ENSPTRG00000000221
chr1	15329600	15331000	wE	wE	wE	gE	ENSPTRG00000000221
chr1	15335000	15336800	wE	wE	wE	gE	ENSPTRG00000000221
chr1	15337400	15340200	pE	pE	pE	P	ENSPTRG00000000221
chr1	15346200	15346800	pE	pE	pE	prE	ENSPTRG00000000221
chr1	15348800	15349400	wE	wE	wE	prE	ENSPTRG00000000221
chr1	15351400	15353000	pE	pE	pE	NA	NA
chr1	15368400	15369200	wE	wE	wE	NA	NA
chr1	15375400	15375800	wE	wE	wE	NA	NA
chr1	15376200	15376400	wE	wE	wE	NA	NA
chr1	15377400	15378400	pE	wE	aE	NA	NA
chr1	15393400	15395200	sP	sP	sP	PiE	ENSPTRG00000000223,ENSPTRG00000000224
chr1	15403400	15405400	wP	wP	wP	P	ENSPTRG00000000223
chr1	15407200	15407800	wE	wE	wE	prE	ENSPTRG00000000223
chr1	15414200	15415200	pE	pE	pE	NA	NA
chr1	15416800	15417000	wE	Non-re	E/Non-re	NA	NA
chr1	15422800	15425600	sP	sP	sP	P	ENSPTRG00000000224
chr1	15431600	15432000	wE	wE	wE	P	ENSPTRG00000040466
chr1	15434600	15442800	sE	sE	sE	P	ENSPTRG00000045203
chr1	15448000	15448400	wE	wE	wE	gE	ENSPTRG00000000225
chr1	15453000	15454200	sE	sE	sE	gE	ENSPTRG00000000225
chr1	15454800	15456600	sE	sE	sE	gE	ENSPTRG00000000225
chr1	15457400	15458800	sE	sE	sE	gE	ENSPTRG00000000225
chr1	15462200	15462800	sE	Non-re	E/Non-re	gE	ENSPTRG00000000225
chr1	15473800	15476200	sE	sE	sE	gE	ENSPTRG00000000225
chr1	15477400	15482800	sE	sE	sE	gE	ENSPTRG00000000225
chr1	15484400	15484800	sE	sE	sE	gE	ENSPTRG00000000225
chr1	15489600	15490800	sE	sE	sE	gE	ENSPTRG00000000225
chr1	15502800	15503600	sE	sE	sE	gE	ENSPTRG00000000225
chr1	15506200	15510800	sE	sE	sE	gE	ENSPTRG00000000225
chr1	15511800	15514200	sE	sE	sE	gE	ENSPTRG00000000225
chr1	15515200	15516000	sE	sE	sE	gE	ENSPTRG00000000225
chr1	15517800	15518600	sE	sE	sE	gE	ENSPTRG00000000225
chr1	15519600	15519800	wE	wE	wE	gE	ENSPTRG00000000225
chr1	15520200	15521200	sE	sE	sE	gE	ENSPTRG00000000225
chr1	15523800	15539800	sP	sP	sP	P	ENSPTRG00000000225
chr1	15548800	15564400	sP	sP	sP	P	ENSPTRG00000000226
chr1	15565200	15565400	sE	wE	aE	PiE	ENSPTRG00000000226
chr1	15568600	15574800	sE	sE	sE	PiE	ENSPTRG00000000226
chr1	15575400	15579800	sE	sE	sE	gE	ENSPTRG00000000226
chr1	15582000	15584600	sE	sE	sE	gE	ENSPTRG00000000226
chr1	15594000	15595400	wE	wE	wE	gE	ENSPTRG00000000227
chr1	15604800	15605400	wE	wE	wE	gE	ENSPTRG00000000227
chr1	15605800	15607800	wE	wE	wE	PiE	ENSPTRG00000000228
chr1	15619000	15619200	wE	wE	wE	prE	ENSPTRG00000000228
chr1	15621200	15624000	wE	wE	wE	P	ENSPTRG00000000227
chr1	15625800	15626400	wE	wE	wE	prE	ENSPTRG00000000228
chr1	15626800	15627600	wE	wE	wE	prE	ENSPTRG00000000228
chr1	15628600	15636000	sP	sP	sP	P	ENSPTRG00000000228
chr1	15636600	15641400	sE	sE	sE	PiE	ENSPTRG00000000228
chr1	15643200	15643600	sE	sE	sE	gE	ENSPTRG00000000228
chr1	15650600	15651200	sE	Non-re	E/Non-re	NA	NA
chr1	15661600	15662000	sE	wE	aE	NA	NA
chr1	15665600	15666000	Non-re	sE	E/Non-re	NA	NA
chr1	15671800	15672200	Non-re	wP	P/Non-re	NA	NA
chr1	15679200	15680400	sE	sE	sE	NA	NA
chr1	15682800	15690200	sP	sP	sP	PiE	ENSPTRG00000000228
chr1	15704000	15706000	pE	wE	aE	NA	NA
chr1	15707000	15709200	pP	wP	aP	NA	NA
chr1	15802200	15802600	wE	wE	wE	NA	NA
chr1	15805400	15812200	sP	sP	sP	P	ENSPTRG00000043482
chr1	15822000	15824200	pP	pP	pP	prE	ENSPTRG00000000238
chr1	15830200	15831200	wE	wP	P/E	P	ENSPTRG00000000238
chr1	15836600	15837000	wE	wE	wE	gE	ENSPTRG00000000238
chr1	15866200	15866600	wP	wP	wP	gE	ENSPTRG00000000238
chr1	15874800	15875600	wP	wP	wP	PiE	ENSPTRG00000000242
chr1	15878400	15878800	pE	Non-re	E/Non-re	gE	ENSPTRG00000000238
chr1	15897200	15898200	pE	pE	pE	gE	ENSPTRG00000000239
chr1	15939400	15943200	sP	sP	sP	P	ENSPTRG00000000241
chr1	15943800	15945200	wE	wE	wE	PiE	ENSPTRG00000000242
chr1	15949200	15950600	sE	sE	sE	prE	ENSPTRG00000000241
chr1	15952800	15955800	sE	sE	sE	gE	ENSPTRG00000000242
chr1	15957400	15958200	sE	sE	sE	gE	ENSPTRG00000000242
chr1	15960400	15964400	sE	sE	sE	gE	ENSPTRG00000000242
chr1	15968600	15969600	sE	sE	sE	gE	ENSPTRG00000000242
chr1	15975400	15979800	sE	sE	sE	gE	ENSPTRG00000000242
chr1	15981600	15986600	sP	sP	sP	P	ENSPTRG00000000242
chr1	15991800	15992600	wE	wE	wE	PiE	ENSPTRG00000000243
chr1	16048000	16048400	wE	wE	wE	gE	ENSPTRG00000000243
chr1	16054600	16056600	pE	pE	pE	P	ENSPTRG00000000243
chr1	16062400	16062600	wE	wE	wE	prE	ENSPTRG00000000243
chr1	16063800	16065400	wE	wE	wE	prE	ENSPTRG00000000243
chr1	16071400	16073000	wE	sE	aE	NA	NA
chr1	16074000	16074200	wE	wE	wE	NA	NA
chr1	16074800	16080200	sE	sE	sE	EiE	ENSPTRG00000000244
chr1	16092200	16093000	pE	sE	aE	NA	NA
chr1	16112800	16113000	wE	wE	wE	NA	NA
chr1	16142800	16145600	wE	wE	wE	gE	ENSPTRG00000000244
chr1	16162400	16164000	wE	wE	wE	gE	ENSPTRG00000000244
chr1	16167200	16169000	wE	wE	wE	gE	ENSPTRG00000000244
chr1	16170000	16170400	wE	wE	wE	gE	ENSPTRG00000000244
chr1	16172600	16173400	wE	wE	wE	PiE	ENSPTRG00000000243
chr1	16181400	16183600	wE	wE	wE	P	ENSPTRG00000000245
chr1	16210000	16213200	wE	wE	wE	P	ENSPTRG00000040432
chr1	16248400	16249200	wE	wE	wE	gE	ENSPTRG00000000246
chr1	16274800	16275000	Non-re	wP	P/Non-re	gE	ENSPTRG00000000246
chr1	16357800	16358200	sE	sE	sE	PiE	ENSPTRG00000000247
chr1	16369400	16380400	sP	sP	sP	P	ENSPTRG00000000247
chr1	16381400	16381600	wE	wE	wE	prE	ENSPTRG00000000247
chr1	16390400	16391000	wE	wE	wE	NA	NA
chr1	16484800	16486200	wE	wE	wE	NA	NA
chr1	16488600	16489400	pE	pE	pE	NA	NA
chr1	16639400	16641200	wE	wE	wE	gE	ENSPTRG00000000248
chr1	17445800	17446000	Non-re	wE	E/Non-re	P	ENSPTRG00000048769
chr1	17453400	17453800	wE	wE	wE	NA	NA
chr1	17682200	17682600	wE	pE	aE	gE	ENSPTRG00000000253
chr1	17864800	17870000	sP	sP	sP	P	ENSPTRG00000000255
chr1	17873000	17875000	sE	sE	sE	prE	ENSPTRG00000000255
chr1	17889200	17897200	sE	sE	sE	PiE	ENSPTRG00000000255,ENSPTRG00000000256,ENSPTRG00000000257
chr1	17903600	17905000	wE	wE	wE	gE	ENSPTRG00000000256
chr1	17910200	17910400	wE	wE	wE	gE	ENSPTRG00000000256
chr1	17912400	17913600	wE	sE	aE	gE	ENSPTRG00000000256
chr1	17914600	17926000	pP	sP	aP	P	ENSPTRG00000000256
chr1	17933200	17933600	wE	wE	wE	EiE	ENSPTRG00000000255,ENSPTRG00000000256,ENSPTRG00000000257
chr1	18029400	18029600	wE	wE	wE	NA	NA
chr1	18055200	18057800	sE	sE	sE	gE	ENSPTRG00000000257
chr1	18091200	18092400	sE	sE	sE	gE	ENSPTRG00000000257
chr1	18094200	18094600	sE	sE	sE	gE	ENSPTRG00000000257
chr1	18156200	18163000	sE	sE	sE	PiE	ENSPTRG00000000257
chr1	18169400	18170400	sE	Non-re	E/Non-re	gE	ENSPTRG00000000257
chr1	18189800	18207000	sP	sP	sP	P	ENSPTRG00000000257
chr1	18208200	18212400	sE	sE	sE	PiE	ENSPTRG00000000257
chr1	18230800	18232400	sE	sE	sE	prE	ENSPTRG00000000262
chr1	18239400	18245000	sP	sP	sP	P	ENSPTRG00000000261
chr1	18264600	18265400	pE	pE	pE	NA	NA
chr1	18279200	18280400	pE	pP	P/E	P	ENSPTRG00000000264
chr1	18301000	18308800	sP	sP	sP	P	ENSPTRG00000000265
chr1	18316600	18317000	wE	sE	aE	prE	ENSPTRG00000000265
chr1	18359000	18361400	sE	sE	sE	gE	ENSPTRG00000000268
chr1	18382000	18395600	sE	sE	sE	gE	ENSPTRG00000000268
chr1	18396200	18396800	sE	sE	sE	gE	ENSPTRG00000000268
chr1	18397400	18399800	sE	sE	sE	gE	ENSPTRG00000000268
chr1	18402600	18411800	sE	sE	sE	prE	ENSPTRG00000042290
chr1	18412600	18413200	sE	sE	sE	prE	ENSPTRG00000042290
chr1	18416600	18417200	sE	sE	sE	prE	ENSPTRG00000042290
chr1	18419800	18427000	sE	sE	sE	P	ENSPTRG00000042290
chr1	18485200	18486000	wE	wE	wE	P	ENSPTRG00000000268
chr1	18491000	18491800	wE	wE	wE	prE	ENSPTRG00000000268
chr1	18498000	18498200	wE	wE	wE	prE	ENSPTRG00000049259
chr1	18500200	18505400	sE	sE	sE	P	ENSPTRG00000049259
chr1	18506200	18506800	wE	wE	wE	NA	NA
chr1	18576400	18577400	wE	wE	wE	NA	NA
chr1	18587600	18599800	sP	sP	sP	P	ENSPTRG00000000269
chr1	18604800	18607400	sE	sE	sE	gE	ENSPTRG00000000269
chr1	18635000	18637000	pP	pP	pP	gE	ENSPTRG00000043114
chr1	18642400	18642600	wE	wE	wE	gE	ENSPTRG00000043114
chr1	18645200	18646000	wE	wE	wE	gE	ENSPTRG00000043114
chr1	18651200	18652600	pE	pE	pE	prE	ENSPTRG00000000271
chr1	18653600	18654000	wE	wE	wE	EiE	ENSPTRG00000000265
chr1	18694400	18696200	wE	wE	wE	gE	ENSPTRG00000000272
chr1	18707600	18710600	wE	sE	aE	PiE	ENSPTRG00000000265
chr1	18712800	18713200	wE	wE	wE	gE	ENSPTRG00000000272
chr1	18772000	18774200	wE	sE	aE	gE	ENSPTRG00000000272
chr1	18788800	18789200	sE	wE	aE	gE	ENSPTRG00000000272
chr1	18790000	18793200	sE	sE	sE	gE	ENSPTRG00000000272
chr1	18798200	18799400	wE	sE	aE	gE	ENSPTRG00000000272
chr1	18802000	18804800	wP	sP	aP	P	ENSPTRG00000000272
chr1	18856600	18856800	wE	wP	P/E	NA	NA
chr1	18885800	18891000	sP	sP	sP	P	ENSPTRG00000000275
chr1	18891400	18892200	sE	sE	sE	gE	ENSPTRG00000000275
chr1	18900000	18902200	sE	sE	sE	gE	ENSPTRG00000000275
chr1	18924600	18924800	wE	wE	wE	NA	NA
chr1	18953800	18954200	wE	wE	wE	NA	NA
chr1	18966400	18967000	wE	wE	wE	prE	ENSPTRG00000038993
chr1	19065200	19067800	wE	wE	wE	NA	NA
chr1	19095200	19099400	wE	wE	wE	gE	ENSPTRG00000000278
chr1	19116000	19119400	wE	wE	wE	NA	NA
chr1	19126400	19127400	wE	wE	wE	NA	NA
chr1	19136800	19138000	wE	wE	wE	P	ENSPTRG00000000279
chr1	19140000	19141000	wE	wE	wE	prE	ENSPTRG00000000279
chr1	19141400	19146200	wE	sE	aE	prE	ENSPTRG00000000279
chr1	19170000	19170200	wP	Non-re	P/Non-re	NA	NA
chr1	19171400	19172600	wE	wE	wE	NA	NA
chr1	19204600	19204800	wE	wP	P/E	P	ENSPTRG00000000282
chr1	19231600	19231800	pE	wP	P/E	EiE	ENSPTRG00000000287
chr1	19297200	19298200	wE	wE	wE	NA	NA
chr1	19339600	19341600	wE	wE	wE	gE	ENSPTRG00000000286
chr1	19494000	19494400	pE	wE	aE	NA	NA
chr1	19501600	19504200	pE	pE	pE	P	ENSPTRG00000000287
chr1	19511600	19512400	wE	wE	wE	prE	ENSPTRG00000000287
chr1	19523200	19527600	sP	sP	sP	P	ENSPTRG00000000288
chr1	19529400	19530000	wE	wE	wE	prE	ENSPTRG00000000288
chr1	19636000	19637600	wE	wE	wE	gE	ENSPTRG00000000290
chr1	19653600	19655800	pP	sP	aP	P	ENSPTRG00000000291
chr1	19679000	19683800	sP	sP	sP	P	ENSPTRG00000033766
chr1	19686400	19688200	wE	sE	aE	prE	ENSPTRG00000033766
chr1	19694000	19694400	wE	wE	wE	gE	ENSPTRG00000000294
chr1	19698800	19701600	pE	wE	aE	PiE	ENSPTRG00000033766
chr1	19715800	19717000	wP	sP	aP	gE	ENSPTRG00000000294
chr1	19736400	19738200	pP	pE	P/E	P	ENSPTRG00000000294
chr1	19749400	19753600	pP	pP	pP	P	ENSPTRG00000000295
chr1	19764600	19765200	sE	sE	sE	NA	NA
chr1	19793000	19794400	sE	sE	sE	gE	ENSPTRG00000000296
chr1	19799000	19800000	sE	sE	sE	gE	ENSPTRG00000000296
chr1	19810400	19820800	sP	sP	sP	P	ENSPTRG00000000296
chr1	19826000	19826200	wE	wE	wE	prE	ENSPTRG00000000296
chr1	19897400	19898400	sE	sE	sE	gE	ENSPTRG00000000297
chr1	19902800	19906600	sE	sE	sE	gE	ENSPTRG00000000297
chr1	19913200	19915600	sE	sE	sE	gE	ENSPTRG00000000297
chr1	19923600	19924600	sE	sE	sE	gE	ENSPTRG00000000297
chr1	19934800	19936400	sE	sE	sE	gE	ENSPTRG00000000297
chr1	19938800	19943600	sE	sE	sE	gE	ENSPTRG00000000297
chr1	19951000	19951400	wE	wE	wE	gE	ENSPTRG00000000297
chr1	19961000	19961600	sE	wE	aE	gE	ENSPTRG00000000297
chr1	19962400	19964000	sE	sE	sE	gE	ENSPTRG00000000297
chr1	19974600	19974800	sE	wE	aE	gE	ENSPTRG00000000297
chr1	19977000	19977600	sE	sE	sE	gE	ENSPTRG00000000297
chr1	19979400	19980400	sE	sE	sE	gE	ENSPTRG00000000297
chr1	19980800	19981400	sE	sE	sE	gE	ENSPTRG00000000297
chr1	19985600	19987400	sE	sE	sE	gE	ENSPTRG00000000297
chr1	19988000	19990600	sE	sE	sE	gE	ENSPTRG00000000297
chr1	19993200	19998600	sE	sE	sE	gE	ENSPTRG00000000297
chr1	20001400	20006200	sE	sE	sE	PiE	ENSPTRG00000000297
chr1	20012400	20014000	sE	sE	sE	gE	ENSPTRG00000000297
chr1	20018800	20021800	sE	sE	sE	P	ENSPTRG00000035175
chr1	20022400	20026800	sE	sE	sE	prE	ENSPTRG00000035175
chr1	20027400	20034000	sE	sE	sE	EiE	ENSPTRG00000000297
chr1	20034800	20039400	sE	sE	sE	gE	ENSPTRG00000000297
chr1	20039800	20040000	wE	wE	wE	gE	ENSPTRG00000000297
chr1	20041400	20042400	sE	sE	sE	gE	ENSPTRG00000000297
chr1	20047400	20048400	sE	sE	sE	gE	ENSPTRG00000000297
chr1	20050400	20050800	sE	sE	sE	gE	ENSPTRG00000000297
chr1	20051800	20056400	sP	sP	sP	gE	ENSPTRG00000000297
chr1	20057400	20059000	sE	sE	sE	gE	ENSPTRG00000000297
chr1	20059600	20060200	sE	sE	sE	gE	ENSPTRG00000000297
chr1	20062800	20064000	sE	sE	sE	gE	ENSPTRG00000000297
chr1	20071400	20074400	sE	sE	sE	gE	ENSPTRG00000000297
chr1	20074800	20076400	sE	sE	sE	gE	ENSPTRG00000000297
chr1	20078000	20079600	sE	sE	sE	gE	ENSPTRG00000000297
chr1	20080000	20084400	sE	sE	sE	gE	ENSPTRG00000000297
chr1	20090600	20091200	sE	sE	sE	gE	ENSPTRG00000000297
chr1	20091600	20102400	sE	sE	sE	gE	ENSPTRG00000000297
chr1	20103400	20105200	sE	sE	sE	gE	ENSPTRG00000000297
chr1	20109400	20112400	sE	sE	sE	gE	ENSPTRG00000000297
chr1	20113600	20115200	sE	sE	sE	gE	ENSPTRG00000000297
chr1	20116400	20118400	sE	sE	sE	gE	ENSPTRG00000000297
chr1	20120800	20121600	sE	wE	aE	gE	ENSPTRG00000000297
chr1	20124200	20124600	wE	sE	aE	gE	ENSPTRG00000000297
chr1	20127000	20128600	sE	sE	sE	gE	ENSPTRG00000000297
chr1	20129800	20133400	sE	sE	sE	gE	ENSPTRG00000000297
chr1	20136200	20136400	sE	wE	aE	gE	ENSPTRG00000000297
chr1	20142800	20144400	sE	sE	sE	gE	ENSPTRG00000000297
chr1	20148600	20150800	sE	sE	sE	gE	ENSPTRG00000000297
chr1	20152600	20152800	sE	Non-re	E/Non-re	gE	ENSPTRG00000000297
chr1	20155000	20156200	sE	sE	sE	gE	ENSPTRG00000000297
chr1	20171000	20171600	sE	sE	sE	gE	ENSPTRG00000000297
chr1	20172200	20172400	wE	wE	wE	gE	ENSPTRG00000000297
chr1	20176200	20177600	sE	sE	sE	gE	ENSPTRG00000000297
chr1	20185400	20185800	sE	Non-re	E/Non-re	gE	ENSPTRG00000000297
chr1	20187800	20192400	sE	sE	sE	gE	ENSPTRG00000000297
chr1	20196000	20197400	sE	sE	sE	gE	ENSPTRG00000000297
chr1	20198600	20200800	sE	sE	sE	PiE	ENSPTRG00000000297
chr1	20204800	20211200	sP	sP	sP	P	ENSPTRG00000000297
chr1	20217400	20218400	wE	wE	wE	prE	ENSPTRG00000000297
chr1	20250400	20250600	wE	wE	wE	NA	NA
chr1	20286800	20287800	sE	sE	sE	gE	ENSPTRG00000000298
chr1	20288800	20290000	sE	sE	sE	gE	ENSPTRG00000000298
chr1	20296400	20297000	sE	sE	sE	gE	ENSPTRG00000000298
chr1	20314600	20315400	sE	sE	sE	gE	ENSPTRG00000000298
chr1	20319200	20320000	sE	sE	sE	gE	ENSPTRG00000000298
chr1	20322400	20338800	sE	sP	P/E	PiE	ENSPTRG00000000298
chr1	20341000	20344200	sE	sE	sE	gE	ENSPTRG00000000298
chr1	20345600	20346400	wE	sE	aE	gE	ENSPTRG00000000298
chr1	20354800	20369000	sE	sP	P/E	PiE	ENSPTRG00000000298
chr1	20369600	20369800	wE	wP	P/E	gE	ENSPTRG00000000298
chr1	20372600	20380000	sP	sP	sP	P	ENSPTRG00000000298
chr1	20397200	20399600	wE	wE	wE	EiE	ENSPTRG00000000298
chr1	20400800	20401800	wE	wE	wE	EiE	ENSPTRG00000000298
chr1	20441600	20443000	wE	wE	wE	prE	ENSPTRG00000052609
chr1	20444000	20445400	wE	wE	wE	prE	ENSPTRG00000052609
chr1	20496000	20496800	wP	wP	wP	P	ENSPTRG00000047566
chr1	20502400	20502800	wE	wE	wE	NA	NA
chr1	20530400	20532200	pE	pE	pE	P	ENSPTRG00000000300
chr1	20611800	20612200	wE	wE	wE	NA	NA
chr1	20692400	20692800	wE	pE	aE	NA	NA
chr1	20709400	20709800	wE	wE	wE	gE	ENSPTRG00000000303
chr1	20724200	20724600	pE	pE	pE	gE	ENSPTRG00000000303
chr1	20753600	20754200	pE	pE	pE	gE	ENSPTRG00000000303
chr1	20761400	20761600	wP	wE	P/E	PiE	ENSPTRG00000000303
chr1	20771200	20772000	pE	pE	pE	P	ENSPTRG00000000303
chr1	20802000	20803400	sE	sE	sE	gE	ENSPTRG00000000304
chr1	20805000	20810400	sE	sE	sE	gE	ENSPTRG00000000304
chr1	20815800	20818800	sE	sE	sE	gE	ENSPTRG00000000304
chr1	20823600	20824600	sE	sE	sE	gE	ENSPTRG00000000304
chr1	20832200	20833600	sE	sE	sE	gE	ENSPTRG00000000304
chr1	20885600	20886200	wP	wP	wP	gE	ENSPTRG00000000304
chr1	20895600	20896200	wE	wE	wE	EiE	ENSPTRG00000000304
chr1	20921200	20921600	pE	pE	pE	gE	ENSPTRG00000000306
chr1	20940000	20940400	sE	wE	aE	gE	ENSPTRG00000000307
chr1	20971800	20974200	wE	wE	wE	gE	ENSPTRG00000000307
chr1	21015600	21017600	wE	wE	wE	gE	ENSPTRG00000000307
chr1	21019800	21021000	wE	wE	wE	gE	ENSPTRG00000000307
chr1	21042200	21045000	pE	pE	pE	P	ENSPTRG00000000307
chr1	21061600	21063600	sE	wE	aE	NA	NA
chr1	21125200	21127000	wE	sE	aE	EiE	ENSPTRG00000051031
chr1	21128600	21141400	sP	sP	sP	PiE	ENSPTRG00000051031
chr1	21144200	21157400	sE	sE	sE	PiE	ENSPTRG00000051031
chr1	21158400	21168200	sP	sP	sP	P	ENSPTRG00000051031
chr1	21190200	21202400	sE	sE	sE	gE	ENSPTRG00000051031
chr1	21204000	21215000	sE	sE	sE	EiE	ENSPTRG00000051031,ENSPTRG00000052708
chr1	21215400	21216000	sE	Non-re	E/Non-re	NA	NA
chr1	21219200	21227000	sE	sE	sE	gE	ENSPTRG00000052708
chr1	21236800	21237200	wE	wE	wE	gE	ENSPTRG00000052708
chr1	21244400	21245000	pE	wE	aE	gE	ENSPTRG00000052708
chr1	21248000	21250400	pE	pP	P/E	P	ENSPTRG00000052708
chr1	21263600	21264000	wE	wE	wE	NA	NA
chr1	21269200	21271000	wE	wP	P/E	NA	NA
chr1	21281200	21286200	wE	wE	wE	NA	NA
chr1	21541000	21541200	wP	wP	wP	NA	NA
chr1	21563200	21566000	sP	sP	sP	P	ENSPTRG00000000315
chr1	21573000	21574800	sE	sE	sE	gE	ENSPTRG00000000315
chr1	21579200	21579400	Non-re	wE	E/Non-re	gE	ENSPTRG00000000315
chr1	21603400	21604200	sE	sE	sE	gE	ENSPTRG00000000315
chr1	21605200	21605800	sE	sE	sE	gE	ENSPTRG00000000315
chr1	21837000	21841600	pP	pP	pP	P	ENSPTRG00000000320
chr1	21877600	21879400	wE	wE	wE	gE	ENSPTRG00000000320
chr1	21882200	21883000	wE	wE	wE	gE	ENSPTRG00000000320
chr1	21891600	21892400	wE	wE	wE	gE	ENSPTRG00000000320
chr1	21938400	21939600	wE	wE	wE	gE	ENSPTRG00000000320
chr1	21976600	21976800	wE	wE	wE	gE	ENSPTRG00000000320
chr1	21977600	21979600	wE	wE	wE	gE	ENSPTRG00000000320
chr1	21980400	21983400	wE	wE	wE	gE	ENSPTRG00000000320
chr1	21986600	21986800	wE	wE	wE	gE	ENSPTRG00000000320
chr1	21987200	21987600	wE	wE	wE	gE	ENSPTRG00000000320
chr1	21989800	21990200	wE	wE	wE	gE	ENSPTRG00000000320
chr1	22008000	22008400	wE	wE	wE	gE	ENSPTRG00000000320
chr1	22012600	22013400	wE	wE	wE	gE	ENSPTRG00000000320
chr1	22090200	22090600	wE	wE	wE	gE	ENSPTRG00000045299
chr1	22104000	22104200	wE	wP	P/E	NA	NA
chr1	22147800	22148200	wE	wE	wE	prE	ENSPTRG00000000321
chr1	22151800	22159000	sP	sP	sP	P	ENSPTRG00000000321
chr1	22161400	22168000	sE	sE	sE	PiE	ENSPTRG00000000321
chr1	22169600	22170000	wE	wE	wE	prE	ENSPTRG00000039021
chr1	22171000	22175000	sE	sE	sE	P	ENSPTRG00000039021
chr1	22178600	22182000	sE	sE	sE	gE	ENSPTRG00000000321
chr1	22232600	22238200	sE	sE	sE	gE	ENSPTRG00000000322
chr1	22243200	22255400	sE	sE	sE	P	ENSPTRG00000000322
chr1	22255800	22258600	sE	sE	sE	prE	ENSPTRG00000000322
chr1	22260000	22261000	wE	wE	wE	NA	NA
chr1	22269600	22269800	wE	wE	wE	NA	NA
chr1	22281200	22283200	sE	sE	sE	NA	NA
chr1	22286400	22295000	sE	sE	sE	P	ENSPTRG00000044602
chr1	22296200	22296600	wE	wE	wE	gE	ENSPTRG00000044602
chr1	22304400	22305800	pP	sP	aP	PiE	ENSPTRG00000000322
chr1	22307600	22308400	wE	wE	wE	NA	NA
chr1	22313400	22316800	pP	sP	aP	P	ENSPTRG00000037436
chr1	22317600	22319600	wE	wE	wE	prE	ENSPTRG00000037436
chr1	22321400	22322000	wE	wE	wE	PiE	ENSPTRG00000000322,ENSPTRG00000037436
chr1	22323200	22325200	sP	sP	sP	PiE	ENSPTRG00000000322
chr1	22325600	22326200	wE	wE	wE	NA	NA
chr1	22326600	22327600	wE	wP	P/E	NA	NA
chr1	22345800	22346400	wE	wE	wE	prE	ENSPTRG00000000323
chr1	22353000	22353200	Non-re	wP	P/Non-re	NA	NA
chr1	22354200	22354600	wE	wE	wE	NA	NA
chr1	22360400	22361800	pE	pE	pE	EiE	ENSPTRG00000023819
chr1	22395000	22396200	wE	wE	wE	NA	NA
chr1	22398400	22400400	wE	wE	wE	NA	NA
chr1	22405600	22405800	wE	wE	wE	NA	NA
chr1	22406800	22407000	wP	wE	P/E	NA	NA
chr1	22435800	22438200	sE	wE	aE	NA	NA
chr1	22440000	22441000	wE	wE	wE	NA	NA
chr1	22441400	22441600	wE	Non-re	E/Non-re	NA	NA
chr1	22460000	22460400	sE	sE	sE	NA	NA
chr1	22478800	22481800	sE	sE	sE	gE	ENSPTRG00000000324
chr1	22490000	22491000	sE	sE	sE	gE	ENSPTRG00000000324
chr1	22494800	22495600	sE	sE	sE	PiE	ENSPTRG00000000324
chr1	22505000	22512400	sP	sP	sP	P	ENSPTRG00000000324
chr1	22533200	22538400	sP	sP	sP	P	ENSPTRG00000050562
chr1	22539400	22539600	Non-re	wP	P/Non-re	prE	ENSPTRG00000050562
chr1	22544800	22546000	wE	wE	wE	PiE	ENSPTRG00000000324,ENSPTRG00000050562
chr1	22569800	22572000	wE	wE	wE	gE	ENSPTRG00000023819
chr1	22591800	22593200	pE	pE	pE	P	ENSPTRG00000023819
chr1	22603000	22603400	wE	wE	wE	gE	ENSPTRG00000049339
chr1	22611200	22613000	wE	wE	wE	gE	ENSPTRG00000049339
chr1	22613400	22614200	wE	wE	wE	gE	ENSPTRG00000049339
chr1	22640800	22641600	wE	wE	wE	gE	ENSPTRG00000049339
chr1	22642600	22643000	wE	wE	wE	gE	ENSPTRG00000049339
chr1	22648200	22653000	pP	pP	pP	P	ENSPTRG00000049339
chr1	22664400	22666000	wE	wE	wE	PiE	ENSPTRG00000000330,ENSPTRG00000000332
chr1	22669400	22670400	wE	wE	wE	NA	NA
chr1	22677000	22678600	sE	sE	sE	PiE	ENSPTRG00000000330
chr1	22687000	22700600	sP	sP	sP	P	ENSPTRG00000000330
chr1	22701200	22701400	wE	Non-re	E/Non-re	EiE	ENSPTRG00000000330,ENSPTRG00000000332
chr1	22702000	22702200	wE	wE	wE	EiE	ENSPTRG00000000330,ENSPTRG00000000332
chr1	22703000	22707000	sE	sE	sE	PiE	ENSPTRG00000000330,ENSPTRG00000000331,ENSPTRG00000000334,ENSPTRG00000049339
chr1	22711000	22712200	wE	wE	wE	PiE	ENSPTRG00000000331,ENSPTRG00000000332
chr1	22713000	22717800	wE	wE	wE	PiE	ENSPTRG00000000331,ENSPTRG00000000332
chr1	22718200	22718400	wE	wE	wE	PiE	ENSPTRG00000000331,ENSPTRG00000000332,ENSPTRG00000000335
chr1	22719800	22736000	pP	sP	aP	P	ENSPTRG00000000331
chr1	22737600	22747800	sE	sE	sE	PiE	ENSPTRG00000000331,ENSPTRG00000000332,ENSPTRG00000045422
chr1	22748800	22750000	wE	wE	wE	NA	NA
chr1	22753400	22764200	sE	sE	sE	PiE	ENSPTRG00000000331,ENSPTRG00000000332
chr1	22765200	22772800	sE	sE	sE	PiE	ENSPTRG00000000331,ENSPTRG00000000332
chr1	22775600	22777200	wE	wE	wE	PiE	ENSPTRG00000000331
chr1	22778200	22784000	sE	sE	sE	PiE	ENSPTRG00000000331,ENSPTRG00000000335
chr1	22784400	22795400	sE	sE	sE	PiE	ENSPTRG00000000331,ENSPTRG00000000332
chr1	22796800	22798000	wE	sE	aE	prE	ENSPTRG00000000332
chr1	22799400	22807000	sE	sE	sE	P	ENSPTRG00000000332
chr1	22807800	22809200	wE	wE	wE	PiE	ENSPTRG00000000331
chr1	22818800	22819800	wE	wE	wE	NA	NA
chr1	22843400	22844800	wE	wE	wE	NA	NA
chr1	22857600	22857800	Non-re	wE	E/Non-re	prE	ENSPTRG00000000334
chr1	22858800	22859000	wE	wE	wE	prE	ENSPTRG00000000334
chr1	22862600	22871400	sP	sP	sP	P	ENSPTRG00000000334
chr1	22876200	22876600	sE	sE	sE	PiE	ENSPTRG00000000334
chr1	22880600	22881400	sE	sE	sE	PiE	ENSPTRG00000000334,ENSPTRG00000000335
chr1	22885800	22886400	wE	wE	wE	PiE	ENSPTRG00000000334
chr1	22888600	22896400	sE	sE	sE	PiE	ENSPTRG00000000331,ENSPTRG00000000334,ENSPTRG00000000335
chr1	22896800	22910200	sE	sE	sE	PiE	ENSPTRG00000000331,ENSPTRG00000000334,ENSPTRG00000000335
chr1	22912600	22922600	sP	sP	sP	P	ENSPTRG00000000335
chr1	22927400	22928000	sE	sE	sE	PiE	ENSPTRG00000000334
chr1	22932000	22932800	sE	sE	sE	gE	ENSPTRG00000000335
chr1	22943600	22944600	wE	wE	wE	PiE	ENSPTRG00000000334,ENSPTRG00000000335
chr1	22948200	22952000	sP	sP	sP	P	ENSPTRG00000000336
chr1	22961400	22965000	sP	sP	sP	P	ENSPTRG00000049841
chr1	22969600	22973600	sP	sP	sP	P	ENSPTRG00000000338
chr1	22978000	22979800	sE	sE	sE	prE	ENSPTRG00000000338
chr1	22980600	22983800	sE	sE	sE	PiE	ENSPTRG00000000338,ENSPTRG00000000339,ENSPTRG00000000340,ENSPTRG00000022763,ENSPTRG00000049841
chr1	22994800	22997800	sP	sP	sP	P	ENSPTRG00000000339
chr1	23010000	23012600	wP	pE	P/E	PiE	ENSPTRG00000000339
chr1	23026600	23026800	wE	sE	aE	gE	ENSPTRG00000000340
chr1	23033800	23039200	sP	sP	sP	P	ENSPTRG00000000340
chr1	23058600	23058800	wE	wE	wE	NA	NA
chr1	23059600	23065800	sE	sE	sE	PiE	ENSPTRG00000000340
chr1	23068600	23070600	wE	wE	wE	EiE	ENSPTRG00000000338,ENSPTRG00000000339,ENSPTRG00000000340,ENSPTRG00000022763,ENSPTRG00000049841
chr1	23071000	23073200	wE	wE	wE	NA	NA
chr1	23074800	23075800	pE	pE	pE	P	ENSPTRG00000039900
chr1	23076400	23089600	sE	sE	sE	PiE	ENSPTRG00000000336,ENSPTRG00000000338,ENSPTRG00000000339,ENSPTRG00000000340,ENSPTRG00000022763,ENSPTRG00000039900,ENSPTRG00000044753,ENSPTRG00000049841
chr1	23091400	23092800	wE	wE	wE	prE	ENSPTRG00000042439
chr1	23101800	23105200	wE	wE	wE	PiE	ENSPTRG00000044753
chr1	23117800	23118000	wE	wE	wE	NA	NA
chr1	23125800	23126000	wE	wE	wE	NA	NA
chr1	23127000	23129400	sE	sE	sE	PiE	ENSPTRG00000000336,ENSPTRG00000022763
chr1	23130400	23131400	wE	sE	aE	EiE	ENSPTRG00000000336,ENSPTRG00000000338,ENSPTRG00000000339,ENSPTRG00000000340,ENSPTRG00000022763,ENSPTRG00000039900,ENSPTRG00000044753,ENSPTRG00000049841
chr1	23134800	23138000	sP	sP	sP	PiE	ENSPTRG00000000339
chr1	23144200	23154200	sE	sE	sE	P	ENSPTRG00000022763
chr1	23156200	23157200	sE	sE	sE	PiE	ENSPTRG00000022763,ENSPTRG00000044753
chr1	23157800	23167400	sP	sP	sP	P	ENSPTRG00000044753
chr1	23177400	23185600	sE	wE	aE	PiE	ENSPTRG00000022763,ENSPTRG00000044753
chr1	23188400	23189600	wE	wE	wE	NA	NA
chr1	23214000	23216000	wE	wE	wE	NA	NA
chr1	23225800	23226200	wE	wE	wE	NA	NA
chr1	23332800	23333800	pE	wE	aE	EiE	ENSPTRG00000000349
chr1	23336400	23338600	sE	sE	sE	gE	ENSPTRG00000000343
chr1	23344400	23345200	sE	sE	sE	gE	ENSPTRG00000000343
chr1	23379400	23385400	wE	sE	aE	EiE	ENSPTRG00000000349
chr1	23386000	23386200	wE	wE	wE	NA	NA
chr1	23408000	23410800	wE	wE	wE	NA	NA
chr1	23415000	23415600	wE	wE	wE	NA	NA
chr1	23458600	23460200	wE	wE	wE	NA	NA
chr1	23490000	23490400	wE	wE	wE	prE	ENSPTRG00000000344
chr1	23493600	23494800	wE	wE	wE	prE	ENSPTRG00000000344
chr1	23498600	23505400	pP	pP	pP	P	ENSPTRG00000000344
chr1	23507600	23511200	sE	sE	sE	gE	ENSPTRG00000000344
chr1	23516800	23517200	wE	wE	wE	gE	ENSPTRG00000000344
chr1	23528800	23529000	sE	wE	aE	gE	ENSPTRG00000000344
chr1	23531400	23536800	sE	sE	sE	gE	ENSPTRG00000000344
chr1	23546000	23549600	wE	wE	wE	gE	ENSPTRG00000000345
chr1	23556200	23557400	wE	wE	wE	gE	ENSPTRG00000000345
chr1	23558400	23559400	wE	wE	wE	gE	ENSPTRG00000000345
chr1	23567200	23570400	sE	sE	sE	gE	ENSPTRG00000000345
chr1	23572200	23577200	sE	sE	sE	PiE	ENSPTRG00000000349
chr1	23578200	23578400	wP	wE	P/E	gE	ENSPTRG00000000345
chr1	23581400	23581800	wE	wE	wE	gE	ENSPTRG00000000345
chr1	23583200	23583600	wE	wE	wE	gE	ENSPTRG00000000345
chr1	23591600	23592200	wE	wE	wE	prE	ENSPTRG00000000346
chr1	23596200	23602800	sP	sP	sP	P	ENSPTRG00000000346
chr1	23637600	23638400	sE	sE	sE	gE	ENSPTRG00000000346
chr1	23647800	23649600	sE	sE	sE	gE	ENSPTRG00000000346
chr1	23664200	23665800	wE	sE	aE	NA	NA
chr1	23666600	23666800	wE	Non-re	E/Non-re	NA	NA
chr1	23667400	23668400	wE	wE	wE	NA	NA
chr1	23685200	23687600	pE	pP	P/E	P	ENSPTRG00000045149
chr1	23716600	23721200	sE	sE	sE	gE	ENSPTRG00000045149
chr1	23723000	23725600	wE	wE	wE	gE	ENSPTRG00000045149
chr1	23731000	23732800	pE	wE	aE	gE	ENSPTRG00000045149
chr1	23739200	23740000	pE	pE	pE	NA	NA
chr1	23741200	23741800	wE	wE	wE	NA	NA
chr1	23755400	23757200	wE	wE	wE	NA	NA
chr1	23767600	23768200	wE	wE	wE	NA	NA
chr1	23770400	23771800	wE	wE	wE	NA	NA
chr1	23800000	23800800	wE	wE	wE	gE	ENSPTRG00000000348
chr1	23836000	23836200	wP	wE	P/E	prE	ENSPTRG00000000349
chr1	23837600	23847200	sP	sP	sP	P	ENSPTRG00000000349
chr1	23851600	23854400	sE	sE	sE	gE	ENSPTRG00000000349
chr1	23855600	23856600	sE	sE	sE	gE	ENSPTRG00000000349
chr1	23867200	23869200	sE	sE	sE	gE	ENSPTRG00000000349
chr1	23881800	23882000	wE	wE	wE	NA	NA
chr1	23884600	23885400	wE	wE	wE	EiE	ENSPTRG00000000350
chr1	23888200	23893200	wE	sE	aE	PiE	ENSPTRG00000000350
chr1	23918600	23919200	Non-re	wP	P/Non-re	NA	NA
chr1	23929000	23929600	wP	wE	P/E	PiE	ENSPTRG00000000350
chr1	23932400	23934800	wE	wE	wE	PiE	ENSPTRG00000000350
chr1	23937400	23951600	sP	sP	sP	P	ENSPTRG00000000350
chr1	23952200	23959000	sE	sE	sE	PiE	ENSPTRG00000000350
chr1	23977800	23979000	sE	sE	sE	P	ENSPTRG00000033054
chr1	23981000	23982400	sE	sE	sE	prE	ENSPTRG00000033054
chr1	23983800	23985000	sE	sE	sE	prE	ENSPTRG00000033054
chr1	23985800	23986000	wE	wE	wE	gE	ENSPTRG00000000350
chr1	23988200	23990400	sE	sE	sE	gE	ENSPTRG00000000350
chr1	23994000	23997800	sE	sE	sE	gE	ENSPTRG00000000350
chr1	23999000	23999200	wE	wE	wE	gE	ENSPTRG00000000350
chr1	24001600	24003000	sE	sE	sE	gE	ENSPTRG00000000350
chr1	24004800	24005400	sE	sE	sE	gE	ENSPTRG00000000350
chr1	24011600	24013600	sE	sE	sE	gE	ENSPTRG00000000350
chr1	24014400	24014800	wE	wE	wE	gE	ENSPTRG00000000350
chr1	24015400	24027600	sE	sE	sE	PiE	ENSPTRG00000000350
chr1	24039800	24041800	pP	sP	aP	NA	NA
chr1	24043200	24045400	wE	pE	aE	NA	NA
chr1	24056600	24057400	wE	wE	wE	NA	NA
chr1	24058800	24059600	wE	wE	wE	NA	NA
chr1	24060400	24060600	Non-re	wE	E/Non-re	NA	NA
chr1	24061800	24063600	wE	wE	wE	NA	NA
chr1	24064600	24066000	wE	wE	wE	NA	NA
chr1	24086600	24087200	wE	wE	wE	NA	NA
chr1	24092200	24099000	sE	sE	sE	gE	ENSPTRG00000000351
chr1	24162800	24167800	sE	sE	sE	prE	ENSPTRG00000000351
chr1	24170800	24171400	wE	wE	wE	NA	NA
chr1	24177600	24183600	wE	sE	aE	EiE	ENSPTRG00000000351
chr1	24184000	24185200	wE	wE	wE	NA	NA
chr1	24185600	24185800	wE	wE	wE	NA	NA
chr1	24188600	24194400	sE	sE	sE	NA	NA
chr1	24195800	24196800	wE	sE	aE	NA	NA
chr1	24197600	24197800	wE	wE	wE	NA	NA
chr1	24199400	24200800	wE	wE	wE	NA	NA
chr1	24201200	24201400	wE	wE	wE	NA	NA
chr1	24202800	24203200	wE	wE	wE	NA	NA
chr1	24205000	24205800	wE	wE	wE	NA	NA
chr1	24208000	24209600	wE	wE	wE	prE	ENSPTRG00000041966
chr1	24241600	24242800	wE	wE	wE	NA	NA
chr1	24244000	24245600	wE	wE	wE	NA	NA
chr1	24276200	24277600	wE	wE	wE	NA	NA
chr1	24288600	24295400	sE	sE	sE	NA	NA
chr1	24295800	24299000	wE	wE	wE	NA	NA
chr1	24300000	24300400	wE	wE	wE	NA	NA
chr1	24303000	24304000	wE	wE	wE	NA	NA
chr1	24306000	24307600	wE	sE	aE	NA	NA
chr1	24334000	24334600	wE	wE	wE	NA	NA
chr1	24335800	24336200	wE	wE	wE	NA	NA
chr1	24343400	24350600	sE	sE	sE	NA	NA
chr1	24351200	24352200	wE	wE	wE	NA	NA
chr1	24353400	24357000	wE	wE	wE	PiE	ENSPTRG00000000518
chr1	24406000	24406400	wE	wE	wE	NA	NA
chr1	24425000	24426600	wE	wE	wE	NA	NA
chr1	24478200	24480600	sP	sP	sP	NA	NA
chr1	24481600	24481800	wP	wP	wP	NA	NA
chr1	24484800	24485800	wE	sE	aE	NA	NA
chr1	24489000	24490000	wP	wP	wP	NA	NA
chr1	24496000	24497000	wE	wP	P/E	prE	ENSPTRG00000029594
chr1	24500800	24501000	wE	wE	wE	P	ENSPTRG00000029594
chr1	24536000	24539200	sE	sE	sE	gE	ENSPTRG00000029594
chr1	24565600	24568600	sE	sE	sE	gE	ENSPTRG00000029594
chr1	24570600	24571000	sE	Non-re	E/Non-re	gE	ENSPTRG00000029594
chr1	24576800	24577600	sE	sE	sE	NA	NA
chr1	24578600	24578800	wE	sE	aE	NA	NA
chr1	24586400	24586800	wE	wE	wE	NA	NA
chr1	24588200	24589200	wE	wE	wE	NA	NA
chr1	24611400	24621000	pP	sP	aP	P	ENSPTRG00000000362
chr1	24627200	24631400	sE	sE	sE	PiE	ENSPTRG00000000362
chr1	24633000	24633800	wE	sE	aE	gE	ENSPTRG00000000362
chr1	24652600	24654400	wE	wE	wE	NA	NA
chr1	24655400	24656800	wE	wE	wE	NA	NA
chr1	24668000	24671200	wE	wE	wE	NA	NA
chr1	24674000	24676800	wE	wE	wE	prE	ENSPTRG00000000363
chr1	24677400	24677800	pE	wE	aE	prE	ENSPTRG00000000363
chr1	24680400	24688200	pP	pP	pP	P	ENSPTRG00000000363
chr1	24693000	24693400	pE	wE	aE	gE	ENSPTRG00000000363
chr1	24698200	24699600	wE	wE	wE	gE	ENSPTRG00000000363
chr1	24711600	24713200	wE	wE	wE	PiE	ENSPTRG00000000363
chr1	24714400	24714800	pE	wE	aE	gE	ENSPTRG00000000363
chr1	24732600	24733400	wE	wE	wE	gE	ENSPTRG00000000363
chr1	24743000	24747200	wE	sE	aE	gE	ENSPTRG00000000363
chr1	24747800	24748000	wE	wE	wE	gE	ENSPTRG00000000363
chr1	24751600	24751800	wE	wE	wE	gE	ENSPTRG00000000363
chr1	24781200	24781400	wE	wP	P/E	gE	ENSPTRG00000000363
chr1	24799200	24800600	wE	wE	wE	gE	ENSPTRG00000000363
chr1	24817400	24818200	wE	wE	wE	gE	ENSPTRG00000000363
chr1	24835000	24835800	wE	wE	wE	gE	ENSPTRG00000000363
chr1	24839000	24841000	wE	wE	wE	gE	ENSPTRG00000000363
chr1	24843000	24844400	pE	wE	aE	gE	ENSPTRG00000000363
chr1	24865200	24866200	wE	wE	wE	prE	ENSPTRG00000022721
chr1	24866600	24866800	wE	wE	wE	prE	ENSPTRG00000022721
chr1	24868000	24873400	wE	pE	aE	P	ENSPTRG00000022721
chr1	24877600	24878800	wE	sE	aE	PiE	ENSPTRG00000000363
chr1	24886600	24893000	sP	sP	sP	P	ENSPTRG00000000365
chr1	24898600	24901000	sE	sE	sE	PiE	ENSPTRG00000000365,ENSPTRG00000000370
chr1	24910600	24911400	wE	wE	wE	gE	ENSPTRG00000040706
chr1	24913000	24914400	sE	wE	aE	PiE	ENSPTRG00000040706
chr1	24922800	24924600	sE	sE	sE	gE	ENSPTRG00000040706
chr1	24926400	24930400	sP	sP	sP	P	ENSPTRG00000040706
chr1	24934600	24935200	wE	wE	wE	P	ENSPTRG00000046691
chr1	24938600	24945000	pP	pP	pP	P	ENSPTRG00000024404
chr1	24963800	24967000	sE	sE	sE	PiE	ENSPTRG00000000369,ENSPTRG00000000370
chr1	24969400	24975800	sP	sP	sP	P	ENSPTRG00000000369
chr1	24981000	24983600	wE	wE	wE	prE	ENSPTRG00000000369
chr1	24996400	24996800	wE	wE	wE	NA	NA
chr1	24997400	24999400	pP	pE	P/E	PiE	ENSPTRG00000000369
chr1	25008200	25010200	wE	wE	wE	NA	NA
chr1	25021200	25024800	sE	wE	aE	NA	NA
chr1	25032600	25034200	wE	wE	wE	prE	ENSPTRG00000046957
chr1	25035200	25035600	wE	wE	wE	prE	ENSPTRG00000046957
chr1	25041800	25042400	sE	sE	sE	P	ENSPTRG00000046957
chr1	25044000	25046800	sE	sE	sE	gE	ENSPTRG00000000370
chr1	25049400	25051800	sE	sE	sE	gE	ENSPTRG00000000370
chr1	25072400	25073000	wE	sE	aE	gE	ENSPTRG00000000370
chr1	25075200	25077600	sP	sP	sP	P	ENSPTRG00000000370
chr1	25094000	25094200	wE	wE	wE	prE	ENSPTRG00000000371
chr1	25095400	25095800	wE	wE	wE	prE	ENSPTRG00000000371
chr1	25115600	25117800	wP	pP	aP	gE	ENSPTRG00000000371
chr1	25127200	25127400	wE	pE	aE	gE	ENSPTRG00000000372
chr1	25189000	25189200	wE	wE	wE	EiE	ENSPTRG00000000374
chr1	25193800	25199400	sP	sP	sP	P	ENSPTRG00000000374
chr1	25201400	25212000	sE	sE	sE	PiE	ENSPTRG00000000374
chr1	25228800	25229200	wE	wE	wE	NA	NA
chr1	25245200	25249800	pE	pP	P/E	P	ENSPTRG00000022777
chr1	25253000	25255400	sP	sP	sP	P	ENSPTRG00000050455
chr1	25265000	25268000	wE	wE	wE	prE	ENSPTRG00000050455
chr1	25268800	25269000	wP	wE	P/E	prE	ENSPTRG00000000377
chr1	25289000	25289200	wP	wP	wP	gE	ENSPTRG00000000377
chr1	25315000	25316600	pE	pE	pE	PiE	ENSPTRG00000050455
chr1	25323400	25329400	sP	sP	sP	P	ENSPTRG00000000378
chr1	25342200	25343000	sE	sE	sE	gE	ENSPTRG00000000378
chr1	25348800	25349800	sE	sE	sE	gE	ENSPTRG00000000378
chr1	25355200	25355800	sE	sE	sE	gE	ENSPTRG00000000378
chr1	25365000	25372400	sP	sP	sP	P	ENSPTRG00000047319
chr1	25374600	25382200	sE	sE	sE	PiE	ENSPTRG00000000380,ENSPTRG00000000381,ENSPTRG00000047319
chr1	25388600	25390600	sE	sE	sE	gE	ENSPTRG00000000380
chr1	25395800	25399200	sP	sP	sP	P	ENSPTRG00000000380
chr1	25402400	25412600	sP	sP	sP	P	ENSPTRG00000000381
chr1	25426000	25427600	pE	pE	pE	PiE	ENSPTRG00000000381
chr1	25450600	25451200	wE	pE	aE	NA	NA
chr1	25463600	25466400	wE	wE	wE	P	ENSPTRG00000000383
chr1	25467200	25470200	wE	wE	wE	prE	ENSPTRG00000000383
chr1	25474800	25475000	Non-re	wE	E/Non-re	prE	ENSPTRG00000000383
chr1	25476000	25476600	wE	wE	wE	NA	NA
chr1	25530800	25534400	sP	sP	sP	P	ENSPTRG00000000385
chr1	25561400	25562400	sE	sE	sE	prE	ENSPTRG00000045505
chr1	25569400	25576800	sP	sP	sP	P	ENSPTRG00000000386
chr1	25592000	25592800	wE	wE	wE	NA	NA
chr1	25595800	25596000	wE	wE	wE	NA	NA
chr1	25598000	25598200	wE	wE	wE	NA	NA
chr1	25598600	25601800	sP	sP	sP	PiE	ENSPTRG00000000386,ENSPTRG00000047988
chr1	25617400	25617800	wE	wE	wE	P	ENSPTRG00000048717
chr1	25664600	25665400	sE	sE	sE	gE	ENSPTRG00000000387
chr1	25666200	25668600	sE	sE	sE	gE	ENSPTRG00000000387
chr1	25669800	25682600	sE	sE	sE	PiE	ENSPTRG00000023419,ENSPTRG00000047988
chr1	25683600	25684200	wE	wE	wE	NA	NA
chr1	25690000	25691200	wE	wE	wE	P	ENSPTRG00000040474
chr1	25696800	25698000	wE	wE	wE	PiE	ENSPTRG00000047988
chr1	25708800	25709000	wE	wE	wE	NA	NA
chr1	25711000	25717000	sP	sP	sP	PiE	ENSPTRG00000047988
chr1	25725000	25726000	wE	wE	wE	EiE	ENSPTRG00000047988
chr1	25758800	25759200	wE	wE	wE	prE	ENSPTRG00000050702
chr1	25768600	25770800	wE	wE	wE	PiE	ENSPTRG00000047988
chr1	25772400	25780000	sE	sE	sE	prE	ENSPTRG00000000388
chr1	25850600	25855800	sE	sE	sE	gE	ENSPTRG00000000388
chr1	25858000	25865000	sE	sE	sE	gE	ENSPTRG00000000388
chr1	25872800	25886200	sP	sP	sP	P	ENSPTRG00000047988
chr1	25888800	25894000	sE	sE	sE	PiE	ENSPTRG00000000385
chr1	25895800	25896800	sE	wE	aE	prE	ENSPTRG00000042407
chr1	25899600	25902000	sE	sE	sE	P	ENSPTRG00000042407
chr1	25935800	25939200	sE	sE	sE	gE	ENSPTRG00000051743
chr1	25940200	25944400	sE	sE	sE	PiE	ENSPTRG00000000392,ENSPTRG00000030723
chr1	25946000	25947800	sE	sE	sE	prE	ENSPTRG00000030723
chr1	25949000	25956200	sP	sP	sP	P	ENSPTRG00000030723
chr1	25963200	25963400	Non-re	sE	E/Non-re	PiE	ENSPTRG00000030723
chr1	25963800	25967000	sE	sE	sE	PiE	ENSPTRG00000000392,ENSPTRG00000030723,ENSPTRG00000042407
chr1	25974600	25978800	sP	sP	sP	P	ENSPTRG00000000392
chr1	25986000	25991000	sP	sP	sP	P	ENSPTRG00000023419
chr1	25992400	25992600	wP	wE	P/E	prE	ENSPTRG00000023419
chr1	26008200	26012200	sP	sP	sP	P	ENSPTRG00000000395
chr1	26025200	26026800	sE	sE	sE	gE	ENSPTRG00000000395
chr1	26028600	26029400	sE	Non-re	E/Non-re	gE	ENSPTRG00000000395
chr1	26055400	26056400	pE	pE	pE	P	ENSPTRG00000000396
chr1	26088600	26091000	pE	pE	pE	P	ENSPTRG00000046384
chr1	26097400	26098000	wE	wE	wE	NA	NA
chr1	26107600	26109000	pE	pE	pE	P	ENSPTRG00000000397
chr1	26110400	26111800	wE	wE	wE	prE	ENSPTRG00000000397
chr1	26127800	26128000	Non-re	wP	P/Non-re	NA	NA
chr1	26140800	26142200	wP	wP	wP	EiE	ENSPTRG00000051037
chr1	26153800	26155000	pE	wE	aE	NA	NA
chr1	26193000	26193400	wE	wE	wE	NA	NA
chr1	26193800	26195400	sE	sE	sE	gE	ENSPTRG00000051037
chr1	26201600	26202600	sE	sE	sE	PiE	ENSPTRG00000000401
chr1	26208200	26209200	sE	sE	sE	PiE	ENSPTRG00000051037
chr1	26230000	26239000	sE	sE	sE	PiE	ENSPTRG00000051037
chr1	26240200	26242000	sE	sE	sE	PiE	ENSPTRG00000051037
chr1	26245600	26248200	sE	sE	sE	gE	ENSPTRG00000051037
chr1	26249200	26254000	sP	sP	sP	P	ENSPTRG00000051037
chr1	26259000	26259800	wE	wE	wE	PiE	ENSPTRG00000051037
chr1	26261400	26261800	wE	wE	wE	prE	ENSPTRG00000051037
chr1	26278400	26280200	wE	wE	wE	NA	NA
chr1	26281200	26281400	wE	wE	wE	NA	NA
chr1	26284200	26284400	wP	wP	wP	prE	ENSPTRG00000052422
chr1	26326600	26331600	sP	sP	sP	PiE	ENSPTRG00000000401
chr1	26332400	26332600	wE	wE	wE	NA	NA
chr1	26339800	26349200	sE	sE	sE	P	ENSPTRG00000000401
chr1	26375000	26375400	sE	sE	sE	gE	ENSPTRG00000000401
chr1	26405800	26406200	wE	wE	wE	PiE	ENSPTRG00000044871
chr1	26426200	26429200	sP	sP	sP	P	ENSPTRG00000000402
chr1	26433400	26434800	sE	sE	sE	gE	ENSPTRG00000000402
chr1	26445200	26448800	wE	wE	wE	P	ENSPTRG00000000403
chr1	26454200	26455400	pE	wP	P/E	gE	ENSPTRG00000000403
chr1	26462400	26463000	pE	wP	P/E	PiE	ENSPTRG00000000403
chr1	26464800	26466400	pE	wP	P/E	PiE	ENSPTRG00000000403
chr1	26470200	26473200	pE	pP	P/E	P	ENSPTRG00000000404
chr1	26474200	26474600	wE	wE	wE	prE	ENSPTRG00000000404
chr1	26509400	26511000	pE	wP	P/E	P	ENSPTRG00000044871
chr1	26512800	26513000	wP	wE	P/E	EiE	ENSPTRG00000044871
chr1	26515800	26516000	wE	wE	wE	NA	NA
chr1	26519000	26519200	wE	wP	P/E	EiE	ENSPTRG00000044871
chr1	26520000	26522400	sE	sE	sE	gE	ENSPTRG00000000409
chr1	26523800	26524800	sE	sE	sE	gE	ENSPTRG00000000409
chr1	26527600	26529000	sE	sE	sE	gE	ENSPTRG00000000409
chr1	26580600	26584400	sE	sE	sE	NA	NA
chr1	26586000	26594600	sE	sE	sE	NA	NA
chr1	26596400	26603400	sE	sE	sE	NA	NA
chr1	26840200	26840600	pE	wE	aE	prE	ENSPTRG00000000414
chr1	26848800	26851600	sP	sP	sP	P	ENSPTRG00000000414
chr1	26852000	26852600	sE	sE	sE	gE	ENSPTRG00000000414
chr1	26856000	26856800	sE	sE	sE	gE	ENSPTRG00000000414
chr1	26868600	26869000	sE	Non-re	E/Non-re	gE	ENSPTRG00000000414
chr1	26873400	26877800	sE	sE	sE	gE	ENSPTRG00000000414
chr1	26888400	26889000	wE	wE	wE	prE	ENSPTRG00000000416
chr1	26891600	26892400	wE	wE	wE	prE	ENSPTRG00000000416
chr1	26895600	26903600	sP	sP	sP	P	ENSPTRG00000000416
chr1	26908200	26911400	sE	sE	sE	gE	ENSPTRG00000000416
chr1	26912200	26913400	sE	sE	sE	gE	ENSPTRG00000000416
chr1	26919000	26919400	Non-re	sE	E/Non-re	gE	ENSPTRG00000000416
chr1	26941600	26942400	sE	Non-re	E/Non-re	gE	ENSPTRG00000000416
chr1	26958000	26962400	sP	sP	sP	P	ENSPTRG00000000417
chr1	26963200	26965400	sE	sE	sE	P	ENSPTRG00000037318
chr1	26984400	26985200	sE	wE	aE	P	ENSPTRG00000052043
chr1	26988200	26997000	sE	sE	sE	P	ENSPTRG00000000419
chr1	27039200	27042600	sP	sP	sP	P	ENSPTRG00000000420
chr1	27057600	27059800	wE	wE	wE	prE	ENSPTRG00000000421
chr1	27060800	27066000	wE	sE	aE	P	ENSPTRG00000000421
chr1	27066400	27067400	wE	wE	wE	gE	ENSPTRG00000000421
chr1	27070200	27071200	wE	wE	wE	gE	ENSPTRG00000000421
chr1	27085800	27089200	sP	sP	sP	P	ENSPTRG00000000422
chr1	27092800	27095000	sE	sE	sE	gE	ENSPTRG00000000422
chr1	27096800	27109400	sE	sE	sE	PiE	ENSPTRG00000000419,ENSPTRG00000052043
chr1	27109800	27112600	sE	sE	sE	PiE	ENSPTRG00000000419
chr1	27113600	27114600	sE	sE	sE	gE	ENSPTRG00000000423
chr1	27115600	27116000	sE	sE	sE	gE	ENSPTRG00000000423
chr1	27118800	27121600	sE	sE	sE	gE	ENSPTRG00000000423
chr1	27123200	27127200	sE	sE	sE	gE	ENSPTRG00000000423
chr1	27138400	27138800	sE	sE	sE	prE	ENSPTRG00000045850
chr1	27143200	27146800	sE	sE	sE	gE	ENSPTRG00000000423
chr1	27147600	27149200	sE	sE	sE	gE	ENSPTRG00000000423
chr1	27160600	27162800	sE	sE	sE	gE	ENSPTRG00000000423
chr1	27163600	27179400	sE	sE	sE	P	ENSPTRG00000039297
chr1	27180200	27186400	sE	sE	sE	prE	ENSPTRG00000039297
chr1	27247600	27254400	sE	sE	sE	EiE	ENSPTRG00000000426
chr1	27254800	27257600	wE	sE	aE	NA	NA
chr1	27259400	27261600	wE	wE	wE	P	ENSPTRG00000044631
chr1	27290200	27290600	wE	wE	wE	P	ENSPTRG00000000424
chr1	27298000	27302600	sE	sE	sE	prE	ENSPTRG00000000424
chr1	27305600	27315200	sE	sE	sE	PiE	ENSPTRG00000000431
chr1	27316800	27318200	wE	sE	aE	EiE	ENSPTRG00000000426
chr1	27319800	27320400	wE	wE	wE	NA	NA
chr1	27327200	27327600	wE	wE	wE	NA	NA
chr1	27328200	27329200	wE	wE	wE	NA	NA
chr1	27341800	27342400	wE	sE	aE	NA	NA
chr1	27343200	27353600	sE	sE	sE	gE	ENSPTRG00000000426
chr1	27354200	27354400	Non-re	sE	E/Non-re	gE	ENSPTRG00000000426
chr1	27355400	27359000	sE	sE	sE	gE	ENSPTRG00000000426
chr1	27368600	27369400	sE	sE	sE	gE	ENSPTRG00000000426
chr1	27402000	27403800	wE	wE	wE	prE	ENSPTRG00000000429
chr1	27405400	27409000	sP	sP	sP	P	ENSPTRG00000000429
chr1	27410600	27414000	sE	sE	sE	gE	ENSPTRG00000000429
chr1	27417200	27417800	sE	sE	sE	gE	ENSPTRG00000000429
chr1	27439000	27439200	wE	wE	wE	NA	NA
chr1	27444200	27445200	wE	wE	wE	NA	NA
chr1	27449200	27450400	wE	wE	wE	NA	NA
chr1	27458400	27459200	wE	wE	wE	NA	NA
chr1	27466600	27466800	wE	wE	wE	NA	NA
chr1	27468600	27468800	Non-re	wE	E/Non-re	NA	NA
chr1	27470000	27470200	Non-re	wE	E/Non-re	NA	NA
chr1	27478400	27483200	sP	sP	sP	P	ENSPTRG00000000431
chr1	27494600	27494800	wE	wE	wE	NA	NA
chr1	27500200	27500800	wE	wE	wE	NA	NA
chr1	27501800	27502400	wE	wE	wE	NA	NA
chr1	27506000	27507000	wE	wE	wE	NA	NA
chr1	27508200	27509200	wP	wP	wP	NA	NA
chr1	27513600	27514400	wE	wE	wE	NA	NA
chr1	27515800	27516000	wE	Non-re	E/Non-re	NA	NA
chr1	27525400	27526000	wE	wE	wE	prE	ENSPTRG00000030718
chr1	27528000	27534200	sP	sP	sP	P	ENSPTRG00000030718
chr1	27534600	27534800	wE	wE	wE	gE	ENSPTRG00000030718
chr1	27535200	27535600	sE	wE	aE	gE	ENSPTRG00000030718
chr1	27536600	27538600	sE	sE	sE	PiE	ENSPTRG00000000432
chr1	27547200	27548000	wE	wE	wE	gE	ENSPTRG00000030718
chr1	27550200	27550600	wE	wE	wE	gE	ENSPTRG00000030718
chr1	27554800	27555200	wE	wP	P/E	gE	ENSPTRG00000030718
chr1	27556600	27557000	sE	Non-re	E/Non-re	gE	ENSPTRG00000030718
chr1	27565400	27566000	wE	wE	wE	gE	ENSPTRG00000030718
chr1	27566800	27568000	sE	sE	sE	gE	ENSPTRG00000030718
chr1	27572600	27575000	sE	sE	sE	PiE	ENSPTRG00000000432
chr1	27575400	27579600	sE	sE	sE	PiE	ENSPTRG00000000432,ENSPTRG00000045612
chr1	27581600	27583600	sE	sE	sE	P	ENSPTRG00000043661
chr1	27585600	27590800	sE	sE	sE	EiE	ENSPTRG00000000432
chr1	27591400	27591600	wE	wE	wE	prE	ENSPTRG00000043661
chr1	27593400	27594200	sE	sE	sE	prE	ENSPTRG00000043661
chr1	27596800	27605000	sP	sE	P/E	PiE	ENSPTRG00000000432
chr1	27606000	27606800	sE	wE	aE	prE	ENSPTRG00000047179
chr1	27615600	27619400	sE	sE	sE	gE	ENSPTRG00000030718
chr1	27622200	27622600	sE	sE	sE	gE	ENSPTRG00000030718
chr1	27626200	27627200	sE	Non-re	E/Non-re	gE	ENSPTRG00000030718
chr1	27629200	27630000	sE	sE	sE	gE	ENSPTRG00000030718
chr1	27631000	27633200	sE	sE	sE	prE	ENSPTRG00000035324
chr1	27661400	27662400	sE	sE	sE	prE	ENSPTRG00000026190
chr1	27665000	27674600	sP	sP	sP	P	ENSPTRG00000000432
chr1	27677600	27683400	sP	sP	sP	PiE	ENSPTRG00000000432,ENSPTRG00000000437,ENSPTRG00000026441,ENSPTRG00000033068,ENSPTRG00000045612
chr1	27735600	27737400	sE	sE	sE	PiE	ENSPTRG00000045612
chr1	27746200	27752800	sP	sP	sP	P	ENSPTRG00000045612
chr1	27760800	27761400	wP	wE	P/E	prE	ENSPTRG00000000436
chr1	27770800	27772200	wP	wP	wP	P	ENSPTRG00000000436
chr1	27777600	27779000	sE	sE	sE	PiE	ENSPTRG00000045612
chr1	27781400	27784400	sE	sE	sE	PiE	ENSPTRG00000000432,ENSPTRG00000000437,ENSPTRG00000045612
chr1	27798600	27799400	sE	sE	sE	gE	ENSPTRG00000000437
chr1	27811800	27813400	sE	sE	sE	PiE	ENSPTRG00000000432,ENSPTRG00000000437,ENSPTRG00000033068
chr1	27820600	27825400	sP	sP	sP	P	ENSPTRG00000000437
chr1	27827600	27830400	sP	sP	sP	P	ENSPTRG00000033068
chr1	27831200	27831400	wE	wP	P/E	PiE	ENSPTRG00000000432,ENSPTRG00000000437,ENSPTRG00000000439,ENSPTRG00000045612
chr1	27848000	27848400	wP	wE	P/E	PiE	ENSPTRG00000000437
chr1	27849400	27851600	sP	sP	sP	PiE	ENSPTRG00000000431,ENSPTRG00000000432,ENSPTRG00000000437,ENSPTRG00000000439,ENSPTRG00000033068,ENSPTRG00000045612
chr1	27880800	27882400	sE	sE	sE	gE	ENSPTRG00000000438
chr1	27914000	27915400	wE	wE	wE	prE	ENSPTRG00000000439
chr1	27915800	27921000	sP	sP	sP	P	ENSPTRG00000000439
chr1	27924200	27939000	sE	sE	sE	PiE	ENSPTRG00000000439
chr1	27942600	27943800	sE	sE	sE	gE	ENSPTRG00000000439
chr1	27946000	27946600	sE	sE	sE	PiE	ENSPTRG00000045612
chr1	27955000	27955800	wP	wP	wP	NA	NA
chr1	27965600	27966600	pE	pE	pE	NA	NA
chr1	28069200	28069800	wE	wE	wE	PiE	ENSPTRG00000000432
chr1	28077800	28082600	pP	pP	pP	P	ENSPTRG00000026441
chr1	28084000	28085400	wE	wE	wE	prE	ENSPTRG00000026441
chr1	28107200	28109400	pE	pE	pE	PiE	ENSPTRG00000026441
chr1	28119800	28122400	wE	wE	wE	PiE	ENSPTRG00000026563
chr1	28153000	28153200	wE	wP	P/E	NA	NA
chr1	28155200	28156800	wE	wE	wE	NA	NA
chr1	28166000	28167000	wE	wE	wE	NA	NA
chr1	28170600	28172000	wE	wE	wE	prE	ENSPTRG00000026563
chr1	28179000	28180400	wE	wE	wE	P	ENSPTRG00000026563
chr1	28314200	28318200	pE	pE	pE	P	ENSPTRG00000000444
chr1	28342800	28343600	sE	Non-re	E/Non-re	gE	ENSPTRG00000000445
chr1	28357200	28357600	sE	sE	sE	gE	ENSPTRG00000000445
chr1	28359000	28363600	sE	sE	sE	P	ENSPTRG00000043639
chr1	28366400	28366600	sE	wE	aE	prE	ENSPTRG00000043639
chr1	28367400	28374400	sP	sP	sP	P	ENSPTRG00000000445
chr1	28375400	28375600	wE	wE	wE	prE	ENSPTRG00000000445
chr1	28392600	28394600	sE	sE	sE	PiE	ENSPTRG00000000445
chr1	28401400	28402600	sE	sE	sE	gE	ENSPTRG00000000446
chr1	28420600	28422800	wP	sP	aP	P	ENSPTRG00000000446
chr1	28427200	28429600	pE	pE	pE	P	ENSPTRG00000000447
chr1	28450400	28451600	pE	pE	pE	gE	ENSPTRG00000000447
chr1	28474600	28475200	wP	wP	wP	gE	ENSPTRG00000000447
chr1	28532400	28532800	wE	wE	wE	NA	NA
chr1	28865200	28867000	wE	wE	wE	NA	NA
chr1	28869000	28873200	pE	wE	aE	NA	NA
chr1	28896200	28897400	pE	wE	aE	NA	NA
chr1	28902400	28903200	wE	wE	wE	NA	NA
chr1	28904400	28907000	wE	wE	wE	NA	NA
chr1	28922400	28924000	wE	wE	wE	NA	NA
chr1	28925400	28925600	wE	wE	wE	NA	NA
chr1	29648600	29649200	wE	wE	wE	NA	NA
chr1	29775400	29775800	Non-re	wE	E/Non-re	NA	NA
chr1	29901000	29903400	pE	wE	aE	NA	NA
chr1	29904000	29904200	Non-re	wE	E/Non-re	NA	NA
chr1	29909200	29910800	wE	wE	wE	NA	NA
chr1	29929200	29932400	sP	sP	sP	gE	ENSPTRG00000000449
chr1	29940000	29944000	sE	sE	sE	EiE	ENSPTRG00000000449
chr1	29980600	29983400	wE	sE	aE	NA	NA
chr1	29985800	29988000	sE	wE	aE	NA	NA
chr1	29989400	29995800	wE	wE	wE	EiE	ENSPTRG00000000449
chr1	30002200	30004600	wE	wE	wE	NA	NA
chr1	30035800	30037000	pE	pE	pE	NA	NA
chr1	30080600	30082000	wE	wE	wE	NA	NA
chr1	30120200	30120600	pE	pE	pE	NA	NA
chr1	30121200	30122600	pE	pE	pE	NA	NA
chr1	30124400	30125200	wE	wE	wE	EiE	ENSPTRG00000000449
chr1	30127600	30128000	wE	wE	wE	EiE	ENSPTRG00000000449
chr1	30130200	30134000	wE	wE	wE	NA	NA
chr1	30144800	30150800	sE	sE	sE	gE	ENSPTRG00000000453
chr1	30153200	30153800	sE	Non-re	E/Non-re	gE	ENSPTRG00000000453
chr1	30161800	30163000	sE	sE	sE	gE	ENSPTRG00000000453
chr1	30165400	30167400	sE	sE	sE	gE	ENSPTRG00000000453
chr1	30169600	30172000	sE	sE	sE	gE	ENSPTRG00000000453
chr1	30172400	30184800	sE	sE	sE	gE	ENSPTRG00000000453
chr1	30194000	30198000	sE	sE	sE	gE	ENSPTRG00000000453
chr1	30200200	30208800	sE	sE	sE	gE	ENSPTRG00000000453
chr1	30266800	30273600	sE	sE	sE	PiE	ENSPTRG00000000453
chr1	30275800	30279000	sE	sE	sE	PiE	ENSPTRG00000000453
chr1	30279800	30282200	sE	sE	sE	gE	ENSPTRG00000000453
chr1	30283000	30289000	sP	sP	sP	P	ENSPTRG00000000453
chr1	30294000	30295600	sE	wE	aE	prE	ENSPTRG00000000453
chr1	30355200	30356200	wE	wE	wE	NA	NA
chr1	30391000	30391600	wP	wP	wP	NA	NA
chr1	30405800	30406400	wP	wP	wP	NA	NA
chr1	30413400	30414800	wE	wE	wE	NA	NA
chr1	30428200	30429200	pE	pE	pE	gE	ENSPTRG00000000454
chr1	30458000	30458400	wE	wE	wE	gE	ENSPTRG00000000454
chr1	30465200	30465600	wE	wE	wE	gE	ENSPTRG00000000454
chr1	30477600	30478200	wE	wE	wE	gE	ENSPTRG00000000454
chr1	30479200	30479400	wE	wE	wE	gE	ENSPTRG00000000454
chr1	30490400	30491600	wE	wE	wE	gE	ENSPTRG00000000454
chr1	30495600	30498600	pE	pP	P/E	P	ENSPTRG00000000454
chr1	30499400	30501200	wE	wE	wE	prE	ENSPTRG00000000454
chr1	30529200	30532000	sE	sE	sE	P	ENSPTRG00000042302
chr1	30544400	30545200	sE	sE	sE	prE	ENSPTRG00000000456
chr1	30550200	30556800	sP	sP	sP	P	ENSPTRG00000000456
chr1	30564600	30565400	sE	sE	sE	gE	ENSPTRG00000000456
chr1	30590000	30591800	wE	sE	aE	gE	ENSPTRG00000000456
chr1	30601200	30601600	sE	sE	sE	gE	ENSPTRG00000000456
chr1	30603600	30606000	sE	sE	sE	gE	ENSPTRG00000000456
chr1	30628800	30630800	pE	pE	pE	P	ENSPTRG00000000457
chr1	30631400	30631600	wE	Non-re	E/Non-re	prE	ENSPTRG00000000457
chr1	30650400	30651600	wP	wP	wP	NA	NA
chr1	30667400	30667800	wE	wE	wE	gE	ENSPTRG00000000458
chr1	30668600	30670400	pP	pE	P/E	gE	ENSPTRG00000000458
chr1	30677600	30677800	Non-re	wE	E/Non-re	gE	ENSPTRG00000000458
chr1	30678800	30680600	wE	wE	wE	gE	ENSPTRG00000000458
chr1	30682400	30682600	wE	Non-re	E/Non-re	gE	ENSPTRG00000000458
chr1	30696400	30699000	wE	wE	wE	NA	NA
chr1	30734000	30735400	wE	sE	aE	NA	NA
chr1	30738400	30739800	sE	sE	sE	NA	NA
chr1	30741600	30742200	wE	wE	wE	NA	NA
chr1	30746600	30747400	Non-re	wE	E/Non-re	NA	NA
chr1	30772200	30772600	wE	wE	wE	NA	NA
chr1	30775000	30775800	wE	wE	wE	NA	NA
chr1	30777800	30779400	sE	wE	aE	NA	NA
chr1	30780600	30780800	Non-re	wE	E/Non-re	NA	NA
chr1	30793400	30794600	wE	wE	wE	prE	ENSPTRG00000025047
chr1	30833400	30836600	wE	sP	P/E	EiE	ENSPTRG00000000458
chr1	30839800	30840000	wE	wE	wE	NA	NA
chr1	30840600	30840800	wE	wE	wE	NA	NA
chr1	30841600	30841800	wE	wE	wE	NA	NA
chr1	30855600	30856200	wE	wE	wE	prE	ENSPTRG00000000461
chr1	30857000	30857200	wE	wE	wE	prE	ENSPTRG00000000461
chr1	30857800	30858600	wE	wE	wE	prE	ENSPTRG00000000461
chr1	30860600	30861000	pE	wP	P/E	P	ENSPTRG00000000461
chr1	30871800	30873600	pE	wE	aE	gE	ENSPTRG00000000461
chr1	30878000	30878600	wE	wE	wE	NA	NA
chr1	30880000	30881600	wE	wE	wE	NA	NA
chr1	30883200	30883400	wE	wE	wE	NA	NA
chr1	30884800	30886000	wE	wE	wE	NA	NA
chr1	30888600	30891000	sE	sE	sE	PiE	ENSPTRG00000000463
chr1	30892800	30896000	wE	wE	wE	prE	ENSPTRG00000000462
chr1	30898000	30898400	wE	wE	wE	EiE	ENSPTRG00000000463
chr1	30901800	30902600	pP	pE	P/E	P	ENSPTRG00000000462
chr1	30907600	30910200	sE	sE	sE	gE	ENSPTRG00000000462
chr1	30911400	30912200	sE	Non-re	E/Non-re	gE	ENSPTRG00000000462
chr1	30918400	30925800	sE	sE	sE	gE	ENSPTRG00000000463
chr1	30926400	30930400	sP	sP	sP	P	ENSPTRG00000000463
chr1	30934800	30936000	wE	wE	wE	prE	ENSPTRG00000000463
chr1	30944200	30944800	wE	wE	wE	gE	ENSPTRG00000000464
chr1	30971800	30972600	wE	wE	wE	gE	ENSPTRG00000000464
chr1	30983000	30983600	wE	wE	wE	gE	ENSPTRG00000000464
chr1	30984800	30985400	wE	wE	wE	gE	ENSPTRG00000000464
chr1	30987800	30992800	wE	wE	wE	P	ENSPTRG00000000464
chr1	30995200	30995400	wE	wE	wE	prE	ENSPTRG00000000464
chr1	30998400	31002800	wE	wE	wE	NA	NA
chr1	31031000	31032600	wE	wE	wE	gE	ENSPTRG00000000465
chr1	31037400	31039000	wE	wE	wE	gE	ENSPTRG00000000465
chr1	31040000	31040600	wE	wE	wE	gE	ENSPTRG00000000465
chr1	31046800	31053200	pP	pP	pP	P	ENSPTRG00000000465
chr1	31055200	31057000	wE	wE	wE	prE	ENSPTRG00000000465
chr1	31058600	31061400	pE	pE	pE	NA	NA
chr1	31066400	31067200	wE	wE	wE	NA	NA
chr1	31067600	31076400	sE	sP	P/E	PiE	ENSPTRG00000000463
chr1	31089000	31090000	wE	wE	wE	gE	ENSPTRG00000000466
chr1	31102800	31104400	wE	wE	wE	P	ENSPTRG00000000466
chr1	31113600	31115600	wE	wE	wE	NA	NA
chr1	31134600	31135400	wE	wE	wE	NA	NA
chr1	31148600	31149400	wE	wE	wE	NA	NA
chr1	31152400	31154800	wE	wE	wE	NA	NA
chr1	31160600	31161200	wE	wE	wE	NA	NA
chr1	31163800	31165000	wE	wE	wE	NA	NA
chr1	31165400	31170200	wE	sE	aE	NA	NA
chr1	31174200	31175200	wE	wE	wE	NA	NA
chr1	31176800	31177600	wE	sE	aE	NA	NA
chr1	31182200	31184000	sE	sE	sE	NA	NA
chr1	31187600	31187800	wE	wE	wE	NA	NA
chr1	31189600	31194400	sE	sE	sE	prE	ENSPTRG00000052338
chr1	31195200	31195600	sE	sE	sE	prE	ENSPTRG00000052338
chr1	31238800	31252400	sE	sE	sE	PiE	ENSPTRG00000000466
chr1	31261600	31261800	Non-re	wE	E/Non-re	NA	NA
chr1	31264800	31265600	wE	wE	wE	NA	NA
chr1	31266200	31275400	sE	sE	sE	PiE	ENSPTRG00000000469
chr1	31285400	31285800	wE	wE	wE	NA	NA
chr1	31291200	31292800	wE	wE	wE	prE	ENSPTRG00000000469
chr1	31294200	31295000	wE	wE	wE	PiE	ENSPTRG00000000469
chr1	31296000	31297600	wE	wE	wE	prE	ENSPTRG00000000469
chr1	31301600	31310800	sP	sP	sP	P	ENSPTRG00000000469
chr1	31312000	31316800	sE	sE	sE	PiE	ENSPTRG00000000469
chr1	31317600	31322200	sE	sE	sE	gE	ENSPTRG00000000469
chr1	31334400	31341600	sE	sE	sE	PiE	ENSPTRG00000000470
chr1	31343200	31346000	sE	sE	sE	PiE	ENSPTRG00000000466
chr1	31348800	31356200	sE	sE	sE	PiE	ENSPTRG00000000470
chr1	31359400	31359600	wP	wE	P/E	prE	ENSPTRG00000000470
chr1	31360200	31366600	sP	sP	sP	P	ENSPTRG00000000470
chr1	31369600	31371400	sE	sE	sE	gE	ENSPTRG00000000470
chr1	31403400	31414600	sP	sP	sP	P	ENSPTRG00000000471
chr1	31415000	31416400	sE	sE	sE	gE	ENSPTRG00000000471
chr1	31428000	31432200	sE	sE	sE	gE	ENSPTRG00000000471
chr1	31434800	31437200	sE	sE	sE	gE	ENSPTRG00000000471
chr1	31446400	31447600	sE	sE	sE	PiE	ENSPTRG00000000472
chr1	31448200	31449000	sE	sE	sE	gE	ENSPTRG00000000471
chr1	31449800	31454400	sE	sE	sE	gE	ENSPTRG00000000471
chr1	31461400	31468000	sE	sE	sE	gE	ENSPTRG00000000471
chr1	31486400	31494600	sP	sP	sP	P	ENSPTRG00000000472
chr1	31519000	31520600	sE	sE	sE	prE	ENSPTRG00000000476
chr1	31522000	31525000	sE	sE	sE	PiE	ENSPTRG00000000478,ENSPTRG00000000482
chr1	31527600	31532600	sP	sP	sP	P	ENSPTRG00000000475
chr1	31540400	31542200	sE	sE	sE	prE	ENSPTRG00000000475
chr1	31548200	31551400	sP	sP	sP	PiE	ENSPTRG00000000475,ENSPTRG00000000478,ENSPTRG00000000482
chr1	31553400	31565600	sE	sE	sE	P	ENSPTRG00000000478
chr1	31571400	31573000	wE	wE	wE	PiE	ENSPTRG00000000482
chr1	31578600	31579800	wE	wE	wE	prE	ENSPTRG00000000479
chr1	31580200	31580800	wE	wE	wE	prE	ENSPTRG00000000479
chr1	31585800	31588800	wE	wE	wE	PiE	ENSPTRG00000000478
chr1	31604200	31616200	sP	sP	sP	P	ENSPTRG00000044722
chr1	31617000	31628000	sE	sE	sE	PiE	ENSPTRG00000000482,ENSPTRG00000044722
chr1	31628800	31638600	sE	sE	sE	PiE	ENSPTRG00000000478,ENSPTRG00000000482,ENSPTRG00000044722
chr1	31644600	31657400	sP	sP	sP	P	ENSPTRG00000000482
chr1	31658600	31659400	wE	wE	wE	PiE	ENSPTRG00000000482
chr1	31661800	31662000	wE	wE	wE	PiE	ENSPTRG00000000482
chr1	31662400	31663400	sE	wE	aE	PiE	ENSPTRG00000000482
chr1	31663800	31667800	sP	sP	sP	PiE	ENSPTRG00000000482,ENSPTRG00000000483,ENSPTRG00000000484
chr1	31670600	31672200	sE	wE	aE	PiE	ENSPTRG00000000482
chr1	31673200	31676200	pP	pE	P/E	P	ENSPTRG00000000483
chr1	31685200	31687200	sE	sE	sE	PiE	ENSPTRG00000000482
chr1	31692600	31693200	sE	sE	sE	gE	ENSPTRG00000000484
chr1	31704600	31705400	sE	sE	sE	gE	ENSPTRG00000000484
chr1	31705800	31710600	sP	sP	sP	P	ENSPTRG00000000484
chr1	31726800	31727800	wE	wE	wE	PiE	ENSPTRG00000000475
chr1	31743000	31743200	wE	wE	wE	NA	NA
chr1	31747600	31753400	sE	sE	sE	NA	NA
chr1	31753800	31754600	wP	pE	P/E	NA	NA
chr1	31782800	31785000	pE	pE	pE	P	ENSPTRG00000000485
chr1	31808800	31809000	wE	Non-re	E/Non-re	NA	NA
chr1	31811400	31814200	wE	wE	wE	NA	NA
chr1	31816600	31819200	wP	pP	aP	NA	NA
chr1	31822800	31823000	wE	wE	wE	NA	NA
chr1	31838200	31838400	wP	wP	wP	PiE	ENSPTRG00000044760
chr1	31846000	31846800	wE	wE	wE	NA	NA
chr1	31856000	31858600	pE	pP	P/E	NA	NA
chr1	31938600	31940200	pE	pE	pE	PiE	ENSPTRG00000044760
chr1	31945800	31952600	sE	sE	sE	PiE	ENSPTRG00000044760
chr1	31953000	31963600	sE	sE	sE	PiE	ENSPTRG00000044760
chr1	31973600	31984800	sP	sP	sP	P	ENSPTRG00000044760
chr1	31986800	31991600	sE	sE	sE	EiE	ENSPTRG00000000489
chr1	32001000	32001400	sE	sE	sE	gE	ENSPTRG00000050153
chr1	32009200	32009600	sE	Non-re	E/Non-re	gE	ENSPTRG00000000489
chr1	32027200	32027400	wE	wE	wE	gE	ENSPTRG00000000489
chr1	32030400	32032400	pE	pE	pE	P	ENSPTRG00000000489
chr1	32039000	32039200	wE	wE	wE	prE	ENSPTRG00000000489
chr1	32041000	32041400	wP	wE	P/E	PiE	ENSPTRG00000000493
chr1	32044800	32045800	wE	wE	wE	NA	NA
chr1	32053400	32054800	wE	wE	wE	NA	NA
chr1	32059800	32060000	wE	wE	wE	NA	NA
chr1	32061400	32063600	wE	wE	wE	prE	ENSPTRG00000000490
chr1	32069600	32071800	pE	pP	P/E	P	ENSPTRG00000000490
chr1	32078400	32079000	wE	wE	wE	gE	ENSPTRG00000000490
chr1	32081800	32084200	pE	pE	pE	gE	ENSPTRG00000000490
chr1	32101600	32104600	sE	sE	sE	gE	ENSPTRG00000000490
chr1	32120200	32121000	sE	sE	sE	gE	ENSPTRG00000000491
chr1	32122800	32128800	sE	sE	sE	PiE	ENSPTRG00000000492
chr1	32134600	32134800	sE	Non-re	E/Non-re	EiE	ENSPTRG00000000492
chr1	32137600	32151800	sP	sP	sP	P	ENSPTRG00000000492
chr1	32153800	32158800	sE	sE	sE	PiE	ENSPTRG00000000492
chr1	32184400	32190400	sE	sE	sE	PiE	ENSPTRG00000000492
chr1	32198400	32199400	sE	sE	sE	NA	NA
chr1	32209600	32212600	pE	pE	pE	P	ENSPTRG00000000493
chr1	32214400	32216400	wE	wE	wE	prE	ENSPTRG00000000493
chr1	32225800	32226000	pE	pE	pE	P	ENSPTRG00000000494
chr1	32231800	32233000	pE	pE	pE	gE	ENSPTRG00000000494
chr1	32239800	32241600	pP	pE	P/E	P	ENSPTRG00000000495
chr1	32258200	32258600	wE	wE	wE	NA	NA
chr1	32260200	32261800	wE	wE	wE	NA	NA
chr1	32265600	32266800	pE	pE	pE	EiE	ENSPTRG00000000499,ENSPTRG00000047651
chr1	32274200	32275400	sE	sE	sE	PiE	ENSPTRG00000000501,ENSPTRG00000047651
chr1	32276200	32282600	sE	sE	sE	gE	ENSPTRG00000000496
chr1	32284400	32285200	sE	sE	sE	gE	ENSPTRG00000000496
chr1	32289400	32291600	sE	sE	sE	PiE	ENSPTRG00000000496
chr1	32293600	32295600	sE	sE	sE	PiE	ENSPTRG00000047651
chr1	32296400	32306400	sP	sP	sP	P	ENSPTRG00000000496
chr1	32307600	32308200	wE	wE	wE	prE	ENSPTRG00000000496
chr1	32308600	32310200	wE	wE	wE	PiE	ENSPTRG00000047651
chr1	32313200	32314400	pE	pP	P/E	PiE	ENSPTRG00000000496
chr1	32317400	32332000	sE	sE	sE	P	ENSPTRG00000047651
chr1	32332600	32342200	sE	sE	sE	PiE	ENSPTRG00000000499,ENSPTRG00000047651
chr1	32346600	32347200	sE	sE	sE	gE	ENSPTRG00000000499
chr1	32353600	32355000	sE	sE	sE	gE	ENSPTRG00000000499
chr1	32355400	32355800	sE	sE	sE	gE	ENSPTRG00000000499
chr1	32358400	32373000	sP	sP	sP	P	ENSPTRG00000000499
chr1	32385200	32386600	wE	wE	wE	NA	NA
chr1	32389600	32392600	wE	sE	aE	PiE	ENSPTRG00000000496
chr1	32393600	32394600	wE	wE	wE	NA	NA
chr1	32405600	32409200	wE	wE	wE	EiE	ENSPTRG00000000501,ENSPTRG00000047651
chr1	32411200	32411600	wE	wE	wE	EiE	ENSPTRG00000000501,ENSPTRG00000047651
chr1	32413400	32416000	pE	pE	pE	P	ENSPTRG00000000501
chr1	32419400	32422800	wE	wE	wE	gE	ENSPTRG00000000501
chr1	32431600	32433400	wE	wE	wE	gE	ENSPTRG00000000501
chr1	32452800	32454400	wE	sE	aE	gE	ENSPTRG00000000501
chr1	32458400	32465800	sP	sP	sP	PiE	ENSPTRG00000000496,ENSPTRG00000000501,ENSPTRG00000047651
chr1	32470400	32471000	wE	wE	wE	NA	NA
chr1	32472200	32474000	wE	wE	wE	NA	NA
chr1	32486600	32486800	wE	wE	wE	gE	ENSPTRG00000000502
chr1	32506200	32506800	wE	wE	wE	gE	ENSPTRG00000000502
chr1	32514600	32517400	wP	pE	P/E	gE	ENSPTRG00000000502
chr1	32591400	32594000	pE	pP	P/E	P	ENSPTRG00000000503
chr1	32610400	32610800	wE	wE	wE	gE	ENSPTRG00000000503
chr1	32641400	32642200	pE	pE	pE	gE	ENSPTRG00000051813
chr1	32696800	32699200	wE	wE	wE	gE	ENSPTRG00000000505
chr1	32700400	32700600	wE	wE	wE	gE	ENSPTRG00000000505
chr1	32732800	32733400	wE	wE	wE	prE	ENSPTRG00000000505
chr1	32764600	32766800	pE	pE	pE	NA	NA
chr1	32790400	32791600	wE	wE	wE	NA	NA
chr1	32793400	32799800	sE	wE	aE	EiE	ENSPTRG00000000496,ENSPTRG00000000501,ENSPTRG00000047651
chr1	32805200	32809200	pP	sP	aP	P	ENSPTRG00000000506
chr1	32829400	32829600	sE	wE	aE	gE	ENSPTRG00000000506
chr1	32913600	32914600	wE	wE	wE	gE	ENSPTRG00000000507
chr1	33238600	33240200	wE	wE	wE	gE	ENSPTRG00000000507
chr1	33491200	33492800	pE	pE	pE	gE	ENSPTRG00000000507
chr1	34116200	34116800	wE	wE	wE	NA	NA
chr1	34119400	34120200	pE	wE	aE	NA	NA
chr1	34187600	34188800	wP	wP	wP	prE	ENSPTRG00000052685
chr1	34207000	34208200	pE	pE	pE	gE	ENSPTRG00000000514
chr1	34219800	34220400	pE	wE	aE	gE	ENSPTRG00000000514
chr1	34240200	34241800	wE	wE	wE	gE	ENSPTRG00000000514
chr1	34250000	34252000	pP	pP	pP	P	ENSPTRG00000000514
chr1	34298600	34309400	sP	sP	sP	P	ENSPTRG00000050496
chr1	34336200	34337800	sE	sE	sE	gE	ENSPTRG00000000515
chr1	34346800	34348000	sE	sE	sE	gE	ENSPTRG00000000515
chr1	34348800	34353200	sP	sP	sP	P	ENSPTRG00000000515
chr1	34400600	34402800	sP	sP	sP	PiE	ENSPTRG00000000518
chr1	34407800	34409000	wE	wE	wE	P	ENSPTRG00000000516
chr1	34419200	34420000	sE	wE	aE	gE	ENSPTRG00000000516
chr1	34441600	34443400	sP	wP	aP	NA	NA
chr1	34467600	34469000	wE	sE	aE	NA	NA
chr1	34502600	34517000	sP	sP	sP	P	ENSPTRG00000000518
chr1	34524800	34525600	wE	wE	wE	PiE	ENSPTRG00000000518,ENSPTRG00000038963
chr1	34587200	34588000	wE	wE	wE	prE	ENSPTRG00000000519
chr1	34590200	34593600	sP	sP	sP	P	ENSPTRG00000000519
chr1	34607400	34608400	sE	sE	sE	gE	ENSPTRG00000000519
chr1	34614400	34615200	sE	sE	sE	gE	ENSPTRG00000000519
chr1	34620800	34623000	sE	sE	sE	P	ENSPTRG00000038963
chr1	34647200	34648400	sE	sE	sE	gE	ENSPTRG00000000519
chr1	34648800	34649400	sE	wE	aE	gE	ENSPTRG00000000519
chr1	34661000	34662000	sE	sE	sE	gE	ENSPTRG00000000519
chr1	34668800	34670400	sE	sE	sE	gE	ENSPTRG00000000519
chr1	34685200	34690600	sE	sE	sE	PiE	ENSPTRG00000001914
chr1	34692800	34695000	sE	sE	sE	gE	ENSPTRG00000000519
chr1	34709000	34710400	sE	sE	sE	gE	ENSPTRG00000000519
chr1	34748600	34750600	sE	sE	sE	NA	NA
chr1	34753400	34754200	sE	sE	sE	NA	NA
chr1	34754800	34755800	sE	sE	sE	NA	NA
chr1	34766200	34770000	sE	sE	sE	gE	ENSPTRG00000000521
chr1	34774600	34778800	sE	sE	sE	gE	ENSPTRG00000000521
chr1	34782000	34787400	sE	sE	sE	gE	ENSPTRG00000000521
chr1	34791600	34792000	sE	Non-re	E/Non-re	gE	ENSPTRG00000000521
chr1	34796600	34798400	sE	sE	sE	gE	ENSPTRG00000000521
chr1	34807800	34808400	sE	wE	aE	gE	ENSPTRG00000000521
chr1	34811800	34812600	sE	sE	sE	gE	ENSPTRG00000000521
chr1	34813400	34814600	sE	sE	sE	gE	ENSPTRG00000000521
chr1	34822400	34824600	sE	sE	sE	gE	ENSPTRG00000000521
chr1	34825600	34826200	sE	wE	aE	gE	ENSPTRG00000000521
chr1	34827400	34832600	sE	sE	sE	gE	ENSPTRG00000000521
chr1	34840800	34841200	wE	wE	wE	gE	ENSPTRG00000000521
chr1	34858400	34868600	sE	sE	sE	PiE	ENSPTRG00000000521
chr1	34870400	34872800	sE	sE	sE	PiE	ENSPTRG00000000521
chr1	34876600	34882000	sP	sP	sP	P	ENSPTRG00000000521
chr1	34891800	34892000	wE	wE	wE	PiE	ENSPTRG00000000521,ENSPTRG00000052130
chr1	34896000	34897000	pE	wP	P/E	P	ENSPTRG00000000523
chr1	34899400	34901800	pP	sP	aP	PiE	ENSPTRG00000000526
chr1	34903200	34904600	wE	wE	wE	gE	ENSPTRG00000000523
chr1	34905200	34905400	wE	wE	wE	gE	ENSPTRG00000000523
chr1	34916400	34916800	wE	sE	aE	gE	ENSPTRG00000000523
chr1	34919200	34920200	sE	sE	sE	NA	NA
chr1	34927200	34928400	sE	sE	sE	gE	ENSPTRG00000000524
chr1	34930000	34931000	sE	sE	sE	gE	ENSPTRG00000000524
chr1	34935200	34943000	sE	sE	sE	gE	ENSPTRG00000000524
chr1	34943800	34948400	sE	sE	sE	gE	ENSPTRG00000000524
chr1	34950600	34952200	sE	sE	sE	gE	ENSPTRG00000000524
chr1	34957800	34966200	sP	sP	sP	P	ENSPTRG00000000524
chr1	35030000	35031400	pE	pE	pE	NA	NA
chr1	35037800	35042800	sP	sP	sP	P	ENSPTRG00000052130
chr1	35055000	35055400	sE	Non-re	E/Non-re	gE	ENSPTRG00000000526
chr1	35056000	35061400	sE	sE	sE	gE	ENSPTRG00000000526
chr1	35076000	35081000	sE	sE	sE	gE	ENSPTRG00000000526
chr1	35084800	35089200	sE	sE	sE	PiE	ENSPTRG00000000523
chr1	35089800	35094000	sP	sP	sP	P	ENSPTRG00000000526
chr1	35097200	35097600	wE	wE	wE	EiE	ENSPTRG00000000521,ENSPTRG00000052130
chr1	35099800	35100000	wE	wE	wE	EiE	ENSPTRG00000000521,ENSPTRG00000052130
chr1	35101800	35103000	sE	sE	sE	EiE	ENSPTRG00000000521,ENSPTRG00000052130
chr1	35121600	35122000	wE	wE	wE	prE	ENSPTRG00000000527
[truncated: 94,643 more rows]

## Sheet: Gorilla
chr	start	end	regulatory_state_br1	regulatory_state_br2	regulatory_state	regulatory_component	gene_id
chr1	57200	57800	wE	wE	wE	NA	NA
chr1	102000	102200	wE	wE	wE	prE	ENSGGOG00000012466
chr1	128600	129000	wE	wE	wE	NA	NA
chr1	157800	158800	sE	sE	sE	NA	NA
chr1	201000	201600	wE	wE	wE	NA	NA
chr1	204800	205200	wE	sE	aE	NA	NA
chr1	217000	217400	Non-re	sE	E/Non-re	NA	NA
chr1	223800	224200	wE	sE	aE	NA	NA
chr1	229400	229800	Non-re	sP	P/Non-re	NA	NA
chr1	230400	230800	sE	sE	sE	NA	NA
chr1	262400	262600	wE	wE	wE	NA	NA
chr1	265600	266200	wE	wE	wE	NA	NA
chr1	269800	270400	sE	sE	sE	NA	NA
chr1	272000	272400	sE	sE	sE	NA	NA
chr1	275000	275400	sE	sE	sE	NA	NA
chr1	277400	277800	wE	wE	wE	NA	NA
chr1	291600	292200	sE	sE	sE	NA	NA
chr1	309000	309600	sE	Non-re	E/Non-re	NA	NA
chr1	363000	364200	sE	sE	sE	NA	NA
chr1	390600	390800	sE	wE	aE	NA	NA
chr1	394000	394400	sE	wE	aE	NA	NA
chr1	397800	398200	wE	wE	wE	NA	NA
chr1	405200	406000	sE	sE	sE	NA	NA
chr1	413400	415200	sE	sE	sE	NA	NA
chr1	458200	461400	sP	pP	aP	NA	NA
chr1	530000	530400	wE	wE	wE	NA	NA
chr1	531400	531800	wP	wP	wP	NA	NA
chr1	552800	553600	wE	pE	aE	prE	ENSGGOG00000007721
chr1	555400	558400	pE	pP	P/E	P	ENSGGOG00000007721
chr1	574200	578000	pE	pP	P/E	gE	ENSGGOG00000007721
chr1	591400	596400	sP	sP	sP	P	ENSGGOG00000007732
chr1	599400	601400	sP	sP	sP	P	ENSGGOG00000007755
chr1	609600	610600	wE	pE	aE	gE	ENSGGOG00000007755
chr1	625200	628600	sE	wE	aE	NA	NA
chr1	630600	636200	pP	pP	pP	P	ENSGGOG00000013399
chr1	638000	639000	wE	wE	wE	prE	ENSGGOG00000013399
chr1	645200	649200	sP	sP	sP	P	ENSGGOG00000014967
chr1	652400	654200	wP	wP	wP	P	ENSGGOG00000014970
chr1	655200	656200	wP	wP	wP	gE	ENSGGOG00000014970
chr1	666600	670800	sP	sP	sP	gE	ENSGGOG00000014970
chr1	674400	677000	pE	wE	aE	gE	ENSGGOG00000014970
chr1	686400	687200	sE	wE	aE	gE	ENSGGOG00000014970
chr1	695600	697200	wP	wP	wP	PiE	ENSGGOG00000007732
chr1	706600	708600	wE	wP	P/E	NA	NA
chr1	709600	709800	wE	wE	wE	NA	NA
chr1	718000	719000	wE	wP	P/E	prE	ENSGGOG00000026082
chr1	732600	734600	sE	sE	sE	gE	ENSGGOG00000014169
chr1	738200	739200	wE	wE	wE	gE	ENSGGOG00000014169
chr1	755000	756000	wP	wP	wP	P	ENSGGOG00000014169
chr1	762200	763200	wP	wP	wP	PiE	ENSGGOG00000006530
chr1	778000	779000	wE	wP	P/E	NA	NA
chr1	779600	780000	wE	wE	wE	NA	NA
chr1	780400	780800	wE	wE	wE	NA	NA
chr1	782000	789000	sE	sE	sE	NA	NA
chr1	790800	791000	wE	wE	wE	NA	NA
chr1	811200	814200	wE	wP	P/E	prE	ENSGGOG00000009551
chr1	814600	815200	wE	wE	wE	prE	ENSGGOG00000009551
chr1	815600	815800	wE	wE	wE	prE	ENSGGOG00000009551
chr1	824600	826200	wE	wE	wE	gE	ENSGGOG00000009551
chr1	827600	828200	wE	wE	wE	gE	ENSGGOG00000009551
chr1	847200	849200	sP	wP	aP	NA	NA
chr1	851800	857200	sP	sP	sP	P	ENSGGOG00000008532
chr1	859800	868400	sP	sE	P/E	P	ENSGGOG00000008524
chr1	877600	882600	sP	sP	sP	P	ENSGGOG00000006530
chr1	883200	884000	sE	sE	sE	prE	ENSGGOG00000006530
chr1	888000	888200	wP	wE	P/E	prE	ENSGGOG00000006530
chr1	899400	901200	sE	sE	sE	P	ENSGGOG00000005978
chr1	909000	912200	sE	sE	sE	PiE	ENSGGOG00000005978
chr1	914200	915400	sE	sE	sE	gE	ENSGGOG00000005336
chr1	917600	918200	wP	sE	P/E	gE	ENSGGOG00000005336
chr1	918600	923800	sP	sP	sP	P	ENSGGOG00000005336
chr1	940200	941600	wE	wE	wE	gE	ENSGGOG00000005342
chr1	953800	956800	sP	sP	sP	P	ENSGGOG00000005348
chr1	957800	959400	sP	sP	sP	P	ENSGGOG00000005364
chr1	960200	960600	sE	sP	P/E	prE	ENSGGOG00000005348
chr1	972000	975600	sP	sP	sP	P	ENSGGOG00000005379
chr1	979600	980400	wE	wP	P/E	P	ENSGGOG00000005386
chr1	997000	998800	sP	sP	sP	gE	ENSGGOG00000005389
chr1	1001000	1004000	pE	pE	pE	P	ENSGGOG00000005389
chr1	1005400	1005800	pE	wP	P/E	prE	ENSGGOG00000005389
chr1	1021200	1027600	sP	sP	sP	P	ENSGGOG00000008239
chr1	1032400	1032600	sE	wE	aE	prE	ENSGGOG00000008239
chr1	1067000	1072400	sP	sP	sP	P	ENSGGOG00000028321
chr1	1073600	1075600	sE	sE	sE	prE	ENSGGOG00000038572
chr1	1076400	1079600	sP	sP	sP	P	ENSGGOG00000038572
chr1	1080800	1081000	wE	wE	wE	prE	ENSGGOG00000043976
chr1	1081800	1090200	sP	sE	P/E	P	ENSGGOG00000043976
chr1	1092000	1093600	sE	wE	aE	NA	NA
chr1	1120200	1122200	sP	sP	sP	NA	NA
chr1	1123600	1124800	sP	sP	sP	prE	ENSGGOG00000004404
chr1	1125800	1127400	sE	sP	P/E	prE	ENSGGOG00000004404
chr1	1182400	1186800	sP	sP	sP	P	ENSGGOG00000004411
chr1	1187600	1188000	Non-re	sE	E/Non-re	gE	ENSGGOG00000004411
chr1	1189200	1189600	wP	Non-re	P/Non-re	gE	ENSGGOG00000004411
chr1	1231000	1232600	sE	sE	sE	gE	ENSGGOG00000004421
chr1	1241600	1242400	sE	sE	sE	gE	ENSGGOG00000004421
chr1	1243200	1244800	sE	sE	sE	gE	ENSGGOG00000004421
chr1	1247000	1250800	sP	sP	sP	P	ENSGGOG00000004421
chr1	1256600	1257800	pE	wE	aE	prE	ENSGGOG00000004421
chr1	1271200	1272400	wE	wE	wE	NA	NA
chr1	1273400	1275000	pE	pE	pE	NA	NA
chr1	1288000	1293000	sP	sP	sP	P	ENSGGOG00000006337
chr1	1302800	1304600	sP	sP	sP	prE	ENSGGOG00000000303
chr1	1305600	1307200	sP	sP	sP	P	ENSGGOG00000000303
chr1	1322800	1323600	Non-re	sP	P/Non-re	gE	ENSGGOG00000000304
chr1	1327800	1331400	sP	sP	sP	gE	ENSGGOG00000000304
chr1	1335000	1336000	sE	sE	sE	gE	ENSGGOG00000000304
chr1	1343800	1344600	Non-re	sE	E/Non-re	gE	ENSGGOG00000000305
chr1	1348200	1358600	sE	sP	P/E	gE	ENSGGOG00000000305
chr1	1359400	1360000	sE	sE	sE	gE	ENSGGOG00000000305
chr1	1365400	1368200	sP	pP	aP	gE	ENSGGOG00000000305
chr1	1394000	1395600	sE	sE	sE	gE	ENSGGOG00000000305
chr1	1403600	1407200	sE	sP	P/E	gE	ENSGGOG00000000305
chr1	1409600	1415600	sP	sP	sP	P	ENSGGOG00000000305
chr1	1426000	1427200	sE	sE	sE	gE	ENSGGOG00000000307
chr1	1439400	1450600	sP	sP	sP	P	ENSGGOG00000000307
chr1	1451400	1453400	sE	sE	sE	EiE	ENSGGOG00000006810
chr1	1461800	1463000	sE	sE	sE	gE	ENSGGOG00000006810
chr1	1464000	1475600	sE	sE	sE	PiE	ENSGGOG00000000307
chr1	1481600	1483600	sE	sE	sE	gE	ENSGGOG00000006810
chr1	1489600	1496400	sE	sE	sE	gE	ENSGGOG00000006810
chr1	1499000	1506400	sE	sE	sE	gE	ENSGGOG00000006810
chr1	1508000	1509400	sE	sE	sE	P	ENSGGOG00000006810
chr1	1510400	1513800	sE	sE	sE	prE	ENSGGOG00000006810
chr1	1516600	1520800	sE	sE	sE	PiE	ENSGGOG00000006810
chr1	1522600	1524600	sE	sE	sE	NA	NA
chr1	1526600	1535200	sE	sE	sE	PiE	ENSGGOG00000000307
chr1	1535600	1536000	sE	wE	aE	NA	NA
chr1	1537200	1537400	sE	sE	sE	NA	NA
chr1	1538400	1540200	sE	sE	sE	NA	NA
chr1	1541000	1542200	sE	sE	sE	NA	NA
chr1	1542800	1544000	sE	sE	sE	EiE	ENSGGOG00000000307
chr1	1546200	1548000	sE	sE	sE	NA	NA
chr1	1548600	1552800	sE	sE	sE	NA	NA
chr1	1557600	1561800	sP	sP	sP	PiE	ENSGGOG00000000307
chr1	1563800	1564000	wE	wE	wE	NA	NA
chr1	1568800	1569600	wE	wE	wE	NA	NA
chr1	1576200	1580600	sP	sP	sP	prE	ENSGGOG00000010756
chr1	1590600	1592600	wP	wP	wP	P	ENSGGOG00000010765
chr1	1616600	1617000	wP	wP	wP	gE	ENSGGOG00000007192
chr1	1723600	1724200	pE	wP	P/E	prE	ENSGGOG00000013021
chr1	1728400	1731000	pE	wP	P/E	P	ENSGGOG00000013021
chr1	1790000	1790800	wE	wE	wE	gE	ENSGGOG00000013021
chr1	1808200	1809200	wP	wP	wP	gE	ENSGGOG00000013021
chr1	1867000	1870400	sP	sP	sP	gE	ENSGGOG00000013036
chr1	1875000	1875600	wE	wE	wE	P	ENSGGOG00000013036
chr1	1878400	1880600	wP	wP	wP	prE	ENSGGOG00000013036
chr1	1887400	1887600	wE	wE	wE	NA	NA
chr1	1902000	1903200	wP	sP	aP	prE	ENSGGOG00000010476
chr1	1904200	1907600	sP	sP	sP	P	ENSGGOG00000010476
chr1	1909000	1913400	sE	sE	sE	gE	ENSGGOG00000010476
chr1	1919800	1925400	sE	sP	P/E	gE	ENSGGOG00000010476
chr1	1926200	1927000	wE	wE	wE	gE	ENSGGOG00000010476
chr1	1928200	1928800	wE	wE	wE	gE	ENSGGOG00000010476
chr1	1932600	1934600	sE	sE	sE	gE	ENSGGOG00000010476
chr1	1935600	1936000	wE	wE	wE	gE	ENSGGOG00000010476
chr1	1939000	1939200	wE	wE	wE	gE	ENSGGOG00000010476
chr1	1965000	1968000	sE	wP	P/E	gE	ENSGGOG00000010476
chr1	1974400	1978000	sP	sP	sP	PiE	ENSGGOG00000036771
chr1	1987200	1992200	sE	sP	P/E	EiE	ENSGGOG00000036771
chr1	2057000	2057600	Non-re	wE	E/Non-re	gE	ENSGGOG00000010486
chr1	2062000	2062800	wP	wE	P/E	prE	ENSGGOG00000036771
chr1	2068200	2070200	sP	sP	sP	P	ENSGGOG00000036771
chr1	2077400	2083600	sP	sP	sP	P	ENSGGOG00000010513
chr1	2187800	2196400	sP	sP	sP	P	ENSGGOG00000010260
chr1	2203600	2216400	sP	sP	sP	PiE	ENSGGOG00000010260,ENSGGOG00000010282,ENSGGOG00000010513,ENSGGOG00000026108
chr1	2218200	2218600	sE	sE	sE	NA	NA
chr1	2220000	2220400	wE	wE	wE	PiE	ENSGGOG00000026108
chr1	2225800	2227600	sE	sE	sE	gE	ENSGGOG00000026108
chr1	2228800	2234000	sP	sP	sP	P	ENSGGOG00000026108
chr1	2238600	2253000	sP	sP	sP	P	ENSGGOG00000010282
chr1	2259400	2259600	wE	wP	P/E	gE	ENSGGOG00000010290
chr1	2261400	2263600	wE	wE	wE	gE	ENSGGOG00000010290
chr1	2265800	2266000	wE	wE	wE	gE	ENSGGOG00000010290
chr1	2267800	2268400	wE	wE	wE	gE	ENSGGOG00000010290
chr1	2275000	2276400	wE	wE	wE	gE	ENSGGOG00000010290
chr1	2297200	2298200	wE	wE	wE	P	ENSGGOG00000010290
chr1	2306000	2308200	sP	sP	sP	gE	ENSGGOG00000007020
chr1	2514000	2514200	Non-re	wE	E/Non-re	NA	NA
chr1	3163800	3164600	Non-re	wP	P/Non-re	prE	ENSGGOG00000034940
chr1	3200800	3201000	wP	wP	wP	gE	ENSGGOG00000015536
chr1	3240000	3241000	pE	wP	P/E	gE	ENSGGOG00000015536
chr1	3256800	3258200	Non-re	wE	E/Non-re	gE	ENSGGOG00000015536
chr1	3268200	3271400	sE	sE	sE	P	ENSGGOG00000028737
chr1	3275400	3283400	sE	sP	P/E	prE	ENSGGOG00000028737
chr1	3285600	3291000	sE	sP	P/E	gE	ENSGGOG00000015536
chr1	3291400	3293000	sE	sE	sE	gE	ENSGGOG00000015536
chr1	3319000	3327400	sP	sP	sP	P	ENSGGOG00000015536
chr1	3333200	3333400	wE	wE	wE	PiE	ENSGGOG00000028737
chr1	3334400	3338200	sP	sP	sP	P	ENSGGOG00000015547
chr1	3398200	3400000	sE	sE	sE	gE	ENSGGOG00000015559
chr1	3422800	3423000	wP	sE	P/E	gE	ENSGGOG00000015559
chr1	3427000	3429200	sE	sE	sE	gE	ENSGGOG00000015559
chr1	3434000	3434200	Non-re	wE	E/Non-re	PiE	ENSGGOG00000015547
chr1	3436800	3437000	wE	wE	wE	prE	ENSGGOG00000042428
chr1	3450800	3451800	wE	sE	aE	NA	NA
chr1	3455600	3458200	pP	sP	aP	P	ENSGGOG00000015568
chr1	3481200	3484200	wP	sP	aP	P	ENSGGOG00000038289
chr1	3484800	3485000	wP	wE	P/E	prE	ENSGGOG00000039676
chr1	3485800	3487800	sE	sE	sE	PiE	ENSGGOG00000013459,ENSGGOG00000015571
chr1	3497800	3501400	sE	sE	sE	PiE	ENSGGOG00000015571
chr1	3503800	3508200	sP	sP	sP	P	ENSGGOG00000015571
chr1	3519800	3520200	wE	wE	wE	NA	NA
chr1	3521000	3523400	wE	wE	wE	NA	NA
chr1	3538000	3540200	sP	sE	P/E	gE	ENSGGOG00000013439
chr1	3566400	3570200	sP	sP	sP	P	ENSGGOG00000013439
chr1	3575000	3576600	sE	wE	aE	prE	ENSGGOG00000013439
chr1	3580200	3580400	wE	wE	wE	gE	ENSGGOG00000013452
chr1	3586400	3587400	wE	wE	wE	gE	ENSGGOG00000013452
chr1	3613800	3617800	sP	sP	sP	P	ENSGGOG00000013459
chr1	3626600	3627200	wE	wP	P/E	NA	NA
chr1	3637200	3640200	sP	sP	sP	NA	NA
chr1	3721000	3722600	sE	wE	aE	NA	NA
chr1	3723400	3723600	wE	wE	wE	NA	NA
chr1	5652200	5652600	wE	wE	wE	gE	ENSGGOG00000016992
chr1	5657000	5658400	sE	sE	sE	gE	ENSGGOG00000016992
chr1	5729200	5729600	wP	wE	P/E	gE	ENSGGOG00000016992
chr1	5739200	5743200	sP	sP	sP	P	ENSGGOG00000016992
chr1	5750400	5751400	wE	sE	aE	NA	NA
chr1	5762400	5766600	sE	sE	sE	NA	NA
chr1	5772200	5780800	sP	sP	sP	PiE	ENSGGOG00000016992,ENSGGOG00000027739
chr1	5786000	5786600	sE	wE	aE	P	ENSGGOG00000024665
chr1	5826200	5827200	wE	wP	P/E	gE	ENSGGOG00000000708
chr1	5892600	5893200	pE	pE	pE	prE	ENSGGOG00000000708
chr1	5897200	5898800	sE	sE	sE	gE	ENSGGOG00000027739
chr1	5901800	5902800	sE	sE	sE	gE	ENSGGOG00000027739
chr1	5906800	5912400	sP	sP	sP	P	ENSGGOG00000027739
chr1	5916200	5919200	wP	sP	aP	P	ENSGGOG00000000709
chr1	5919600	5921800	pE	wP	P/E	PiE	ENSGGOG00000027739
chr1	5923200	5924800	wE	wE	wE	gE	ENSGGOG00000000709
chr1	5925200	5925400	wE	wE	wE	gE	ENSGGOG00000000709
chr1	5946000	5948400	sP	sP	sP	P	ENSGGOG00000005058
chr1	5950400	5951200	wE	wE	wE	prE	ENSGGOG00000005058
chr1	5953400	5954200	pE	pE	pE	prE	ENSGGOG00000005058
chr1	5957200	5958400	pE	pE	pE	gE	ENSGGOG00000011708
chr1	5960800	5961600	pE	pE	pE	gE	ENSGGOG00000011708
chr1	5971200	5973200	pE	pE	pE	P	ENSGGOG00000011708
chr1	6000200	6000400	Non-re	wE	E/Non-re	NA	NA
chr1	6000800	6003000	sE	sE	sE	NA	NA
chr1	6010600	6016800	sE	sE	sE	NA	NA
chr1	6029200	6029800	wE	wE	wE	NA	NA
chr1	6053600	6056600	sE	sE	sE	prE	ENSGGOG00000001848
chr1	6058000	6061400	pP	pP	pP	P	ENSGGOG00000001846
chr1	6063200	6068600	pP	sE	P/E	P	ENSGGOG00000001848
chr1	6071600	6072200	wE	wE	wE	gE	ENSGGOG00000001848
chr1	6080600	6081400	pE	wP	P/E	gE	ENSGGOG00000001848
chr1	6086800	6088600	pE	pE	pE	gE	ENSGGOG00000001848
chr1	6089800	6090200	wE	wE	wE	gE	ENSGGOG00000001848
chr1	6101400	6102000	wE	wP	P/E	NA	NA
chr1	6107000	6107200	wP	pE	P/E	gE	ENSGGOG00000026356
chr1	6126000	6126400	wP	pE	P/E	gE	ENSGGOG00000014640
chr1	6130600	6132200	wP	wP	wP	gE	ENSGGOG00000014640
chr1	6137800	6138400	wP	wP	wP	gE	ENSGGOG00000014640
chr1	6182200	6182600	sE	sE	sE	gE	ENSGGOG00000027891
chr1	6194000	6197800	sP	sP	sP	P	ENSGGOG00000027891
chr1	6199600	6205200	sE	sE	sE	prE	ENSGGOG00000027891
chr1	6211000	6215800	sE	sE	sE	prE	ENSGGOG00000006819
chr1	6221200	6225600	sP	sP	sP	P	ENSGGOG00000006819
chr1	6226400	6227000	sE	sE	sE	gE	ENSGGOG00000006819
chr1	6229200	6230800	sE	sE	sE	PiE	ENSGGOG00000006819
chr1	6232400	6234400	sE	sE	sE	PiE	ENSGGOG00000006819
chr1	6241200	6247800	sP	sP	sP	P	ENSGGOG00000006829
chr1	6249200	6250400	wE	wE	wE	prE	ENSGGOG00000006829
chr1	6251600	6253600	wE	wE	wE	PiE	ENSGGOG00000006829
chr1	6254200	6256000	sP	sP	sP	PiE	ENSGGOG00000006819
chr1	6257200	6259400	sP	sP	sP	P	ENSGGOG00000006836
chr1	6264800	6270400	sP	sP	sP	P	ENSGGOG00000006842
chr1	6292400	6293600	sE	sE	sE	gE	ENSGGOG00000006848
chr1	6305800	6306400	wP	sE	P/E	gE	ENSGGOG00000006848
chr1	6323800	6325200	sE	sE	sE	gE	ENSGGOG00000006848
chr1	6328000	6330600	sE	sE	sE	gE	ENSGGOG00000006848
chr1	6331800	6332000	wE	wE	wE	gE	ENSGGOG00000006848
chr1	6338600	6343600	sP	sP	sP	P	ENSGGOG00000006848
chr1	6344600	6345200	wE	wE	wE	prE	ENSGGOG00000006848
chr1	6362400	6362800	wE	wP	P/E	EiE	ENSGGOG00000003577
chr1	6382000	6382200	wE	wE	wE	NA	NA
chr1	6384600	6384800	wE	wE	wE	NA	NA
chr1	6385400	6388400	wE	wE	wE	EiE	ENSGGOG00000003577
chr1	6395800	6396600	wE	wE	wE	NA	NA
chr1	6399400	6399800	wE	wE	wE	NA	NA
chr1	6400600	6401600	pE	wE	aE	NA	NA
chr1	6410600	6412000	wE	wE	wE	NA	NA
chr1	6414600	6415200	wE	wE	wE	NA	NA
chr1	6415600	6418200	wE	wP	P/E	NA	NA
chr1	6422800	6423600	wE	wE	wE	NA	NA
chr1	6424600	6425600	wE	wE	wE	NA	NA
chr1	6427600	6427800	wE	wE	wE	NA	NA
chr1	6428400	6432800	sP	sP	sP	NA	NA
chr1	6433800	6434800	sE	wE	aE	NA	NA
chr1	6436000	6437200	wE	wE	wE	EiE	ENSGGOG00000003577
chr1	6445800	6447600	sE	sE	sE	prE	ENSGGOG00000003577
chr1	6464000	6464800	wE	wE	wE	gE	ENSGGOG00000003577
chr1	6465800	6466600	wE	sE	aE	gE	ENSGGOG00000003577
chr1	6469600	6470200	wE	sE	aE	gE	ENSGGOG00000003577
chr1	6502800	6506200	sE	sE	sE	gE	ENSGGOG00000003577
chr1	6510800	6512400	sE	sE	sE	gE	ENSGGOG00000003577
chr1	6514000	6514600	wE	wE	wE	gE	ENSGGOG00000003577
chr1	6527400	6527800	wE	wE	wE	gE	ENSGGOG00000003577
chr1	6528800	6529000	wE	wE	wE	gE	ENSGGOG00000003577
chr1	6530600	6535200	sE	sE	sE	gE	ENSGGOG00000003577
chr1	6544200	6544600	wE	wE	wE	gE	ENSGGOG00000003577
chr1	6613800	6615600	wP	wP	wP	gE	ENSGGOG00000003577
chr1	6650600	6652000	wE	wE	wE	gE	ENSGGOG00000003577
chr1	6724000	6724200	wE	wP	P/E	gE	ENSGGOG00000003577
chr1	7105600	7107000	Non-re	wE	E/Non-re	gE	ENSGGOG00000003577
chr1	7222200	7222600	wE	wE	wE	gE	ENSGGOG00000003577
chr1	7350600	7351800	pE	pE	pE	gE	ENSGGOG00000003577
chr1	7375400	7376000	wP	wP	wP	gE	ENSGGOG00000003577
chr1	7377200	7378000	wP	pE	P/E	gE	ENSGGOG00000003577
chr1	7427400	7428400	wP	wP	wP	gE	ENSGGOG00000003577
chr1	7441600	7442600	wE	wE	wE	prE	ENSGGOG00000004345
chr1	7443600	7447400	sP	sP	sP	P	ENSGGOG00000004345
chr1	7453400	7457200	sP	sP	sP	P	ENSGGOG00000000580
chr1	7458600	7459400	wP	wP	wP	gE	ENSGGOG00000000580
chr1	7497600	7500800	sE	sE	sE	gE	ENSGGOG00000000580
chr1	7508000	7508200	sE	wE	aE	gE	ENSGGOG00000000580
chr1	7509800	7513800	sE	sE	sE	gE	ENSGGOG00000000580
chr1	7525400	7527200	wE	wE	wE	prE	ENSGGOG00000006802
chr1	7547400	7547800	wE	wE	wE	NA	NA
chr1	7555000	7555400	wE	wE	wE	NA	NA
chr1	7571200	7571600	wP	wP	wP	NA	NA
chr1	7585400	7586200	wE	wE	wE	NA	NA
chr1	7600400	7603000	sE	sE	sE	gE	ENSGGOG00000016838
chr1	7607400	7614800	sP	sP	sP	P	ENSGGOG00000016838
chr1	7619400	7626000	sP	sP	sP	prE	ENSGGOG00000012105
chr1	7629200	7633600	sP	sP	sP	P	ENSGGOG00000012105
chr1	7634000	7636200	sE	sE	sE	gE	ENSGGOG00000012105
chr1	7638600	7643000	sE	sE	sE	PiE	ENSGGOG00000012105
chr1	7657200	7658600	sE	wE	aE	PiE	ENSGGOG00000012105
chr1	7662400	7665800	sE	wE	aE	NA	NA
chr1	7692600	7695000	pP	pP	pP	P	ENSGGOG00000006424
chr1	7745600	7746600	wE	wE	wE	NA	NA
chr1	7763600	7767200	sE	sE	sE	EiE	ENSGGOG00000015245
chr1	7772400	7773800	wE	wE	wE	NA	NA
chr1	7789000	7789800	wE	wE	wE	NA	NA
chr1	7828600	7829000	wE	wP	P/E	NA	NA
chr1	7832000	7832200	wE	wE	wE	NA	NA
chr1	7837200	7837800	wE	wE	wE	NA	NA
chr1	7886600	7887600	pE	pE	pE	NA	NA
chr1	7895800	7897200	wE	wE	wE	NA	NA
chr1	7904400	7905000	wE	wE	wE	NA	NA
chr1	7954800	7955800	wE	wE	wE	NA	NA
chr1	7962200	7965200	sE	wE	aE	NA	NA
chr1	7978400	7979800	sE	sE	sE	prE	ENSGGOG00000035907
chr1	7980200	7980400	wE	wE	wE	prE	ENSGGOG00000035907
chr1	7983000	7983200	wE	wP	P/E	NA	NA
chr1	7998000	7999000	pE	pE	pE	P	ENSGGOG00000014546
chr1	8040400	8041000	sE	Non-re	E/Non-re	gE	ENSGGOG00000015245
chr1	8059600	8061400	sE	sE	sE	gE	ENSGGOG00000015245
chr1	8064400	8064600	wP	wE	P/E	gE	ENSGGOG00000015245
chr1	8066000	8066600	wE	sE	aE	gE	ENSGGOG00000015245
chr1	8074000	8081200	sE	sE	sE	gE	ENSGGOG00000015245
chr1	8084800	8086800	sE	sE	sE	gE	ENSGGOG00000015245
chr1	8095400	8095800	sE	wP	P/E	gE	ENSGGOG00000015245
chr1	8098600	8110200	sP	sP	sP	gE	ENSGGOG00000015245
chr1	8113600	8115600	sE	wE	aE	gE	ENSGGOG00000015245
chr1	8116200	8119000	sE	sE	sE	gE	ENSGGOG00000015245
chr1	8170000	8170200	sE	wE	aE	gE	ENSGGOG00000015245
chr1	8171800	8174800	sE	sE	sE	gE	ENSGGOG00000015245
chr1	8183800	8185400	sE	sE	sE	gE	ENSGGOG00000015245
chr1	8190400	8191200	sE	sE	sE	P	ENSGGOG00000034685
chr1	8196600	8200400	sP	sP	sP	gE	ENSGGOG00000015245
chr1	8203400	8209000	sE	sE	sE	gE	ENSGGOG00000015245
chr1	8214000	8216400	sE	sE	sE	gE	ENSGGOG00000015245
chr1	8228800	8230400	sE	sE	sE	gE	ENSGGOG00000015245
chr1	8234400	8236800	sE	sE	sE	gE	ENSGGOG00000015245
chr1	8237800	8238000	wE	Non-re	E/Non-re	gE	ENSGGOG00000015245
chr1	8245000	8245800	sE	wE	aE	gE	ENSGGOG00000015245
chr1	8255600	8255800	wE	wE	wE	gE	ENSGGOG00000015245
chr1	8260200	8261800	wE	wE	wE	gE	ENSGGOG00000015245
chr1	8263800	8264200	wE	wE	wE	gE	ENSGGOG00000015245
chr1	8269200	8270000	sE	wE	aE	gE	ENSGGOG00000015245
chr1	8272400	8272800	sE	sE	sE	gE	ENSGGOG00000015245
chr1	8273800	8274000	Non-re	wE	E/Non-re	gE	ENSGGOG00000015245
chr1	8274600	8279000	sE	sE	sE	gE	ENSGGOG00000015245
chr1	8283000	8283600	wE	wE	wE	gE	ENSGGOG00000015245
chr1	8297400	8298400	wE	wE	wE	gE	ENSGGOG00000015245
chr1	8301200	8305200	sE	sE	sE	gE	ENSGGOG00000015245
chr1	8317200	8321000	sE	sE	sE	gE	ENSGGOG00000015245
chr1	8322400	8329600	sE	sE	sE	gE	ENSGGOG00000015245
chr1	8334800	8342000	sE	sE	sE	EiE	ENSGGOG00000015245
chr1	8344800	8349200	sE	sE	sE	EiE	ENSGGOG00000015245
chr1	8350000	8350200	wE	wE	wE	EiE	ENSGGOG00000015245
chr1	8351800	8352400	wE	sE	aE	EiE	ENSGGOG00000015245
chr1	8356000	8357000	wE	wE	wE	NA	NA
chr1	8357400	8360600	wE	wE	wE	NA	NA
chr1	8362000	8363400	wE	sE	aE	NA	NA
chr1	8363800	8369200	sE	sE	sE	NA	NA
chr1	8371800	8375200	sE	sE	sE	NA	NA
chr1	8377400	8378600	wP	wP	wP	NA	NA
chr1	8379000	8379600	wE	wE	wE	NA	NA
chr1	8386200	8389200	sE	sE	sE	NA	NA
chr1	8396400	8397000	wE	wE	wE	NA	NA
chr1	8398400	8398600	wE	wE	wE	NA	NA
chr1	8402400	8406600	sE	sE	sE	EiE	ENSGGOG00000015245
chr1	8407200	8407400	wE	wE	wE	NA	NA
chr1	8417200	8418200	wE	wE	wE	NA	NA
chr1	8419200	8419400	wE	wE	wE	NA	NA
chr1	8430600	8431200	wE	wE	wE	NA	NA
chr1	8438600	8440800	sE	sE	sE	NA	NA
chr1	8453800	8454600	wE	wE	wE	prE	ENSGGOG00000039194
chr1	8455400	8456000	wE	wE	wE	prE	ENSGGOG00000039194
chr1	8458200	8458400	wE	wE	wE	NA	NA
chr1	8460800	8462200	sE	wE	aE	NA	NA
chr1	8491200	8498000	sP	sP	sP	NA	NA
chr1	8499400	8501400	wE	wE	wE	NA	NA
chr1	8502400	8502600	wE	wE	wE	NA	NA
chr1	8524400	8524800	wE	wE	wE	EiE	ENSGGOG00000015245
chr1	8525200	8526200	wE	wP	P/E	NA	NA
chr1	8527600	8529600	wE	wE	wE	EiE	ENSGGOG00000015245
chr1	8531600	8532600	wE	wE	wE	EiE	ENSGGOG00000015245
chr1	8577400	8580000	sE	wE	aE	NA	NA
chr1	8580600	8580800	wE	wE	wE	NA	NA
chr1	8583400	8585600	wE	wE	wE	NA	NA
chr1	8586000	8586800	wE	wE	wE	NA	NA
chr1	8587800	8588000	wE	wE	wE	NA	NA
chr1	8588400	8589600	wE	wE	wE	NA	NA
chr1	8590800	8591000	Non-re	wE	E/Non-re	NA	NA
chr1	8595200	8598400	wE	sE	aE	EiE	ENSGGOG00000042707
chr1	8604200	8604400	wE	wE	wE	NA	NA
chr1	8605400	8607600	sE	wE	aE	NA	NA
chr1	8614600	8616000	wE	wE	wE	prE	ENSGGOG00000007520
chr1	8620000	8621000	wE	wE	wE	P	ENSGGOG00000007520
chr1	8623400	8623600	wE	wE	wE	gE	ENSGGOG00000007520
chr1	8659200	8660200	wE	wE	wE	P	ENSGGOG00000042707
chr1	8663400	8664600	wE	wE	wE	prE	ENSGGOG00000042707
chr1	8666200	8666400	wE	wE	wE	NA	NA
chr1	8672200	8672800	wE	wE	wE	NA	NA
chr1	8683600	8687600	wE	wE	wE	PiE	ENSGGOG00000035934
chr1	8705600	8705800	wE	wE	wE	P	ENSGGOG00000012945
chr1	8712400	8714800	sP	sP	sP	EiE	ENSGGOG00000035934
chr1	8716800	8717200	wP	Non-re	P/Non-re	gE	ENSGGOG00000012255
chr1	8718200	8720000	sE	sE	sE	gE	ENSGGOG00000012255
chr1	8721000	8721600	sE	wP	P/E	gE	ENSGGOG00000012255
chr1	8728800	8729400	sE	sE	sE	gE	ENSGGOG00000012255
chr1	8732200	8733200	sE	Non-re	E/Non-re	gE	ENSGGOG00000012255
chr1	8735000	8745400	sP	sP	sP	PiE	ENSGGOG00000035934
chr1	8746200	8749600	sE	sE	sE	prE	ENSGGOG00000035934
chr1	8750600	8756400	sE	wE	aE	P	ENSGGOG00000035934
chr1	8757600	8759200	sE	wE	aE	gE	ENSGGOG00000012255
chr1	8774600	8774800	wE	wE	wE	PiE	ENSGGOG00000035934
chr1	8775400	8776000	sE	sE	sE	NA	NA
chr1	8784000	8784800	sE	sE	sE	gE	ENSGGOG00000042706
chr1	8786200	8788000	sE	sE	sE	gE	ENSGGOG00000042706
chr1	8799400	8806000	sP	sP	sP	gE	ENSGGOG00000042706
chr1	8806800	8817200	sP	sP	sP	P	ENSGGOG00000042706
chr1	8817600	8821600	sE	sE	sE	prE	ENSGGOG00000042706
chr1	8823600	8824200	wE	wE	wE	NA	NA
chr1	8824800	8826400	sE	wE	aE	PiE	ENSGGOG00000032985
chr1	8831600	8832200	sE	wE	aE	NA	NA
chr1	8835400	8842000	sE	sE	sE	P	ENSGGOG00000032985
chr1	8873400	8874000	sE	wE	aE	NA	NA
chr1	8878200	8878400	wE	wE	wE	NA	NA
chr1	8878800	8888200	sE	sP	P/E	EiE	ENSGGOG00000042706
chr1	8891400	8894800	wE	wE	wE	NA	NA
chr1	8904200	8904600	wE	wE	wE	NA	NA
chr1	8919400	8920600	wE	wE	wE	NA	NA
chr1	8926200	8926400	sE	sE	sE	NA	NA
chr1	8927600	8929400	sE	sP	P/E	prE	ENSGGOG00000010299
chr1	8930000	8936000	sP	sP	sP	P	ENSGGOG00000010299
chr1	8978000	8978600	wE	wE	wE	NA	NA
chr1	8980600	8982000	sE	wE	aE	NA	NA
chr1	8989600	8992600	pP	pP	pP	NA	NA
chr1	9011800	9013800	wE	wE	wE	NA	NA
chr1	9014400	9014600	wE	wE	wE	NA	NA
chr1	9017000	9017800	wE	wE	wE	NA	NA
chr1	9024200	9024600	wE	wE	wE	NA	NA
chr1	9050000	9050400	wE	wE	wE	P	ENSGGOG00000011575
chr1	9079000	9079800	wE	wE	wE	NA	NA
chr1	9084600	9085000	wE	wE	wE	NA	NA
chr1	9090400	9094400	wE	sE	aE	NA	NA
chr1	9097600	9102000	wE	wE	wE	NA	NA
chr1	9102400	9102600	wE	wE	wE	NA	NA
chr1	9103800	9108000	sE	sE	sE	NA	NA
chr1	9109000	9114800	sE	sE	sE	NA	NA
chr1	9115400	9129000	sE	sP	P/E	NA	NA
chr1	9130400	9130600	Non-re	wE	E/Non-re	NA	NA
chr1	9147400	9147800	wE	wE	wE	NA	NA
chr1	9192200	9193200	wP	wP	wP	EiE	ENSGGOG00000006766
chr1	9228800	9232600	sP	sP	sP	P	ENSGGOG00000006766
chr1	9234000	9234200	wP	wE	P/E	gE	ENSGGOG00000006766
chr1	9235000	9235800	sE	sE	sE	gE	ENSGGOG00000006766
chr1	9237800	9238200	Non-re	wE	E/Non-re	gE	ENSGGOG00000006766
chr1	9239400	9241800	sE	sE	sE	PiE	ENSGGOG00000006766
chr1	9247600	9249000	sE	sE	sE	gE	ENSGGOG00000006766
chr1	9252600	9254400	sE	sP	P/E	gE	ENSGGOG00000006766
chr1	9261000	9264000	sE	sE	sE	gE	ENSGGOG00000006766
chr1	9266400	9267000	sE	sE	sE	gE	ENSGGOG00000006766
chr1	9281600	9289400	sP	sP	sP	P	ENSGGOG00000006772
chr1	9303400	9305600	sE	sE	sE	gE	ENSGGOG00000006772
chr1	9309400	9310000	wE	wE	wE	NA	NA
chr1	9310600	9310800	wE	wE	wE	NA	NA
chr1	9311200	9312800	wE	wE	wE	NA	NA
chr1	9314600	9314800	wE	wE	wE	NA	NA
chr1	9315200	9316000	wE	wE	wE	NA	NA
chr1	9318200	9319200	wE	sE	aE	NA	NA
chr1	9319600	9327400	sP	sP	sP	PiE	ENSGGOG00000009086
chr1	9330400	9330800	sE	sE	sE	NA	NA
chr1	9331600	9341200	sE	sE	sE	EiE	ENSGGOG00000009086
chr1	9388000	9392200	sE	sE	sE	NA	NA
chr1	9393200	9400800	sE	sE	sE	prE	ENSGGOG00000012386
chr1	9404200	9413200	sP	sP	sP	gE	ENSGGOG00000012386
chr1	9417400	9418200	sE	sE	sE	gE	ENSGGOG00000012386
chr1	9425800	9426200	sE	sE	sE	gE	ENSGGOG00000012405
chr1	9444800	9445000	wE	wE	wE	gE	ENSGGOG00000012405
chr1	9452200	9454400	sE	sP	P/E	gE	ENSGGOG00000012405
chr1	9456000	9460600	sE	sE	sE	gE	ENSGGOG00000012405
chr1	9471000	9472600	wE	sE	aE	gE	ENSGGOG00000012405
chr1	9476200	9478800	wE	sE	aE	gE	ENSGGOG00000012405
chr1	9484400	9487000	wE	sE	aE	gE	ENSGGOG00000012405
chr1	9489200	9490800	wE	wE	wE	gE	ENSGGOG00000012405
chr1	9492400	9492600	wE	wE	wE	gE	ENSGGOG00000012405
chr1	9496200	9497400	wE	wE	wE	gE	ENSGGOG00000012405
chr1	9499000	9499200	wE	wE	wE	gE	ENSGGOG00000012405
chr1	9500600	9503200	sE	sE	sE	gE	ENSGGOG00000012405
chr1	9503600	9503800	wE	wE	wE	gE	ENSGGOG00000012405
chr1	9504400	9504600	wE	wE	wE	gE	ENSGGOG00000012405
chr1	9507400	9508800	wE	wE	wE	gE	ENSGGOG00000012405
chr1	9511400	9512200	wE	wE	wE	gE	ENSGGOG00000012405
chr1	9516800	9517000	wE	wE	wE	gE	ENSGGOG00000012405
chr1	9522600	9529200	pP	pP	pP	P	ENSGGOG00000012405
chr1	9553600	9553800	wP	wE	P/E	gE	ENSGGOG00000042065
chr1	9567000	9567600	wE	wE	wE	gE	ENSGGOG00000042065
chr1	9573600	9574000	wE	wE	wE	gE	ENSGGOG00000042065
chr1	9578600	9579000	wP	wP	wP	PiE	ENSGGOG00000009086
chr1	9607200	9608200	wE	wE	wE	gE	ENSGGOG00000042065
chr1	9611200	9611400	wE	wE	wE	gE	ENSGGOG00000042065
chr1	9612400	9615400	sP	sP	sP	P	ENSGGOG00000042065
chr1	9646800	9650200	sP	sP	sP	P	ENSGGOG00000009086
chr1	9654600	9657000	sE	sP	P/E	PiE	ENSGGOG00000003421
chr1	9666400	9666800	sE	wE	aE	prE	ENSGGOG00000042807
chr1	9702400	9703600	pE	pE	pE	P	ENSGGOG00000028335
chr1	9720400	9721000	wE	wE	wE	gE	ENSGGOG00000028335
chr1	9736400	9740400	sP	sP	sP	P	ENSGGOG00000003421
chr1	9741000	9741400	sE	sE	sE	gE	ENSGGOG00000003421
chr1	9743600	9744600	sE	sE	sE	gE	ENSGGOG00000003421
chr1	9770600	9771400	wE	sE	aE	gE	ENSGGOG00000003421
chr1	9776800	9778400	sE	sE	sE	gE	ENSGGOG00000003421
chr1	9814600	9817400	sE	sE	sE	gE	ENSGGOG00000003421
chr1	9831600	9831800	sE	Non-re	E/Non-re	gE	ENSGGOG00000003421
chr1	9870400	9876800	sE	sP	P/E	gE	ENSGGOG00000003421
chr1	9888000	9888800	wE	wE	wE	NA	NA
chr1	9898000	9899000	wE	wE	wE	NA	NA
chr1	9903200	9903400	wE	wE	wE	NA	NA
chr1	9905200	9909000	wE	wE	wE	NA	NA
chr1	9912000	9913400	wE	wE	wE	prE	ENSGGOG00000026057
chr1	9919200	9923200	sP	sP	sP	P	ENSGGOG00000026057
chr1	9924000	9924200	wP	wP	wP	gE	ENSGGOG00000026057
chr1	9926600	9929600	sE	sP	P/E	prE	ENSGGOG00000042571
chr1	9934200	9934400	wE	wE	wE	prE	ENSGGOG00000042571
chr1	9939400	9939800	wE	wE	wE	gE	ENSGGOG00000026057
chr1	9946800	9950600	sE	sE	sE	gE	ENSGGOG00000026057
chr1	9951000	9952800	wE	wE	wE	gE	ENSGGOG00000026057
chr1	9959200	9960400	sE	wE	aE	gE	ENSGGOG00000026057
chr1	9961600	9963800	wE	wE	wE	gE	ENSGGOG00000026057
chr1	9964400	9965400	wE	sE	aE	gE	ENSGGOG00000026057
chr1	9993400	9993800	wE	wE	wE	gE	ENSGGOG00000026057
chr1	9995400	9997400	sE	sE	sE	gE	ENSGGOG00000026057
chr1	10012400	10013200	sE	wE	aE	prE	ENSGGOG00000043252
chr1	10013600	10014400	wE	wE	wE	prE	ENSGGOG00000043252
chr1	10029800	10031400	sE	sE	sE	gE	ENSGGOG00000026057
chr1	10102600	10104200	sE	sE	sE	NA	NA
chr1	10111600	10112600	sE	sE	sE	P	ENSGGOG00000004754
chr1	10116800	10118200	sE	sE	sE	gE	ENSGGOG00000004754
chr1	10129800	10130800	sE	sE	sE	gE	ENSGGOG00000004754
chr1	10145600	10146400	wE	wE	wE	prE	ENSGGOG00000012715
chr1	10147400	10152200	sP	sP	sP	P	ENSGGOG00000012715
chr1	10161800	10163600	sE	sP	P/E	PiE	ENSGGOG00000012729
chr1	10174600	10175200	sE	sE	sE	NA	NA
chr1	10187600	10188000	wP	wP	wP	prE	ENSGGOG00000012729
chr1	10188600	10194800	sP	sP	sP	P	ENSGGOG00000012729
chr1	10209200	10210600	sE	sE	sE	PiE	ENSGGOG00000012715
chr1	10214600	10219200	sP	sP	sP	PiE	ENSGGOG00000012715,ENSGGOG00000012729
chr1	10224000	10224200	Non-re	wE	E/Non-re	gE	ENSGGOG00000012729
chr1	10227000	10227800	sE	wE	aE	gE	ENSGGOG00000012729
chr1	10228400	10232000	sE	sE	sE	gE	ENSGGOG00000012729
chr1	10232800	10238400	sE	sE	sE	gE	ENSGGOG00000012729
chr1	10239800	10242600	sE	sE	sE	gE	ENSGGOG00000012729
chr1	10249600	10250400	wE	wE	wE	gE	ENSGGOG00000012729
chr1	10254000	10254600	Non-re	wE	E/Non-re	gE	ENSGGOG00000012729
chr1	10255400	10255600	Non-re	wE	E/Non-re	gE	ENSGGOG00000012729
chr1	10256000	10256600	Non-re	wE	E/Non-re	gE	ENSGGOG00000012729
chr1	10258200	10259600	wE	sE	aE	gE	ENSGGOG00000012729
chr1	10272800	10273400	wE	wE	wE	gE	ENSGGOG00000012729
chr1	10274400	10275000	wE	wE	wE	gE	ENSGGOG00000012729
chr1	10276400	10277800	wE	wE	wE	gE	ENSGGOG00000012729
chr1	10301200	10301800	wE	wE	wE	gE	ENSGGOG00000012729
chr1	10308600	10309800	wE	wE	wE	gE	ENSGGOG00000012729
chr1	10349200	10350200	wE	wE	wE	P	ENSGGOG00000043158
chr1	10426000	10427800	wP	sE	P/E	NA	NA
chr1	10428800	10429400	wP	wP	wP	NA	NA
chr1	10430400	10430600	wP	Non-re	P/Non-re	NA	NA
chr1	10472200	10472400	Non-re	wP	P/Non-re	NA	NA
chr1	10532800	10533800	pE	pE	pE	NA	NA
chr1	10605400	10605800	pE	wP	P/E	NA	NA
chr1	10677600	10679600	wE	wE	wE	PiE	ENSGGOG00000007485
chr1	10682200	10682600	Non-re	wE	E/Non-re	EiE	ENSGGOG00000012729
chr1	10700000	10700800	pE	wE	aE	gE	ENSGGOG00000007485
chr1	10702800	10708800	wE	sE	aE	PiE	ENSGGOG00000007485
chr1	10725000	10727400	wE	wE	wE	P	ENSGGOG00000007485
chr1	10742400	10742800	sE	sE	sE	P	ENSGGOG00000015357
chr1	10743800	10744000	wP	wE	P/E	prE	ENSGGOG00000037472
chr1	10747000	10751600	sE	sE	sE	P	ENSGGOG00000037472
chr1	10764600	10765000	wE	wE	wE	PiE	ENSGGOG00000014385
chr1	10777200	10778000	wE	wE	wE	EiE	ENSGGOG00000014385
chr1	10783000	10790800	sP	sP	sP	P	ENSGGOG00000014385
chr1	10797400	10800800	sE	sP	P/E	PiE	ENSGGOG00000010572,ENSGGOG00000014385
chr1	10805600	10806400	sE	sE	sE	gE	ENSGGOG00000010572
chr1	10823400	10826400	sP	sP	sP	P	ENSGGOG00000010572
chr1	10851800	10853600	sE	sE	sE	gE	ENSGGOG00000010597
chr1	10869400	10871000	sE	sE	sE	prE	ENSGGOG00000035272
chr1	10876800	10880200	sE	sE	sE	P	ENSGGOG00000035272
chr1	10883000	10885000	sE	sE	sE	gE	ENSGGOG00000010597
chr1	10895600	10896600	wE	sE	aE	gE	ENSGGOG00000010597
chr1	10950600	10950800	wE	sE	aE	prE	ENSGGOG00000036372
chr1	10951400	10957600	sE	sE	sE	P	ENSGGOG00000036372
chr1	10963600	10964400	sE	sE	sE	gE	ENSGGOG00000010597
chr1	10968400	10969000	sE	sE	sE	gE	ENSGGOG00000010597
chr1	10971600	10973400	sE	sE	sE	gE	ENSGGOG00000010597
chr1	10986800	10990000	sP	sP	sP	P	ENSGGOG00000010597
chr1	10998400	11002000	sP	sP	sP	P	ENSGGOG00000001270
chr1	11006000	11006800	sE	sE	sE	P	ENSGGOG00000043306
chr1	11023200	11024200	wE	wE	wE	gE	ENSGGOG00000001270
chr1	11058800	11060000	wE	wE	wE	NA	NA
chr1	11061000	11063200	wE	wE	wE	NA	NA
chr1	11063600	11063800	wE	wE	wE	NA	NA
chr1	11064200	11064400	wE	wE	wE	NA	NA
chr1	11202800	11204000	wP	wP	wP	P	ENSGGOG00000015501
chr1	11386200	11388600	pE	wP	P/E	prE	ENSGGOG00000002097
chr1	11391400	11393600	pP	wP	aP	P	ENSGGOG00000002097
chr1	11401200	11403000	wP	sP	aP	P	ENSGGOG00000009401
chr1	11404400	11404800	wE	wE	wE	gE	ENSGGOG00000009401
chr1	11407600	11407800	Non-re	wE	E/Non-re	gE	ENSGGOG00000009401
chr1	11408600	11410600	sE	sE	sE	gE	ENSGGOG00000009401
chr1	11418400	11421200	sP	wP	aP	PiE	ENSGGOG00000009401
chr1	11429000	11430600	pE	pE	pE	P	ENSGGOG00000009404
chr1	11446600	11447200	wE	wE	wE	gE	ENSGGOG00000006126
chr1	11460400	11460800	wP	wP	wP	PiE	ENSGGOG00000002097,ENSGGOG00000006136
chr1	11466800	11467000	Non-re	wE	E/Non-re	NA	NA
chr1	11470000	11472600	wE	wE	wE	prE	ENSGGOG00000006136
chr1	11476800	11478400	pE	pP	P/E	P	ENSGGOG00000006136
chr1	11481400	11483200	wE	wE	wE	gE	ENSGGOG00000006136
chr1	11493600	11494600	wE	wE	wE	prE	ENSGGOG00000034864
chr1	11513600	11514000	wE	wE	wE	gE	ENSGGOG00000034864
chr1	11522600	11524000	wE	wE	wE	PiE	ENSGGOG00000012934
chr1	11525400	11527600	wE	wE	wE	PiE	ENSGGOG00000012934
chr1	11531600	11532600	sE	sE	sE	PiE	ENSGGOG00000012934
chr1	11538400	11540000	sE	sE	sE	prE	ENSGGOG00000012934
chr1	11543000	11551400	sP	sP	sP	P	ENSGGOG00000012934
chr1	11554800	11557200	sE	sP	P/E	PiE	ENSGGOG00000012934
chr1	11570200	11570400	sE	sE	sE	gE	ENSGGOG00000012934
chr1	11588800	11589400	wE	wE	wE	P	ENSGGOG00000038850
chr1	11592200	11594800	wE	wE	wE	prE	ENSGGOG00000038850
chr1	11651200	11651600	wP	wE	P/E	prE	ENSGGOG00000034243
chr1	11669400	11670200	sE	sE	sE	gE	ENSGGOG00000013641
chr1	11671000	11678800	sP	sP	sP	P	ENSGGOG00000013641
chr1	11681800	11684800	sP	sP	sP	P	ENSGGOG00000013645
chr1	11687200	11687400	wE	wE	wE	gE	ENSGGOG00000013645
chr1	11735000	11739200	sP	sP	sP	P	ENSGGOG00000005237
chr1	11754800	11762200	sE	sE	sE	PiE	ENSGGOG00000041281
chr1	11767200	11768400	sE	sE	sE	prE	ENSGGOG00000000196
chr1	11769400	11770000	sE	sE	sE	prE	ENSGGOG00000000196
chr1	11771200	11771600	sE	sE	sE	EiE	ENSGGOG00000041281
chr1	11772800	11778400	sP	sP	sP	P	ENSGGOG00000000196
chr1	11783800	11784600	sE	sE	sE	P	ENSGGOG00000040347
chr1	11792600	11798600	sE	sE	sE	P	ENSGGOG00000041281
chr1	11858400	11859200	sE	sE	sE	gE	ENSGGOG00000007758
chr1	11867400	11870000	sE	sE	sE	gE	ENSGGOG00000007758
chr1	11991200	11994400	sP	sP	sP	P	ENSGGOG00000001894
chr1	11996200	11996400	wE	wE	wE	gE	ENSGGOG00000001894
chr1	12048000	12051800	sE	sE	sE	gE	ENSGGOG00000001894
chr1	12057600	12058800	sE	sE	sE	gE	ENSGGOG00000001894
chr1	12108000	12110400	sE	sE	sE	gE	ENSGGOG00000001894
chr1	12135800	12137000	wE	wE	wE	gE	ENSGGOG00000001894
chr1	12147000	12147200	sE	sE	sE	gE	ENSGGOG00000001894
chr1	12154600	12156000	sE	sE	sE	gE	ENSGGOG00000001894
chr1	12170200	12172000	sE	sE	sE	gE	ENSGGOG00000001894
chr1	12180400	12180800	wE	sE	aE	gE	ENSGGOG00000001894
chr1	12184400	12184800	sE	sE	sE	gE	ENSGGOG00000001894
chr1	12186600	12190600	sE	sE	sE	gE	ENSGGOG00000001894
chr1	12194600	12205600	sE	sP	P/E	PiE	ENSGGOG00000014993
chr1	12206400	12207000	Non-re	wE	E/Non-re	gE	ENSGGOG00000001894
chr1	12213400	12216000	sE	sE	sE	gE	ENSGGOG00000001894
chr1	12229200	12232800	sE	sE	sE	gE	ENSGGOG00000001894
chr1	12239600	12243400	sE	sE	sE	gE	ENSGGOG00000001894
chr1	12264200	12266400	sE	sE	sE	prE	ENSGGOG00000033779
chr1	12267600	12269000	sE	sE	sE	prE	ENSGGOG00000033779
chr1	12278200	12281000	sE	sE	sE	NA	NA
chr1	12294200	12294400	wE	wE	wE	NA	NA
chr1	12300600	12301400	wE	wE	wE	NA	NA
chr1	12303800	12305000	wE	wE	wE	NA	NA
chr1	12312400	12312800	wE	wE	wE	NA	NA
chr1	12316000	12317600	Non-re	wE	E/Non-re	NA	NA
chr1	12325800	12327000	wE	sE	aE	NA	NA
chr1	12327400	12327600	Non-re	wE	E/Non-re	NA	NA
chr1	12332000	12333200	sE	sE	sE	NA	NA
chr1	12358200	12359800	wP	sE	P/E	gE	ENSGGOG00000014993
chr1	12362200	12368200	sE	sE	sE	gE	ENSGGOG00000014993
chr1	12374800	12384800	sP	sP	sP	P	ENSGGOG00000014993
chr1	12432600	12435000	wE	sE	aE	NA	NA
chr1	12436600	12437000	wE	wE	wE	NA	NA
chr1	12988000	12988800	sE	sE	sE	NA	NA
chr1	13619800	13620600	wE	wE	wE	NA	NA
chr1	13621200	13622800	sE	sE	sE	EiE	ENSGGOG00000005678
chr1	13624000	13624800	wE	sE	aE	NA	NA
chr1	13629000	13629600	wE	wP	P/E	NA	NA
chr1	13630600	13632200	wE	wE	wE	NA	NA
chr1	13650400	13651400	wE	wE	wE	NA	NA
chr1	13655200	13655400	wP	wE	P/E	P	ENSGGOG00000035910
chr1	13673800	13674000	wE	sE	aE	gE	ENSGGOG00000005678
chr1	13701200	13710400	sP	sP	sP	gE	ENSGGOG00000005678
chr1	13712200	13726800	sE	sE	sE	gE	ENSGGOG00000005678
chr1	13749800	13750800	sE	sE	sE	gE	ENSGGOG00000005678
chr1	13751400	13751800	wE	sE	aE	gE	ENSGGOG00000005678
chr1	13764000	13767200	sE	sE	sE	gE	ENSGGOG00000005678
chr1	13770400	13770800	wE	wP	P/E	gE	ENSGGOG00000005678
chr1	13780200	13782200	wE	wE	wE	NA	NA
chr1	13786000	13786400	wP	wP	wP	NA	NA
chr1	14492000	14495200	wE	sE	aE	gE	ENSGGOG00000013613
chr1	14572400	14572800	pE	pE	pE	gE	ENSGGOG00000013613
chr1	14706200	14707600	sE	sE	sE	gE	ENSGGOG00000013613
chr1	14798400	14798800	Non-re	sE	E/Non-re	gE	ENSGGOG00000013613
chr1	14852800	14853600	wE	wE	wE	gE	ENSGGOG00000013613
chr1	14878600	14879000	wE	wE	wE	gE	ENSGGOG00000013613
chr1	14883200	14886400	wE	sE	aE	gE	ENSGGOG00000013613
chr1	14889000	14891400	pP	pP	pP	gE	ENSGGOG00000013613
chr1	15063000	15063400	Non-re	wE	E/Non-re	gE	ENSGGOG00000013613
chr1	15079400	15080400	wE	wE	wE	gE	ENSGGOG00000013613
chr1	15114600	15116600	pE	pP	P/E	NA	NA
chr1	15117800	15120000	wE	sE	aE	NA	NA
chr1	15122600	15122800	wE	wE	wE	NA	NA
chr1	15124800	15125400	wE	wE	wE	NA	NA
chr1	15181000	15181400	wE	wE	wE	gE	ENSGGOG00000028096
chr1	15207200	15208800	wE	wE	wE	prE	ENSGGOG00000000691
chr1	15210200	15213600	wE	wE	wE	P	ENSGGOG00000000691
chr1	15216400	15216600	wE	wP	P/E	gE	ENSGGOG00000000691
chr1	15282200	15283600	wE	wE	wE	gE	ENSGGOG00000000691
chr1	15287400	15288400	wE	wE	wE	gE	ENSGGOG00000000691
chr1	15298600	15301600	wE	sP	P/E	gE	ENSGGOG00000000691
chr1	15305800	15306600	wE	wE	wE	gE	ENSGGOG00000000691
chr1	15308400	15308800	Non-re	wE	E/Non-re	gE	ENSGGOG00000000691
chr1	15312800	15313200	wE	wE	wE	gE	ENSGGOG00000000691
chr1	15316000	15317200	wE	wE	wE	gE	ENSGGOG00000000691
chr1	15344000	15346800	wE	wE	wE	gE	ENSGGOG00000000691
chr1	15361000	15362400	wE	wE	wE	prE	ENSGGOG00000006667
chr1	15367600	15368000	wE	wE	wE	prE	ENSGGOG00000006667
chr1	15369000	15378200	sP	sP	sP	P	ENSGGOG00000006667
chr1	15378600	15382200	sE	sE	sE	gE	ENSGGOG00000006667
chr1	15383400	15383800	sE	sE	sE	gE	ENSGGOG00000006667
chr1	15384200	15388000	sE	sE	sE	gE	ENSGGOG00000006667
chr1	15391400	15391600	wE	wE	wE	EiE	ENSGGOG00000000691
chr1	15398600	15399600	wE	wE	wE	P	ENSGGOG00000006673
chr1	15430800	15431400	wE	wE	wE	prE	ENSGGOG00000036765
chr1	15444400	15444600	wE	wE	wE	gE	ENSGGOG00000036765
chr1	15473400	15474000	wE	wE	wE	gE	ENSGGOG00000001961
chr1	15479200	15480600	sE	sE	sE	gE	ENSGGOG00000001961
chr1	15481000	15481800	sE	sE	sE	prE	ENSGGOG00000002611
chr1	15484800	15485400	wE	wE	wE	prE	ENSGGOG00000002611
chr1	15485800	15494000	sP	sP	sP	P	ENSGGOG00000001961
chr1	15495000	15497600	sE	sP	P/E	prE	ENSGGOG00000001961
chr1	15515800	15516800	sE	sE	sE	gE	ENSGGOG00000002611
chr1	15522400	15524200	sE	sE	sE	gE	ENSGGOG00000002611
chr1	15527200	15531600	sE	sE	sE	gE	ENSGGOG00000002611
chr1	15538000	15539000	sE	sE	sE	gE	ENSGGOG00000015172
chr1	15542400	15544400	sP	sP	sP	P	ENSGGOG00000015172
chr1	15555200	15556000	wE	wE	wE	P	ENSGGOG00000028428
chr1	15561200	15563800	wP	sP	aP	PiE	ENSGGOG00000013537
chr1	15568600	15569600	wE	wE	wE	P	ENSGGOG00000036078
chr1	15575000	15588600	sP	sP	sP	P	ENSGGOG00000013537
chr1	15589400	15589600	sE	sE	sE	gE	ENSGGOG00000013537
chr1	15599600	15601200	sE	sE	sE	gE	ENSGGOG00000013537
chr1	15609800	15610200	sE	sE	sE	gE	ENSGGOG00000013537
chr1	15616400	15617000	sE	sE	sE	gE	ENSGGOG00000013537
chr1	15629200	15631200	sE	sE	sE	NA	NA
chr1	15633400	15635000	sE	sE	sE	NA	NA
chr1	15638000	15643800	sE	sP	P/E	NA	NA
chr1	15645400	15647000	sP	sP	sP	NA	NA
chr1	15652000	15662400	sE	sP	P/E	EiE	ENSGGOG00000001961,ENSGGOG00000012058,ENSGGOG00000038557
chr1	15667000	15667200	wE	sE	aE	NA	NA
chr1	15667600	15668200	Non-re	sE	E/Non-re	NA	NA
chr1	15670400	15671800	sE	sE	sE	prE	ENSGGOG00000015173
chr1	15675800	15676400	sE	sE	sE	prE	ENSGGOG00000015173
chr1	15678800	15679800	sE	sE	sE	P	ENSGGOG00000015173
chr1	15684600	15695400	sE	sE	sE	prE	ENSGGOG00000015182
chr1	15706000	15706400	wE	wE	wE	P	ENSGGOG00000015186
chr1	15709200	15711800	wE	wE	wE	gE	ENSGGOG00000015186
chr1	15723200	15724000	pE	pE	pE	gE	ENSGGOG00000015190
chr1	15747600	15748400	pE	wE	aE	gE	ENSGGOG00000015190
chr1	15748800	15750600	wE	wE	wE	gE	ENSGGOG00000015190
chr1	15756200	15757200	wE	wE	wE	NA	NA
chr1	15759400	15759800	sE	wE	aE	NA	NA
chr1	15760200	15761800	wE	wE	wE	NA	NA
chr1	15763600	15764400	wE	wE	wE	NA	NA
chr1	15766200	15772000	wE	sE	aE	NA	NA
chr1	15782600	15782800	wE	wE	wE	prE	ENSGGOG00000022771
chr1	15783400	15787000	sE	sP	P/E	EiE	ENSGGOG00000001961,ENSGGOG00000012058,ENSGGOG00000038557
chr1	15788200	15790000	wE	wE	wE	NA	NA
chr1	15792000	15793600	wE	wE	wE	NA	NA
chr1	15794600	15797200	wE	wE	wE	NA	NA
chr1	15803000	15808000	sP	sP	sP	PiE	ENSGGOG00000001961,ENSGGOG00000012058,ENSGGOG00000038557
chr1	15828200	15832000	sE	sE	sE	gE	ENSGGOG00000012041
chr1	15833400	15833600	wE	wE	wE	gE	ENSGGOG00000012041
chr1	15834200	15834600	sE	sE	sE	gE	ENSGGOG00000012041
chr1	15836800	15838800	sE	sE	sE	gE	ENSGGOG00000012041
chr1	15844400	15844800	sE	sE	sE	gE	ENSGGOG00000012041
chr1	15845600	15854400	sE	sE	sE	gE	ENSGGOG00000012041
chr1	15854800	15858600	sE	sE	sE	gE	ENSGGOG00000012041
chr1	15859200	15864600	sE	sE	sE	gE	ENSGGOG00000012041
chr1	15867400	15872600	sE	sE	sE	gE	ENSGGOG00000012041
chr1	15882200	15887400	sE	sP	P/E	PiE	ENSGGOG00000038557
chr1	15888000	15890000	sE	sE	sE	gE	ENSGGOG00000012041
chr1	15892400	15893200	sE	sE	sE	gE	ENSGGOG00000012041
chr1	15903600	15910000	sE	sE	sE	PiE	ENSGGOG00000038557
chr1	15910400	15910600	sE	sE	sE	gE	ENSGGOG00000012058
chr1	15914200	15923000	sE	sP	P/E	PiE	ENSGGOG00000012058,ENSGGOG00000038557
chr1	15923400	15924600	sE	sE	sE	PiE	ENSGGOG00000038557
chr1	15925200	15938000	sP	sP	sP	P	ENSGGOG00000038557
chr1	15939400	15940000	sE	sE	sE	PiE	ENSGGOG00000038557
chr1	15940400	15944400	sP	sP	sP	P	ENSGGOG00000012058
chr1	15951800	15953400	wE	wE	wE	prE	ENSGGOG00000012058
chr1	15958200	15960000	wE	wE	wE	NA	NA
chr1	15965000	15965600	wE	wE	wE	prE	ENSGGOG00000007932
chr1	15971800	15974600	sE	wE	aE	gE	ENSGGOG00000007932
chr1	15977000	15986000	sP	sP	sP	P	ENSGGOG00000007936
chr1	15988000	15989200	wE	sE	aE	P	ENSGGOG00000007939
chr1	15997200	15998400	sE	sE	sE	gE	ENSGGOG00000007939
chr1	15999400	15999600	wE	wE	wE	gE	ENSGGOG00000007939
chr1	16016600	16017800	pE	pP	P/E	prE	ENSGGOG00000022887
chr1	16022200	16022400	wE	wE	wE	NA	NA
chr1	16024200	16025000	wE	wE	wE	NA	NA
chr1	16067800	16068000	wE	wE	wE	NA	NA
chr1	16088800	16090200	wE	sE	aE	gE	ENSGGOG00000007964
chr1	16100800	16102000	wE	wE	wE	gE	ENSGGOG00000007964
chr1	16102600	16104800	pE	pP	P/E	P	ENSGGOG00000007964
chr1	16105200	16107000	wE	wE	wE	prE	ENSGGOG00000007964
chr1	16112600	16113600	wE	wE	wE	prE	ENSGGOG00000007964
chr1	16115400	16117600	pE	sP	P/E	NA	NA
chr1	16132600	16133400	wE	wE	wE	EiE	ENSGGOG00000022887
chr1	16138200	16139200	wE	wE	wE	NA	NA
chr1	16153800	16155800	wP	wP	wP	gE	ENSGGOG00000000975
chr1	16157000	16157400	wP	wE	P/E	P	ENSGGOG00000000975
chr1	16163800	16166000	pP	wP	aP	prE	ENSGGOG00000000975
chr1	16168000	16168400	wE	wE	wE	NA	NA
chr1	16175000	16177000	pE	pP	P/E	NA	NA
chr1	16178000	16178400	wE	wE	wE	NA	NA
chr1	16184600	16187000	sP	sP	sP	P	ENSGGOG00000004323
chr1	16188800	16189000	wE	wE	wE	prE	ENSGGOG00000004323
chr1	16193000	16193600	wE	wE	wE	P	ENSGGOG00000042907
chr1	16197400	16199400	sE	sE	sE	P	ENSGGOG00000042868
chr1	16209600	16209800	Non-re	wE	E/Non-re	gE	ENSGGOG00000014592
chr1	16229400	16229600	wE	wE	wE	gE	ENSGGOG00000014592
chr1	16230600	16232200	sE	sE	sE	gE	ENSGGOG00000014592
chr1	16234000	16234200	Non-re	wE	E/Non-re	gE	ENSGGOG00000014592
chr1	16242600	16242800	sE	sE	sE	gE	ENSGGOG00000014592
chr1	16245800	16246600	sE	sE	sE	gE	ENSGGOG00000014592
chr1	16247600	16252600	sE	sE	sE	gE	ENSGGOG00000014592
chr1	16268800	16269200	sE	sE	sE	gE	ENSGGOG00000014592
chr1	16275800	16280200	sE	sE	sE	gE	ENSGGOG00000014592
chr1	16281600	16283600	sE	sE	sE	gE	ENSGGOG00000014592
chr1	16286600	16286800	Non-re	sE	E/Non-re	gE	ENSGGOG00000014592
chr1	16290600	16291800	sE	sE	sE	gE	ENSGGOG00000014592
chr1	16298400	16301600	sE	sE	sE	gE	ENSGGOG00000014592
chr1	16302200	16302800	sE	sE	sE	gE	ENSGGOG00000014592
chr1	16303800	16304200	sE	sE	sE	gE	ENSGGOG00000014592
chr1	16305000	16311000	sP	sP	sP	P	ENSGGOG00000014592
chr1	16316600	16319200	sE	wE	aE	prE	ENSGGOG00000014592
chr1	16371000	16371800	wE	wE	wE	NA	NA
chr1	16378400	16378600	wE	wE	wE	prE	ENSGGOG00000014082
chr1	16381400	16382200	wE	wE	wE	P	ENSGGOG00000040691
chr1	16382600	16384000	wE	sE	aE	P	ENSGGOG00000014082
chr1	16406200	16406600	sE	sE	sE	gE	ENSGGOG00000014082
chr1	16409600	16410400	sE	sE	sE	NA	NA
chr1	16418600	16418800	wE	wE	wE	NA	NA
chr1	16419800	16420600	Non-re	sE	E/Non-re	NA	NA
chr1	16439600	16443000	sE	sE	sE	NA	NA
chr1	16444600	16447400	sP	sP	sP	NA	NA
chr1	16453600	16454400	pE	wE	aE	NA	NA
chr1	16459400	16463200	wP	wE	P/E	P	ENSGGOG00000042999
chr1	16475600	16477000	wE	wE	wE	NA	NA
chr1	16478000	16479200	sP	wP	aP	P	ENSGGOG00000038812
chr1	16484600	16484800	wP	wE	P/E	prE	ENSGGOG00000038812
chr1	16489400	16490000	pE	wP	P/E	NA	NA
chr1	16490800	16491800	pE	pE	pE	NA	NA
chr1	16510400	16511200	pE	pE	pE	P	ENSGGOG00000025680
chr1	16524400	16525800	pE	wE	aE	NA	NA
chr1	16562600	16562800	wP	wE	P/E	gE	ENSGGOG00000039183
chr1	16563800	16564600	sE	wE	aE	gE	ENSGGOG00000039183
chr1	16568000	16569200	sE	wE	aE	P	ENSGGOG00000039183
chr1	16573400	16575000	pE	pP	P/E	prE	ENSGGOG00000039183
chr1	16582800	16583600	wP	wP	wP	NA	NA
chr1	16589400	16590000	wE	wE	wE	NA	NA
chr1	16590400	16591000	wE	wE	wE	NA	NA
chr1	16597400	16597800	wE	wE	wE	NA	NA
chr1	16606600	16607600	wE	wE	wE	NA	NA
chr1	16653600	16655000	pE	pE	pE	P	ENSGGOG00000038241
chr1	16656000	16656200	pE	wE	aE	NA	NA
chr1	16667400	16667600	wP	Non-re	P/Non-re	NA	NA
chr1	16688400	16689000	pE	wE	aE	NA	NA
chr1	16699600	16700200	pE	pE	pE	NA	NA
chr1	16705200	16706400	wP	wP	wP	NA	NA
chr1	16709600	16710200	wP	wP	wP	prE	ENSGGOG00000041549
chr1	16717000	16720200	sP	wP	aP	P	ENSGGOG00000041549
chr1	16724600	16728200	sP	sP	sP	NA	NA
chr1	16734200	16734400	wE	wE	wE	NA	NA
chr1	16736000	16736600	wE	wP	P/E	prE	ENSGGOG00000016218
chr1	16737800	16738800	wP	wP	wP	prE	ENSGGOG00000016218
chr1	16754400	16754600	Non-re	wE	E/Non-re	gE	ENSGGOG00000016218
chr1	16772400	16772600	wE	wE	wE	gE	ENSGGOG00000016218
chr1	16787600	16789000	wP	wP	wP	PiE	ENSGGOG00000016273
chr1	16790600	16790800	Non-re	wE	E/Non-re	gE	ENSGGOG00000016218
chr1	16807200	16808000	pE	pE	pE	P	ENSGGOG00000016244
chr1	16839800	16847400	sP	sP	sP	P	ENSGGOG00000016250
chr1	16848200	16862800	sE	sE	sE	prE	ENSGGOG00000016250
chr1	16868200	16870400	sE	sE	sE	gE	ENSGGOG00000016273
chr1	16876200	16877200	sE	sE	sE	gE	ENSGGOG00000016273
chr1	16878000	16879600	sE	sE	sE	gE	ENSGGOG00000016273
chr1	16881600	16886000	sP	sP	sP	P	ENSGGOG00000016273
chr1	16890200	16891400	wE	wE	wE	prE	ENSGGOG00000016273
chr1	16893400	16894000	wE	wE	wE	PiE	ENSGGOG00000016279
chr1	16957000	16958200	pE	pE	pE	P	ENSGGOG00000016279
chr1	16964000	16964200	wE	wE	wE	prE	ENSGGOG00000016279
chr1	16964600	16967400	wE	wE	wE	EiE	ENSGGOG00000015044
chr1	16974400	16975400	wE	wE	wE	NA	NA
chr1	16977400	16981600	sE	sP	P/E	EiE	ENSGGOG00000015044
chr1	16994000	16995400	sE	sE	sE	P	ENSGGOG00000035461
chr1	17007000	17008200	wE	wE	wE	NA	NA
chr1	17046000	17048600	wE	wE	wE	gE	ENSGGOG00000015044
chr1	17064800	17066800	wE	wE	wE	gE	ENSGGOG00000015044
chr1	17069400	17070400	wE	wE	wE	gE	ENSGGOG00000015044
chr1	17072400	17073600	wE	wE	wE	gE	ENSGGOG00000015044
chr1	17079600	17080200	wP	wE	P/E	gE	ENSGGOG00000015044
chr1	17116600	17117600	wE	wP	P/E	P	ENSGGOG00000042099
chr1	17152800	17153200	wP	wP	wP	gE	ENSGGOG00000015246
chr1	17263400	17265800	sE	sE	sE	gE	ENSGGOG00000015263
chr1	17274800	17276400	sE	sE	sE	gE	ENSGGOG00000015263
chr1	17300000	17301200	wE	wE	wE	NA	NA
chr1	17302200	17302600	wE	wE	wE	NA	NA
chr1	17311800	17312800	wE	wE	wE	NA	NA
chr1	17315000	17316000	wE	wE	wE	NA	NA
chr1	17318000	17318400	wE	wE	wE	NA	NA
chr1	17382800	17383200	pE	pE	pE	NA	NA
chr1	17474400	17474800	Non-re	wE	E/Non-re	gE	ENSGGOG00000002194
chr1	17536000	17536800	wE	wE	wE	gE	ENSGGOG00000002194
chr1	17825400	17826200	wE	wE	wE	NA	NA
chr1	17895400	17896000	wE	wE	wE	NA	NA
chr1	18340800	18343000	wE	wE	wE	prE	ENSGGOG00000044081
chr1	18343800	18347000	wE	sE	aE	P	ENSGGOG00000044081
chr1	18351600	18352600	wE	wE	wE	NA	NA
chr1	18354000	18354600	wE	wE	wE	NA	NA
chr1	18432200	18432400	Non-re	wE	E/Non-re	NA	NA
chr1	18440800	18441400	wE	wE	wE	NA	NA
chr1	18735000	18736800	pE	wE	aE	prE	ENSGGOG00000005531
chr1	18758200	18758800	wE	wE	wE	prE	ENSGGOG00000039206
chr1	18767600	18770800	sP	sP	sP	P	ENSGGOG00000005534
chr1	18772200	18772400	wP	wE	P/E	prE	ENSGGOG00000005534
chr1	18788800	18797000	sP	sP	sP	PiE	ENSGGOG00000000062,ENSGGOG00000005534,ENSGGOG00000038728
chr1	18800400	18810400	sP	sP	sP	P	ENSGGOG00000038728
chr1	18821000	18822800	wP	wP	wP	NA	NA
chr1	18823200	18823600	wE	wE	wE	NA	NA
chr1	18829400	18829600	wE	wE	wE	EiE	ENSGGOG00000000062,ENSGGOG00000005534,ENSGGOG00000038728
chr1	18909800	18910000	wE	wE	wE	NA	NA
chr1	18950600	18956200	sE	sE	sE	gE	ENSGGOG00000000062
chr1	18988600	18990200	sE	sE	sE	gE	ENSGGOG00000000062
chr1	18997800	18999800	sP	sP	sP	gE	ENSGGOG00000000062
chr1	19066400	19066800	sE	sE	sE	gE	ENSGGOG00000000062
chr1	19071800	19072800	sE	sE	sE	gE	ENSGGOG00000000062
chr1	19087000	19099600	sP	sP	sP	P	ENSGGOG00000000062
chr1	19105800	19106600	sE	sE	sE	PiE	ENSGGOG00000000062
chr1	19125400	19127800	sE	sE	sE	prE	ENSGGOG00000000533
chr1	19135000	19141600	sP	sP	sP	P	ENSGGOG00000000533
chr1	19142600	19144400	sE	sE	sE	P	ENSGGOG00000000531
chr1	19160000	19160600	pE	pE	pE	P	ENSGGOG00000041164
chr1	19185200	19192800	sP	sP	sP	P	ENSGGOG00000000536
chr1	19216400	19218200	sE	sE	sE	NA	NA
chr1	19239800	19240400	sE	sE	sE	gE	ENSGGOG00000003982
chr1	19254000	19255200	sE	sE	sE	gE	ENSGGOG00000003982
chr1	19262000	19263000	sE	sE	sE	gE	ENSGGOG00000003982
chr1	19266800	19274600	sP	sP	sP	gE	ENSGGOG00000003982
chr1	19275200	19276800	sE	sE	sE	gE	ENSGGOG00000003982
chr1	19279800	19280600	sE	sE	sE	gE	ENSGGOG00000003982
chr1	19282000	19287800	sE	sE	sE	gE	ENSGGOG00000003982
chr1	19291400	19302000	sE	sE	sE	P	ENSGGOG00000040786
chr1	19306000	19307800	sE	sE	sE	gE	ENSGGOG00000003982
chr1	19308800	19311600	sE	sE	sE	gE	ENSGGOG00000003982
chr1	19312200	19318000	sE	sE	sE	gE	ENSGGOG00000003982
chr1	19318400	19321200	sE	sE	sE	gE	ENSGGOG00000003982
chr1	19354400	19368800	sP	sP	sP	P	ENSGGOG00000003982
chr1	19385400	19387400	sE	sE	sE	prE	ENSGGOG00000038486
chr1	19391200	19391400	wE	wE	wE	NA	NA
chr1	19487800	19488000	wE	wE	wE	prE	ENSGGOG00000023653
chr1	19488600	19491400	sE	sE	sE	P	ENSGGOG00000023653
chr1	19492000	19493200	sE	wE	aE	gE	ENSGGOG00000023653
chr1	19526600	19528800	pE	pP	P/E	P	ENSGGOG00000005269
chr1	19537000	19537600	wE	wE	wE	prE	ENSGGOG00000005275
chr1	19543000	19544000	wP	wP	wP	prE	ENSGGOG00000005275
chr1	19547800	19548200	pE	wP	P/E	gE	ENSGGOG00000005275
chr1	19570400	19570600	wE	Non-re	E/Non-re	gE	ENSGGOG00000005281
chr1	19572000	19575000	sE	sE	sE	gE	ENSGGOG00000005281
chr1	19584600	19585000	sE	sE	sE	gE	ENSGGOG00000005281
chr1	19597400	19597800	wE	wE	wE	gE	ENSGGOG00000005281
chr1	19601000	19601600	wE	wE	wE	gE	ENSGGOG00000005281
chr1	19674000	19677400	sE	sE	sE	prE	ENSGGOG00000005281
chr1	19681000	19681400	wE	wE	wE	NA	NA
chr1	19682200	19682400	sE	wE	aE	NA	NA
chr1	19685200	19688200	sP	sP	sP	NA	NA
chr1	19702800	19703200	wP	wE	P/E	P	ENSGGOG00000009594
chr1	19727000	19727800	Non-re	wE	E/Non-re	NA	NA
chr1	19729200	19731000	wE	wE	wE	NA	NA
chr1	19750200	19751000	wE	wE	wE	NA	NA
chr1	19770800	19775200	sP	sP	sP	P	ENSGGOG00000003507
chr1	19775800	19777200	sE	sE	sE	gE	ENSGGOG00000003507
chr1	19782800	19784000	sE	sE	sE	gE	ENSGGOG00000003507
chr1	19808400	19809000	wE	wE	wE	EiE	ENSGGOG00000013827
chr1	19938200	19938600	wE	wE	wE	NA	NA
chr1	19949600	19952600	wE	wE	wE	prE	ENSGGOG00000006921
chr1	19964400	19964800	wE	wE	wE	gE	ENSGGOG00000006921
chr1	19968600	19974000	sE	sE	sE	gE	ENSGGOG00000006921
chr1	19990200	19993400	wE	sE	aE	NA	NA
chr1	19994200	19996800	wE	sE	aE	NA	NA
chr1	20019600	20021400	sE	sE	sE	prE	ENSGGOG00000009015
chr1	20022400	20023600	sE	sE	sE	prE	ENSGGOG00000013827
chr1	20037200	20037800	wE	wE	wE	gE	ENSGGOG00000013827
chr1	20039000	20039200	wE	wE	wE	gE	ENSGGOG00000013827
chr1	20043000	20044600	sE	sE	sE	NA	NA
chr1	20046000	20049000	sE	wE	aE	NA	NA
chr1	20050600	20050800	wE	wE	wE	NA	NA
chr1	20066600	20067800	wE	wE	wE	gE	ENSGGOG00000013833
chr1	20111000	20111400	pE	pE	pE	EiE	ENSGGOG00000006689
chr1	20140800	20141600	pE	pE	pE	NA	NA
chr1	20177600	20179200	wE	wE	wE	NA	NA
chr1	20242600	20243000	wP	wP	wP	gE	ENSGGOG00000016614
chr1	20271400	20271600	wE	wE	wE	NA	NA
chr1	20276000	20276800	wE	wE	wE	NA	NA
chr1	20278200	20282000	sE	sP	P/E	NA	NA
chr1	20282400	20287000	wE	wE	wE	NA	NA
chr1	20289600	20291000	wE	wE	wE	NA	NA
chr1	20300200	20301200	wE	wE	wE	NA	NA
chr1	20313600	20314800	pE	wE	aE	NA	NA
chr1	20326000	20327600	wE	wE	wE	NA	NA
chr1	20344400	20345200	wE	wE	wE	NA	NA
chr1	20385200	20385800	pE	pE	pE	gE	ENSGGOG00000006686
chr1	20386800	20387200	wP	pE	P/E	P	ENSGGOG00000006686
chr1	20394000	20395000	wE	wE	wE	PiE	ENSGGOG00000006689
chr1	20404800	20410800	sP	sP	sP	P	ENSGGOG00000006689
chr1	20412200	20412600	wE	wE	wE	prE	ENSGGOG00000006689
chr1	20420200	20422600	wE	wE	wE	NA	NA
chr1	20492800	20494200	pE	wE	aE	gE	ENSGGOG00000004033
chr1	20521400	20521600	wE	wP	P/E	gE	ENSGGOG00000004033
chr1	20536600	20536800	wE	wE	wE	P	ENSGGOG00000042863
chr1	20537600	20539800	wP	sP	aP	P	ENSGGOG00000014568
chr1	20562600	20567600	sP	sP	sP	P	ENSGGOG00000014576
chr1	20581000	20581200	wE	wE	wE	gE	ENSGGOG00000014589
chr1	20583000	20584200	wE	wE	wE	PiE	ENSGGOG00000014576
chr1	20599800	20601200	wP	wP	wP	gE	ENSGGOG00000014589
chr1	20620200	20621800	pP	pP	pP	P	ENSGGOG00000014589
chr1	20634400	20637400	pP	pP	pP	P	ENSGGOG00000014606
chr1	20678600	20681200	sE	sE	sE	gE	ENSGGOG00000038037
chr1	20687800	20688000	sE	sE	sE	gE	ENSGGOG00000038037
chr1	20690800	20700600	sP	sP	sP	P	ENSGGOG00000038037
chr1	20705000	20705600	wE	wE	wE	NA	NA
chr1	20808600	20808800	wE	Non-re	E/Non-re	gE	ENSGGOG00000005832
chr1	20831600	20833000	sE	wE	aE	gE	ENSGGOG00000005832
chr1	20836400	20836600	wE	wE	wE	gE	ENSGGOG00000005832
chr1	20849400	20853400	sE	sE	sE	gE	ENSGGOG00000005832
chr1	20877800	20879800	sE	sE	sE	P	ENSGGOG00000029997
chr1	20882800	20883600	wE	wE	wE	prE	ENSGGOG00000029997
chr1	20884600	20886400	sE	sE	sE	gE	ENSGGOG00000005832
chr1	20892000	20893600	sE	wE	aE	gE	ENSGGOG00000005832
chr1	20906800	20909200	sE	sP	P/E	gE	ENSGGOG00000005832
chr1	20932600	20933000	sE	sE	sE	gE	ENSGGOG00000005832
chr1	20934600	20937000	sE	sE	sE	gE	ENSGGOG00000005832
chr1	20947200	20950800	sE	sE	sE	gE	ENSGGOG00000005832
chr1	20952400	20954000	sE	sE	sE	gE	ENSGGOG00000005832
chr1	20958200	20958600	sE	wE	aE	gE	ENSGGOG00000005832
chr1	20971800	20973000	sE	sE	sE	gE	ENSGGOG00000005832
chr1	20979800	20980000	wE	sE	aE	P	ENSGGOG00000005832
chr1	21008800	21009000	wE	wE	wE	NA	NA
chr1	21014400	21015400	sE	sE	sE	NA	NA
chr1	21020400	21020800	sE	sE	sE	NA	NA
chr1	21066000	21066200	Non-re	sE	E/Non-re	NA	NA
chr1	21074800	21075600	sP	sP	sP	NA	NA
chr1	21095800	21097600	sP	sP	sP	NA	NA
chr1	21102800	21103400	wE	wE	wE	NA	NA
chr1	21126600	21127200	wE	wE	wE	P	ENSGGOG00000044187
chr1	21135800	21137600	sE	sE	sE	gE	ENSGGOG00000012085
chr1	21153000	21165000	sE	sE	sE	gE	ENSGGOG00000012085
chr1	21169800	21170400	sE	wE	aE	gE	ENSGGOG00000012085
chr1	21200000	21202400	sE	sE	sE	gE	ENSGGOG00000012085
chr1	21204000	21206200	sE	sE	sE	gE	ENSGGOG00000012085
chr1	21240400	21240600	wE	wE	wE	gE	ENSGGOG00000012085
chr1	21242600	21243400	sE	sE	sE	gE	ENSGGOG00000012085
chr1	21244400	21245000	sE	sE	sE	gE	ENSGGOG00000012085
chr1	21248600	21251400	sE	sE	sE	gE	ENSGGOG00000012085
chr1	21268800	21270200	sE	sE	sE	gE	ENSGGOG00000012085
chr1	21274600	21289000	sP	sP	sP	gE	ENSGGOG00000012085
chr1	21290600	21291800	wP	wP	wP	P	ENSGGOG00000012085
chr1	21300000	21300800	wE	wE	wE	NA	NA
chr1	21309000	21313800	wE	wE	wE	EiE	ENSGGOG00000012085
chr1	21324600	21325400	wE	wE	wE	NA	NA
chr1	21327800	21333000	sE	wE	aE	prE	ENSGGOG00000005438
chr1	21334200	21335200	wE	wE	wE	prE	ENSGGOG00000005438
chr1	21337200	21339800	sE	sE	sE	P	ENSGGOG00000005438
chr1	21348000	21349000	pE	wE	aE	NA	NA
chr1	21361400	21362600	wE	wE	wE	NA	NA
chr1	21388400	21390800	wP	wP	wP	prE	ENSGGOG00000039091
chr1	21397600	21399800	sE	sE	sE	P	ENSGGOG00000039091
chr1	21419200	21420600	wE	wE	wE	P	ENSGGOG00000028490
chr1	21430800	21431400	Non-re	pE	E/Non-re	gE	ENSGGOG00000028490
chr1	21440400	21441600	sE	wE	aE	gE	ENSGGOG00000028490
chr1	21454000	21455000	wE	wE	wE	NA	NA
chr1	21471600	21472400	pE	pE	pE	P	ENSGGOG00000010700
chr1	21477000	21478200	wE	wE	wE	gE	ENSGGOG00000010700
chr1	21488200	21488600	wE	wE	wE	gE	ENSGGOG00000010700
chr1	21567400	21567800	wE	wE	wE	gE	ENSGGOG00000010722
chr1	21570600	21571000	wP	wP	wP	gE	ENSGGOG00000010722
chr1	21584600	21586400	pE	pE	pE	gE	ENSGGOG00000010722
chr1	21614200	21615200	pE	pE	pE	gE	ENSGGOG00000010722
chr1	21622400	21623200	pE	wP	P/E	PiE	ENSGGOG00000010722
chr1	21632400	21633800	pE	pE	pE	P	ENSGGOG00000010722
chr1	21667000	21670600	sE	sE	sE	gE	ENSGGOG00000004749
chr1	21683800	21687400	sE	sE	sE	gE	ENSGGOG00000004749
chr1	21703200	21703400	wE	sE	aE	gE	ENSGGOG00000004749
chr1	21704000	21705600	sE	sE	sE	gE	ENSGGOG00000004749
chr1	21716000	21717000	sE	sE	sE	PiE	ENSGGOG00000004749
chr1	21720200	21721000	sE	sE	sE	PiE	ENSGGOG00000004749
chr1	21721800	21736400	sE	sE	sE	PiE	ENSGGOG00000004749
chr1	21737200	21748800	sP	sP	sP	P	ENSGGOG00000004749
chr1	21754200	21754400	wE	wE	wE	prE	ENSGGOG00000004749
chr1	21755600	21756600	wE	wE	wE	PiE	ENSGGOG00000004749
chr1	21763400	21763800	wE	wE	wE	NA	NA
chr1	21771000	21771800	wP	wP	wP	prE	ENSGGOG00000013206
chr1	21776600	21777200	wE	wE	wE	P	ENSGGOG00000013206
chr1	21781000	21781800	pE	wE	aE	gE	ENSGGOG00000013206
chr1	21818800	21819600	wE	wE	wE	gE	ENSGGOG00000013212
chr1	21823800	21825400	wE	wE	wE	gE	ENSGGOG00000013212
chr1	21831800	21834000	wE	wE	wE	gE	ENSGGOG00000013212
chr1	21876000	21877200	sE	wE	aE	NA	NA
chr1	21905000	21908400	wE	wE	wE	NA	NA
chr1	21909000	21909200	wE	wE	wE	NA	NA
chr1	21926600	21927200	wE	wE	wE	NA	NA
chr1	21928200	21928400	wE	wE	wE	NA	NA
chr1	21993400	21995200	sE	sE	sE	EiE	ENSGGOG00000004749,ENSGGOG00000038269
chr1	21996000	21996800	wE	wE	wE	prE	ENSGGOG00000038269
chr1	21998000	22010200	sP	sP	sP	P	ENSGGOG00000038269
chr1	22012400	22022200	sE	sE	sE	PiE	ENSGGOG00000004749,ENSGGOG00000038269
chr1	22025200	22028600	sE	sE	sE	PiE	ENSGGOG00000038269
chr1	22029200	22040400	sP	sP	sP	P	ENSGGOG00000043752
chr1	22042800	22048800	sE	sE	sE	PiE	ENSGGOG00000043752
chr1	22051400	22060400	sE	sE	sE	PiE	ENSGGOG00000038269,ENSGGOG00000043752
chr1	22062000	22073000	sE	sP	P/E	PiE	ENSGGOG00000038269
chr1	22074000	22088000	sE	sE	sE	EiE	ENSGGOG00000022618,ENSGGOG00000038269
chr1	22089000	22097600	sE	sE	sE	gE	ENSGGOG00000022618
chr1	22099200	22099600	sE	sE	sE	gE	ENSGGOG00000022618
chr1	22104000	22104200	wP	wE	P/E	gE	ENSGGOG00000022618
chr1	22120600	22121600	pE	pE	pE	gE	ENSGGOG00000022618
chr1	22122400	22122600	wP	wP	wP	P	ENSGGOG00000022618
chr1	22158200	22160600	wE	wE	wE	NA	NA
chr1	22161200	22161800	wE	wE	wE	NA	NA
chr1	22243800	22244000	Non-re	wE	E/Non-re	NA	NA
chr1	22276800	22278800	wE	wE	wE	NA	NA
chr1	22399200	22399400	wE	wE	wE	NA	NA
chr1	22408800	22409800	wP	wP	wP	NA	NA
chr1	22411800	22412200	wE	wP	P/E	NA	NA
chr1	22431000	22433800	sP	sP	sP	P	ENSGGOG00000010010
chr1	22442600	22443000	wE	wE	wE	gE	ENSGGOG00000010010
chr1	22468400	22469000	wE	wE	wE	gE	ENSGGOG00000010010
chr1	22704400	22706600	pE	pE	pE	prE	ENSGGOG00000043642
chr1	22803800	22806000	wE	wE	wE	gE	ENSGGOG00000008345
chr1	22808200	22808600	wE	wE	wE	gE	ENSGGOG00000008345
chr1	22842000	22842600	wE	wE	wE	gE	ENSGGOG00000008345
chr1	22845200	22845800	wE	wE	wE	gE	ENSGGOG00000008345
chr1	22847200	22849600	wE	wE	wE	gE	ENSGGOG00000008345
chr1	22879800	22880200	wP	pE	P/E	gE	ENSGGOG00000008345
chr1	22942600	22942800	wP	wE	P/E	NA	NA
chr1	22971400	22972400	wP	wE	P/E	NA	NA
chr1	22985800	22986200	wE	wE	wE	NA	NA
chr1	23006600	23010800	wE	wE	wE	prE	ENSGGOG00000003664
chr1	23016200	23020000	sP	sP	sP	P	ENSGGOG00000003664
chr1	23021800	23022800	sE	sE	sE	prE	ENSGGOG00000043959
chr1	23024600	23027600	sE	wE	aE	PiE	ENSGGOG00000003664
chr1	23038400	23039200	wE	wE	wE	gE	ENSGGOG00000003664
chr1	23053200	23054200	sE	sE	sE	gE	ENSGGOG00000003664
chr1	23056200	23056400	wE	wE	wE	gE	ENSGGOG00000003664
chr1	23120000	23125800	sE	sE	sE	prE	ENSGGOG00000012024
chr1	23126200	23129600	sE	sE	sE	prE	ENSGGOG00000012024
chr1	23130800	23132800	wE	wE	wE	NA	NA
chr1	23148400	23150000	wE	sE	aE	NA	NA
chr1	23152000	23152800	wE	sE	aE	NA	NA
chr1	23155800	23157000	wE	wE	wE	NA	NA
chr1	23158000	23160000	sE	sE	sE	NA	NA
chr1	23166000	23166600	wE	wE	wE	prE	ENSGGOG00000041071
chr1	23167000	23168800	wE	sE	aE	prE	ENSGGOG00000041071
chr1	23177000	23181000	sP	sP	sP	NA	NA
chr1	23184400	23185800	wE	wE	wE	NA	NA
chr1	23187400	23189200	wP	wP	wP	NA	NA
chr1	23194600	23195400	pE	wE	aE	NA	NA
chr1	23229200	23230400	pE	pE	pE	NA	NA
chr1	23261000	23261400	Non-re	wE	E/Non-re	NA	NA
chr1	23265200	23266800	wE	wE	wE	NA	NA
chr1	23270400	23271200	sE	sE	sE	NA	NA
chr1	23288000	23290200	wE	wE	wE	NA	NA
chr1	23293600	23294200	pE	wE	aE	NA	NA
chr1	23304000	23304600	wP	sE	P/E	NA	NA
chr1	23321600	23322200	Non-re	sE	E/Non-re	NA	NA
chr1	23343400	23344800	sE	sE	sE	gE	ENSGGOG00000013250
chr1	23345800	23346400	sE	sE	sE	gE	ENSGGOG00000013250
chr1	23358000	23366000	sP	sP	sP	P	ENSGGOG00000013250
chr1	23386600	23391800	sP	sP	sP	P	ENSGGOG00000037368
chr1	23392200	23392400	Non-re	wE	E/Non-re	prE	ENSGGOG00000037368
chr1	23398600	23399000	wE	wE	wE	PiE	ENSGGOG00000013250,ENSGGOG00000037368
chr1	23445800	23447000	pE	pE	pE	P	ENSGGOG00000001152
chr1	23495200	23495400	wE	wE	wE	gE	ENSGGOG00000001154
chr1	23509200	23511600	pE	pP	P/E	P	ENSGGOG00000001154
chr1	23522800	23524200	wE	wE	wE	EiE	ENSGGOG00000008431,ENSGGOG00000014628
chr1	23535200	23535600	sE	sE	sE	gE	ENSGGOG00000003033
chr1	23561400	23565000	sE	wE	aE	PiE	ENSGGOG00000008431,ENSGGOG00000014628
chr1	23569600	23569800	wE	wP	P/E	PiE	ENSGGOG00000008431
chr1	23578400	23587800	sP	pP	aP	P	ENSGGOG00000008431
chr1	23592600	23593400	wP	pE	P/E	prE	ENSGGOG00000008431
chr1	23597600	23604000	sE	sE	sE	PiE	ENSGGOG00000008431,ENSGGOG00000023367
chr1	23604800	23606000	wE	wE	wE	EiE	ENSGGOG00000008431,ENSGGOG00000023367
chr1	23611800	23621200	sE	sE	sE	PiE	ENSGGOG00000008431,ENSGGOG00000023367
chr1	23625600	23630200	sE	wE	aE	PiE	ENSGGOG00000008431
chr1	23637600	23643200	sE	sE	sE	PiE	ENSGGOG00000008431
chr1	23645600	23648200	wP	sE	P/E	PiE	ENSGGOG00000008431
chr1	23656000	23660000	wE	wE	wE	P	ENSGGOG00000023367
chr1	23662000	23663000	wE	wE	wE	PiE	ENSGGOG00000008431
chr1	23665200	23665400	wE	wP	P/E	PiE	ENSGGOG00000008431
chr1	23665800	23666200	wE	sE	aE	PiE	ENSGGOG00000008431
chr1	23691200	23692400	wE	wE	wE	NA	NA
chr1	23710800	23711400	wE	wE	wE	prE	ENSGGOG00000014628
chr1	23711800	23714800	wE	wE	wE	prE	ENSGGOG00000014628
chr1	23715600	23724800	sP	sP	sP	P	ENSGGOG00000014628
chr1	23725600	23725800	wP	wE	P/E	PiE	ENSGGOG00000014628
chr1	23732200	23732400	wE	wE	wE	PiE	ENSGGOG00000014628
chr1	23734000	23734200	wE	wE	wE	PiE	ENSGGOG00000014628
chr1	23739200	23739400	wE	wE	wE	NA	NA
chr1	23741400	23754600	sE	sP	P/E	PiE	ENSGGOG00000008431,ENSGGOG00000014628
chr1	23779800	23781000	sE	sE	sE	PiE	ENSGGOG00000014628
chr1	23781800	23783200	sE	sE	sE	PiE	ENSGGOG00000014628
chr1	23793800	23795000	wE	wE	wE	PiE	ENSGGOG00000004412
chr1	23798200	23800400	sP	sP	sP	P	ENSGGOG00000004326
chr1	23801400	23802600	sE	sE	sE	PiE	ENSGGOG00000004330,ENSGGOG00000004333
chr1	23811600	23817000	sP	sP	sP	P	ENSGGOG00000004330
chr1	23819200	23823800	sP	sP	sP	P	ENSGGOG00000004333
chr1	23831200	23832800	sE	sE	sE	PiE	ENSGGOG00000004330,ENSGGOG00000004333,ENSGGOG00000004339,ENSGGOG00000004412,ENSGGOG00000023737
chr1	23839400	23839800	wE	sE	aE	gE	ENSGGOG00000004339
chr1	23844800	23847800	sP	sP	sP	P	ENSGGOG00000004339
chr1	23851800	23852000	wE	wE	wE	prE	ENSGGOG00000004339
chr1	23856600	23857200	wE	wE	wE	NA	NA
chr1	23859200	23861400	wP	sP	aP	NA	NA
chr1	23869800	23870400	Non-re	sE	E/Non-re	gE	ENSGGOG00000006733
chr1	23883000	23889400	sP	sP	sP	P	ENSGGOG00000006733
chr1	23890000	23890200	wE	wE	wE	PiE	ENSGGOG00000004326
chr1	23904800	23906000	wE	sE	aE	prE	ENSGGOG00000022619
chr1	23906800	23914000	sE	sE	sE	PiE	ENSGGOG00000006733,ENSGGOG00000023737
chr1	23915000	23916000	wE	sE	aE	PiE	ENSGGOG00000023737
chr1	23918200	23925200	sE	sE	sE	PiE	ENSGGOG00000004333,ENSGGOG00000004412,ENSGGOG00000006733,ENSGGOG00000023737
chr1	23926000	23936800	sE	sE	sE	P	ENSGGOG00000023737
chr1	23938200	23939800	wE	sE	aE	prE	ENSGGOG00000023737
chr1	23948400	23948600	wE	wE	wE	gE	ENSGGOG00000041504
chr1	23949600	23952600	sE	sE	sE	PiE	ENSGGOG00000000392,ENSGGOG00000004412
chr1	23963000	23964800	wE	wE	wE	NA	NA
chr1	23974000	23974400	wE	wE	wE	prE	ENSGGOG00000004412
chr1	23979000	23980200	wE	sE	aE	PiE	ENSGGOG00000004326
chr1	23981400	23995000	sP	sP	sP	P	ENSGGOG00000004412
chr1	23995800	24006800	sP	sP	sP	P	ENSGGOG00000000392
chr1	24015600	24016800	wE	wE	wE	PiE	ENSGGOG00000000392
chr1	24019200	24021400	sE	wP	P/E	NA	NA
chr1	24024600	24026400	sP	sP	sP	PiE	ENSGGOG00000000392,ENSGGOG00000004412
chr1	24027600	24029600	wE	wE	wE	NA	NA
chr1	24032600	24034400	wE	wE	wE	NA	NA
chr1	24060600	24061000	wE	wE	wE	PiE	ENSGGOG00000000392,ENSGGOG00000004412
chr1	24061600	24064800	sE	sE	sE	NA	NA
chr1	24067800	24068000	wE	wE	wE	NA	NA
chr1	24077400	24078800	wE	wE	wE	NA	NA
chr1	24096000	24096200	wE	wE	wE	gE	ENSGGOG00000004080
chr1	24100400	24100800	wE	wE	wE	gE	ENSGGOG00000004080
chr1	24102200	24102400	wE	wE	wE	gE	ENSGGOG00000004080
chr1	24109800	24110200	wE	wE	wE	gE	ENSGGOG00000004080
chr1	24144200	24145000	pE	wP	P/E	P	ENSGGOG00000004080
chr1	24151600	24151800	Non-re	wE	E/Non-re	gE	ENSGGOG00000004443
chr1	24153000	24153200	Non-re	wE	E/Non-re	gE	ENSGGOG00000004443
chr1	24157000	24159000	wE	wE	wE	gE	ENSGGOG00000004443
chr1	24160800	24161600	wE	wE	wE	gE	ENSGGOG00000004443
chr1	24178200	24178400	Non-re	wP	P/Non-re	gE	ENSGGOG00000004443
chr1	24184000	24186400	wP	wE	P/E	PiE	ENSGGOG00000004445
chr1	24189000	24192200	sE	sE	sE	gE	ENSGGOG00000004445
chr1	24195200	24195600	wE	wE	wE	gE	ENSGGOG00000004445
chr1	24209600	24215800	sE	sE	sE	gE	ENSGGOG00000004445
chr1	24217000	24218000	sE	sE	sE	gE	ENSGGOG00000004445
chr1	24218600	24229000	sP	sP	sP	P	ENSGGOG00000004445
chr1	24229400	24230000	wE	wE	wE	EiE	ENSGGOG00000004445,ENSGGOG00000005209
chr1	24233800	24235600	wE	wE	wE	EiE	ENSGGOG00000004445,ENSGGOG00000005209
chr1	24238000	24239200	wE	wE	wE	PiE	ENSGGOG00000004445
chr1	24344800	24351000	pP	pP	pP	P	ENSGGOG00000001792
chr1	24363600	24364200	wE	sE	aE	gE	ENSGGOG00000001792
chr1	24378400	24379200	wE	sE	aE	gE	ENSGGOG00000001792
chr1	24380000	24380400	wE	wE	wE	gE	ENSGGOG00000001792
chr1	24389600	24391800	wE	sE	aE	gE	ENSGGOG00000001796
chr1	24392600	24393800	wE	wE	wE	gE	ENSGGOG00000001796
chr1	24421000	24423200	wE	wE	wE	gE	ENSGGOG00000001796
chr1	24425400	24431000	sP	sP	sP	PiE	ENSGGOG00000004445,ENSGGOG00000005209
chr1	24435600	24436600	wE	sE	aE	gE	ENSGGOG00000001796
chr1	24449200	24454800	sP	sP	sP	P	ENSGGOG00000014858
chr1	24460800	24461400	wE	sE	aE	prE	ENSGGOG00000001796
chr1	24491600	24492000	wE	wE	wE	gE	ENSGGOG00000014858
chr1	24506200	24507600	wE	sE	aE	NA	NA
chr1	24510000	24510200	Non-re	wE	E/Non-re	NA	NA
chr1	24528000	24531400	pP	wP	aP	P	ENSGGOG00000013360
chr1	24559200	24567800	sE	sP	P/E	gE	ENSGGOG00000013360
chr1	24572600	24575200	wE	wE	wE	prE	ENSGGOG00000012056
chr1	24577800	24578200	wE	wE	wE	prE	ENSGGOG00000012056
chr1	24581200	24582000	pE	pE	pE	P	ENSGGOG00000012056
chr1	24596800	24599000	wE	wE	wE	gE	ENSGGOG00000012056
chr1	24609200	24610800	wE	wE	wE	gE	ENSGGOG00000012056
chr1	24611600	24612600	wE	wE	wE	gE	ENSGGOG00000012056
chr1	24656200	24656600	wP	wE	P/E	PiE	ENSGGOG00000005209
chr1	24663200	24674200	sP	sP	sP	P	ENSGGOG00000005209
chr1	24678800	24681200	sE	sE	sE	gE	ENSGGOG00000005209
chr1	24682800	24683400	sE	sE	sE	gE	ENSGGOG00000005209
chr1	24717800	24718000	Non-re	wE	E/Non-re	NA	NA
chr1	24718600	24722800	wE	wE	wE	NA	NA
chr1	24730400	24731000	wP	wE	P/E	NA	NA
chr1	24734000	24735200	wE	wE	wE	NA	NA
chr1	24752400	24756400	wE	wE	wE	NA	NA
chr1	24759200	24760800	sE	sE	sE	NA	NA
chr1	24766000	24766200	wE	wE	wE	NA	NA
chr1	24768400	24781000	sP	sP	sP	EiE	ENSGGOG00000005586
chr1	24784200	24784400	wE	wE	wE	NA	NA
chr1	24786600	24788600	sE	sE	sE	NA	NA
chr1	24790400	24790800	wE	wE	wE	NA	NA
chr1	24791400	24793200	sE	sE	sE	NA	NA
chr1	24793800	24796400	sE	sE	sE	NA	NA
chr1	24800800	24801400	wE	wE	wE	NA	NA
chr1	24802200	24802400	wE	wE	wE	NA	NA
chr1	24803600	24803800	wE	wE	wE	P	ENSGGOG00000030466
chr1	24810400	24810800	wE	wE	wE	prE	ENSGGOG00000030466
chr1	24813400	24814200	wE	wE	wE	prE	ENSGGOG00000005586
chr1	24817600	24818000	wE	wE	wE	P	ENSGGOG00000005586
chr1	24830000	24831000	wE	sE	aE	gE	ENSGGOG00000005586
chr1	24831400	24832400	sE	sE	sE	gE	ENSGGOG00000005586
chr1	24843800	24844000	wE	wE	wE	gE	ENSGGOG00000005586
chr1	24851400	24852800	sE	sE	sE	gE	ENSGGOG00000005586
chr1	24854600	24857200	sE	sE	sE	gE	ENSGGOG00000005586
chr1	24870600	24872400	wP	wP	wP	NA	NA
chr1	24874200	24875600	wE	wE	wE	NA	NA
chr1	24878600	24880400	wE	wE	wE	NA	NA
chr1	24891400	24891800	wE	wE	wE	NA	NA
chr1	24892800	24896600	sE	wE	aE	NA	NA
chr1	24901200	24902000	wE	sE	aE	NA	NA
chr1	24927200	24927400	Non-re	wP	P/Non-re	NA	NA
chr1	24975200	24975400	wE	sE	aE	gE	ENSGGOG00000004848
chr1	25029400	25034000	sE	sE	sE	prE	ENSGGOG00000004848
chr1	25037600	25037800	wE	wE	wE	NA	NA
chr1	25039800	25041200	sE	wE	aE	NA	NA
chr1	25042800	25045600	sE	wE	aE	NA	NA
chr1	25046800	25047800	wE	wE	wE	EiE	ENSGGOG00000004848
chr1	25049000	25052200	wE	wE	wE	NA	NA
chr1	25053400	25059200	sE	sE	sE	NA	NA
chr1	25066400	25067400	sE	sP	P/E	NA	NA
chr1	25068000	25072600	sE	sE	sE	NA	NA
chr1	25074600	25078000	sE	sE	sE	NA	NA
chr1	25108200	25108400	wE	wE	wE	NA	NA
chr1	25112200	25112800	wE	wE	wE	NA	NA
chr1	25115400	25116200	wE	wE	wE	NA	NA
chr1	25130000	25130200	wE	wE	wE	NA	NA
chr1	25131200	25131400	wE	wE	wE	NA	NA
chr1	25132600	25132800	wE	wE	wE	NA	NA
chr1	25146600	25147400	wE	wE	wE	NA	NA
chr1	25159600	25168400	sE	sE	sE	NA	NA
chr1	25169600	25170000	wE	wE	wE	NA	NA
chr1	25170800	25171000	wE	wE	wE	NA	NA
chr1	25171600	25171800	wE	Non-re	E/Non-re	NA	NA
chr1	25172400	25173600	wE	wE	wE	NA	NA
chr1	25175400	25177200	sE	sE	sE	NA	NA
chr1	25178000	25178800	wE	wE	wE	NA	NA
chr1	25189600	25190800	wE	wE	wE	NA	NA
chr1	25193000	25195600	sE	wE	aE	NA	NA
chr1	25205600	25208200	sE	wE	aE	NA	NA
chr1	25212200	25215400	sE	wE	aE	NA	NA
chr1	25272000	25273000	wE	wE	wE	NA	NA
chr1	25318400	25318600	wP	Non-re	P/Non-re	P	ENSGGOG00000005343
chr1	25329200	25330000	sE	sE	sE	NA	NA
chr1	25332000	25333600	sE	sE	sE	NA	NA
chr1	25347000	25348200	wE	wE	wE	P	ENSGGOG00000017174
chr1	25358600	25359200	wE	wE	wE	gE	ENSGGOG00000017174
chr1	25370600	25371200	wE	wE	wE	gE	ENSGGOG00000017174
chr1	25381200	25381600	pE	wE	aE	gE	ENSGGOG00000017174
chr1	25406000	25407200	sE	sP	P/E	prE	ENSGGOG00000012216
chr1	25410000	25417400	sP	sP	sP	P	ENSGGOG00000012216
chr1	25418000	25418400	sE	sE	sE	gE	ENSGGOG00000012216
chr1	25430400	25430800	Non-re	wE	E/Non-re	gE	ENSGGOG00000012216
chr1	25431600	25432200	sE	sE	sE	gE	ENSGGOG00000012216
chr1	25439800	25440000	sE	sE	sE	NA	NA
chr1	25448800	25449200	wE	wE	wE	gE	ENSGGOG00000039842
chr1	25471000	25471200	wE	wE	wE	P	ENSGGOG00000043956
chr1	25497000	25498400	sE	sE	sE	P	ENSGGOG00000039842
chr1	25501200	25513200	sP	sP	sP	PiE	ENSGGOG00000007844,ENSGGOG00000012216
chr1	25514200	25515400	sE	wE	aE	EiE	ENSGGOG00000007844
chr1	25516400	25524600	sE	sE	sE	P	ENSGGOG00000007844
chr1	25525600	25527000	sE	sE	sE	gE	ENSGGOG00000007844
chr1	25538400	25542600	sE	sE	sE	gE	ENSGGOG00000007844
chr1	25543400	25551000	sE	sE	sE	gE	ENSGGOG00000007844
chr1	25553000	25554800	sE	sE	sE	gE	ENSGGOG00000007844
chr1	25577400	25577600	Non-re	wE	E/Non-re	NA	NA
chr1	25585800	25586600	Non-re	wE	E/Non-re	NA	NA
chr1	25588600	25590400	Non-re	sE	E/Non-re	NA	NA
chr1	25590800	25591800	wE	wE	wE	NA	NA
chr1	25592800	25593400	wE	wE	wE	NA	NA
chr1	25616600	25620800	sP	sP	sP	P	ENSGGOG00000007769
chr1	25622000	25625600	sE	sE	sE	gE	ENSGGOG00000007769
chr1	25629200	25630600	sE	sE	sE	gE	ENSGGOG00000007769
chr1	25634200	25636600	sE	sE	sE	gE	ENSGGOG00000007769
chr1	25641400	25643600	sE	sE	sE	gE	ENSGGOG00000007769
chr1	25645200	25645400	wE	wE	wE	NA	NA
chr1	25658200	25661200	wE	wE	wE	NA	NA
chr1	25672400	25674800	wE	wE	wE	NA	NA
chr1	25678600	25679400	wE	wE	wE	NA	NA
chr1	25680200	25684200	wE	wE	wE	prE	ENSGGOG00000011458
chr1	25685200	25688200	sE	wE	aE	PiE	ENSGGOG00000026648
chr1	25689400	25693400	sP	sP	sP	P	ENSGGOG00000011458
chr1	25693800	25697800	sE	sE	sE	gE	ENSGGOG00000011458
chr1	25699800	25704600	sE	sE	sE	gE	ENSGGOG00000011458
chr1	25711600	25717000	sE	sE	sE	gE	ENSGGOG00000011458
chr1	25720200	25721400	wE	sE	aE	gE	ENSGGOG00000011458
chr1	25725200	25725400	wE	wE	wE	gE	ENSGGOG00000011458
chr1	25729000	25731800	sE	sE	sE	gE	ENSGGOG00000011458
chr1	25733000	25735800	sP	sP	sP	gE	ENSGGOG00000011458
chr1	25736600	25742400	sE	sE	sE	gE	ENSGGOG00000011458
chr1	25749000	25754800	sE	sE	sE	gE	ENSGGOG00000011458
chr1	25757200	25758800	wE	sE	aE	gE	ENSGGOG00000011458
chr1	25763400	25766800	sE	sE	sE	gE	ENSGGOG00000011458
chr1	25768000	25768200	wE	wE	wE	gE	ENSGGOG00000011458
chr1	25779200	25779800	wE	wE	wE	gE	ENSGGOG00000011458
chr1	25783000	25783600	wE	wE	wE	gE	ENSGGOG00000011458
chr1	25805400	25805600	wE	wE	wE	gE	ENSGGOG00000011458
chr1	25809200	25809400	wE	wE	wE	gE	ENSGGOG00000011458
chr1	25812800	25816800	sE	sE	sE	gE	ENSGGOG00000011458
chr1	25842000	25843400	wE	wE	wE	gE	ENSGGOG00000011458
chr1	25848600	25849400	sE	sE	sE	gE	ENSGGOG00000011458
chr1	25849800	25853400	sE	sE	sE	gE	ENSGGOG00000011458
chr1	25855200	25864200	sP	sE	P/E	gE	ENSGGOG00000011458
chr1	25866200	25867400	sE	sE	sE	gE	ENSGGOG00000011458
chr1	25873200	25874200	sE	wE	aE	NA	NA
chr1	25875200	25875800	sE	wE	aE	NA	NA
chr1	25882600	25882800	wE	wE	wE	NA	NA
chr1	25884400	25887600	sE	wE	aE	prE	ENSGGOG00000011465
chr1	25888000	25889000	wP	wP	wP	prE	ENSGGOG00000011465
chr1	25892600	25897600	sP	sE	P/E	P	ENSGGOG00000011465
chr1	25901400	25903000	sE	sE	sE	EiE	ENSGGOG00000026648
chr1	25909600	25911000	sE	wE	aE	P	ENSGGOG00000011477
chr1	25912000	25914400	sP	sP	sP	PiE	ENSGGOG00000022255,ENSGGOG00000026648
chr1	25947600	25947800	wE	wP	P/E	gE	ENSGGOG00000022255
chr1	25952400	25953000	wE	wE	wE	gE	ENSGGOG00000022255
chr1	25956400	25959600	sP	sP	sP	P	ENSGGOG00000022255
chr1	25967400	25968200	wE	sE	aE	prE	ENSGGOG00000036561
chr1	25968800	25975200	sP	sP	sP	P	ENSGGOG00000029482
chr1	25984000	25984400	wE	wE	wE	PiE	ENSGGOG00000026648
chr1	25994000	26006200	sP	sP	sP	P	ENSGGOG00000026648
chr1	26012000	26012200	wE	wE	wE	prE	ENSGGOG00000026648
chr1	26012600	26013800	wE	wE	wE	prE	ENSGGOG00000026648
chr1	26017600	26018400	wE	wE	wE	NA	NA
chr1	26021800	26024000	pP	pP	pP	PiE	ENSGGOG00000026648
chr1	26033800	26034600	sE	wP	P/E	NA	NA
chr1	26039800	26041200	wE	sE	aE	NA	NA
chr1	26042600	26043800	wE	wE	wE	NA	NA
chr1	26045600	26045800	wE	wE	wE	NA	NA
chr1	26049200	26050800	sE	sE	sE	NA	NA
chr1	26051800	26054600	sE	sE	sE	prE	ENSGGOG00000040051
chr1	26061600	26072600	sE	sE	sE	P	ENSGGOG00000040051
chr1	26090600	26093400	sE	sE	sE	gE	ENSGGOG00000014258
chr1	26095200	26097600	sP	sP	sP	P	ENSGGOG00000014258
chr1	26129800	26132400	wP	wP	wP	gE	ENSGGOG00000016393
chr1	26141000	26141400	pE	pE	pE	P	ENSGGOG00000016407
chr1	26173600	26174000	wE	wE	wE	NA	NA
chr1	26193200	26193400	Non-re	wE	E/Non-re	NA	NA
chr1	26195000	26195200	Non-re	wE	E/Non-re	NA	NA
chr1	26197600	26200000	wE	wE	wE	NA	NA
chr1	26210600	26216200	sP	sP	sP	P	ENSGGOG00000003927
chr1	26219200	26228800	sE	sE	sE	PiE	ENSGGOG00000003927
chr1	26231200	26232200	wE	wE	wE	NA	NA
chr1	26233000	26234000	wE	wE	wE	NA	NA
chr1	26262000	26263400	pE	pP	P/E	P	ENSGGOG00000006570
chr1	26264200	26267400	wP	wP	wP	P	ENSGGOG00000006573
chr1	26269800	26272400	sP	sP	sP	P	ENSGGOG00000038054
chr1	26277600	26278800	sP	sP	sP	P	ENSGGOG00000006575
chr1	26279800	26281400	sE	sE	sE	prE	ENSGGOG00000040551
chr1	26294200	26294400	wE	wP	P/E	gE	ENSGGOG00000006584
chr1	26301200	26302400	wP	wP	wP	gE	ENSGGOG00000006584
chr1	26324600	26327600	sP	wP	aP	PiE	ENSGGOG00000038054
chr1	26334200	26334400	wE	wE	wE	prE	ENSGGOG00000000605
chr1	26335000	26341400	sP	sP	sP	P	ENSGGOG00000000605
chr1	26411400	26412200	sE	sE	sE	gE	ENSGGOG00000000609
chr1	26436600	26436800	wE	wE	wE	gE	ENSGGOG00000007699
chr1	26437400	26438000	wE	wE	wE	gE	ENSGGOG00000007699
chr1	26443000	26443800	pE	wE	aE	gE	ENSGGOG00000007699
chr1	26445800	26448400	pE	pP	P/E	gE	ENSGGOG00000007699
chr1	26469200	26469400	wP	wE	P/E	NA	NA
chr1	26470000	26471000	pE	pE	pE	NA	NA
chr1	26473600	26474200	pE	wE	aE	gE	ENSGGOG00000007713
chr1	26480800	26482000	sE	wE	aE	gE	ENSGGOG00000007713
chr1	26485000	26489400	sE	wE	aE	P	ENSGGOG00000007713
chr1	26490200	26492400	sE	wE	aE	prE	ENSGGOG00000007713
chr1	26493800	26494000	Non-re	wE	E/Non-re	prE	ENSGGOG00000007713
chr1	26496800	26497600	wE	wE	wE	NA	NA
chr1	26498600	26499600	wE	wE	wE	NA	NA
chr1	26500000	26501800	wE	wE	wE	NA	NA
chr1	26502600	26503200	wE	wE	wE	NA	NA
chr1	26504200	26505000	wE	wE	wE	NA	NA
chr1	26526600	26527200	pE	wE	aE	P	ENSGGOG00000040223
chr1	26528200	26529000	wE	pE	aE	gE	ENSGGOG00000040223
chr1	26546400	26551400	sP	sP	sP	P	ENSGGOG00000000969
chr1	26590200	26590400	wE	wE	wE	prE	ENSGGOG00000000971
chr1	26590800	26595400	sP	sP	sP	P	ENSGGOG00000000971
chr1	26596400	26596600	sE	sE	sE	NA	NA
chr1	26617000	26617200	wE	wE	wE	NA	NA
chr1	26619400	26623000	sP	sP	sP	PiE	ENSGGOG00000004975
chr1	26625600	26625800	Non-re	wE	E/Non-re	NA	NA
chr1	26626600	26626800	Non-re	wE	E/Non-re	NA	NA
chr1	26638800	26641000	sE	wE	aE	P	ENSGGOG00000023479
chr1	26641600	26641800	wE	wE	wE	prE	ENSGGOG00000023479
chr1	26693800	26702800	sE	sP	P/E	PiE	ENSGGOG00000004975,ENSGGOG00000015305
chr1	26717000	26718400	wE	wE	wE	PiE	ENSGGOG00000004975
chr1	26729200	26729400	wE	wE	wE	PiE	ENSGGOG00000004975
chr1	26732600	26736800	sP	sP	sP	PiE	ENSGGOG00000004975
chr1	26742200	26742800	wE	wE	wE	NA	NA
chr1	26759200	26759400	Non-re	wE	E/Non-re	NA	NA
chr1	26784200	26784600	wE	wE	wE	NA	NA
chr1	26789200	26790200	wE	wE	wE	NA	NA
chr1	26793800	26795800	sE	wE	aE	PiE	ENSGGOG00000004975
chr1	26798000	26798800	wE	wE	wE	NA	NA
chr1	26799600	26804000	sE	sP	P/E	prE	ENSGGOG00000004967
chr1	26827800	26836200	sE	sE	sE	gE	ENSGGOG00000004967
chr1	26876200	26876800	sE	sE	sE	gE	ENSGGOG00000004967
chr1	26882400	26884400	sE	sE	sE	gE	ENSGGOG00000004967
chr1	26886000	26889200	sE	sE	sE	gE	ENSGGOG00000004967
chr1	26898600	26907600	sP	sP	sP	P	ENSGGOG00000004975
chr1	26915600	26918200	sE	sE	sE	gE	ENSGGOG00000004975
chr1	26935000	26936000	sE	sE	sE	gE	ENSGGOG00000004975
chr1	26958000	26966800	sE	sE	sE	PiE	ENSGGOG00000015301
chr1	26968600	26971400	sE	sE	sE	prE	ENSGGOG00000011493
chr1	26974800	26977400	sP	sP	sP	PiE	ENSGGOG00000004975,ENSGGOG00000015301,ENSGGOG00000015305
chr1	26978400	26978600	wP	wE	P/E	EiE	ENSGGOG00000015301
chr1	26988800	26990600	sE	sE	sE	PiE	ENSGGOG00000015301
chr1	27001600	27005800	sP	sP	sP	P	ENSGGOG00000015301
chr1	27008200	27010000	sE	sE	sE	prE	ENSGGOG00000015301
chr1	27011800	27015600	sP	sP	sP	P	ENSGGOG00000015305
chr1	27034000	27037800	sP	sP	sP	P	ENSGGOG00000015314
chr1	27039600	27040000	sE	sE	sE	gE	ENSGGOG00000015314
chr1	27044800	27046000	sE	sE	sE	gE	ENSGGOG00000015314
chr1	27072200	27073400	pE	pP	P/E	P	ENSGGOG00000023640
chr1	27106200	27108200	pE	pP	P/E	P	ENSGGOG00000042470
chr1	27110600	27111600	pE	wP	P/E	prE	ENSGGOG00000042470
chr1	27115200	27116400	wE	wE	wE	NA	NA
chr1	27125400	27126800	pP	wP	aP	P	ENSGGOG00000008075
chr1	27128800	27130000	wE	wE	wE	prE	ENSGGOG00000008075
chr1	27140600	27140800	Non-re	wE	E/Non-re	NA	NA
chr1	27141800	27143000	wE	wE	wE	NA	NA
chr1	27143400	27144000	wE	wE	wE	NA	NA
chr1	27145400	27145800	wP	wP	wP	NA	NA
chr1	27212200	27212800	wE	wE	wE	gE	ENSGGOG00000001596
chr1	27218000	27220400	sE	sE	sE	PiE	ENSGGOG00000001596,ENSGGOG00000012009
chr1	27225600	27226400	wE	wE	wE	PiE	ENSGGOG00000001596
chr1	27238400	27239000	wE	wE	wE	gE	ENSGGOG00000001596
chr1	27248400	27251600	wE	sE	aE	gE	ENSGGOG00000001596
chr1	27254000	27256600	sE	sE	sE	gE	ENSGGOG00000001596
chr1	27269400	27269800	wP	wE	P/E	gE	ENSGGOG00000001596
chr1	27270800	27274600	sP	sP	sP	P	ENSGGOG00000001596
chr1	27282800	27283600	wE	wE	wE	prE	ENSGGOG00000001596
chr1	27316600	27319400	wE	wE	wE	NA	NA
chr1	27322200	27322400	wE	wE	wE	PiE	ENSGGOG00000001596
chr1	27361000	27365400	sP	sP	sP	PiE	ENSGGOG00000001596,ENSGGOG00000012009
chr1	27374600	27383200	sE	sE	sE	P	ENSGGOG00000012009
chr1	27408600	27409200	sE	sE	sE	gE	ENSGGOG00000012009
chr1	27446400	27449600	sP	sP	sP	P	ENSGGOG00000000040
chr1	27450800	27452000	sE	sE	sE	gE	ENSGGOG00000000040
chr1	27465200	27469200	sP	sP	sP	P	ENSGGOG00000000043
chr1	27473800	27474600	sE	sE	sE	gE	ENSGGOG00000000043
chr1	27482000	27482800	wE	wE	wE	PiE	ENSGGOG00000000043
chr1	27484000	27486000	pP	pP	pP	PiE	ENSGGOG00000000043
chr1	27489800	27493400	wP	wP	wP	P	ENSGGOG00000000045
chr1	27494200	27496400	wE	sE	aE	prE	ENSGGOG00000000045
chr1	27497800	27498000	wE	wE	wE	prE	ENSGGOG00000000045
chr1	27514600	27516200	wP	wP	wP	P	ENSGGOG00000041212
chr1	27518000	27518200	wE	wE	wE	PiE	ENSGGOG00000001596
chr1	27519800	27520000	wE	wE	wE	NA	NA
chr1	27521800	27522200	wP	wE	P/E	NA	NA
chr1	27526400	27529000	sE	sE	sE	gE	ENSGGOG00000004436
chr1	27534400	27535000	sE	sE	sE	gE	ENSGGOG00000004436
chr1	27540000	27549000	sE	sE	sE	PiE	ENSGGOG00000000776
chr1	27580200	27580400	sE	wE	aE	NA	NA
chr1	27583600	27585200	sE	sE	sE	NA	NA
chr1	27588000	27590800	sE	sE	sE	NA	NA
chr1	27593000	27595200	sE	sE	sE	NA	NA
chr1	27596000	27607400	sE	sE	sE	EiE	ENSGGOG00000000776
chr1	27608800	27609600	sE	sE	sE	NA	NA
chr1	27612200	27618000	sP	sP	sP	EiE	ENSGGOG00000000776
chr1	27621000	27621200	wE	wE	wE	NA	NA
chr1	27627000	27627400	wE	wE	wE	NA	NA
chr1	27650000	27656200	sE	pP	P/E	EiE	ENSGGOG00000000776,ENSGGOG00000006690
chr1	27669000	27671200	sE	sE	sE	NA	NA
chr1	27681200	27682800	sE	sE	sE	P	ENSGGOG00000014466
chr1	27684200	27684800	wE	sE	aE	prE	ENSGGOG00000014466
chr1	27686400	27686600	wE	wE	wE	prE	ENSGGOG00000014466
chr1	27687000	27687200	wE	wE	wE	prE	ENSGGOG00000014466
chr1	27687800	27691600	sE	sE	sE	prE	ENSGGOG00000014466
chr1	27694200	27696200	sP	wP	aP	EiE	ENSGGOG00000014466
chr1	27699800	27700000	wE	wE	wE	NA	NA
chr1	27700400	27701600	wE	sE	aE	NA	NA
chr1	27702400	27703200	wP	wP	wP	NA	NA
chr1	27704600	27706800	wE	wE	wE	NA	NA
chr1	27718400	27718600	wE	wE	wE	NA	NA
chr1	27721200	27731600	sP	sE	P/E	EiE	ENSGGOG00000000776
chr1	27733000	27737600	sE	wE	aE	EiE	ENSGGOG00000000775,ENSGGOG00000000776
chr1	27743400	27746200	sE	sE	sE	gE	ENSGGOG00000000775
chr1	27747400	27761800	sE	sE	sE	PiE	ENSGGOG00000000776
chr1	27765400	27765600	wE	wE	wE	prE	ENSGGOG00000000775
chr1	27770400	27772000	wE	wE	wE	PiE	ENSGGOG00000000776
chr1	27776600	27778200	wE	wE	wE	EiE	ENSGGOG00000000776,ENSGGOG00000006690
chr1	27779000	27791000	sP	sP	sP	PiE	ENSGGOG00000000776,ENSGGOG00000006690
chr1	27791400	27791600	wE	wE	wE	EiE	ENSGGOG00000004436
chr1	27795800	27800200	sP	sP	sP	P	ENSGGOG00000000776
chr1	27815000	27817200	sE	sP	P/E	P	ENSGGOG00000031041
chr1	27855600	27858600	sP	sP	sP	P	ENSGGOG00000006690
chr1	27859000	27859200	wE	wE	wE	gE	ENSGGOG00000006690
chr1	27882800	27883400	sE	sE	sE	gE	ENSGGOG00000006690
chr1	27898600	27900000	wE	wE	wE	prE	ENSGGOG00000001668
chr1	27902400	27908200	sP	sP	sP	P	ENSGGOG00000001668
chr1	27909600	27909800	wE	wE	wE	gE	ENSGGOG00000001668
chr1	27913200	27913400	Non-re	wE	E/Non-re	gE	ENSGGOG00000001668
chr1	27963600	27967400	sP	sP	sP	P	ENSGGOG00000012062
chr1	27968400	27969800	sE	sE	sE	gE	ENSGGOG00000012062
chr1	27992800	27993400	wE	wE	wE	P	ENSGGOG00000040440
chr1	27996600	27998400	sE	sE	sE	PiE	ENSGGOG00000015287
chr1	28001000	28001400	wE	wE	wE	prE	ENSGGOG00000009217
chr1	28002000	28005400	sE	sE	sE	P	ENSGGOG00000009217
chr1	28033200	28034600	sE	sE	sE	PiE	ENSGGOG00000014917,ENSGGOG00000015287
chr1	28037800	28051800	sP	sP	sP	P	ENSGGOG00000015287
chr1	28066600	28067800	wP	wP	wP	P	ENSGGOG00000014912
chr1	28070200	28071000	wE	wE	wE	gE	ENSGGOG00000014912
chr1	28072000	28072600	wE	wE	wE	gE	ENSGGOG00000014912
chr1	28078800	28080600	wE	wE	wE	gE	ENSGGOG00000014912
chr1	28091000	28093800	wP	sP	aP	P	ENSGGOG00000014917
chr1	28102000	28102600	sE	wE	aE	gE	ENSGGOG00000008544
chr1	28110600	28112800	sE	sE	sE	PiE	ENSGGOG00000040440
chr1	28153200	28156200	sE	sE	sE	gE	ENSGGOG00000008544
chr1	28159600	28163400	sE	sE	sE	gE	ENSGGOG00000008544
chr1	28166800	28169800	sE	sE	sE	P	ENSGGOG00000042518
chr1	28172000	28172200	sE	sE	sE	prE	ENSGGOG00000042518
chr1	28183000	28183600	wE	wE	wE	gE	ENSGGOG00000008544
chr1	28187000	28190800	sE	sE	sE	PiE	ENSGGOG00000008544
chr1	28193200	28193800	sE	sE	sE	gE	ENSGGOG00000008544
chr1	28195600	28197200	sE	sE	sE	gE	ENSGGOG00000008544
chr1	28198200	28199600	sE	sE	sE	gE	ENSGGOG00000008544
chr1	28201600	28205000	sE	sE	sE	PiE	ENSGGOG00000008544
chr1	28206600	28212600	sE	sE	sE	PiE	ENSGGOG00000008544
chr1	28213600	28216800	sE	sE	sE	gE	ENSGGOG00000008544
chr1	28217400	28222000	sP	sP	sP	P	ENSGGOG00000008544
chr1	28223200	28224400	sE	wE	aE	PiE	ENSGGOG00000000821
chr1	28226000	28226400	wE	wE	wE	EiE	ENSGGOG00000008544,ENSGGOG00000028866,ENSGGOG00000035201
chr1	28231200	28234000	wE	wE	wE	prE	ENSGGOG00000023525
chr1	28241800	28249600	sE	sE	sE	PiE	ENSGGOG00000008544
chr1	28251600	28252600	wE	wE	wE	NA	NA
chr1	28256400	28257000	wE	wE	wE	P	ENSGGOG00000043416
chr1	28259200	28271000	sE	sE	sE	PiE	ENSGGOG00000035201
chr1	28273000	28280000	sE	sE	sE	P	ENSGGOG00000035201
chr1	28285600	28286000	wE	wE	wE	P	ENSGGOG00000014295
chr1	28291400	28293000	sE	wE	aE	prE	ENSGGOG00000014295
chr1	28294200	28295600	wE	wE	wE	NA	NA
chr1	28297400	28298600	sE	wE	aE	NA	NA
chr1	28299000	28308800	sE	sE	sE	PiE	ENSGGOG00000008544,ENSGGOG00000028866,ENSGGOG00000035201
chr1	28311400	28312000	sE	wE	aE	NA	NA
chr1	28322000	28323200	wE	sE	aE	NA	NA
chr1	28328800	28332200	sE	sE	sE	EiE	ENSGGOG00000000821
chr1	28335200	28336200	sE	sE	sE	gE	ENSGGOG00000000821
chr1	28338200	28338800	sE	sE	sE	gE	ENSGGOG00000000821
chr1	28340400	28342000	sE	sE	sE	gE	ENSGGOG00000000821
chr1	28350800	28351400	sE	sE	sE	gE	ENSGGOG00000000821
chr1	28361800	28362800	sE	sE	sE	prE	ENSGGOG00000000822
chr1	28364600	28367000	sP	sP	sP	P	ENSGGOG00000000821
chr1	28368200	28377200	sP	sP	sP	P	ENSGGOG00000000822
chr1	28377800	28384400	sP	sP	sP	PiE	ENSGGOG00000000821,ENSGGOG00000000822,ENSGGOG00000007555,ENSGGOG00000008544,ENSGGOG00000012455,ENSGGOG00000014485,ENSGGOG00000028866
chr1	28392000	28399000	sP	sP	sP	P	ENSGGOG00000014485
chr1	28400000	28400800	sE	sE	sE	gE	ENSGGOG00000014485
chr1	28417200	28417400	wE	wE	wE	NA	NA
chr1	28426200	28426400	wE	wE	wE	NA	NA
chr1	28427600	28428400	wE	wE	wE	NA	NA
chr1	28431200	28434000	wE	sE	aE	EiE	ENSGGOG00000000821,ENSGGOG00000000822,ENSGGOG00000007555,ENSGGOG00000008544,ENSGGOG00000012455,ENSGGOG00000014485,ENSGGOG00000028866
chr1	28440200	28441200	sE	wE	aE	NA	NA
chr1	28448400	28449200	wE	wE	wE	NA	NA
chr1	28461000	28462000	wE	wE	wE	prE	ENSGGOG00000007555
chr1	28462400	28466200	sP	sP	sP	P	ENSGGOG00000007555
chr1	28474200	28474400	wE	sE	aE	NA	NA
chr1	28483200	28483400	sE	wE	aE	NA	NA
chr1	28487800	28489000	wE	wE	wE	NA	NA
chr1	28499800	28500400	wE	wE	wE	prE	ENSGGOG00000012455
chr1	28502600	28509000	sP	sP	sP	P	ENSGGOG00000012455
chr1	28509800	28511000	sE	sP	P/E	gE	ENSGGOG00000012455
chr1	28514600	28515000	sE	sE	sE	gE	ENSGGOG00000012455
chr1	28515800	28517000	sE	sE	sE	gE	ENSGGOG00000012455
chr1	28535400	28537400	sE	sE	sE	gE	ENSGGOG00000012455
chr1	28544200	28548000	sE	sE	sE	P	ENSGGOG00000042050
chr1	28555200	28558200	sE	sE	sE	PiE	ENSGGOG00000042050
chr1	28558600	28558800	wE	wE	wE	gE	ENSGGOG00000012455
chr1	28566600	28567400	sE	sE	sE	prE	ENSGGOG00000038109
chr1	28568200	28570200	sE	sE	sE	EiE	ENSGGOG00000012455
chr1	28574800	28575400	wE	wE	wE	gE	ENSGGOG00000012455
chr1	28591000	28591200	wE	sE	aE	prE	ENSGGOG00000037085
chr1	28621400	28621800	sE	sE	sE	prE	ENSGGOG00000034075
chr1	28632200	28633800	sE	sE	sE	EiE	ENSGGOG00000000821,ENSGGOG00000000822,ENSGGOG00000007555,ENSGGOG00000008544,ENSGGOG00000012455,ENSGGOG00000014485,ENSGGOG00000028866
chr1	28636600	28640600	sP	sP	sP	PiE	ENSGGOG00000000822,ENSGGOG00000003511,ENSGGOG00000008564,ENSGGOG00000028866
chr1	28665800	28666000	wE	wE	wE	prE	ENSGGOG00000003511
chr1	28673600	28677400	sP	sP	sP	P	ENSGGOG00000003511
chr1	28697600	28698600	sE	sE	sE	gE	ENSGGOG00000003511
chr1	28709600	28711000	wE	wE	wE	P	ENSGGOG00000030022
chr1	28712000	28712200	wE	wE	wE	prE	ENSGGOG00000008561
chr1	28716000	28717400	pE	wP	P/E	P	ENSGGOG00000008561
chr1	28722800	28725200	sE	sE	sE	EiE	ENSGGOG00000000822,ENSGGOG00000003511,ENSGGOG00000008564,ENSGGOG00000028866
chr1	28727000	28728200	sE	sE	sE	EiE	ENSGGOG00000000822,ENSGGOG00000003511,ENSGGOG00000008564,ENSGGOG00000028866
chr1	28732400	28732600	Non-re	wE	E/Non-re	gE	ENSGGOG00000008564
chr1	28750000	28750200	wE	wE	wE	gE	ENSGGOG00000008564
chr1	28756400	28758200	sE	sE	sE	PiE	ENSGGOG00000008564,ENSGGOG00000028866
chr1	28763000	28763200	wE	wE	wE	gE	ENSGGOG00000008564
chr1	28766400	28771200	sP	sP	sP	P	ENSGGOG00000008564
chr1	28772200	28772600	sE	wE	aE	prE	ENSGGOG00000028866
chr1	28774200	28775800	sP	sP	sP	P	ENSGGOG00000028866
chr1	28789000	28791000	sE	wE	aE	PiE	ENSGGOG00000003511
chr1	28793200	28794400	sP	sP	sP	PiE	ENSGGOG00000003511
chr1	28857400	28858000	wE	wE	wE	prE	ENSGGOG00000024069
chr1	28858800	28865400	sP	sP	sP	P	ENSGGOG00000024069
chr1	28867000	28876000	sE	sP	P/E	PiE	ENSGGOG00000024069
chr1	28877400	28884200	sE	sE	sE	PiE	ENSGGOG00000024069
chr1	28899200	28901400	sP	sP	sP	NA	NA
chr1	28928000	28928400	wE	wE	wE	prE	ENSGGOG00000002157
chr1	28936200	28936400	pE	wP	P/E	gE	ENSGGOG00000002157
chr1	28971200	28971600	wE	wE	wE	gE	ENSGGOG00000002157
chr1	29007800	29008600	wE	wE	wE	P	ENSGGOG00000031907
chr1	29009400	29017600	sP	sP	sP	EiE	ENSGGOG00000000822,ENSGGOG00000003511,ENSGGOG00000008564,ENSGGOG00000028866
chr1	29018800	29019400	sE	sE	sE	NA	NA
chr1	29032000	29032400	wE	sE	aE	NA	NA
chr1	29039400	29041200	sP	sP	sP	EiE	ENSGGOG00000004272
chr1	29042000	29043000	sE	wE	aE	NA	NA
chr1	29051600	29055000	sP	sP	sP	PiE	ENSGGOG00000004272
chr1	29058400	29058600	wE	sE	aE	NA	NA
chr1	29061400	29061800	wE	wE	wE	NA	NA
chr1	29087400	29088400	sE	sE	sE	NA	NA
chr1	29089600	29092400	sE	sE	sE	EiE	ENSGGOG00000004272
chr1	29093600	29093800	wE	Non-re	E/Non-re	NA	NA
chr1	29095000	29095200	wE	wE	wE	NA	NA
chr1	29101200	29101800	wE	wE	wE	NA	NA
chr1	29107000	29109400	sE	sE	sE	P	ENSGGOG00000029538
chr1	29113400	29115200	sE	sP	P/E	P	ENSGGOG00000004272
chr1	29131800	29132600	wE	wE	wE	gE	ENSGGOG00000004272
chr1	29210600	29211200	wE	wE	wE	gE	ENSGGOG00000004272
chr1	29241800	29245800	pP	pP	pP	P	ENSGGOG00000036267
chr1	29250200	29251400	wP	wP	wP	prE	ENSGGOG00000036267
chr1	29282600	29284200	sE	sE	sE	gE	ENSGGOG00000002444
chr1	29285000	29285200	wE	sE	aE	gE	ENSGGOG00000002444
chr1	29286000	29292200	sE	sE	sE	P	ENSGGOG00000039337
chr1	29294800	29295200	sE	sE	sE	prE	ENSGGOG00000039337
chr1	29297000	29304000	sP	sP	sP	P	ENSGGOG00000002444
chr1	29321200	29322800	sE	sE	sE	PiE	ENSGGOG00000002444
chr1	29348800	29351000	sP	sP	sP	P	ENSGGOG00000003122
chr1	29354000	29354600	wE	wE	wE	prE	ENSGGOG00000003122
chr1	29355400	29357800	pE	pP	P/E	P	ENSGGOG00000006305
chr1	29378800	29380400	pE	pP	P/E	gE	ENSGGOG00000006305
chr1	29489800	29490000	wE	wE	wE	NA	NA
chr1	29825200	29826000	wE	wP	P/E	NA	NA
chr1	29828200	29829800	wE	wE	wE	NA	NA
chr1	29844600	29850600	sE	sE	sE	NA	NA
chr1	29906200	29906600	wE	wE	wE	NA	NA
chr1	30027000	30027400	wE	wE	wE	NA	NA
chr1	30547600	30547800	Non-re	wE	E/Non-re	NA	NA
chr1	30548800	30551600	wE	wE	wE	NA	NA
chr1	30805200	30807200	wE	wE	wE	NA	NA
chr1	30841200	30843200	wE	wE	wE	NA	NA
chr1	30849200	30850600	wE	sE	aE	NA	NA
chr1	30856800	30857600	wE	wE	wE	NA	NA
chr1	30858200	30858800	wE	wE	wE	NA	NA
chr1	30860200	30860400	wE	wE	wE	PiE	ENSGGOG00000003122
chr1	30866800	30867000	wE	sE	aE	gE	ENSGGOG00000007826
chr1	30869200	30873000	sP	sP	sP	PiE	ENSGGOG00000007826
chr1	30879000	30884000	sE	sE	sE	P	ENSGGOG00000007826
chr1	30927000	30928400	wE	sE	aE	NA	NA
chr1	30929800	30933800	wE	sE	aE	PiE	ENSGGOG00000007826
chr1	30935200	30935600	wE	wE	wE	PiE	ENSGGOG00000007826
chr1	30943400	30944000	wE	wE	wE	NA	NA
chr1	30976400	30977800	pE	pE	pE	NA	NA
chr1	31011600	31012000	wE	wE	wE	NA	NA
chr1	31022400	31024200	wE	wE	wE	gE	ENSGGOG00000027183
chr1	31048400	31048600	Non-re	wP	P/Non-re	NA	NA
chr1	31071800	31077200	sE	sE	sE	gE	ENSGGOG00000011983
chr1	31082200	31082600	sE	sE	sE	gE	ENSGGOG00000011983
chr1	31086000	31088600	sE	sE	sE	gE	ENSGGOG00000011983
chr1	31090600	31091400	sE	sE	sE	gE	ENSGGOG00000011983
chr1	31095600	31096800	sE	sE	sE	gE	ENSGGOG00000011983
chr1	31099400	31100000	sE	sE	sE	gE	ENSGGOG00000011983
chr1	31112800	31115600	sE	sE	sE	gE	ENSGGOG00000011983
chr1	31119800	31129600	sE	sE	sE	gE	ENSGGOG00000011983
chr1	31133800	31138000	sE	sE	sE	gE	ENSGGOG00000011983
chr1	31139400	31140200	sE	sE	sE	gE	ENSGGOG00000011983
chr1	31141400	31141800	sE	sE	sE	gE	ENSGGOG00000011983
chr1	31143600	31156600	sE	sE	sE	gE	ENSGGOG00000011983
chr1	31157000	31162600	sE	sE	sE	gE	ENSGGOG00000011983
chr1	31163200	31169800	sE	sE	sE	PiE	ENSGGOG00000011983
chr1	31170600	31179800	sE	sE	sE	PiE	ENSGGOG00000011983
chr1	31180600	31186800	sE	sE	sE	gE	ENSGGOG00000011983
chr1	31187200	31194000	sE	sE	sE	PiE	ENSGGOG00000011983
chr1	31196600	31197400	sE	sE	sE	gE	ENSGGOG00000011983
chr1	31198400	31204000	sP	sP	sP	P	ENSGGOG00000011983
chr1	31224000	31225400	sE	sE	sE	NA	NA
chr1	31226400	31226600	Non-re	wE	E/Non-re	NA	NA
chr1	31230000	31230200	Non-re	wE	E/Non-re	NA	NA
chr1	31263200	31263800	wE	wE	wE	NA	NA
chr1	31292800	31293000	wE	wP	P/E	NA	NA
chr1	31294400	31296600	sP	wP	aP	NA	NA
chr1	31303200	31303800	wP	wP	wP	NA	NA
chr1	31320200	31321200	pE	pE	pE	gE	ENSGGOG00000009189
chr1	31355600	31355800	wE	wE	wE	gE	ENSGGOG00000009189
chr1	31375200	31378400	pE	pE	pE	P	ENSGGOG00000009189
chr1	31424200	31425200	sE	sE	sE	PiE	ENSGGOG00000009126
chr1	31431200	31436400	sP	sP	sP	P	ENSGGOG00000009126
chr1	31444600	31445200	sE	wE	aE	gE	ENSGGOG00000009126
chr1	31470000	31470800	wE	wE	wE	gE	ENSGGOG00000009126
chr1	31480600	31481000	wE	sE	aE	gE	ENSGGOG00000009126
chr1	31484000	31485800	sE	sE	sE	gE	ENSGGOG00000009126
chr1	31509400	31510200	wP	pE	P/E	P	ENSGGOG00000014432
chr1	31533600	31534600	pE	wP	P/E	NA	NA
chr1	31552000	31553400	pP	pP	pP	gE	ENSGGOG00000008227
chr1	31559400	31561000	pE	wE	aE	gE	ENSGGOG00000008227
chr1	31561400	31563800	wE	wE	wE	gE	ENSGGOG00000008227
chr1	31569600	31570200	wE	wE	wE	P	ENSGGOG00000027763
chr1	31581800	31582600	wE	wE	wE	NA	NA
chr1	31623400	31624200	sE	wE	aE	NA	NA
chr1	31627200	31627600	wP	wP	wP	NA	NA
chr1	31644600	31646400	wE	sE	aE	P	ENSGGOG00000036693
chr1	31678200	31680800	wP	sP	aP	EiE	ENSGGOG00000008227
chr1	31686400	31686800	pE	wE	aE	NA	NA
chr1	31692600	31694200	wE	wE	wE	NA	NA
chr1	31694800	31695000	wE	wE	wE	NA	NA
chr1	31699800	31702400	wE	wE	wE	EiE	ENSGGOG00000008633
chr1	31705400	31706600	wP	pE	P/E	P	ENSGGOG00000015888
chr1	31717200	31719000	wE	pE	aE	NA	NA
chr1	31723600	31732200	sE	sE	sE	NA	NA
chr1	31733800	31736000	sE	sE	sE	NA	NA
chr1	31773200	31774000	wE	wE	wE	NA	NA
chr1	31778200	31778400	wE	wE	wE	prE	ENSGGOG00000015894
chr1	31783600	31783800	wE	wE	wE	prE	ENSGGOG00000015894
chr1	31789000	31789200	wE	wE	wE	gE	ENSGGOG00000015894
chr1	31790800	31793200	sE	sE	sE	gE	ENSGGOG00000015894
chr1	31803400	31808400	sE	sE	sE	gE	ENSGGOG00000015897
chr1	31809600	31813400	sP	sP	sP	P	ENSGGOG00000015897
chr1	31854600	31855400	wE	wE	wE	gE	ENSGGOG00000015740
chr1	31866800	31867000	wE	wE	wE	gE	ENSGGOG00000015740
chr1	31867600	31868600	wE	wE	wE	gE	ENSGGOG00000015740
chr1	31871200	31875000	wE	wE	wE	prE	ENSGGOG00000015740
chr1	31879000	31880400	wE	wE	wE	NA	NA
chr1	31882200	31882600	pE	pE	pE	NA	NA
chr1	31891000	31893800	wE	wE	wE	NA	NA
chr1	31906000	31906600	wE	wE	wE	gE	ENSGGOG00000016616
chr1	31910600	31913000	wE	wE	wE	gE	ENSGGOG00000016616
chr1	31915000	31915800	wE	wE	wE	gE	ENSGGOG00000016616
chr1	31916800	31919600	wE	wE	wE	gE	ENSGGOG00000016616
chr1	31927200	31932200	pP	wP	aP	P	ENSGGOG00000016616
chr1	31935400	31937400	wE	wE	wE	prE	ENSGGOG00000016616
chr1	31939400	31943200	wE	wE	wE	EiE	ENSGGOG00000016616
chr1	31950400	31956800	sP	wP	aP	PiE	ENSGGOG00000015897
chr1	31983400	31985000	sE	wE	aE	P	ENSGGOG00000016748
chr1	31993200	31996400	sE	sE	sE	prE	ENSGGOG00000016748
chr1	31997000	31997200	wE	wE	wE	NA	NA
chr1	32015000	32016400	wE	wE	wE	NA	NA
chr1	32031400	32036800	sE	sE	sE	NA	NA
chr1	32039800	32040600	wE	wE	wE	NA	NA
chr1	32043200	32049800	sE	sE	sE	NA	NA
chr1	32054400	32054600	wE	wE	wE	NA	NA
chr1	32056200	32057200	sE	sE	sE	NA	NA
chr1	32069400	32070800	sE	wE	aE	NA	NA
chr1	32119600	32133200	sE	sP	P/E	PiE	ENSGGOG00000016748
chr1	32137800	32138000	wE	wE	wE	NA	NA
chr1	32144400	32144600	wE	wE	wE	NA	NA
chr1	32147400	32157400	sE	sE	sE	PiE	ENSGGOG00000008633
chr1	32160600	32160800	wE	wE	wE	NA	NA
chr1	32164200	32165000	wE	wE	wE	NA	NA
chr1	32165400	32165600	wE	wE	wE	NA	NA
chr1	32170400	32171200	wE	wE	wE	NA	NA
chr1	32172400	32172600	wE	wE	wE	prE	ENSGGOG00000008633
chr1	32175600	32177600	sE	sE	sE	prE	ENSGGOG00000008633
chr1	32181600	32190600	sP	sP	sP	P	ENSGGOG00000008633
chr1	32191400	32194600	sE	sE	sE	gE	ENSGGOG00000008633
chr1	32195000	32201200	sE	sE	sE	PiE	ENSGGOG00000008633
chr1	32201600	32201800	sE	sE	sE	gE	ENSGGOG00000008633
chr1	32202600	32203200	sE	sE	sE	gE	ENSGGOG00000008633
chr1	32217200	32221400	sE	sE	sE	PiE	ENSGGOG00000008638
chr1	32229600	32235200	sE	sE	sE	PiE	ENSGGOG00000008638
chr1	32236600	32237200	wE	wE	wE	prE	ENSGGOG00000008638
chr1	32241200	32244200	sP	sP	sP	P	ENSGGOG00000008638
chr1	32244800	32245200	sE	sE	sE	gE	ENSGGOG00000008638
chr1	32265600	32266600	sE	sE	sE	gE	ENSGGOG00000008638
chr1	32279600	32280200	wP	wE	P/E	prE	ENSGGOG00000004016
chr1	32281000	32284000	sP	sP	sP	P	ENSGGOG00000004016
chr1	32286800	32300000	sE	sP	P/E	gE	ENSGGOG00000004016
chr1	32300400	32305200	sE	sE	sE	gE	ENSGGOG00000004016
chr1	32306200	32308400	sE	sE	sE	gE	ENSGGOG00000004016
chr1	32309400	32314600	sE	sE	sE	PiE	ENSGGOG00000001571
chr1	32315400	32322000	sE	sE	sE	gE	ENSGGOG00000004016
chr1	32329200	32329400	wP	Non-re	P/Non-re	gE	ENSGGOG00000004016
chr1	32333800	32335600	sE	sE	sE	gE	ENSGGOG00000004016
chr1	32347200	32347800	sE	sE	sE	prE	ENSGGOG00000001571
chr1	32354200	32362800	sP	sP	sP	P	ENSGGOG00000001571
chr1	32363800	32365000	sE	sE	sE	PiE	ENSGGOG00000001571
chr1	32384000	32384600	sE	sE	sE	P	ENSGGOG00000025307
chr1	32395600	32401400	sP	sP	sP	P	ENSGGOG00000044206
chr1	32401800	32402800	sE	sE	sE	prE	ENSGGOG00000044206
chr1	32416400	32421200	sP	sP	sP	PiE	ENSGGOG00000002562,ENSGGOG00000011753,ENSGGOG00000044206
chr1	32423000	32432400	sE	sE	sE	P	ENSGGOG00000002562
chr1	32437200	32437400	wE	wE	wE	gE	ENSGGOG00000002562
chr1	32438000	32441200	wE	wE	wE	PiE	ENSGGOG00000011753
chr1	32442000	32442200	wE	wE	wE	gE	ENSGGOG00000002562
chr1	32446600	32448400	wE	sE	aE	PiE	ENSGGOG00000002562
chr1	32455600	32455800	wE	wE	wE	gE	ENSGGOG00000002562
chr1	32456600	32456800	wE	wE	wE	prE	ENSGGOG00000011741
chr1	32465600	32468200	sP	sP	sP	P	ENSGGOG00000011741
chr1	32468800	32469600	sE	sE	sE	gE	ENSGGOG00000011741
chr1	32470600	32471400	sE	sE	sE	gE	ENSGGOG00000011741
chr1	32478000	32478800	sP	sP	sP	PiE	ENSGGOG00000011741
chr1	32480800	32484400	sE	sE	sE	PiE	ENSGGOG00000011741,ENSGGOG00000011753
chr1	32485400	32486600	sE	sE	sE	PiE	ENSGGOG00000002562,ENSGGOG00000011753
chr1	32488800	32489200	sE	sE	sE	PiE	ENSGGOG00000011753
chr1	32490000	32499200	sE	sE	sE	PiE	ENSGGOG00000002562,ENSGGOG00000011741,ENSGGOG00000011753
chr1	32505800	32516800	sP	sP	sP	P	ENSGGOG00000011753
chr1	32523000	32523200	wE	wE	wE	NA	NA
chr1	32524400	32527200	sP	sP	sP	PiE	ENSGGOG00000011753,ENSGGOG00000013118,ENSGGOG00000013119
chr1	32531200	32532400	wE	sE	aE	PiE	ENSGGOG00000011753
chr1	32534400	32534600	Non-re	wE	E/Non-re	PiE	ENSGGOG00000011753
chr1	32536200	32537200	pE	sP	P/E	P	ENSGGOG00000013118
chr1	32546400	32547600	sE	sE	sE	PiE	ENSGGOG00000011753
chr1	32553600	32556000	sE	sE	sE	gE	ENSGGOG00000013119
chr1	32566800	32570200	sP	sP	sP	P	ENSGGOG00000013119
chr1	32575600	32575800	wE	wP	P/E	PiE	ENSGGOG00000011753
chr1	32587200	32588200	wE	wE	wE	EiE	ENSGGOG00000011741,ENSGGOG00000011753
chr1	32590400	32591600	wE	wE	wE	NA	NA
chr1	32602600	32602800	wE	wE	wE	NA	NA
chr1	32605000	32607600	sE	wE	aE	NA	NA
chr1	32621800	32622400	wE	wP	P/E	prE	ENSGGOG00000036942
chr1	32628400	32629400	wE	wE	wE	P	ENSGGOG00000036942
chr1	32638600	32640200	pE	pP	P/E	P	ENSGGOG00000026784
chr1	32641800	32642000	Non-re	wE	E/Non-re	gE	ENSGGOG00000026784
chr1	32667800	32670400	wE	wE	wE	NA	NA
chr1	32674000	32675600	wP	wP	wP	NA	NA
chr1	32694200	32696000	wP	wP	wP	PiE	ENSGGOG00000011313
chr1	32702800	32703400	wE	wE	wE	NA	NA
chr1	32710000	32711000	pE	wE	aE	NA	NA
chr1	32714000	32716000	pP	pP	pP	NA	NA
chr1	32781400	32781800	wE	wE	wE	gE	ENSGGOG00000007519
chr1	32785000	32786200	wP	wP	wP	gE	ENSGGOG00000007519
chr1	32791600	32805600	sE	sE	sE	PiE	ENSGGOG00000011313,ENSGGOG00000036912
chr1	32808600	32810600	sE	sE	sE	EiE	ENSGGOG00000011313,ENSGGOG00000036912
chr1	32813800	32815000	sE	sE	sE	P	ENSGGOG00000036912
chr1	32818200	32818400	Non-re	wE	E/Non-re	prE	ENSGGOG00000011313
chr1	32819400	32831600	sP	sP	sP	P	ENSGGOG00000011313
chr1	32833800	32836800	sE	sE	sE	prE	ENSGGOG00000007519
chr1	32846800	32848000	sE	sE	sE	gE	ENSGGOG00000011313
chr1	32873600	32874400	wE	wE	wE	gE	ENSGGOG00000011321
chr1	32876200	32879200	pP	pP	pP	P	ENSGGOG00000011321
chr1	32885200	32887800	pE	wP	P/E	PiE	ENSGGOG00000010035
chr1	32897400	32898000	wE	wE	wE	NA	NA
chr1	32899600	32900200	wE	wE	wE	NA	NA
chr1	32915200	32916600	pE	pP	P/E	P	ENSGGOG00000014005
chr1	32927400	32928800	pP	pP	pP	gE	ENSGGOG00000014005
chr1	32933800	32935000	wE	wE	wE	gE	ENSGGOG00000014005
chr1	32949800	32950600	sE	sE	sE	gE	ENSGGOG00000014013
chr1	32972200	32975800	sE	sE	sE	PiE	ENSGGOG00000014013
chr1	32983200	32985000	sE	sE	sE	EiE	ENSGGOG00000014013
chr1	32987000	32996600	sP	sP	sP	P	ENSGGOG00000014013
chr1	33021600	33023800	sE	sE	sE	PiE	ENSGGOG00000014013
chr1	33044600	33047400	pE	pP	P/E	P	ENSGGOG00000010035
chr1	33066800	33068000	pE	pE	pE	gE	ENSGGOG00000010042
chr1	33075400	33077000	wP	wP	wP	P	ENSGGOG00000003257
chr1	33091600	33091800	wE	wE	wE	NA	NA
chr1	33092600	33094000	wE	wE	wE	NA	NA
chr1	33095800	33096200	wE	wE	wE	NA	NA
chr1	33105200	33105400	Non-re	wE	E/Non-re	NA	NA
chr1	33109000	33110000	sE	sE	sE	EiE	ENSGGOG00000015251
chr1	33111400	33117000	sE	sE	sE	gE	ENSGGOG00000015251
chr1	33121000	33122400	sE	sE	sE	gE	ENSGGOG00000015251
chr1	33125400	33130400	sE	sE	sE	P	ENSGGOG00000015251
chr1	33131800	33141200	sP	sP	sP	PiE	ENSGGOG00000014013,ENSGGOG00000015251
chr1	33144000	33145400	wE	wE	wE	NA	NA
chr1	33147200	33149000	pE	wE	aE	EiE	ENSGGOG00000014013,ENSGGOG00000015251
chr1	33154000	33164200	sE	sP	P/E	EiE	ENSGGOG00000015251
chr1	33164600	33164800	wE	sE	aE	NA	NA
chr1	33166800	33174000	sE	sE	sE	PiE	ENSGGOG00000015251
chr1	33174600	33176800	sE	sE	sE	NA	NA
chr1	33178600	33185000	sE	sE	sE	EiE	ENSGGOG00000015251
chr1	33188200	33189400	sE	sE	sE	gE	ENSGGOG00000000069
chr1	33191200	33197600	sE	sE	sE	gE	ENSGGOG00000000069
chr1	33219800	33220000	wE	wE	wE	P	ENSGGOG00000000069
chr1	33223600	33223800	wE	wE	wE	prE	ENSGGOG00000000069
[truncated: 99,605 more rows]

## Sheet: Orangutan
chr	start	end	regulatory_state_br1	regulatory_state_br2	regulatory_state	regulatory_component	gene_id
chr1	35200	36200	wE	wE	wE	NA	NA
chr1	63200	68000	sP	sP	sP	P	ENSPPYG00000000001
chr1	99000	102600	sP	sP	sP	PiE	ENSPPYG00000000003,ENSPPYG00000000004
chr1	109200	111600	wP	sP	aP	PiE	ENSPPYG00000000004
chr1	113800	114800	wP	sP	aP	P	ENSPPYG00000000002
chr1	117000	118600	sE	sE	sE	PiE	ENSPPYG00000000003
chr1	129800	137000	sP	sP	sP	P	ENSPPYG00000000003
chr1	139200	139600	wE	wE	wE	PiE	ENSPPYG00000000003,ENSPPYG00000000004
chr1	144400	151400	sP	sP	sP	P	ENSPPYG00000000004
chr1	152400	152800	Non-re	sE	E/Non-re	gE	ENSPPYG00000000004
chr1	166000	168000	wE	wE	wE	NA	NA
chr1	177400	179000	wE	wE	wE	NA	NA
chr1	251000	252000	wE	wE	wE	NA	NA
chr1	272000	272400	wE	wP	P/E	NA	NA
chr1	281800	286200	sP	sP	sP	P	ENSPPYG00000029496
chr1	305600	306600	wE	wE	wE	NA	NA
chr1	314000	315000	wE	sE	aE	NA	NA
chr1	316800	319800	wE	sE	aE	NA	NA
chr1	340000	342800	sE	sP	P/E	prE	ENSPPYG00000000005
chr1	345000	349400	sE	sE	sE	P	ENSPPYG00000000005
chr1	352400	354800	sE	sE	sE	prE	ENSPPYG00000000006
chr1	355800	363200	sE	sE	sE	P	ENSPPYG00000000006
chr1	373000	373800	wE	sE	aE	prE	ENSPPYG00000000007
chr1	381800	382200	wE	wE	wE	NA	NA
chr1	393800	394400	wE	wE	wE	NA	NA
chr1	404000	406400	wE	sE	aE	NA	NA
chr1	409600	410200	Non-re	wE	E/Non-re	NA	NA
chr1	569200	570800	sE	sE	sE	NA	NA
chr1	571800	577200	sE	sE	sE	NA	NA
chr1	578400	579200	sE	sE	sE	gE	ENSPPYG00000000009
chr1	580600	581600	wE	wE	wE	P	ENSPPYG00000000009
chr1	610800	615400	pE	sE	aE	NA	NA
chr1	620400	623000	wE	sE	aE	NA	NA
chr1	631200	631600	wE	wE	wE	P	ENSPPYG00000000010
chr1	642600	643200	Non-re	wE	E/Non-re	NA	NA
chr1	661600	666400	wE	sE	aE	NA	NA
chr1	681800	683000	wE	sE	aE	NA	NA
chr1	803400	804000	Non-re	wE	E/Non-re	NA	NA
chr1	826000	826600	Non-re	wE	E/Non-re	NA	NA
chr1	1105800	1107200	sP	sP	sP	NA	NA
chr1	1137200	1137600	wE	wP	P/E	NA	NA
chr1	1165200	1165800	Non-re	wE	E/Non-re	gE	ENSPPYG00000000025
chr1	1171800	1174600	pE	sP	P/E	P	ENSPPYG00000000025
chr1	1327000	1327800	wE	wE	wE	NA	NA
chr1	1337600	1337800	wP	wP	wP	NA	NA
chr1	1359800	1361600	sE	sE	sE	NA	NA
chr1	1507200	1509200	sP	wP	aP	NA	NA
chr1	1517800	1520400	sP	sP	sP	NA	NA
chr1	1555600	1557000	wE	wE	wE	NA	NA
chr1	1570400	1572000	wE	sE	aE	P	ENSPPYG00000000036
chr1	1576400	1581600	sE	sE	sE	prE	ENSPPYG00000000036
chr1	1583400	1584800	wE	wE	wE	NA	NA
chr1	1600000	1602200	sP	wE	P/E	EiE	ENSPPYG00000000036
chr1	1604600	1607200	wE	sE	aE	NA	NA
chr1	1618200	1620200	wP	sP	aP	NA	NA
chr1	1624400	1625600	wE	sE	aE	NA	NA
chr1	1626200	1626400	wE	wP	P/E	NA	NA
chr1	1627200	1627800	wE	wE	wE	NA	NA
chr1	1630600	1631200	wE	wE	wE	NA	NA
chr1	1652800	1653600	wE	wE	wE	NA	NA
chr1	1662400	1667400	sP	sP	sP	P	ENSPPYG00000000037
chr1	1698000	1699600	Non-re	sE	E/Non-re	NA	NA
chr1	1826200	1829000	sP	sP	sP	P	ENSPPYG00000029549
chr1	1841600	1842200	Non-re	sE	E/Non-re	gE	ENSPPYG00000029549
chr1	1877200	1880400	wP	sP	aP	P	ENSPPYG00000000039
chr1	1922800	1924000	wP	wP	wP	NA	NA
chr1	1948800	1949000	Non-re	wP	P/Non-re	NA	NA
chr1	2026000	2027800	sP	pP	aP	P	ENSPPYG00000000041
chr1	2074400	2075400	wE	sE	aE	PiE	ENSPPYG00000000042
chr1	2101000	2101200	Non-re	wE	E/Non-re	prE	ENSPPYG00000000042
chr1	2103200	2107800	sP	sP	sP	P	ENSPPYG00000000042
chr1	2119600	2120200	Non-re	sE	E/Non-re	gE	ENSPPYG00000000042
chr1	2129600	2131800	Non-re	sE	E/Non-re	gE	ENSPPYG00000000042
chr1	2137600	2138000	Non-re	wP	P/Non-re	gE	ENSPPYG00000000042
chr1	2140800	2147200	sE	sE	sE	gE	ENSPPYG00000000042
chr1	2161600	2163800	sE	sE	sE	gE	ENSPPYG00000000042
chr1	2190200	2190800	Non-re	sE	E/Non-re	gE	ENSPPYG00000000042
chr1	2191400	2192800	sE	sE	sE	gE	ENSPPYG00000000042
chr1	2201800	2202800	wE	wE	wE	P	ENSPPYG00000028921
chr1	2224600	2225000	wP	wE	P/E	NA	NA
chr1	2314200	2316200	sE	sE	sE	gE	ENSPPYG00000000044
chr1	2321600	2325400	sP	sP	sP	P	ENSPPYG00000000044
chr1	2361600	2365400	wE	sE	aE	NA	NA
chr1	2367000	2367600	wE	wP	P/E	NA	NA
chr1	2395400	2395800	wE	wE	wE	NA	NA
chr1	2408800	2409200	wE	wE	wE	gE	ENSPPYG00000000045
chr1	2409600	2411400	sE	sE	sE	gE	ENSPPYG00000000045
chr1	2439600	2442600	sE	sE	sE	PiE	ENSPPYG00000000045
chr1	2467600	2469000	sE	sE	sE	PiE	ENSPPYG00000000045
chr1	2475600	2485400	sE	sE	sE	PiE	ENSPPYG00000000045
chr1	2489400	2490400	sE	sE	sE	gE	ENSPPYG00000000045
chr1	2492600	2493400	sE	sE	sE	gE	ENSPPYG00000000045
chr1	2496000	2498800	sE	sE	sE	gE	ENSPPYG00000000045
chr1	2507400	2514600	sP	sP	sP	P	ENSPPYG00000000045
chr1	2560200	2560800	Non-re	sE	E/Non-re	prE	ENSPPYG00000000047
chr1	2566200	2566400	Non-re	wE	E/Non-re	prE	ENSPPYG00000000047
chr1	2567200	2570800	sP	sP	sP	P	ENSPPYG00000000047
chr1	2579000	2580000	wE	wE	wE	gE	ENSPPYG00000000047
chr1	2583800	2584400	wE	wE	wE	gE	ENSPPYG00000000047
chr1	2591200	2592400	wE	wE	wE	gE	ENSPPYG00000000047
chr1	2596800	2597400	wP	wP	wP	gE	ENSPPYG00000000047
chr1	2599600	2600200	wE	wE	wE	gE	ENSPPYG00000000047
chr1	2604000	2604800	wE	wE	wE	gE	ENSPPYG00000000047
chr1	2624800	2625800	wE	wE	wE	gE	ENSPPYG00000000047
chr1	2655000	2655600	wE	wE	wE	P	ENSPPYG00000023651
chr1	2665200	2667200	wE	sE	aE	gE	ENSPPYG00000000047
chr1	2730600	2733400	sE	sE	sE	gE	ENSPPYG00000000047
chr1	2736600	2736800	Non-re	wE	E/Non-re	gE	ENSPPYG00000000047
chr1	2737200	2737600	Non-re	wE	E/Non-re	gE	ENSPPYG00000000047
chr1	2741200	2741600	Non-re	wE	E/Non-re	gE	ENSPPYG00000000047
chr1	2752400	2752600	Non-re	wE	E/Non-re	gE	ENSPPYG00000000047
chr1	2763200	2768200	sE	sE	sE	gE	ENSPPYG00000000047
chr1	2782400	2783400	wE	wE	wE	gE	ENSPPYG00000000047
chr1	2790600	2791400	sE	wE	aE	gE	ENSPPYG00000000047
chr1	2913000	2913600	wE	wE	wE	P	ENSPPYG00000022950
chr1	2943200	2947400	wE	sE	aE	gE	ENSPPYG00000000047
chr1	2950800	2954800	sE	sE	sE	gE	ENSPPYG00000000047
chr1	2959400	2962000	wE	sE	aE	gE	ENSPPYG00000000047
chr1	2968200	2968600	wE	wE	wE	gE	ENSPPYG00000000047
chr1	2972800	2974400	wE	wE	wE	gE	ENSPPYG00000000047
chr1	2974800	2975600	wE	wE	wE	gE	ENSPPYG00000000047
chr1	2985400	2987600	wE	sP	P/E	gE	ENSPPYG00000000047
chr1	2988200	2988800	Non-re	wE	E/Non-re	gE	ENSPPYG00000000047
chr1	3040600	3044400	sE	sE	sE	gE	ENSPPYG00000000047
chr1	3054200	3055200	wE	wE	wE	gE	ENSPPYG00000000047
chr1	3072200	3074000	wE	wE	wE	gE	ENSPPYG00000000047
chr1	3079600	3081000	wE	wE	wE	gE	ENSPPYG00000000047
chr1	3084200	3085800	sE	wE	aE	gE	ENSPPYG00000000047
chr1	3153200	3153600	wP	wP	wP	gE	ENSPPYG00000000047
chr1	3209800	3210800	wE	wE	wE	gE	ENSPPYG00000000047
chr1	3982600	3987000	pE	pE	pE	NA	NA
chr1	4167400	4171800	sP	sP	sP	P	ENSPPYG00000000050
chr1	4174000	4176400	sE	wE	aE	prE	ENSPPYG00000000050
chr1	4185200	4187200	wE	wE	wE	P	ENSPPYG00000028908
chr1	4220600	4221600	pE	pE	pE	NA	NA
chr1	4293200	4294800	sE	sE	sE	gE	ENSPPYG00000000053
chr1	4297600	4303600	sP	sP	sP	P	ENSPPYG00000000053
chr1	4305000	4306000	wE	wE	wE	prE	ENSPPYG00000000053
chr1	4322400	4322800	Non-re	wE	E/Non-re	NA	NA
chr1	4323600	4324400	wE	wE	wE	NA	NA
chr1	4402200	4403600	wE	wE	wE	NA	NA
chr1	4410000	4412000	sE	sE	sE	NA	NA
chr1	4415200	4417000	pE	pP	P/E	NA	NA
chr1	4435600	4436200	wE	wE	wE	NA	NA
chr1	4486600	4486800	wE	wE	wE	NA	NA
chr1	4496600	4501600	sP	sP	sP	NA	NA
chr1	4503000	4503400	wP	wE	P/E	NA	NA
chr1	4558000	4558400	wE	wE	wE	gE	ENSPPYG00000000056
chr1	4717200	4719000	wP	sP	aP	P	ENSPPYG00000000056
chr1	4726400	4735000	sP	sP	sP	P	ENSPPYG00000000057
chr1	4742000	4743600	sE	sE	sE	gE	ENSPPYG00000000057
chr1	4752200	4752600	wE	wE	wE	gE	ENSPPYG00000000057
chr1	4808600	4809400	wE	wE	wE	gE	ENSPPYG00000000058
chr1	4826600	4829400	wE	sE	aE	NA	NA
chr1	4834400	4835000	wE	wE	wE	NA	NA
chr1	4847200	4848200	wE	wE	wE	NA	NA
chr1	4858000	4859400	wE	wE	wE	NA	NA
chr1	4862000	4864200	sE	sE	sE	NA	NA
chr1	4886800	4887600	sP	wP	aP	NA	NA
chr1	4949800	4952600	sE	sE	sE	NA	NA
chr1	5128400	5130200	wE	pE	aE	EiE	ENSPPYG00000000063
chr1	5151400	5154800	sP	pE	P/E	P	ENSPPYG00000000059
chr1	5155800	5159400	sP	pP	aP	PiE	ENSPPYG00000000063
chr1	5359600	5362800	pP	pP	pP	prE	ENSPPYG00000000060
chr1	5372200	5372800	wE	wE	wE	P	ENSPPYG00000000060
chr1	5380800	5382000	wE	wE	wE	gE	ENSPPYG00000000060
chr1	5392000	5392600	wP	wP	wP	gE	ENSPPYG00000000060
chr1	5485200	5487400	wE	wE	wE	gE	ENSPPYG00000000060
chr1	5492800	5496600	sE	sE	sE	gE	ENSPPYG00000000060
chr1	5536200	5537200	wE	wE	wE	gE	ENSPPYG00000000060
chr1	5580800	5582800	sE	sE	sE	gE	ENSPPYG00000000060
chr1	5637800	5638800	Non-re	wE	E/Non-re	gE	ENSPPYG00000000060
chr1	5646400	5647200	Non-re	wE	E/Non-re	gE	ENSPPYG00000000060
chr1	5761800	5762000	Non-re	wP	P/Non-re	gE	ENSPPYG00000000061
chr1	5762800	5764000	sE	wE	aE	gE	ENSPPYG00000000061
chr1	5802200	5802400	Non-re	wE	E/Non-re	gE	ENSPPYG00000000061
chr1	5813600	5815800	Non-re	sE	E/Non-re	gE	ENSPPYG00000000061
chr1	5817800	5823000	sE	sE	sE	gE	ENSPPYG00000000061
chr1	5828400	5828600	Non-re	wE	E/Non-re	gE	ENSPPYG00000000061
chr1	5847600	5848600	Non-re	sE	E/Non-re	gE	ENSPPYG00000000061
chr1	5880200	5882000	sE	sE	sE	gE	ENSPPYG00000000061
chr1	5919400	5923600	sE	sE	sE	PiE	ENSPPYG00000000063
chr1	5948200	5949000	Non-re	sE	E/Non-re	gE	ENSPPYG00000000061
chr1	5978400	5985800	sP	sP	sP	P	ENSPPYG00000000063
chr1	5990200	5991200	sE	sE	sE	prE	ENSPPYG00000000061
chr1	5996000	5996400	Non-re	wE	E/Non-re	gE	ENSPPYG00000000063
chr1	5997800	6000000	sE	sE	sE	gE	ENSPPYG00000000063
chr1	6043000	6044000	sE	sE	sE	gE	ENSPPYG00000000063
chr1	6044600	6044800	Non-re	wE	E/Non-re	gE	ENSPPYG00000000063
chr1	6056200	6057200	sE	wE	aE	gE	ENSPPYG00000000063
chr1	6122400	6123600	wE	wE	wE	NA	NA
chr1	6174000	6174600	wE	pE	aE	NA	NA
chr1	6508000	6508800	wP	wP	wP	NA	NA
chr1	6683200	6685400	pE	pE	pE	NA	NA
chr1	6815000	6816400	wE	wE	wE	gE	ENSPPYG00000000064
chr1	6897200	6899000	wE	wE	wE	gE	ENSPPYG00000000064
chr1	7001600	7003800	sE	sE	sE	gE	ENSPPYG00000000064
chr1	7016400	7017400	wE	wE	wE	gE	ENSPPYG00000000064
chr1	7036600	7037400	wP	wE	P/E	gE	ENSPPYG00000000064
chr1	7049400	7050400	wE	wE	wE	prE	ENSPPYG00000029113
chr1	7054800	7057400	sE	sE	sE	P	ENSPPYG00000029113
chr1	7065600	7067200	wE	sE	aE	gE	ENSPPYG00000000064
chr1	7073600	7075000	wE	sE	aE	gE	ENSPPYG00000000064
chr1	7107200	7107400	wP	wE	P/E	gE	ENSPPYG00000000064
chr1	7110200	7110400	wE	wE	wE	gE	ENSPPYG00000000064
chr1	7143800	7145200	wE	wE	wE	gE	ENSPPYG00000000064
chr1	7147000	7149600	Non-re	sE	E/Non-re	gE	ENSPPYG00000000064
chr1	7156400	7156800	wE	wE	wE	NA	NA
chr1	7179000	7179400	wE	wE	wE	NA	NA
chr1	7191800	7192200	wE	wE	wE	P	ENSPPYG00000000065
chr1	7251600	7253400	wE	sE	aE	NA	NA
chr1	7289200	7289600	Non-re	wE	E/Non-re	P	ENSPPYG00000000066
chr1	7290800	7292200	wE	wE	wE	prE	ENSPPYG00000000066
chr1	7331000	7332200	wE	wE	wE	NA	NA
chr1	7382400	7383000	Non-re	sE	E/Non-re	gE	ENSPPYG00000000067
chr1	7384000	7385200	Non-re	sE	E/Non-re	gE	ENSPPYG00000000067
chr1	7386600	7386800	Non-re	wE	E/Non-re	gE	ENSPPYG00000000067
chr1	7387600	7388000	wP	sE	P/E	PiE	ENSPPYG00000000067
chr1	7392400	7398200	sP	sP	sP	P	ENSPPYG00000000067
chr1	7399200	7399600	wE	wE	wE	prE	ENSPPYG00000000067
chr1	7403800	7406000	sE	wE	aE	prE	ENSPPYG00000000067
chr1	7613400	7618800	sP	sP	sP	P	ENSPPYG00000000069
chr1	7623600	7625200	sE	sE	sE	PiE	ENSPPYG00000000070
chr1	7650200	7651800	sE	sE	sE	gE	ENSPPYG00000000069
chr1	7654800	7656200	wE	sE	aE	PiE	ENSPPYG00000000070
chr1	7659600	7660800	wE	wE	wE	gE	ENSPPYG00000000069
chr1	7665800	7667200	wE	sE	aE	gE	ENSPPYG00000000070
chr1	7722400	7726200	sP	sP	sP	P	ENSPPYG00000000070
chr1	7736000	7740200	sP	sP	sP	P	ENSPPYG00000000071
chr1	7743000	7743200	Non-re	wE	E/Non-re	gE	ENSPPYG00000000071
chr1	7749000	7750000	Non-re	sE	E/Non-re	gE	ENSPPYG00000000071
chr1	7790800	7792200	Non-re	wE	E/Non-re	NA	NA
chr1	7813400	7815200	Non-re	sE	E/Non-re	NA	NA
chr1	7837400	7839400	pE	wP	P/E	NA	NA
chr1	7913600	7915000	pE	pP	P/E	NA	NA
chr1	7927600	7928000	wP	wE	P/E	NA	NA
chr1	8045400	8045600	wP	wE	P/E	NA	NA
chr1	8046000	8049800	sP	wE	P/E	NA	NA
chr1	8113600	8114200	Non-re	wE	E/Non-re	NA	NA
chr1	8128800	8129600	wE	wE	wE	NA	NA
chr1	8143200	8144800	wE	wE	wE	NA	NA
chr1	8148600	8150000	sE	sE	sE	NA	NA
chr1	8151000	8155400	wE	sE	aE	NA	NA
chr1	8156400	8158000	wE	sE	aE	NA	NA
chr1	8229800	8230800	wE	wE	wE	gE	ENSPPYG00000000072
chr1	8231400	8231600	Non-re	wE	E/Non-re	gE	ENSPPYG00000000072
chr1	8304800	8305200	Non-re	wE	E/Non-re	gE	ENSPPYG00000000072
chr1	8311800	8315200	wE	sE	aE	gE	ENSPPYG00000000072
chr1	8325400	8327600	Non-re	wE	E/Non-re	gE	ENSPPYG00000000072
chr1	8331400	8332000	wE	wE	wE	gE	ENSPPYG00000000072
chr1	8700800	8704800	pE	pP	P/E	NA	NA
chr1	8740200	8741000	wP	wP	wP	NA	NA
chr1	8790400	8790800	Non-re	wE	E/Non-re	NA	NA
chr1	9021600	9026000	wE	sE	aE	gE	ENSPPYG00000000075
chr1	9144200	9145200	Non-re	wE	E/Non-re	gE	ENSPPYG00000000075
chr1	9228000	9229200	wE	wE	wE	gE	ENSPPYG00000000075
chr1	9244200	9246600	pE	pE	pE	P	ENSPPYG00000000075
chr1	9262200	9262600	wE	wE	wE	NA	NA
chr1	9792200	9792800	wP	wP	wP	NA	NA
chr1	9957200	9959200	pE	pE	pE	NA	NA
chr1	10767400	10768000	wE	wE	wE	NA	NA
chr1	11436800	11437200	Non-re	wE	E/Non-re	NA	NA
chr1	11885000	11885800	wE	wE	wE	gE	ENSPPYG00000000079
chr1	12071600	12072200	wP	wP	wP	P	ENSPPYG00000000079
chr1	12318400	12318800	wE	wE	wE	NA	NA
chr1	12370400	12373400	pE	pE	pE	NA	NA
chr1	12378600	12378800	Non-re	wP	P/Non-re	NA	NA
chr1	12546800	12547000	Non-re	wE	E/Non-re	gE	ENSPPYG00000000083
chr1	12577400	12578000	sE	sE	sE	gE	ENSPPYG00000000083
chr1	12602000	12603000	Non-re	sE	E/Non-re	gE	ENSPPYG00000000083
chr1	12622000	12622600	wE	sE	aE	gE	ENSPPYG00000000083
chr1	12624800	12626200	sE	sE	sE	gE	ENSPPYG00000000083
chr1	12689400	12689800	wP	wE	P/E	gE	ENSPPYG00000000084
chr1	12730800	12734400	sP	sP	sP	P	ENSPPYG00000000083
chr1	12774400	12775200	pE	pE	pE	P	ENSPPYG00000000084
chr1	12800600	12800800	Non-re	wP	P/Non-re	NA	NA
chr1	12867600	12870600	sP	sP	sP	P	ENSPPYG00000000085
chr1	12912200	12913000	Non-re	wE	E/Non-re	gE	ENSPPYG00000000085
chr1	12945200	12947800	sE	sE	sE	prE	ENSPPYG00000000087
chr1	12952600	12955400	sP	sP	sP	P	ENSPPYG00000000086
chr1	12957800	12959000	wP	wP	wP	prE	ENSPPYG00000000086
chr1	12963800	12965000	wE	wE	wE	prE	ENSPPYG00000000086
chr1	13016400	13020400	sE	sE	sE	gE	ENSPPYG00000000088
chr1	13022200	13028600	sE	wE	aE	gE	ENSPPYG00000000088
chr1	13059400	13061000	wE	wE	wE	gE	ENSPPYG00000000088
chr1	13069200	13069800	wP	sE	P/E	gE	ENSPPYG00000000088
chr1	13083600	13085600	wE	sE	aE	gE	ENSPPYG00000000088
chr1	13086400	13087800	wE	wE	wE	gE	ENSPPYG00000000088
chr1	13090000	13094200	pP	sP	aP	P	ENSPPYG00000000088
chr1	13107000	13109000	sE	wE	aE	NA	NA
chr1	13133000	13133800	wE	wE	wE	NA	NA
chr1	13197600	13198400	wE	wE	wE	NA	NA
chr1	13200800	13201000	wE	wE	wE	NA	NA
chr1	13202600	13204400	wP	wP	wP	PiE	ENSPPYG00000026761
chr1	13205800	13206800	sP	wP	aP	NA	NA
chr1	13208400	13208600	wE	wP	P/E	NA	NA
chr1	13211600	13212600	wE	wE	wE	prE	ENSPPYG00000000089
chr1	13215600	13217600	wP	wP	wP	prE	ENSPPYG00000000089
chr1	13218800	13222200	sP	sP	sP	P	ENSPPYG00000000089
chr1	13225000	13226400	wE	wE	wE	gE	ENSPPYG00000000089
chr1	13231800	13232400	wE	wE	wE	gE	ENSPPYG00000000089
chr1	13235200	13236000	sE	wE	aE	P	ENSPPYG00000026761
chr1	13287600	13288000	Non-re	wE	E/Non-re	NA	NA
chr1	13308400	13309000	sE	sE	sE	gE	ENSPPYG00000000090
chr1	13317000	13318200	wE	sE	aE	gE	ENSPPYG00000000090
chr1	13320800	13321600	wE	wE	wE	gE	ENSPPYG00000000090
chr1	13338400	13340400	sE	sE	sE	gE	ENSPPYG00000000090
chr1	13341400	13354800	sE	sE	sE	PiE	ENSPPYG00000000089,ENSPPYG00000000090
chr1	13355200	13356400	sE	wE	aE	gE	ENSPPYG00000000090
chr1	13357000	13367400	sP	sP	sP	P	ENSPPYG00000000090
chr1	13375800	13386000	sE	wE	aE	EiE	ENSPPYG00000000089,ENSPPYG00000000090
chr1	13388200	13389800	sE	sE	sE	NA	NA
chr1	13427000	13429400	sE	sE	sE	prE	ENSPPYG00000000091
chr1	13430000	13435400	pP	sP	aP	P	ENSPPYG00000000091
chr1	13437800	13438200	wE	wE	wE	gE	ENSPPYG00000000091
chr1	13439600	13441400	wE	sE	aE	P	ENSPPYG00000027601
chr1	13446800	13447200	wE	wP	P/E	EiE	ENSPPYG00000000089,ENSPPYG00000000091
chr1	13448000	13448200	Non-re	wE	E/Non-re	prE	ENSPPYG00000027601
chr1	13507200	13510600	sE	sE	sE	PiE	ENSPPYG00000000089,ENSPPYG00000000091
chr1	13535600	13539400	sP	sP	sP	NA	NA
chr1	13548200	13551000	wE	wE	wE	NA	NA
chr1	13553800	13557600	wE	wE	wE	NA	NA
chr1	13560000	13562200	wE	wE	wE	NA	NA
chr1	13569000	13570800	wE	wE	wE	NA	NA
chr1	13576200	13583600	sE	sE	sE	NA	NA
chr1	13585800	13586600	wE	wE	wE	NA	NA
chr1	13597000	13605200	sE	sE	sE	NA	NA
chr1	13610800	13615800	wE	wE	wE	prE	ENSPPYG00000024426
chr1	13621400	13622000	wE	wE	wE	NA	NA
chr1	13628400	13630800	sE	sE	sE	NA	NA
chr1	13633000	13635200	wE	sE	aE	NA	NA
chr1	13636400	13639600	wE	sE	aE	NA	NA
chr1	13640600	13644000	sE	sE	sE	NA	NA
chr1	13648600	13649800	sE	wE	aE	NA	NA
chr1	13650600	13651000	wE	wE	wE	prE	ENSPPYG00000000092
chr1	13687800	13699000	sE	sE	sE	gE	ENSPPYG00000000092
chr1	13700000	13701400	wE	sE	aE	gE	ENSPPYG00000000092
chr1	13709600	13710200	wE	sE	aE	gE	ENSPPYG00000000092
chr1	13714000	13715800	wE	sE	aE	gE	ENSPPYG00000000092
chr1	13717400	13719000	sE	sE	sE	gE	ENSPPYG00000000092
chr1	13725200	13726400	Non-re	sE	E/Non-re	gE	ENSPPYG00000000092
chr1	13727400	13730400	sE	sE	sE	gE	ENSPPYG00000000092
chr1	13731600	13732000	Non-re	sE	E/Non-re	gE	ENSPPYG00000000092
chr1	13732400	13734600	sE	sE	sE	gE	ENSPPYG00000000092
chr1	13736200	13736800	Non-re	wE	E/Non-re	gE	ENSPPYG00000000092
chr1	13741200	13742600	sE	sE	sE	gE	ENSPPYG00000000092
chr1	13749800	13752000	sE	sE	sE	gE	ENSPPYG00000000092
chr1	13754400	13755800	wE	sE	aE	gE	ENSPPYG00000000092
chr1	13757400	13758800	Non-re	sE	E/Non-re	gE	ENSPPYG00000000092
chr1	13761400	13762400	Non-re	sE	E/Non-re	gE	ENSPPYG00000000092
chr1	13777400	13779800	Non-re	sE	E/Non-re	gE	ENSPPYG00000000092
chr1	13785000	13787400	Non-re	sE	E/Non-re	gE	ENSPPYG00000000092
chr1	13798800	13799400	Non-re	sE	E/Non-re	gE	ENSPPYG00000000092
chr1	13823200	13825800	sE	sE	sE	gE	ENSPPYG00000000092
chr1	13834400	13835000	Non-re	sE	E/Non-re	gE	ENSPPYG00000000092
chr1	13840800	13843600	sE	sE	sE	gE	ENSPPYG00000000092
chr1	13849800	13850600	Non-re	sE	E/Non-re	gE	ENSPPYG00000000092
chr1	13854000	13854800	Non-re	sE	E/Non-re	gE	ENSPPYG00000000092
chr1	13894000	13895800	pE	pE	pE	NA	NA
chr1	14042600	14048400	sP	sP	sP	P	ENSPPYG00000000095
chr1	14053600	14054200	wE	wE	wE	PiE	ENSPPYG00000000095
chr1	14055000	14058200	sE	sE	sE	PiE	ENSPPYG00000000095
chr1	14127600	14130400	sE	sE	sE	gE	ENSPPYG00000000096
chr1	14133600	14136200	sE	sE	sE	gE	ENSPPYG00000000096
chr1	14143600	14146400	sE	sE	sE	gE	ENSPPYG00000000096
chr1	14147600	14147800	wE	wE	wE	gE	ENSPPYG00000000096
chr1	14148200	14149600	sE	sE	sE	gE	ENSPPYG00000000096
chr1	14155400	14155600	wE	wE	wE	gE	ENSPPYG00000000096
chr1	14156800	14157200	wE	wE	wE	gE	ENSPPYG00000000096
chr1	14158400	14159600	sE	sE	sE	gE	ENSPPYG00000000096
chr1	14180400	14181000	sE	sE	sE	gE	ENSPPYG00000000096
chr1	14187000	14188000	sE	sE	sE	gE	ENSPPYG00000000096
chr1	14188800	14190200	sE	sE	sE	gE	ENSPPYG00000000096
chr1	14191200	14196800	sP	sP	sP	P	ENSPPYG00000000096
chr1	14204200	14205800	wE	wE	wE	prE	ENSPPYG00000000096
chr1	14206800	14207000	wE	wE	wE	NA	NA
chr1	14228800	14231200	sE	sE	sE	P	ENSPPYG00000000097
chr1	14233400	14243600	sP	sP	sP	P	ENSPPYG00000000098
chr1	14244600	14245200	sE	sE	sE	gE	ENSPPYG00000000098
chr1	14246000	14258600	sE	sE	sE	PiE	ENSPPYG00000000098
chr1	14276800	14281800	sE	sE	sE	gE	ENSPPYG00000000098
chr1	14316000	14322800	sE	sE	sE	gE	ENSPPYG00000000098
chr1	14324200	14329000	sE	sE	sE	gE	ENSPPYG00000000098
chr1	14340400	14341000	sE	sE	sE	gE	ENSPPYG00000000098
chr1	14347400	14348000	Non-re	sE	E/Non-re	gE	ENSPPYG00000000098
chr1	14349800	14350400	Non-re	sE	E/Non-re	gE	ENSPPYG00000000098
chr1	14355400	14355800	sE	sE	sE	gE	ENSPPYG00000000098
chr1	14359400	14363600	sE	sE	sE	gE	ENSPPYG00000000098
chr1	14376600	14378600	sE	sE	sE	gE	ENSPPYG00000000098
chr1	14390000	14390200	Non-re	sE	E/Non-re	gE	ENSPPYG00000000098
chr1	14399400	14400200	Non-re	sE	E/Non-re	prE	ENSPPYG00000029513
chr1	14406200	14412400	sP	sP	sP	P	ENSPPYG00000029513
chr1	14420400	14422000	sE	sE	sE	PiE	ENSPPYG00000000099,ENSPPYG00000029513
chr1	14425600	14425800	Non-re	wE	E/Non-re	gE	ENSPPYG00000029513
chr1	14427800	14429600	sE	sE	sE	PiE	ENSPPYG00000029513
chr1	14437000	14448400	sP	sP	sP	P	ENSPPYG00000000099
chr1	14452000	14455000	sE	sE	sE	PiE	ENSPPYG00000000102
chr1	14456200	14458200	sE	sE	sE	NA	NA
chr1	14460200	14464000	sE	sE	sE	PiE	ENSPPYG00000000099,ENSPPYG00000000102,ENSPPYG00000029513
chr1	14472400	14472600	Non-re	wE	E/Non-re	NA	NA
chr1	14476800	14478000	wE	wE	wE	NA	NA
chr1	14487800	14499000	sE	sE	sE	EiE	ENSPPYG00000000096
chr1	14500400	14502400	wE	sE	aE	NA	NA
chr1	14537400	14538400	wE	wE	wE	EiE	ENSPPYG00000000096
chr1	14539200	14542200	sE	sE	sE	EiE	ENSPPYG00000000096
chr1	14543000	14544200	wE	wE	wE	NA	NA
chr1	14554000	14555600	sE	wE	aE	NA	NA
chr1	14562000	14562400	wE	wE	wE	NA	NA
chr1	14572200	14574200	sE	sE	sE	EiE	ENSPPYG00000000096
chr1	14577200	14590400	sE	sE	sE	PiE	ENSPPYG00000000096
chr1	14591200	14591600	wE	wE	wE	EiE	ENSPPYG00000000096
chr1	14592400	14593600	wE	wE	wE	NA	NA
chr1	14594000	14596000	wE	wE	wE	NA	NA
chr1	14605000	14606400	wE	sE	aE	NA	NA
chr1	14645400	14646400	wE	wE	wE	NA	NA
chr1	14654400	14656200	wE	sE	aE	NA	NA
chr1	14658200	14658800	wE	wE	wE	NA	NA
chr1	14666400	14667400	wE	sE	aE	NA	NA
chr1	14671600	14675600	sE	sE	sE	EiE	ENSPPYG00000000096
chr1	14698600	14699000	wE	wE	wE	NA	NA
chr1	14706600	14709000	sE	wE	aE	NA	NA
chr1	14709800	14711200	wE	wE	wE	NA	NA
chr1	14713800	14716200	wE	wE	wE	NA	NA
chr1	14719400	14727400	wE	sE	aE	EiE	ENSPPYG00000000096
chr1	14747400	14748000	wE	wE	wE	NA	NA
chr1	14765200	14766200	wE	wE	wE	P	ENSPPYG00000023900
chr1	14771400	14771800	wE	wE	wE	prE	ENSPPYG00000023900
chr1	14791800	14792600	wE	wE	wE	NA	NA
chr1	14821400	14822600	wE	sE	aE	NA	NA
chr1	14828400	14833000	sE	sE	sE	EiE	ENSPPYG00000000096
chr1	14834200	14835800	wE	wE	wE	prE	ENSPPYG00000000100
chr1	14851600	14854000	wE	sE	aE	NA	NA
chr1	14871400	14876200	wE	sE	aE	EiE	ENSPPYG00000000096
chr1	14877000	14881000	wE	sE	aE	NA	NA
chr1	14903000	14906400	wE	sE	aE	NA	NA
chr1	14907600	14907800	wE	wE	wE	NA	NA
chr1	14947000	14947800	wE	wE	wE	NA	NA
chr1	14979200	14980000	Non-re	wE	E/Non-re	NA	NA
chr1	14983800	14985000	wE	wE	wE	NA	NA
chr1	14991400	14992600	wE	wE	wE	prE	ENSPPYG00000000101
chr1	15067200	15067400	wE	wE	wE	NA	NA
chr1	15068000	15069000	wE	wE	wE	NA	NA
chr1	15076600	15078000	wE	wE	wE	NA	NA
chr1	15084200	15085200	wE	wE	wE	NA	NA
chr1	15089600	15093600	sE	sE	sE	NA	NA
chr1	15094400	15101000	sE	wE	aE	NA	NA
chr1	15139800	15150000	sP	sP	sP	P	ENSPPYG00000000102
chr1	15151400	15152800	sE	sE	sE	gE	ENSPPYG00000000102
chr1	15166800	15167400	sE	sE	sE	gE	ENSPPYG00000000102
chr1	15189800	15191800	sE	sE	sE	gE	ENSPPYG00000000102
chr1	15217400	15218200	sE	sE	sE	gE	ENSPPYG00000000102
chr1	15221200	15222200	Non-re	sE	E/Non-re	gE	ENSPPYG00000000102
chr1	15223400	15225600	sE	sE	sE	gE	ENSPPYG00000000102
chr1	15227400	15232000	sE	sP	P/E	PiE	ENSPPYG00000000103
chr1	15252600	15256800	sP	sP	sP	P	ENSPPYG00000000103
chr1	15311400	15313600	wE	pE	aE	gE	ENSPPYG00000000104
chr1	15314400	15316200	sE	wE	aE	gE	ENSPPYG00000000104
chr1	15336600	15339400	sE	wE	aE	gE	ENSPPYG00000000104
chr1	15355800	15361800	sE	wE	aE	PiE	ENSPPYG00000000104
chr1	15378400	15384800	sE	sE	sE	PiE	ENSPPYG00000000104
chr1	15413600	15417600	pP	pE	P/E	P	ENSPPYG00000000104
chr1	15448000	15449200	wE	wE	wE	NA	NA
chr1	15520000	15520600	pE	wE	aE	NA	NA
chr1	15751400	15752800	wE	wE	wE	NA	NA
chr1	15963200	15963400	wP	wE	P/E	NA	NA
chr1	15964200	15966600	Non-re	wE	E/Non-re	NA	NA
chr1	15969000	15970600	Non-re	wE	E/Non-re	NA	NA
chr1	15974400	15975400	Non-re	sE	E/Non-re	NA	NA
chr1	15988800	15992000	wE	sE	aE	EiE	ENSPPYG00000000105
chr1	15993600	15993800	Non-re	wE	E/Non-re	gE	ENSPPYG00000000105
chr1	15994400	16000000	wE	sE	aE	gE	ENSPPYG00000000105
chr1	16000800	16002000	wE	sE	aE	gE	ENSPPYG00000000105
chr1	16014600	16022000	wE	sE	aE	gE	ENSPPYG00000000105
chr1	16042200	16043400	wE	wE	wE	gE	ENSPPYG00000000105
chr1	16058400	16061400	pE	pP	P/E	P	ENSPPYG00000000105
chr1	16066000	16067600	pE	wE	aE	prE	ENSPPYG00000000105
chr1	16073400	16079000	wE	sE	aE	EiE	ENSPPYG00000000104
chr1	16088800	16094800	wE	sE	aE	NA	NA
chr1	16128400	16129000	pE	wE	aE	NA	NA
chr1	16131000	16133800	wE	wE	wE	NA	NA
chr1	16216000	16218800	sE	wE	aE	NA	NA
chr1	16289400	16292000	sE	wE	aE	NA	NA
chr1	16307200	16308200	sE	wE	aE	gE	ENSPPYG00000000106
chr1	16322400	16326000	sE	wE	aE	gE	ENSPPYG00000000106
chr1	16327000	16327600	wE	wE	wE	gE	ENSPPYG00000000106
chr1	16328600	16331000	sE	sE	sE	gE	ENSPPYG00000000106
chr1	16348800	16362000	sE	pP	P/E	P	ENSPPYG00000000106
chr1	16363200	16364000	wP	wP	wP	prE	ENSPPYG00000000106
chr1	16396800	16401600	pP	sP	aP	P	ENSPPYG00000000107
chr1	16409200	16413200	wE	sE	aE	gE	ENSPPYG00000000107
chr1	16423400	16425200	wE	wE	wE	gE	ENSPPYG00000000107
chr1	16427600	16428200	wE	wE	wE	gE	ENSPPYG00000000107
chr1	16431600	16432400	wE	sE	aE	gE	ENSPPYG00000000107
chr1	16517000	16519400	sE	sE	sE	gE	ENSPPYG00000000107
chr1	16530400	16531000	Non-re	wE	E/Non-re	gE	ENSPPYG00000000107
chr1	16561800	16562600	wE	wE	wE	gE	ENSPPYG00000000107
chr1	16563600	16565400	wE	sE	aE	gE	ENSPPYG00000000107
chr1	16586800	16590000	sE	sE	sE	gE	ENSPPYG00000000107
chr1	16598000	16599000	wE	wE	wE	gE	ENSPPYG00000000107
chr1	16619200	16619400	Non-re	sE	E/Non-re	gE	ENSPPYG00000000107
chr1	16703400	16703600	wE	wE	wE	gE	ENSPPYG00000000107
chr1	16735800	16736600	sE	sE	sE	gE	ENSPPYG00000000108
chr1	16737600	16742200	sE	sE	sE	gE	ENSPPYG00000000108
chr1	16751200	16756200	sP	sP	sP	P	ENSPPYG00000000108
chr1	16780200	16780600	wE	wE	wE	NA	NA
chr1	16781800	16782600	wE	wE	wE	NA	NA
chr1	16783600	16785200	sE	sE	sE	NA	NA
chr1	16797000	16798200	wE	wE	wE	NA	NA
chr1	16800200	16802400	wE	sE	aE	NA	NA
chr1	16804200	16805200	wE	wE	wE	NA	NA
chr1	16863000	16863600	wE	wE	wE	NA	NA
chr1	16864800	16866600	wE	wE	wE	prE	ENSPPYG00000021982
chr1	16901200	16903600	sP	sP	sP	P	ENSPPYG00000000109
chr1	16914400	16914800	wE	wE	wE	NA	NA
chr1	16974200	16978400	wE	sE	aE	NA	NA
chr1	16979600	16980600	Non-re	sE	E/Non-re	NA	NA
chr1	16982000	16983200	wE	sE	aE	NA	NA
chr1	16985200	16986200	Non-re	wE	E/Non-re	NA	NA
chr1	17003200	17003800	Non-re	wE	E/Non-re	NA	NA
chr1	17029800	17030200	Non-re	wE	E/Non-re	NA	NA
chr1	17031400	17032200	Non-re	wE	E/Non-re	NA	NA
chr1	17039800	17041400	wE	sE	aE	NA	NA
chr1	17052600	17053600	wE	wE	wE	NA	NA
chr1	17070200	17071200	wE	wE	wE	prE	ENSPPYG00000000110
chr1	17095000	17095200	wE	wE	wE	gE	ENSPPYG00000000110
chr1	17106600	17110400	sE	sE	sE	gE	ENSPPYG00000000110
chr1	17110800	17120200	sE	sE	sE	gE	ENSPPYG00000000110
chr1	17155200	17162800	sE	sE	sE	gE	ENSPPYG00000000110
chr1	17194200	17194400	wE	wE	wE	gE	ENSPPYG00000000110
chr1	17199200	17209200	sE	sE	sE	gE	ENSPPYG00000000110
chr1	17210200	17212200	sE	sE	sE	gE	ENSPPYG00000000110
chr1	17221200	17222200	sE	wE	aE	gE	ENSPPYG00000000110
chr1	17248600	17249800	sE	sE	sE	gE	ENSPPYG00000000110
chr1	17251200	17255400	sE	sE	sE	gE	ENSPPYG00000000110
chr1	17256000	17258000	sE	sE	sE	gE	ENSPPYG00000000110
chr1	17269800	17271000	sE	sE	sE	gE	ENSPPYG00000000110
chr1	17447600	17448600	wE	wE	wE	NA	NA
chr1	18096800	18099200	pP	pP	pP	P	ENSPPYG00000000111
chr1	18111200	18113200	wE	sE	aE	NA	NA
chr1	18170600	18171000	Non-re	wE	E/Non-re	gE	ENSPPYG00000000112
chr1	18202800	18203000	sE	wE	aE	PiE	ENSPPYG00000000114
chr1	18205200	18208800	sP	sP	sP	P	ENSPPYG00000000112
chr1	18312200	18323600	sP	sP	sP	P	ENSPPYG00000000114
chr1	18339000	18339200	wE	wE	wE	gE	ENSPPYG00000000114
chr1	18345800	18350800	sE	sE	sE	PiE	ENSPPYG00000000114
chr1	18365400	18365600	Non-re	wE	E/Non-re	gE	ENSPPYG00000000114
chr1	18408400	18411000	pE	pP	P/E	NA	NA
chr1	18526800	18529400	sE	sE	sE	NA	NA
chr1	18543800	18546000	pP	sP	aP	P	ENSPPYG00000000115
chr1	18560600	18560800	Non-re	wP	P/Non-re	gE	ENSPPYG00000000115
chr1	18603400	18614600	sP	sP	sP	P	ENSPPYG00000000117
chr1	18668000	18668600	Non-re	wE	E/Non-re	gE	ENSPPYG00000000117
chr1	18679200	18681000	sE	sE	sE	prE	ENSPPYG00000028012
chr1	18720200	18723800	pP	sP	aP	P	ENSPPYG00000000118
chr1	18736200	18736600	wE	wE	wE	gE	ENSPPYG00000000118
chr1	18745200	18745400	wE	wE	wE	gE	ENSPPYG00000000118
chr1	18926200	18926600	sE	sE	sE	gE	ENSPPYG00000000121
chr1	18948000	18949000	sE	wE	aE	gE	ENSPPYG00000000121
chr1	18951800	18954800	sP	sP	sP	P	ENSPPYG00000000121
chr1	19029800	19030800	pE	wE	aE	NA	NA
chr1	19108000	19108200	Non-re	wP	P/Non-re	NA	NA
chr1	19183800	19184200	pE	pE	pE	NA	NA
chr1	19322000	19323000	wE	wE	wE	NA	NA
chr1	19343200	19346000	sE	sE	sE	NA	NA
chr1	19346800	19348400	Non-re	sE	E/Non-re	NA	NA
chr1	19353400	19356200	sE	sE	sE	NA	NA
chr1	19360600	19370600	sE	sE	sE	NA	NA
chr1	19372600	19376600	sE	sE	sE	NA	NA
chr1	19384600	19384800	wE	wE	wE	NA	NA
chr1	19393600	19394600	sE	sE	sE	NA	NA
chr1	19395400	19398000	sE	sE	sE	NA	NA
chr1	19399200	19400400	sE	sE	sE	NA	NA
chr1	19405600	19406800	sE	sE	sE	NA	NA
chr1	19407400	19415600	sE	sE	sE	NA	NA
chr1	19433400	19437200	sE	sE	sE	NA	NA
chr1	19438400	19446400	sE	sE	sE	NA	NA
chr1	19447000	19447600	sE	wE	aE	NA	NA
chr1	19486000	19486800	sE	sE	sE	NA	NA
chr1	19490400	19491600	sE	sE	sE	NA	NA
chr1	19492400	19505200	sE	sE	sE	NA	NA
chr1	19506000	19508200	sE	sE	sE	NA	NA
chr1	19510400	19511800	sE	sE	sE	NA	NA
chr1	19513800	19524400	sE	sE	sE	EiE	ENSPPYG00000000235
chr1	19527000	19534000	sE	sE	sE	NA	NA
chr1	19534600	19540200	sE	sE	sE	NA	NA
chr1	19542600	19543600	sE	sE	sE	PiE	ENSPPYG00000029295
chr1	19546000	19547000	sE	sE	sE	NA	NA
chr1	19549400	19550000	sE	sE	sE	NA	NA
chr1	19557200	19557400	wE	wE	wE	NA	NA
chr1	19560200	19568600	sP	sP	sP	P	ENSPPYG00000029295
chr1	19575600	19578000	wE	wE	wE	prE	ENSPPYG00000022051
chr1	19597200	19599000	wE	wE	wE	NA	NA
chr1	19603200	19606800	wE	sE	aE	NA	NA
chr1	19678400	19679000	wE	wE	wE	NA	NA
chr1	19746400	19747400	wE	wE	wE	NA	NA
chr1	19882800	19884000	wE	pE	aE	NA	NA
chr1	19886800	19887600	wE	wE	wE	NA	NA
chr1	19976400	19981200	sE	sE	sE	NA	NA
chr1	19997800	20003000	sE	sE	sE	gE	ENSPPYG00000000123
chr1	20012800	20020000	sP	sP	sP	P	ENSPPYG00000000123
chr1	20022000	20024800	sE	sE	sE	P	ENSPPYG00000000124
chr1	20041000	20045800	sE	sE	sE	gE	ENSPPYG00000000124
chr1	20046600	20047400	sE	sE	sE	gE	ENSPPYG00000000124
chr1	20075400	20076200	wE	wE	wE	NA	NA
chr1	20087200	20091800	sP	sP	sP	P	ENSPPYG00000000125
chr1	20145600	20149400	sP	sP	sP	P	ENSPPYG00000000126
chr1	20171600	20174200	sE	sE	sE	gE	ENSPPYG00000000126
chr1	20181400	20182600	sE	sE	sE	gE	ENSPPYG00000000126
chr1	20214800	20218400	pE	sE	aE	gE	ENSPPYG00000000126
chr1	20219600	20226000	sE	sE	sE	P	ENSPPYG00000000127
chr1	20232800	20233400	pE	pE	pE	gE	ENSPPYG00000000127
chr1	20333600	20340600	sP	sP	sP	NA	NA
chr1	20391000	20392200	sE	wE	aE	gE	ENSPPYG00000000128
chr1	20393600	20394600	wE	sE	aE	gE	ENSPPYG00000000128
chr1	20398800	20400000	wE	sE	aE	gE	ENSPPYG00000000128
chr1	20401600	20402000	wE	wE	wE	gE	ENSPPYG00000000128
chr1	20405800	20409600	sP	sP	sP	P	ENSPPYG00000000128
chr1	20426200	20427200	wE	wE	wE	NA	NA
chr1	20447600	20450400	wE	wE	wE	NA	NA
chr1	20452000	20453000	wE	pE	aE	NA	NA
chr1	20486000	20487600	wE	wE	wE	NA	NA
chr1	20494800	20495600	wE	wE	wE	NA	NA
chr1	20498600	20501000	sE	sE	sE	NA	NA
chr1	20503800	20506600	sE	wE	aE	NA	NA
chr1	20510400	20511800	wE	wE	wE	NA	NA
chr1	20515000	20519600	sE	sE	sE	NA	NA
chr1	20521000	20528200	sE	sE	sE	NA	NA
chr1	20544600	20545000	wE	wE	wE	NA	NA
chr1	20553200	20560400	sE	sE	sE	NA	NA
chr1	20563600	20564000	wE	wE	wE	NA	NA
chr1	20655400	20655600	wP	wE	P/E	NA	NA
chr1	20660200	20663800	wE	sE	aE	NA	NA
chr1	20688200	20690000	wE	pE	aE	NA	NA
chr1	20723800	20724800	wE	wE	wE	NA	NA
chr1	20740200	20742200	wE	wE	wE	NA	NA
chr1	20765600	20773000	wE	sE	aE	NA	NA
chr1	20806000	20808000	wE	wE	wE	NA	NA
chr1	20819600	20820400	wE	wE	wE	NA	NA
chr1	20825800	20827400	wE	wE	wE	NA	NA
chr1	20830200	20831600	sE	wE	aE	NA	NA
chr1	20836600	20840600	sE	sE	sE	NA	NA
chr1	20841800	20843600	wE	wE	wE	NA	NA
chr1	20844000	20846600	wE	sE	aE	NA	NA
chr1	20851000	20851600	wE	wE	wE	NA	NA
chr1	20856800	20859400	sE	sP	P/E	NA	NA
chr1	20873000	20874600	wE	wE	wE	NA	NA
chr1	20876000	20876200	wP	wE	P/E	NA	NA
chr1	20934800	20937600	pP	pP	pP	P	ENSPPYG00000000130
chr1	20939000	20939800	pE	pE	pE	prE	ENSPPYG00000000130
chr1	20967800	20971800	pE	wE	aE	NA	NA
chr1	20982800	20983800	wE	wE	wE	P	ENSPPYG00000000131
chr1	20985000	20988000	sE	sE	sE	prE	ENSPPYG00000000131
chr1	21094400	21095000	wP	sE	P/E	NA	NA
chr1	21095600	21095800	wE	wE	wE	NA	NA
chr1	21104600	21110800	sP	sP	sP	PiE	ENSPPYG00000000135,ENSPPYG00000000142
chr1	21113200	21113800	wE	pE	aE	gE	ENSPPYG00000000134
chr1	21115200	21115600	wE	wE	wE	gE	ENSPPYG00000000134
chr1	21126000	21126600	Non-re	pE	E/Non-re	gE	ENSPPYG00000000134
chr1	21129800	21142600	pE	sP	P/E	P	ENSPPYG00000000135
chr1	21143800	21144000	Non-re	wP	P/Non-re	gE	ENSPPYG00000000134
chr1	21147000	21147200	wE	wE	wE	gE	ENSPPYG00000000134
chr1	21150200	21151400	pE	pE	pE	gE	ENSPPYG00000000134
chr1	21179600	21180400	Non-re	pE	E/Non-re	P	ENSPPYG00000000137
chr1	21187200	21192200	sP	sP	sP	P	ENSPPYG00000000138
chr1	21218000	21219600	pE	pP	P/E	gE	ENSPPYG00000000139
chr1	21242800	21244000	wE	wE	wE	prE	ENSPPYG00000000134
chr1	21314200	21315200	wE	sE	aE	gE	ENSPPYG00000000139
chr1	21386400	21387800	pE	sP	P/E	P	ENSPPYG00000000141
chr1	21422800	21424600	sE	sE	sE	gE	ENSPPYG00000000142
chr1	21425600	21427000	sE	sE	sE	prE	ENSPPYG00000000143
chr1	21431600	21434800	sP	sP	sP	P	ENSPPYG00000000142
chr1	21455200	21455600	Non-re	sE	E/Non-re	gE	ENSPPYG00000000145
chr1	21459000	21464400	sP	sP	sP	P	ENSPPYG00000000145
chr1	21496800	21500400	sP	sP	sP	P	ENSPPYG00000000146
chr1	21503600	21508000	sP	sP	sP	P	ENSPPYG00000000147
chr1	21517000	21529800	sP	sP	sP	P	ENSPPYG00000000148
chr1	21535000	21535600	wE	wE	wE	prE	ENSPPYG00000000148
chr1	21567800	21568600	pE	pE	pE	gE	ENSPPYG00000000150
chr1	21570400	21571000	wE	wE	wE	gE	ENSPPYG00000000150
chr1	21597400	21598000	wP	pE	P/E	gE	ENSPPYG00000000150
chr1	21598600	21600400	pE	pE	pE	P	ENSPPYG00000000150
chr1	21635400	21638800	pE	pP	P/E	P	ENSPPYG00000000151
chr1	21798400	21801000	pP	sP	aP	NA	NA
chr1	21801800	21802000	wE	wE	wE	NA	NA
chr1	21806800	21808600	wE	sE	aE	gE	ENSPPYG00000000153
chr1	21813600	21814400	sE	sE	sE	gE	ENSPPYG00000000153
chr1	21820400	21824200	sE	sE	sE	gE	ENSPPYG00000000153
chr1	21841600	21842600	Non-re	sE	E/Non-re	gE	ENSPPYG00000000153
chr1	21844400	21845000	Non-re	sE	E/Non-re	gE	ENSPPYG00000000153
chr1	21847000	21848400	sE	sE	sE	prE	ENSPPYG00000000154
chr1	21849800	21851000	sE	sE	sE	prE	ENSPPYG00000000154
chr1	21851400	21858600	sP	sP	sP	P	ENSPPYG00000000153
chr1	21862400	21864400	sP	wE	P/E	prE	ENSPPYG00000000153
chr1	21867000	21868000	sE	sE	sE	NA	NA
chr1	21983000	21983400	wE	wE	wE	gE	ENSPPYG00000000155
chr1	22001800	22002000	Non-re	wE	E/Non-re	gE	ENSPPYG00000000155
chr1	22031600	22032400	wE	sE	aE	gE	ENSPPYG00000000155
chr1	22034200	22036000	sE	sE	sE	gE	ENSPPYG00000000155
chr1	22037600	22040200	sP	sP	sP	P	ENSPPYG00000000155
chr1	22059800	22061200	pP	sP	aP	NA	NA
chr1	22300000	22311800	pP	pP	pP	P	ENSPPYG00000000158
chr1	22312800	22314600	sE	wE	aE	gE	ENSPPYG00000000158
chr1	22320400	22326000	sE	sE	sE	gE	ENSPPYG00000000158
chr1	22411400	22414000	sE	wE	aE	gE	ENSPPYG00000000158
chr1	22428200	22430800	sE	sE	sE	gE	ENSPPYG00000000158
chr1	22490800	22491800	sE	sE	sE	gE	ENSPPYG00000000158
chr1	22633200	22637000	sE	sE	sE	gE	ENSPPYG00000000158
chr1	22640600	22641200	wE	sE	aE	gE	ENSPPYG00000000158
chr1	22686200	22691000	sP	sP	sP	P	ENSPPYG00000000159
chr1	22699800	22700400	wE	wE	wE	NA	NA
chr1	22714800	22715600	wE	wE	wE	NA	NA
chr1	22727600	22728000	wE	wE	wE	NA	NA
chr1	22732400	22734800	sE	wE	aE	gE	ENSPPYG00000000160
chr1	22744600	22746600	sE	sE	sE	gE	ENSPPYG00000000160
chr1	22747200	22751000	sE	sE	sE	gE	ENSPPYG00000000160
chr1	22760000	22763200	sP	sP	sP	P	ENSPPYG00000000160
chr1	22769200	22770000	wE	wE	wE	prE	ENSPPYG00000000160
chr1	22801400	22802600	sE	wE	aE	PiE	ENSPPYG00000000159,ENSPPYG00000000161
chr1	22803600	22804800	wE	wE	wE	PiE	ENSPPYG00000000161
chr1	22835200	22837000	sE	wE	aE	PiE	ENSPPYG00000000161
chr1	22844400	22845200	wE	wE	wE	NA	NA
chr1	22894200	22904800	sP	pP	aP	P	ENSPPYG00000000161
chr1	22909600	22912000	sE	wE	aE	PiE	ENSPPYG00000000161
chr1	22931000	22933200	sP	sP	sP	gE	ENSPPYG00000000161
chr1	22936200	22939200	sE	sE	sE	gE	ENSPPYG00000000161
chr1	22940400	22945600	sE	sE	sE	gE	ENSPPYG00000000161
chr1	22946600	22949600	sE	wE	aE	PiE	ENSPPYG00000000161
chr1	22950800	22961400	sE	sE	sE	PiE	ENSPPYG00000000161
chr1	22970600	22980600	sE	wE	aE	gE	ENSPPYG00000000161
chr1	22989800	22993000	sE	wE	aE	gE	ENSPPYG00000000161
chr1	23001800	23003800	sE	wE	aE	gE	ENSPPYG00000000161
chr1	23009200	23010600	sE	wE	aE	EiE	ENSPPYG00000000161
chr1	23069400	23070800	wE	wE	wE	gE	ENSPPYG00000000162
chr1	23090000	23092600	pE	pE	pE	P	ENSPPYG00000000162
chr1	23093600	23094600	wE	wE	wE	prE	ENSPPYG00000000162
chr1	23123400	23124200	wE	wE	wE	NA	NA
chr1	23150400	23153600	wE	wE	wE	NA	NA
chr1	23264600	23265200	Non-re	sE	E/Non-re	gE	ENSPPYG00000000164
chr1	23268000	23269800	sE	sE	sE	gE	ENSPPYG00000000164
chr1	23273800	23274600	sE	sE	sE	PiE	ENSPPYG00000000165
chr1	23282800	23291200	sE	sE	sE	gE	ENSPPYG00000000164
chr1	23292800	23293600	wE	wE	wE	NA	NA
chr1	23294600	23295800	wE	wE	wE	PiE	ENSPPYG00000000165
chr1	23300600	23303400	sE	sE	sE	NA	NA
chr1	23304400	23304600	Non-re	wE	E/Non-re	NA	NA
chr1	23311400	23312000	wE	wE	wE	NA	NA
chr1	23313400	23314800	wE	wE	wE	NA	NA
chr1	23339600	23345000	sP	sP	sP	P	ENSPPYG00000000165
chr1	23369800	23372400	sE	sE	sE	gE	ENSPPYG00000000165
chr1	23386400	23388000	sE	sE	sE	gE	ENSPPYG00000000165
chr1	23410400	23412400	sE	sE	sE	gE	ENSPPYG00000000165
chr1	23433800	23435400	pP	pP	pP	P	ENSPPYG00000000166
chr1	23458800	23459400	wE	wE	wE	NA	NA
chr1	23474200	23486200	sP	sP	sP	P	ENSPPYG00000029541
chr1	23502200	23510400	sE	sE	sE	P	ENSPPYG00000000167
chr1	23538200	23539000	wE	wE	wE	PiE	ENSPPYG00000029541
chr1	23540600	23543000	pP	pP	pP	PiE	ENSPPYG00000000168,ENSPPYG00000000169,ENSPPYG00000029541
chr1	23548800	23553000	sP	wE	P/E	EiE	ENSPPYG00000000168,ENSPPYG00000000169,ENSPPYG00000029541
chr1	23557200	23558600	sP	sP	sP	NA	NA
chr1	23560400	23561600	wE	wE	wE	NA	NA
chr1	23568800	23571200	wE	wE	wE	NA	NA
chr1	23581400	23586000	sP	sP	sP	PiE	ENSPPYG00000000168,ENSPPYG00000000169
chr1	23586800	23587600	wE	wE	wE	NA	NA
chr1	23603400	23610200	sP	sP	sP	P	ENSPPYG00000000168
chr1	23627600	23628400	wE	wE	wE	EiE	ENSPPYG00000000168,ENSPPYG00000000169
chr1	23639800	23644600	sE	wE	aE	PiE	ENSPPYG00000000168,ENSPPYG00000000169
chr1	23659800	23661600	wE	wE	wE	PiE	ENSPPYG00000000169
chr1	23666400	23677000	sP	sP	sP	P	ENSPPYG00000000169
chr1	23679000	23686000	sE	sE	sE	PiE	ENSPPYG00000000168,ENSPPYG00000000169
chr1	23692800	23696400	sP	sE	P/E	PiE	ENSPPYG00000000169
chr1	23731400	23731800	wE	wE	wE	NA	NA
chr1	23743400	23746600	sP	sP	sP	P	ENSPPYG00000000171
chr1	23751000	23753200	sE	sE	sE	NA	NA
chr1	23769000	23772600	sE	wE	aE	prE	ENSPPYG00000000172
chr1	23783800	23789000	sP	sP	sP	prE	ENSPPYG00000029911
chr1	23789600	23790000	Non-re	sE	E/Non-re	prE	ENSPPYG00000029911
chr1	23820800	23823000	sE	sE	sE	gE	ENSPPYG00000029911
chr1	23879800	23881800	sP	pP	aP	NA	NA
chr1	23890800	23892000	pE	pE	pE	NA	NA
chr1	23922000	23929400	sP	sP	sP	P	ENSPPYG00000000174
chr1	23951000	23951200	wE	wE	wE	NA	NA
chr1	23952000	23956400	wE	sE	aE	NA	NA
chr1	23962400	23963600	wE	wE	wE	NA	NA
chr1	24052400	24054400	wE	wE	wE	prE	ENSPPYG00000000175
chr1	24059400	24066400	pP	pP	pP	P	ENSPPYG00000000175
chr1	24201800	24202400	wE	wE	wE	gE	ENSPPYG00000000175
chr1	24212400	24213800	wE	wE	wE	gE	ENSPPYG00000000175
chr1	24241800	24243400	sP	wP	aP	EiE	ENSPPYG00000000168,ENSPPYG00000000169
chr1	24254600	24258800	wE	wE	wE	NA	NA
chr1	24264200	24268800	sE	sE	sE	PiE	ENSPPYG00000000176
chr1	24280600	24288600	sP	sP	sP	P	ENSPPYG00000000176
chr1	24302600	24303000	sE	sE	sE	prE	ENSPPYG00000000177
chr1	24313800	24316000	pE	pE	pE	NA	NA
chr1	24364200	24366200	sE	wE	aE	NA	NA
chr1	24368800	24372800	wE	wE	wE	gE	ENSPPYG00000000178
chr1	24461200	24461400	wP	wP	wP	NA	NA
chr1	24813000	24814800	sP	pP	aP	NA	NA
chr1	24862000	24862400	wE	wE	wE	NA	NA
chr1	24863200	24866400	sE	wE	aE	NA	NA
chr1	24869000	24872400	wE	wE	wE	NA	NA
chr1	24934000	24934800	wE	wE	wE	NA	NA
chr1	24962600	24967600	sE	sE	sE	NA	NA
chr1	24971600	24973200	sE	wE	aE	NA	NA
chr1	24991200	24993000	sE	wE	aE	NA	NA
chr1	25006000	25012000	sE	wE	aE	gE	ENSPPYG00000000181
chr1	25018600	25018800	wP	wP	wP	gE	ENSPPYG00000000181
chr1	25028400	25030200	sE	wE	aE	gE	ENSPPYG00000000181
chr1	25036800	25037800	wE	wE	wE	gE	ENSPPYG00000000181
chr1	25090000	25093600	sP	sP	sP	gE	ENSPPYG00000000181
chr1	25100200	25103200	sE	sE	sE	gE	ENSPPYG00000000181
chr1	25105000	25110200	pP	pP	pP	P	ENSPPYG00000000181
chr1	25181800	25182600	wE	wE	wE	NA	NA
chr1	25184200	25185400	wE	wE	wE	NA	NA
chr1	25225600	25225800	wE	wE	wE	NA	NA
chr1	25226800	25229600	sE	sE	sE	NA	NA
chr1	25233200	25241400	sE	sE	sE	NA	NA
chr1	25242000	25250200	sE	sE	sE	NA	NA
chr1	25275600	25275800	Non-re	wE	E/Non-re	NA	NA
chr1	25278200	25279000	sE	sE	sE	NA	NA
chr1	25279400	25282400	sE	sE	sE	NA	NA
chr1	25282800	25283200	wE	wE	wE	NA	NA
chr1	25287600	25292600	sE	sE	sE	NA	NA
chr1	25324400	25326600	sE	sE	sE	gE	ENSPPYG00000000182
chr1	25328200	25330200	sE	sE	sE	gE	ENSPPYG00000000182
chr1	25331000	25332200	sE	sE	sE	gE	ENSPPYG00000000182
chr1	25341400	25342800	sE	sE	sE	gE	ENSPPYG00000000182
chr1	25344600	25345000	sE	sE	sE	gE	ENSPPYG00000000182
chr1	25376800	25382200	sP	sP	sP	P	ENSPPYG00000000183
chr1	25404000	25405200	wE	sE	aE	P	ENSPPYG00000028663
chr1	25406200	25412200	sP	sP	sP	P	ENSPPYG00000000184
chr1	25475800	25481200	sE	sE	sE	prE	ENSPPYG00000023873
chr1	25483600	25483800	Non-re	wE	E/Non-re	prE	ENSPPYG00000023873
chr1	25533400	25535600	wE	wE	wE	NA	NA
chr1	25538400	25540000	wE	wE	wE	NA	NA
chr1	25541000	25546400	sE	sE	sE	NA	NA
chr1	25547400	25548400	sE	sE	sE	NA	NA
chr1	25551800	25552400	wE	wE	wE	NA	NA
chr1	25556000	25556800	wE	sE	aE	NA	NA
chr1	25557200	25558400	wE	sE	aE	NA	NA
chr1	25562800	25563600	sE	sE	sE	NA	NA
chr1	25565800	25566400	wE	wE	wE	NA	NA
chr1	25568200	25571000	sE	sE	sE	NA	NA
chr1	25572000	25575000	sP	sP	sP	EiE	ENSPPYG00000023873
chr1	25602000	25603600	sE	sE	sE	gE	ENSPPYG00000000185
chr1	25635400	25639000	sP	sP	sP	P	ENSPPYG00000000185
chr1	25686600	25686800	wE	wE	wE	NA	NA
chr1	25688200	25688800	wE	wE	wE	NA	NA
chr1	25702600	25703200	wE	wE	wE	NA	NA
chr1	25710600	25712600	wE	sE	aE	NA	NA
chr1	25713600	25715200	wE	wE	wE	NA	NA
chr1	25743000	25743600	pE	wE	aE	NA	NA
chr1	25753800	25763600	pP	sP	aP	P	ENSPPYG00000000186
chr1	25767000	25767200	wE	wE	wE	gE	ENSPPYG00000000186
chr1	25768600	25772800	wE	sE	aE	gE	ENSPPYG00000000186
chr1	25777800	25778800	wE	wE	wE	gE	ENSPPYG00000000186
chr1	25780200	25780600	wE	wE	wE	gE	ENSPPYG00000000186
chr1	25789800	25790800	Non-re	sE	E/Non-re	gE	ENSPPYG00000000186
chr1	25817600	25818000	Non-re	wE	E/Non-re	gE	ENSPPYG00000000186
chr1	25829200	25830000	wE	sE	aE	gE	ENSPPYG00000000187
chr1	25852800	25853600	wP	sP	aP	gE	ENSPPYG00000000187
chr1	25854800	25855200	Non-re	wE	E/Non-re	gE	ENSPPYG00000000187
chr1	25861600	25865000	wE	sE	aE	gE	ENSPPYG00000000187
chr1	25871200	25871800	wE	wE	wE	gE	ENSPPYG00000000187
chr1	25893600	25896800	wE	sE	aE	P	ENSPPYG00000000187
chr1	25899200	25903200	wE	sE	aE	prE	ENSPPYG00000000187
chr1	25934000	25936400	wE	wE	wE	P	ENSPPYG00000000188
chr1	25939800	25940200	Non-re	wE	E/Non-re	gE	ENSPPYG00000000188
chr1	25967400	25967600	Non-re	wE	E/Non-re	gE	ENSPPYG00000000188
chr1	25969000	25970800	pE	wE	aE	gE	ENSPPYG00000000188
chr1	25987800	25988600	wE	wE	wE	gE	ENSPPYG00000000188
chr1	26022400	26026400	wE	wE	wE	gE	ENSPPYG00000000188
chr1	26041000	26041800	Non-re	wE	E/Non-re	NA	NA
chr1	26061800	26062000	Non-re	wE	E/Non-re	NA	NA
chr1	26065600	26068800	sE	sE	sE	NA	NA
chr1	26071800	26072000	wE	wE	wE	NA	NA
chr1	26075000	26075200	Non-re	wE	E/Non-re	NA	NA
chr1	26080200	26082800	wE	sE	aE	NA	NA
chr1	26083400	26087800	wE	sE	aE	NA	NA
chr1	26154000	26155200	wE	wE	wE	NA	NA
chr1	26182000	26183400	pE	pE	pE	P	ENSPPYG00000000189
chr1	26204200	26210800	pP	pP	pP	P	ENSPPYG00000000190
chr1	26278200	26280400	sE	wE	aE	gE	ENSPPYG00000000190
chr1	26387600	26396600	sE	wE	aE	NA	NA
chr1	26397600	26406000	sE	pE	aE	NA	NA
chr1	26436600	26439600	sP	pP	aP	NA	NA
chr1	26449000	26450600	sE	pP	P/E	NA	NA
chr1	26453800	26454000	wP	wP	wP	NA	NA
chr1	26459000	26459400	wE	wP	P/E	NA	NA
chr1	26461200	26464000	sE	wE	aE	NA	NA
chr1	26480800	26482600	sE	wE	aE	NA	NA
chr1	26485000	26485600	wE	wE	wE	NA	NA
chr1	26507000	26508000	sP	sP	sP	NA	NA
chr1	26550600	26551400	wE	wE	wE	NA	NA
chr1	26615400	26619600	wE	wE	wE	gE	ENSPPYG00000000192
chr1	26621200	26621400	wE	wE	wE	gE	ENSPPYG00000000192
chr1	26688400	26689600	wE	wE	wE	NA	NA
chr1	26696200	26698800	sE	wE	aE	NA	NA
chr1	26705200	26707400	sE	sE	sE	NA	NA
chr1	26708200	26708600	wE	wE	wE	NA	NA
chr1	26740800	26742000	sE	wE	aE	NA	NA
chr1	26780800	26781000	wE	wE	wE	gE	ENSPPYG00000000193
chr1	26782000	26791000	sP	sP	sP	P	ENSPPYG00000000193
chr1	26857800	26858800	wE	wE	wE	NA	NA
chr1	26860200	26860400	Non-re	wE	E/Non-re	gE	ENSPPYG00000000194
chr1	26873800	26879400	sE	sE	sE	gE	ENSPPYG00000000195
chr1	26893400	26894400	wE	sE	aE	prE	ENSPPYG00000000196
chr1	26894800	26900600	sP	sP	sP	P	ENSPPYG00000000196
chr1	26906200	26906800	wE	sE	aE	prE	ENSPPYG00000000195
chr1	26923400	26924000	wE	wE	wE	gE	ENSPPYG00000000196
chr1	26925000	26926000	sE	sE	sE	gE	ENSPPYG00000000196
chr1	26963400	26968200	sE	sE	sE	PiE	ENSPPYG00000000196
chr1	26973000	26977600	sP	sP	sP	PiE	ENSPPYG00000000196,ENSPPYG00000000198
chr1	26998800	27003000	sP	sP	sP	P	ENSPPYG00000000197
chr1	27029800	27040200	sP	sP	sP	P	ENSPPYG00000000198
chr1	27057400	27058200	sE	sE	sE	PiE	ENSPPYG00000000198
chr1	27112600	27113600	sP	sP	sP	EiE	ENSPPYG00000000196,ENSPPYG00000000198
chr1	27116400	27118400	wP	wP	wP	NA	NA
chr1	27127600	27128000	wE	wP	P/E	NA	NA
chr1	27453400	27456000	sE	sE	sE	NA	NA
chr1	27517600	27517800	wE	wE	wE	NA	NA
chr1	27519600	27523200	wE	sE	aE	NA	NA
chr1	27529600	27530200	wE	wE	wE	NA	NA
chr1	27546000	27547000	wE	wE	wE	NA	NA
chr1	27567800	27569400	wE	wE	wE	EiE	ENSPPYG00000000200,ENSPPYG00000025298
chr1	27571800	27572600	wE	wE	wE	NA	NA
chr1	27576600	27580200	sE	sE	sE	NA	NA
chr1	27581400	27582600	wE	wE	wE	NA	NA
chr1	27586800	27588400	wE	wE	wE	NA	NA
chr1	27619200	27622000	sE	wE	aE	NA	NA
chr1	27632400	27641200	sE	sE	sE	NA	NA
chr1	27651000	27656200	sE	sE	sE	NA	NA
chr1	27657000	27658200	sE	wE	aE	NA	NA
chr1	27711000	27714000	sE	wE	aE	NA	NA
chr1	27720600	27727800	sE	wE	aE	NA	NA
chr1	27729400	27731000	wE	wE	wE	NA	NA
chr1	27732600	27735000	wE	wE	wE	NA	NA
chr1	27743200	27743800	wE	wE	wE	NA	NA
chr1	27763000	27763800	wE	wE	wE	NA	NA
chr1	27767800	27768000	Non-re	wE	E/Non-re	NA	NA
chr1	27769400	27770000	wE	wE	wE	NA	NA
chr1	27772600	27773000	wE	wE	wE	prE	ENSPPYG00000025298
chr1	27774000	27774600	Non-re	wE	E/Non-re	prE	ENSPPYG00000025298
chr1	27778200	27782800	sE	sE	sE	P	ENSPPYG00000025298
chr1	27784000	27784400	wE	wE	wE	NA	NA
chr1	27787800	27788800	wE	wE	wE	NA	NA
chr1	27789200	27792200	wE	sE	aE	NA	NA
chr1	27795000	27799200	sE	sE	sE	PiE	ENSPPYG00000000200
chr1	27811000	27812200	wE	sE	aE	PiE	ENSPPYG00000000200
chr1	27815000	27815400	wE	wE	wE	NA	NA
chr1	27817600	27820000	wE	sE	aE	NA	NA
chr1	27822600	27831000	sE	sE	sE	PiE	ENSPPYG00000000200,ENSPPYG00000025298
chr1	27836000	27847000	sE	sE	sE	PiE	ENSPPYG00000000200,ENSPPYG00000025298
chr1	27848000	27848200	wE	wE	wE	NA	NA
chr1	27861000	27864000	wE	sE	aE	PiE	ENSPPYG00000000200
chr1	27868200	27869200	wE	wE	wE	EiE	ENSPPYG00000000200,ENSPPYG00000025298
chr1	27872200	27874200	wE	sE	aE	PiE	ENSPPYG00000000200
chr1	27874600	27888200	sP	sP	sP	P	ENSPPYG00000000200
chr1	27888600	27899400	sE	sE	sE	PiE	ENSPPYG00000000200
chr1	27899800	27901800	sE	sE	sE	gE	ENSPPYG00000000200
chr1	27917600	27918600	sE	sE	sE	gE	ENSPPYG00000000200
chr1	27931400	27931800	Non-re	wE	E/Non-re	NA	NA
chr1	27949600	27953400	wE	wE	wE	NA	NA
chr1	28200400	28201200	wE	wE	wE	NA	NA
chr1	28366800	28367600	Non-re	wE	E/Non-re	NA	NA
chr1	28421200	28422400	wE	wE	wE	NA	NA
chr1	28422800	28424800	wE	wE	wE	NA	NA
chr1	28451000	28452000	wE	wE	wE	NA	NA
chr1	28458800	28459600	Non-re	wE	E/Non-re	NA	NA
chr1	28482400	28483400	wE	wE	wE	NA	NA
chr1	28575200	28580800	sE	sE	sE	NA	NA
chr1	28601200	28601600	wE	wE	wE	NA	NA
chr1	28602800	28603000	wE	wE	wE	NA	NA
chr1	28653600	28655000	sE	wE	aE	NA	NA
chr1	28656000	28656400	wE	wE	wE	NA	NA
chr1	28763000	28764600	pE	pE	pE	NA	NA
chr1	28769400	28770400	pE	pE	pE	NA	NA
chr1	28777000	28778600	pP	pP	pP	P	ENSPPYG00000000202
chr1	28829800	28830000	wP	Non-re	P/Non-re	NA	NA
chr1	28871400	28872000	Non-re	sE	E/Non-re	gE	ENSPPYG00000000204
chr1	28892400	28893800	wE	wE	wE	gE	ENSPPYG00000000204
chr1	28898600	28899400	Non-re	wP	P/Non-re	gE	ENSPPYG00000000204
chr1	28910800	28911800	pE	wP	P/E	P	ENSPPYG00000000204
chr1	28980800	28982400	pE	pP	P/E	P	ENSPPYG00000000205
chr1	29158000	29162400	pP	pE	P/E	P	ENSPPYG00000000206
chr1	29365600	29367800	wE	wE	wE	NA	NA
chr1	29441400	29442400	wE	wE	wE	prE	ENSPPYG00000000207
chr1	29449800	29458800	sP	sP	sP	P	ENSPPYG00000000207
chr1	29475600	29480000	sE	sE	sE	gE	ENSPPYG00000000207
chr1	29481000	29485800	sE	sE	sE	gE	ENSPPYG00000000207
chr1	29494000	29503600	sE	sE	sE	PiE	ENSPPYG00000000207
chr1	29507200	29509600	sE	sE	sE	prE	ENSPPYG00000026566
chr1	29542000	29543000	sE	sE	sE	gE	ENSPPYG00000000207
chr1	29552400	29553800	Non-re	sE	E/Non-re	gE	ENSPPYG00000000207
chr1	29554200	29555200	Non-re	sE	E/Non-re	gE	ENSPPYG00000000207
chr1	29571600	29573000	Non-re	sE	E/Non-re	gE	ENSPPYG00000000207
chr1	29574000	29574600	Non-re	sE	E/Non-re	gE	ENSPPYG00000000207
chr1	29583200	29584400	sE	sE	sE	gE	ENSPPYG00000000208
chr1	29599200	29600000	sE	wE	aE	prE	ENSPPYG00000027369
chr1	29620400	29621600	sE	sE	sE	gE	ENSPPYG00000000208
chr1	29624800	29626000	Non-re	sE	E/Non-re	gE	ENSPPYG00000000208
chr1	29633800	29639000	sP	sP	sP	P	ENSPPYG00000000208
chr1	29641000	29642000	wP	wP	wP	P	ENSPPYG00000000209
chr1	29643400	29644000	wP	wE	P/E	prE	ENSPPYG00000000208
chr1	29645200	29647400	sE	sE	sE	prE	ENSPPYG00000000208
chr1	29681000	29686200	sP	sP	sP	P	ENSPPYG00000000210
chr1	29689000	29689200	Non-re	wE	E/Non-re	gE	ENSPPYG00000000210
chr1	29692200	29693000	sE	sE	sE	gE	ENSPPYG00000000210
chr1	29697800	29700600	sE	sE	sE	gE	ENSPPYG00000000210
chr1	29720000	29720400	Non-re	sE	E/Non-re	gE	ENSPPYG00000000210
chr1	29733800	29734400	Non-re	sE	E/Non-re	gE	ENSPPYG00000000210
chr1	29759600	29761200	sE	sE	sE	gE	ENSPPYG00000000210
chr1	29808400	29809200	pE	pE	pE	P	ENSPPYG00000000211
chr1	29924600	29925600	wE	wE	wE	EiE	ENSPPYG00000000213
chr1	29938400	29938800	wE	wE	wE	NA	NA
chr1	29959800	29961000	pE	wE	aE	NA	NA
chr1	30071000	30077200	wE	wE	wE	NA	NA
chr1	30118200	30120400	wE	pE	aE	NA	NA
chr1	30148000	30149400	wE	wE	wE	NA	NA
chr1	30214400	30215000	wP	wP	wP	NA	NA
chr1	30239000	30241000	wE	wE	wE	NA	NA
chr1	30256200	30257600	wE	sE	aE	NA	NA
chr1	30263600	30264400	wE	sE	aE	NA	NA
chr1	30283800	30285200	pE	wE	aE	NA	NA
chr1	30302200	30302600	Non-re	wE	E/Non-re	NA	NA
chr1	30305000	30306400	wE	wE	wE	NA	NA
chr1	30334800	30337400	wE	sE	aE	NA	NA
chr1	30337800	30338600	wE	wE	wE	NA	NA
chr1	30341600	30342000	Non-re	wE	E/Non-re	NA	NA
chr1	30345600	30346000	Non-re	wE	E/Non-re	NA	NA
chr1	30376600	30377800	wE	wE	wE	NA	NA
chr1	30413200	30414200	wE	wE	wE	NA	NA
chr1	30527800	30528000	Non-re	wE	E/Non-re	NA	NA
chr1	30529000	30532000	wE	sE	aE	NA	NA
chr1	30534200	30534800	Non-re	wE	E/Non-re	NA	NA
chr1	30554800	30555200	Non-re	wE	E/Non-re	gE	ENSPPYG00000000212
chr1	30557400	30568800	sE	sE	sE	PiE	ENSPPYG00000000212
chr1	30570400	30579800	sP	sP	sP	P	ENSPPYG00000000212
chr1	30658600	30659800	wE	sE	aE	PiE	ENSPPYG00000000212
chr1	30661200	30662000	wE	wE	wE	NA	NA
chr1	30663400	30663600	wE	wE	wE	NA	NA
chr1	30667400	30667800	wE	wE	wE	NA	NA
chr1	30674200	30674600	Non-re	wE	E/Non-re	NA	NA
chr1	30682800	30683200	wE	wE	wE	NA	NA
chr1	30690200	30690800	wE	wE	wE	NA	NA
chr1	30692600	30693000	Non-re	wE	E/Non-re	NA	NA
chr1	30709800	30710400	wE	wE	wE	NA	NA
chr1	30719600	30720000	Non-re	wE	E/Non-re	NA	NA
chr1	30730000	30743200	sE	sE	sE	NA	NA
chr1	30782400	30783800	wE	sE	aE	NA	NA
chr1	30785800	30786800	wE	wE	wE	NA	NA
chr1	30804600	30805000	wE	wE	wE	NA	NA
chr1	30811800	30812000	wE	wE	wE	NA	NA
chr1	30935800	30936400	wE	wP	P/E	NA	NA
chr1	30952600	30953400	wE	wE	wE	NA	NA
chr1	30962200	30964400	wE	wE	wE	NA	NA
chr1	31005000	31006600	wE	wE	wE	NA	NA
chr1	31028800	31029400	wE	wE	wE	NA	NA
chr1	31037400	31038400	wE	wE	wE	NA	NA
chr1	31054000	31055800	sE	wE	aE	NA	NA
chr1	31066400	31067200	wE	wE	wE	NA	NA
chr1	31079400	31081600	wE	sE	aE	NA	NA
chr1	31086000	31086400	Non-re	wE	E/Non-re	NA	NA
chr1	31106600	31110200	wE	sE	aE	NA	NA
chr1	31110800	31114800	wE	sE	aE	NA	NA
chr1	31116400	31117000	Non-re	wE	E/Non-re	NA	NA
chr1	31156400	31157000	wE	wE	wE	NA	NA
chr1	31179200	31182000	wE	sE	aE	NA	NA
chr1	31185600	31191200	sE	sE	sE	NA	NA
chr1	31200200	31201000	wE	wE	wE	NA	NA
chr1	31204400	31206400	wE	sE	aE	NA	NA
chr1	31208600	31210000	wE	wE	wE	NA	NA
chr1	31225000	31226200	wE	wE	wE	prE	ENSPPYG00000022400
chr1	31265000	31265200	Non-re	wE	E/Non-re	NA	NA
chr1	31285800	31286200	wE	wE	wE	NA	NA
chr1	31288400	31289000	wE	wE	wE	NA	NA
chr1	31299600	31299800	wE	wE	wE	NA	NA
chr1	31300600	31304600	wE	sE	aE	NA	NA
chr1	31317400	31318800	wE	wE	wE	NA	NA
chr1	31332800	31333600	wE	wE	wE	gE	ENSPPYG00000000213
chr1	31365400	31365800	Non-re	wE	E/Non-re	gE	ENSPPYG00000000213
chr1	31380400	31382000	wE	wE	wE	gE	ENSPPYG00000000213
chr1	31393600	31399000	wE	sE	aE	gE	ENSPPYG00000000213
chr1	31400800	31410000	wE	sE	aE	gE	ENSPPYG00000000213
chr1	31412200	31414000	wE	sE	aE	gE	ENSPPYG00000000213
chr1	31416000	31418800	wE	sE	aE	gE	ENSPPYG00000000213
chr1	31420400	31422200	Non-re	sE	E/Non-re	gE	ENSPPYG00000000213
chr1	31427000	31427200	Non-re	wE	E/Non-re	gE	ENSPPYG00000000213
chr1	31428200	31435600	pE	sP	P/E	P	ENSPPYG00000000213
chr1	31437400	31440400	Non-re	sE	E/Non-re	prE	ENSPPYG00000000213
chr1	31443200	31444000	Non-re	wE	E/Non-re	prE	ENSPPYG00000000213
chr1	31463200	31464000	wE	sE	aE	gE	ENSPPYG00000000214
chr1	31479000	31481800	sE	sE	sE	gE	ENSPPYG00000000214
chr1	31486800	31487600	sE	wE	aE	gE	ENSPPYG00000000214
chr1	31494800	31495400	sE	wE	aE	gE	ENSPPYG00000000214
chr1	31497600	31499000	Non-re	sP	P/Non-re	P	ENSPPYG00000000214
chr1	31620800	31623000	pE	pE	pE	NA	NA
chr1	32137400	32150400	pP	sP	aP	P	ENSPPYG00000000216
chr1	32151600	32152200	Non-re	sE	E/Non-re	gE	ENSPPYG00000000216
chr1	32251400	32251800	Non-re	wE	E/Non-re	gE	ENSPPYG00000000216
chr1	32284000	32287800	Non-re	sE	E/Non-re	gE	ENSPPYG00000000216
chr1	32292000	32292800	wE	wE	wE	gE	ENSPPYG00000000216
chr1	32296000	32297200	Non-re	sE	E/Non-re	gE	ENSPPYG00000000216
chr1	32298600	32301000	Non-re	sE	E/Non-re	gE	ENSPPYG00000000216
chr1	32326800	32328000	Non-re	sE	E/Non-re	gE	ENSPPYG00000000216
chr1	32348200	32350000	Non-re	wE	E/Non-re	gE	ENSPPYG00000000216
chr1	32382600	32383400	wP	wE	P/E	NA	NA
chr1	32450600	32451000	wE	wE	wE	NA	NA
chr1	32531000	32532600	sE	sE	sE	NA	NA
chr1	32534000	32535400	sE	sE	sE	NA	NA
chr1	32536200	32537000	wE	sE	aE	NA	NA
chr1	32590800	32592600	wE	sE	aE	NA	NA
chr1	32597400	32600400	sE	sE	sE	NA	NA
chr1	32611000	32612000	wE	wE	wE	NA	NA
chr1	32679200	32679800	wE	wE	wE	NA	NA
chr1	32680800	32682000	wE	wE	wE	NA	NA
chr1	32686400	32690000	pE	pP	P/E	NA	NA
chr1	32717200	32719000	wE	wE	wE	NA	NA
chr1	32720600	32721400	wE	wE	wE	NA	NA
chr1	32733800	32736800	pP	pP	pP	NA	NA
chr1	32756000	32757600	wE	wE	wE	NA	NA
chr1	32780200	32783000	wE	sE	aE	NA	NA
chr1	32814800	32815400	wE	wE	wE	NA	NA
chr1	33115800	33117200	pE	pE	pE	gE	ENSPPYG00000000217
chr1	33248600	33249800	pE	pP	P/E	gE	ENSPPYG00000000217
chr1	33319400	33320400	wP	sP	aP	gE	ENSPPYG00000000217
chr1	33867000	33868000	wE	wE	wE	gE	ENSPPYG00000000218
chr1	34220800	34225400	wE	sE	aE	gE	ENSPPYG00000000218
chr1	34225800	34226200	wE	wE	wE	gE	ENSPPYG00000000218
chr1	34251600	34253800	sE	sE	sE	gE	ENSPPYG00000000218
chr1	34254600	34259400	sE	wE	aE	gE	ENSPPYG00000000218
chr1	34267400	34268600	wE	sE	aE	gE	ENSPPYG00000000219
chr1	34271200	34273000	sE	sE	sE	gE	ENSPPYG00000000219
chr1	34279600	34280600	Non-re	sE	E/Non-re	gE	ENSPPYG00000000219
chr1	34341800	34342600	wE	wE	wE	NA	NA
chr1	34343600	34345000	sE	wE	aE	NA	NA
chr1	34356000	34356400	Non-re	wE	E/Non-re	NA	NA
chr1	34804000	34806000	pE	pE	pE	P	ENSPPYG00000000220
chr1	34884200	34886000	sE	sE	sE	NA	NA
chr1	35248200	35248800	Non-re	sE	E/Non-re	gE	ENSPPYG00000000221
chr1	35256800	35257400	Non-re	sE	E/Non-re	gE	ENSPPYG00000000221
chr1	35268400	35270400	sE	sE	sE	gE	ENSPPYG00000000221
chr1	35270800	35275000	sE	sE	sE	gE	ENSPPYG00000000221
chr1	35279000	35286800	sP	sP	sP	P	ENSPPYG00000000221
chr1	35335200	35337000	pE	pP	P/E	NA	NA
chr1	35361200	35362600	wE	wE	wE	prE	ENSPPYG00000021461
chr1	35450000	35453200	sE	wE	aE	gE	ENSPPYG00000000222
chr1	35455600	35456800	sE	wE	aE	gE	ENSPPYG00000000222
chr1	35457600	35459200	sE	sE	sE	gE	ENSPPYG00000000222
chr1	35468200	35469800	sE	sE	sE	gE	ENSPPYG00000000222
chr1	35477600	35479800	wE	sE	aE	gE	ENSPPYG00000000222
chr1	35492800	35493800	wE	wE	wE	gE	ENSPPYG00000000222
chr1	35578800	35579400	Non-re	wE	E/Non-re	gE	ENSPPYG00000000223
chr1	35584800	35586600	Non-re	sE	E/Non-re	gE	ENSPPYG00000000223
chr1	35588400	35590800	sE	sE	sE	gE	ENSPPYG00000000223
chr1	35604600	35604800	Non-re	wE	E/Non-re	gE	ENSPPYG00000000223
chr1	35606000	35606200	Non-re	wE	E/Non-re	gE	ENSPPYG00000000223
chr1	35608600	35612600	wE	sE	aE	gE	ENSPPYG00000000223
chr1	35622800	35623200	wE	wE	wE	gE	ENSPPYG00000000223
chr1	35624200	35628200	sP	sP	sP	P	ENSPPYG00000000223
chr1	35635800	35637200	wE	wE	wE	prE	ENSPPYG00000000223
chr1	35646600	35648000	pE	pE	pE	EiE	ENSPPYG00000000223
chr1	35649000	35649600	wE	wE	wE	EiE	ENSPPYG00000000223
chr1	35722000	35723000	pE	pE	pE	NA	NA
chr1	35926600	35928800	pE	pE	pE	P	ENSPPYG00000000224
chr1	36169400	36171000	wE	wE	wE	P	ENSPPYG00000024637
chr1	36174800	36175000	Non-re	wE	E/Non-re	prE	ENSPPYG00000024637
chr1	36176200	36177000	Non-re	wE	E/Non-re	NA	NA
chr1	36213400	36214600	wE	wE	wE	NA	NA
chr1	36231400	36231600	Non-re	wE	E/Non-re	NA	NA
chr1	36241600	36242600	wE	wE	wE	NA	NA
chr1	36249000	36252400	wE	sE	aE	NA	NA
chr1	36257800	36258200	wP	pE	P/E	NA	NA
chr1	36266400	36267000	wE	wE	wE	NA	NA
chr1	36304200	36306400	wE	pE	aE	NA	NA
chr1	36617400	36619000	wE	wE	wE	NA	NA
chr1	36677400	36678000	wE	wE	wE	gE	ENSPPYG00000000226
chr1	36705200	36706000	Non-re	wE	E/Non-re	gE	ENSPPYG00000000226
chr1	36814000	36814800	wE	wE	wE	P	ENSPPYG00000000226
chr1	36836600	36837800	wE	wE	wE	NA	NA
chr1	36864200	36869800	sP	sP	sP	NA	NA
chr1	36885800	36888800	sP	sP	sP	PiE	ENSPPYG00000000227
chr1	36921200	36926800	sP	sP	sP	P	ENSPPYG00000000227
chr1	36928200	36930600	sE	sE	sE	gE	ENSPPYG00000000227
chr1	36933800	36935400	sE	sE	sE	gE	ENSPPYG00000000227
chr1	36948000	36948800	Non-re	wE	E/Non-re	gE	ENSPPYG00000000228
chr1	36960000	36961000	wE	wE	wE	gE	ENSPPYG00000000228
chr1	36977200	36978200	wE	wE	wE	PiE	ENSPPYG00000000228
chr1	36986800	36989600	pE	pE	pE	P	ENSPPYG00000000228
chr1	37023800	37024400	wE	wE	wE	NA	NA
chr1	37025400	37025600	Non-re	wE	E/Non-re	NA	NA
chr1	37062200	37063200	sE	sE	sE	gE	ENSPPYG00000000229
chr1	37066000	37067400	sE	sE	sE	PiE	ENSPPYG00000000229
chr1	37076000	37083400	sP	sP	sP	P	ENSPPYG00000000229
chr1	37096400	37097600	wP	wP	wP	gE	ENSPPYG00000000231
chr1	37102000	37105400	wE	sE	aE	PiE	ENSPPYG00000000233
chr1	37142800	37143600	sE	sE	sE	prE	ENSPPYG00000000233
chr1	37150400	37157000	sP	sP	sP	P	ENSPPYG00000000233
chr1	37158600	37159000	Non-re	sE	E/Non-re	prE	ENSPPYG00000000232
chr1	37162800	37163400	sE	sE	sE	gE	ENSPPYG00000000233
chr1	37186600	37192400	sE	sE	sE	PiE	ENSPPYG00000000235
chr1	37219600	37222400	wE	sE	aE	NA	NA
chr1	37226800	37227000	wE	wE	wE	NA	NA
chr1	37229200	37230800	wE	wE	wE	NA	NA
chr1	37239800	37240200	pE	wE	aE	prE	ENSPPYG00000000234
chr1	37319200	37319800	wE	wE	wE	PiE	ENSPPYG00000000235
chr1	37320800	37321800	wE	sE	aE	NA	NA
chr1	37344000	37345200	sE	sE	sE	PiE	ENSPPYG00000000235
chr1	37347000	37357600	pP	pP	pP	P	ENSPPYG00000000235
chr1	37366600	37371400	sE	sE	sE	PiE	ENSPPYG00000000235
chr1	37374400	37378000	sE	wE	aE	EiE	ENSPPYG00000000235
chr1	37380200	37382800	wE	wE	wE	NA	NA
chr1	37392200	37393600	wE	wE	wE	PiE	ENSPPYG00000000235
chr1	37394800	37399000	sP	wE	P/E	PiE	ENSPPYG00000000235
chr1	37413400	37414800	wP	wP	wP	PiE	ENSPPYG00000000235
chr1	37447000	37447800	wE	wE	wE	NA	NA
chr1	37459400	37461400	wE	wE	wE	NA	NA
chr1	37474400	37476200	wE	wE	wE	NA	NA
chr1	37484000	37485600	wE	wE	wE	NA	NA
chr1	37487200	37488800	wE	wE	wE	NA	NA
chr1	37494800	37496000	wE	wE	wE	NA	NA
chr1	37503400	37505200	wE	wE	wE	NA	NA
chr1	37513200	37514600	wE	wE	wE	NA	NA
chr1	37516000	37516600	wE	wE	wE	NA	NA
chr1	37522800	37523400	wE	wE	wE	NA	NA
chr1	37530800	37531800	sE	wE	aE	gE	ENSPPYG00000000236
chr1	37539800	37542600	sP	sP	sP	P	ENSPPYG00000000236
chr1	37558800	37562200	sP	sP	sP	PiE	ENSPPYG00000000236
chr1	37574200	37574600	Non-re	wE	E/Non-re	NA	NA
chr1	37608000	37608800	Non-re	sE	E/Non-re	gE	ENSPPYG00000029432
chr1	37617400	37618400	Non-re	sE	E/Non-re	gE	ENSPPYG00000000237
chr1	37629000	37629800	sE	wE	aE	prE	ENSPPYG00000024292
chr1	37660200	37662000	sE	sE	sE	gE	ENSPPYG00000000237
chr1	37663400	37664600	sE	wE	aE	gE	ENSPPYG00000000237
chr1	37673200	37673800	Non-re	wE	E/Non-re	gE	ENSPPYG00000000237
chr1	37681400	37692000	sP	sP	sP	P	ENSPPYG00000000237
chr1	37738600	37740400	wE	wE	wE	NA	NA
chr1	37741600	37744000	sE	wE	aE	NA	NA
chr1	37752600	37753200	wE	wE	wE	NA	NA
chr1	37756800	37759200	wE	wE	wE	NA	NA
chr1	37816200	37820000	wE	wE	wE	PiE	ENSPPYG00000000237
chr1	37821800	37822600	wE	wE	wE	PiE	ENSPPYG00000000237
chr1	37846800	37849000	wE	sE	aE	NA	NA
chr1	37858400	37859400	wE	wE	wE	NA	NA
chr1	37891800	37894400	sE	sE	sE	gE	ENSPPYG00000000238
chr1	37982600	37983000	sE	sE	sE	gE	ENSPPYG00000000239
chr1	38002200	38005000	sE	sE	sE	gE	ENSPPYG00000000239
chr1	38007400	38013600	sE	sE	sE	gE	ENSPPYG00000000239
chr1	38017600	38019400	sE	sE	sE	gE	ENSPPYG00000000239
chr1	38021200	38024200	sE	sE	sE	gE	ENSPPYG00000000239
chr1	38024800	38026400	sE	sE	sE	gE	ENSPPYG00000000239
chr1	38034800	38041600	sE	sE	sE	gE	ENSPPYG00000000239
chr1	38076200	38076800	wE	wE	wE	NA	NA
chr1	38083000	38084000	wE	sE	aE	NA	NA
chr1	38098600	38099200	wE	wE	wE	NA	NA
chr1	38103600	38104600	wE	wE	wE	NA	NA
chr1	38143600	38145200	sE	sE	sE	NA	NA
chr1	38146400	38149000	wE	sE	aE	prE	ENSPPYG00000000240
chr1	38149400	38152400	sE	sE	sE	prE	ENSPPYG00000000240
chr1	38170800	38174800	sE	sE	sE	gE	ENSPPYG00000000240
chr1	38186000	38186400	sE	sE	sE	P	ENSPPYG00000024780
chr1	38222200	38222800	Non-re	wE	E/Non-re	gE	ENSPPYG00000000240
chr1	38238200	38242400	sE	sE	sE	gE	ENSPPYG00000000240
chr1	38252200	38254600	sE	sE	sE	NA	NA
chr1	38297800	38299600	wE	wE	wE	NA	NA
chr1	38301800	38303000	wE	wE	wE	NA	NA
chr1	38304000	38311800	sE	sE	sE	NA	NA
chr1	38346200	38346400	Non-re	wP	P/Non-re	NA	NA
chr1	38367200	38369000	wE	wE	wE	NA	NA
chr1	38420600	38431200	sP	sP	sP	P	ENSPPYG00000000242
chr1	38434800	38435800	wE	wE	wE	NA	NA
chr1	38490000	38492600	wE	wP	P/E	EiE	ENSPPYG00000000244
chr1	38589800	38592000	pP	sP	aP	PiE	ENSPPYG00000000244
chr1	38595600	38598600	sE	sE	sE	NA	NA
chr1	38618400	38620400	sE	sE	sE	gE	ENSPPYG00000000244
chr1	38622800	38623600	sE	sE	sE	gE	ENSPPYG00000000244
chr1	38628200	38629600	sE	sE	sE	gE	ENSPPYG00000000244
chr1	38640000	38642000	sE	sE	sE	PiE	ENSPPYG00000000244
chr1	38643400	38651200	sP	sP	sP	P	ENSPPYG00000000244
chr1	38653000	38653200	wE	wE	wE	prE	ENSPPYG00000000244
chr1	38655600	38657000	wE	wE	wE	prE	ENSPPYG00000000244
chr1	38676000	38678800	sE	sE	sE	gE	ENSPPYG00000000245
chr1	38681200	38683000	sE	sE	sE	gE	ENSPPYG00000000245
chr1	38686000	38687000	sE	sE	sE	gE	ENSPPYG00000000245
chr1	38690400	38692000	sE	sE	sE	gE	ENSPPYG00000000245
chr1	38694600	38697400	sE	sE	sE	gE	ENSPPYG00000000245
chr1	38713200	38715200	sE	sE	sE	gE	ENSPPYG00000000245
chr1	38715600	38720200	sP	sP	sP	P	ENSPPYG00000000245
chr1	38741800	38743200	wE	wE	wE	NA	NA
chr1	38847400	38851000	pP	pP	pP	P	ENSPPYG00000000247
chr1	39037600	39038400	wE	wE	wE	gE	ENSPPYG00000000247
chr1	39080400	39082000	wE	wE	wE	gE	ENSPPYG00000000247
chr1	39089600	39090400	wE	wE	wE	gE	ENSPPYG00000000247
chr1	39107400	39108400	wE	wE	wE	gE	ENSPPYG00000000247
chr1	39112800	39115800	wE	wE	wE	gE	ENSPPYG00000000247
chr1	39116200	39117200	wE	wE	wE	gE	ENSPPYG00000000247
chr1	39122600	39126400	wE	wE	wE	gE	ENSPPYG00000000247
chr1	39147400	39148600	sE	sE	sE	gE	ENSPPYG00000000247
chr1	39180000	39180600	wE	wE	wE	gE	ENSPPYG00000000247
chr1	39182400	39187000	wE	sE	aE	gE	ENSPPYG00000000247
chr1	39191200	39193200	wE	sE	aE	gE	ENSPPYG00000000247
chr1	39193600	39195800	wE	sE	aE	gE	ENSPPYG00000000247
chr1	39199400	39201400	wE	wE	wE	gE	ENSPPYG00000000247
chr1	39203400	39204600	wE	wE	wE	gE	ENSPPYG00000000247
chr1	39211200	39211800	wE	wE	wE	gE	ENSPPYG00000000247
chr1	39215000	39219200	wE	sE	aE	gE	ENSPPYG00000000247
chr1	39263400	39264400	wE	wE	wE	gE	ENSPPYG00000000247
chr1	39268000	39268600	wE	wE	wE	gE	ENSPPYG00000000247
chr1	39285800	39288200	wE	wE	wE	gE	ENSPPYG00000000247
chr1	39289200	39291400	wE	sE	aE	gE	ENSPPYG00000000247
chr1	39295400	39307600	wE	sE	aE	gE	ENSPPYG00000000247
chr1	39309800	39310000	Non-re	wE	E/Non-re	gE	ENSPPYG00000000247
chr1	39320200	39321600	wE	wE	wE	gE	ENSPPYG00000000247
chr1	39329200	39330600	wE	wE	wE	gE	ENSPPYG00000000247
chr1	39331400	39332400	wE	wE	wE	gE	ENSPPYG00000000247
chr1	39364400	39364800	wE	wE	wE	gE	ENSPPYG00000000248
chr1	39412000	39412400	wE	wE	wE	gE	ENSPPYG00000000248
chr1	39446000	39446600	sE	wE	aE	gE	ENSPPYG00000000248
chr1	39447400	39448200	sE	wE	aE	gE	ENSPPYG00000000248
chr1	39476200	39480200	sE	wE	aE	gE	ENSPPYG00000000248
chr1	39617800	39620000	sE	wE	aE	gE	ENSPPYG00000000248
chr1	39721800	39726600	sE	wE	aE	gE	ENSPPYG00000000248
chr1	39729800	39733800	sE	sE	sE	gE	ENSPPYG00000000248
chr1	39760800	39761200	wE	wE	wE	NA	NA
chr1	39762600	39763800	sE	wE	aE	NA	NA
chr1	39779200	39779800	wP	wP	wP	NA	NA
chr1	39798000	39798400	pE	pE	pE	NA	NA
chr1	39839200	39841400	pE	pE	pE	NA	NA
chr1	39857200	39859000	pE	pE	pE	P	ENSPPYG00000000249
chr1	40177200	40178400	pE	pE	pE	P	ENSPPYG00000000251
chr1	40267800	40269000	sE	wE	aE	gE	ENSPPYG00000000252
chr1	40273400	40278000	sP	sP	sP	P	ENSPPYG00000000252
chr1	40281000	40284800	wE	wE	wE	prE	ENSPPYG00000000252
chr1	40286600	40287800	sE	wE	aE	NA	NA
chr1	40290000	40291800	sE	sE	sE	prE	ENSPPYG00000000253
chr1	40297600	40299600	wE	wE	wE	P	ENSPPYG00000000253
chr1	40321400	40324200	sP	sP	sP	PiE	ENSPPYG00000000255
chr1	40331600	40332400	sE	sE	sE	gE	ENSPPYG00000000255
chr1	40336400	40339200	sP	sP	sP	PiE	ENSPPYG00000000255
chr1	40347200	40353400	sP	sP	sP	P	ENSPPYG00000000255
chr1	40356200	40357000	wE	wE	wE	EiE	ENSPPYG00000000255
chr1	40359000	40361200	wE	wE	wE	PiE	ENSPPYG00000000255
chr1	40364000	40366600	wE	sE	aE	NA	NA
chr1	40371400	40375600	wE	wE	wE	gE	ENSPPYG00000000256
chr1	40381000	40385600	wE	sE	aE	gE	ENSPPYG00000000256
chr1	40390400	40390600	wE	wE	wE	gE	ENSPPYG00000000256
chr1	40404800	40405800	wE	sE	aE	P	ENSPPYG00000000256
chr1	40415400	40416400	wE	wE	wE	NA	NA
chr1	40432400	40438200	sP	pP	aP	P	ENSPPYG00000000257
chr1	40448800	40452800	sE	wE	aE	PiE	ENSPPYG00000000257
chr1	40453800	40461800	sE	sE	sE	P	ENSPPYG00000000258
chr1	40464200	40466200	sE	wE	aE	gE	ENSPPYG00000000258
chr1	40475000	40476600	wE	wE	wE	gE	ENSPPYG00000000258
chr1	40482400	40485000	sE	sE	sE	gE	ENSPPYG00000000258
chr1	40489400	40491600	wE	wE	wE	gE	ENSPPYG00000000258
chr1	40497400	40498000	wE	wE	wE	gE	ENSPPYG00000000259
chr1	40500000	40500600	wE	wE	wE	gE	ENSPPYG00000000259
chr1	40502400	40506000	wE	sE	aE	gE	ENSPPYG00000000259
chr1	40510600	40511000	wE	wE	wE	gE	ENSPPYG00000000259
chr1	40513200	40518800	wE	wE	wE	gE	ENSPPYG00000000259
chr1	40524600	40525600	Non-re	wE	E/Non-re	gE	ENSPPYG00000000259
chr1	40528800	40529800	pE	pE	pE	gE	ENSPPYG00000000259
chr1	40545400	40546200	wE	wE	wE	NA	NA
chr1	40553600	40554000	wE	wE	wE	NA	NA
chr1	40576600	40580600	wE	wE	wE	NA	NA
chr1	40583400	40584200	Non-re	wE	E/Non-re	NA	NA
chr1	40587800	40588600	Non-re	wE	E/Non-re	NA	NA
chr1	40618000	40619000	Non-re	wE	E/Non-re	NA	NA
chr1	40620400	40622200	wE	wE	wE	NA	NA
chr1	40625600	40627400	wE	wE	wE	NA	NA
chr1	40634000	40635000	wE	sE	aE	NA	NA
chr1	40644800	40647200	Non-re	wE	E/Non-re	NA	NA
chr1	40673000	40678000	Non-re	sE	E/Non-re	NA	NA
chr1	40683600	40686000	Non-re	sE	E/Non-re	NA	NA
chr1	40693600	40695800	pE	wE	aE	NA	NA
chr1	40722800	40726400	wE	wE	wE	NA	NA
chr1	40727600	40729200	Non-re	wE	E/Non-re	NA	NA
chr1	40730400	40730600	Non-re	wE	E/Non-re	NA	NA
chr1	40739800	40740000	Non-re	wE	E/Non-re	NA	NA
chr1	40745200	40747000	wE	sE	aE	NA	NA
chr1	40775400	40775800	wE	wE	wE	NA	NA
chr1	40857800	40859000	Non-re	wE	E/Non-re	NA	NA
chr1	40874600	40876000	wE	wE	wE	NA	NA
chr1	40878400	40882000	wE	wE	wE	NA	NA
chr1	40885000	40885200	Non-re	wE	E/Non-re	NA	NA
chr1	40889000	40891000	wE	sE	aE	NA	NA
chr1	40917000	40918400	pE	wP	P/E	NA	NA
chr1	41033600	41035600	wE	wE	wE	NA	NA
chr1	41061000	41061600	Non-re	wE	E/Non-re	NA	NA
chr1	41115800	41117200	wE	wE	wE	NA	NA
chr1	41130800	41131000	wP	wP	wP	NA	NA
chr1	41877200	41877800	pE	pE	pE	NA	NA
chr1	41878400	41879400	pE	pE	pE	NA	NA
chr1	41885400	41887800	wE	wE	wE	P	ENSPPYG00000000261
chr1	42078400	42081800	wE	wE	wE	gE	ENSPPYG00000000261
chr1	42119800	42120600	wE	wE	wE	NA	NA
chr1	42165000	42166400	sP	sP	sP	NA	NA
chr1	42169200	42170600	pE	pP	P/E	NA	NA
chr1	42192000	42194200	sE	sE	sE	NA	NA
chr1	42217400	42218400	pE	pE	pE	P	ENSPPYG00000000262
chr1	42244600	42247200	sE	sE	sE	NA	NA
chr1	42248200	42249200	wE	wE	wE	NA	NA
chr1	42255000	42257400	wE	wE	wE	PiE	ENSPPYG00000000263
chr1	42259800	42263800	sP	sP	sP	NA	NA
chr1	42264800	42274200	sE	sE	sE	NA	NA
chr1	42275800	42276600	sE	wE	aE	NA	NA
chr1	42277400	42283000	sE	sE	sE	NA	NA
chr1	42290800	42291200	sE	wE	aE	NA	NA
chr1	42312400	42315200	sE	sE	sE	P	ENSPPYG00000000263
chr1	42328600	42333200	sE	sE	sE	NA	NA
chr1	42378200	42387600	sP	sP	sP	P	ENSPPYG00000000265
chr1	42389200	42389800	wE	wE	wE	prE	ENSPPYG00000000265
chr1	42458200	42458800	pE	pE	pE	P	ENSPPYG00000000266
chr1	42480200	42480400	wP	wP	wP	NA	NA
chr1	42608800	42614400	pE	sE	aE	P	ENSPPYG00000000267
chr1	42615800	42616000	wE	wE	wE	prE	ENSPPYG00000000267
chr1	42624800	42625400	wE	wE	wE	gE	ENSPPYG00000000268
chr1	42652600	42656400	pE	sP	P/E	P	ENSPPYG00000000268
chr1	42667800	42668800	wE	wE	wE	PiE	ENSPPYG00000000268
chr1	42675200	42677200	wE	wE	wE	NA	NA
chr1	42679200	42680200	wE	sE	aE	NA	NA
chr1	42681400	42683400	sE	wE	aE	EiE	ENSPPYG00000000268
chr1	42687600	42688200	wE	wE	wE	NA	NA
chr1	42689200	42689800	wE	wE	wE	PiE	ENSPPYG00000000268
chr1	42692200	42693000	Non-re	wE	E/Non-re	PiE	ENSPPYG00000000268
chr1	42695800	42696600	wE	wE	wE	PiE	ENSPPYG00000000267
chr1	42698200	42702200	sE	sE	sE	PiE	ENSPPYG00000000268
chr1	42704200	42705600	wE	sE	aE	PiE	ENSPPYG00000000269
chr1	42707200	42709000	wE	sE	aE	NA	NA
chr1	42711200	42711800	wE	wE	wE	PiE	ENSPPYG00000000268
chr1	42758000	42762600	sE	sE	sE	gE	ENSPPYG00000000269
chr1	42793600	42803400	sP	sP	sP	P	ENSPPYG00000000269
chr1	42807000	42807600	wE	wE	wE	prE	ENSPPYG00000000269
chr1	42824400	42826200	wE	sE	aE	NA	NA
chr1	42882800	42886000	wE	wE	wE	NA	NA
chr1	42910600	42913000	wE	sE	aE	NA	NA
chr1	42917600	42918600	wE	wE	wE	NA	NA
chr1	42928200	42931000	wE	wE	wE	NA	NA
chr1	43032600	43036000	pE	sE	aE	gE	ENSPPYG00000000270
chr1	43039000	43039400	wE	wE	wE	gE	ENSPPYG00000000270
chr1	43042800	43046000	wE	sE	aE	P	ENSPPYG00000000270
chr1	43046800	43049200	wE	sE	aE	prE	ENSPPYG00000000270
chr1	43051600	43060200	wE	sE	aE	P	ENSPPYG00000000271
chr1	43090000	43095200	sP	sP	sP	P	ENSPPYG00000000273
chr1	43096000	43098000	sE	sE	sE	P	ENSPPYG00000000274
chr1	43174000	43175400	wE	wE	wE	P	ENSPPYG00000000276
chr1	43178400	43179400	wE	wE	wE	gE	ENSPPYG00000000276
chr1	43190000	43195400	wE	wE	wE	PiE	ENSPPYG00000000276
chr1	43213800	43220000	sE	sE	sE	PiE	ENSPPYG00000000276,ENSPPYG00000000284
chr1	43221000	43222000	sE	wE	aE	NA	NA
chr1	43223800	43224600	sE	sE	sE	EiE	ENSPPYG00000000278
chr1	43263400	43264800	wE	wE	wE	gE	ENSPPYG00000000278
chr1	43266200	43267600	pE	pP	P/E	gE	ENSPPYG00000000278
chr1	43269400	43271600	wE	sE	aE	gE	ENSPPYG00000000278
chr1	43347400	43348200	wE	wE	wE	gE	ENSPPYG00000000281
chr1	43350000	43350600	wE	sE	aE	gE	ENSPPYG00000000281
chr1	43359800	43361200	wE	wE	wE	gE	ENSPPYG00000000281
chr1	43371800	43372400	Non-re	wE	E/Non-re	PiE	ENSPPYG00000000282
chr1	43374800	43375000	wE	wE	wE	PiE	ENSPPYG00000000282
chr1	43377000	43382000	wE	wE	wE	P	ENSPPYG00000000281
chr1	43399400	43400800	wE	wE	wE	prE	ENSPPYG00000000282
chr1	43402200	43415200	sE	sE	sE	P	ENSPPYG00000000282
chr1	43416200	43416400	wE	wE	wE	NA	NA
chr1	43436600	43448200	sE	sE	sE	PiE	ENSPPYG00000000282
chr1	43455200	43460400	sE	sE	sE	gE	ENSPPYG00000000283
chr1	43489400	43491600	sE	sE	sE	gE	ENSPPYG00000000283
chr1	43494600	43505200	sP	sP	sP	P	ENSPPYG00000000283
chr1	43508200	43512200	sE	sE	sE	PiE	ENSPPYG00000000283,ENSPPYG00000000284
chr1	43519200	43521800	sE	sE	sE	PiE	ENSPPYG00000000283,ENSPPYG00000000284
chr1	43528800	43529000	wE	wE	wE	gE	ENSPPYG00000000284
chr1	43530600	43540400	sE	sE	sE	PiE	ENSPPYG00000000284
chr1	43541200	43550800	sP	sP	sP	P	ENSPPYG00000000284
chr1	43551600	43552400	wE	wE	wE	EiE	ENSPPYG00000000283,ENSPPYG00000000284
chr1	43593400	43593600	Non-re	wE	E/Non-re	gE	ENSPPYG00000000285
chr1	43596400	43597600	sE	sE	sE	gE	ENSPPYG00000000285
chr1	43598000	43598200	wE	wE	wE	NA	NA
chr1	43598800	43601600	sE	sE	sE	EiE	ENSPPYG00000000286
chr1	43602800	43604200	Non-re	sE	E/Non-re	gE	ENSPPYG00000000286
chr1	43605600	43611200	sE	sE	sE	gE	ENSPPYG00000000286
chr1	43638200	43640600	sE	sE	sE	gE	ENSPPYG00000000286
chr1	43645000	43646800	sE	sE	sE	gE	ENSPPYG00000000286
chr1	43651400	43652200	sE	sE	sE	gE	ENSPPYG00000000286
chr1	43667800	43668800	wE	sE	aE	gE	ENSPPYG00000000286
chr1	43701800	43703600	sE	sE	sE	gE	ENSPPYG00000000288
chr1	43710600	43713800	sE	sE	sE	PiE	ENSPPYG00000000288
chr1	43717200	43730800	sP	sP	sP	P	ENSPPYG00000000288
chr1	43732200	43732800	wE	sE	aE	gE	ENSPPYG00000000289
chr1	43742400	43745200	sE	sE	sE	gE	ENSPPYG00000000289
chr1	43757000	43758800	sE	wE	aE	gE	ENSPPYG00000000289
chr1	43761200	43764400	sE	sE	sE	gE	ENSPPYG00000000289
chr1	43765400	43766400	Non-re	wE	E/Non-re	gE	ENSPPYG00000000289
chr1	43777200	43779200	sE	sE	sE	gE	ENSPPYG00000000289
chr1	43783200	43787200	sE	sE	sE	gE	ENSPPYG00000000289
chr1	43791200	43791800	wE	wE	wE	gE	ENSPPYG00000000289
chr1	43799000	43803400	sE	sE	sE	gE	ENSPPYG00000000289
chr1	43805600	43806200	Non-re	wE	E/Non-re	gE	ENSPPYG00000000289
chr1	43807800	43818000	sE	sE	sE	gE	ENSPPYG00000000289
chr1	43818800	43819800	wE	sE	aE	gE	ENSPPYG00000000289
chr1	43824000	43827000	sE	sE	sE	gE	ENSPPYG00000000289
chr1	43828000	43839600	sE	sE	sE	gE	ENSPPYG00000000289
chr1	43840000	43845600	sE	sE	sE	gE	ENSPPYG00000000289
chr1	43853200	43854200	wE	wE	wE	gE	ENSPPYG00000000289
chr1	43859400	43862600	sE	sE	sE	gE	ENSPPYG00000000289
chr1	43869600	43871200	wE	sE	aE	gE	ENSPPYG00000000289
chr1	43873800	43874600	wE	wE	wE	gE	ENSPPYG00000000289
chr1	43883000	43888000	sE	sE	sE	gE	ENSPPYG00000000289
chr1	43891600	43892000	Non-re	wE	E/Non-re	gE	ENSPPYG00000000289
chr1	43915000	43915600	wE	wE	wE	gE	ENSPPYG00000000289
chr1	43957800	43962000	wE	sE	aE	gE	ENSPPYG00000000289
chr1	43963200	43967600	sE	sE	sE	gE	ENSPPYG00000000289
chr1	43973000	43985600	sP	sP	sP	P	ENSPPYG00000000289
chr1	43988000	43988400	sE	sE	sE	prE	ENSPPYG00000000289
chr1	43991000	43993600	sE	sE	sE	prE	ENSPPYG00000000289
chr1	44006600	44007200	wE	wE	wE	NA	NA
chr1	44066400	44067800	pE	wP	P/E	P	ENSPPYG00000000292
chr1	44078400	44079600	wE	wE	wE	EiE	ENSPPYG00000000294
chr1	44082800	44088000	wE	sE	aE	P	ENSPPYG00000000293
chr1	44105200	44106400	wE	wE	wE	P	ENSPPYG00000027362
chr1	44109200	44110200	wE	wE	wE	prE	ENSPPYG00000027362
chr1	44114800	44115200	wE	wE	wE	prE	ENSPPYG00000027362
chr1	44154600	44158000	sE	sE	sE	prE	ENSPPYG00000000294
chr1	44209000	44209400	wE	wE	wE	NA	NA
chr1	44256800	44260000	wE	wE	wE	gE	ENSPPYG00000000295
chr1	44338200	44339000	pE	wP	P/E	P	ENSPPYG00000000296
chr1	44361800	44362800	wE	pE	aE	NA	NA
chr1	44374800	44378400	sP	sP	sP	P	ENSPPYG00000000297
chr1	44383400	44385000	sE	sE	sE	gE	ENSPPYG00000000297
chr1	44412600	44412800	Non-re	wE	E/Non-re	prE	ENSPPYG00000000298
chr1	44413600	44426600	sP	sP	sP	P	ENSPPYG00000000298
chr1	44429600	44430800	sE	sE	sE	NA	NA
chr1	44433200	44434800	sE	wE	aE	prE	ENSPPYG00000000299
chr1	44440000	44449800	sP	sP	sP	P	ENSPPYG00000000299
chr1	44451000	44452800	sE	sE	sE	PiE	ENSPPYG00000000299
chr1	44454800	44457200	sE	sE	sE	prE	ENSPPYG00000023542
chr1	44465200	44468800	sE	sE	sE	gE	ENSPPYG00000000299
chr1	44470400	44471800	sE	sE	sE	gE	ENSPPYG00000000299
chr1	44473600	44475400	sE	sE	sE	NA	NA
chr1	44476800	44477200	sE	sE	sE	P	ENSPPYG00000000300
chr1	44511400	44513000	pE	pP	P/E	NA	NA
chr1	44524800	44527600	wE	wE	wE	P	ENSPPYG00000000301
chr1	44566600	44576400	sP	sP	sP	PiE	ENSPPYG00000000310
chr1	44577200	44578400	sE	sE	sE	P	ENSPPYG00000000302
chr1	44581800	44582200	sE	sE	sE	gE	ENSPPYG00000000302
chr1	44584600	44585600	sE	sE	sE	gE	ENSPPYG00000000302
chr1	44589200	44593400	sE	sE	sE	NA	NA
chr1	44600800	44602800	sE	sE	sE	PiE	ENSPPYG00000023909
chr1	44606000	44610800	sE	sP	P/E	P	ENSPPYG00000023909
chr1	44613400	44613800	wE	wE	wE	EiE	ENSPPYG00000000310
chr1	44619200	44619600	wE	wE	wE	gE	ENSPPYG00000000303
chr1	44628400	44628600	Non-re	wP	P/Non-re	P	ENSPPYG00000000303
chr1	44659400	44661000	wE	wE	wE	NA	NA
chr1	44667600	44668600	pE	pE	pE	gE	ENSPPYG00000000304
chr1	44691400	44693400	pP	pP	pP	P	ENSPPYG00000000304
chr1	44696000	44696800	wE	wE	wE	prE	ENSPPYG00000000304
chr1	44702400	44704800	wE	wE	wE	prE	ENSPPYG00000000304
chr1	44751200	44752600	wE	wE	wE	NA	NA
chr1	44761800	44762600	pE	pE	pE	prE	ENSPPYG00000000305
chr1	44849600	44851000	pE	pE	pE	P	ENSPPYG00000000306
chr1	44862000	44862800	wE	wE	wE	prE	ENSPPYG00000000307
chr1	44868600	44870000	wE	wE	wE	prE	ENSPPYG00000000307
chr1	44872200	44876400	sP	sP	sP	P	ENSPPYG00000000307
chr1	44877200	44884800	sE	sE	sE	gE	ENSPPYG00000000307
chr1	44891800	44895400	sE	sE	sE	gE	ENSPPYG00000000307
chr1	44895800	44896600	wE	wE	wE	NA	NA
chr1	44898000	44900200	wE	wE	wE	NA	NA
chr1	44904600	44911600	wE	wE	wE	EiE	ENSPPYG00000000307
chr1	44913600	44914400	wE	wE	wE	NA	NA
chr1	44919400	44922200	wE	wE	wE	gE	ENSPPYG00000000308
chr1	44951400	44952600	wE	wE	wE	gE	ENSPPYG00000000308
chr1	44960000	44962400	wE	sE	aE	gE	ENSPPYG00000000308
chr1	44965000	44972800	pP	pP	pP	P	ENSPPYG00000000308
chr1	44986800	44988600	sP	sP	sP	P	ENSPPYG00000000309
chr1	44999800	45000800	wE	wE	wE	gE	ENSPPYG00000000309
chr1	45005200	45007200	wE	wE	wE	gE	ENSPPYG00000000309
chr1	45086600	45092200	sP	sP	sP	P	ENSPPYG00000000310
chr1	45269200	45269800	wE	wE	wE	gE	ENSPPYG00000000313
chr1	45319400	45319600	wP	wP	wP	gE	ENSPPYG00000000313
chr1	45334800	45336800	pE	wE	aE	gE	ENSPPYG00000000313
chr1	45380000	45380800	pE	pE	pE	P	ENSPPYG00000000313
chr1	45408200	45408600	wP	wP	wP	NA	NA
chr1	45415600	45416600	Non-re	wE	E/Non-re	NA	NA
chr1	45425600	45427000	wE	wE	wE	NA	NA
chr1	45438400	45439600	pE	wE	aE	NA	NA
chr1	45495200	45497200	wE	wE	wE	prE	ENSPPYG00000027002
chr1	45522800	45523200	Non-re	pE	E/Non-re	NA	NA
chr1	45524000	45524200	pE	pE	pE	NA	NA
chr1	45525000	45525400	pE	pE	pE	NA	NA
chr1	45632800	45633600	wE	wE	wE	NA	NA
chr1	45667200	45671800	sE	sE	sE	gE	ENSPPYG00000000315
chr1	45681000	45686200	sE	sE	sE	gE	ENSPPYG00000000315
chr1	45688400	45691000	sE	sE	sE	P	ENSPPYG00000000315
chr1	45691800	45704200	sP	sP	sP	EiE	ENSPPYG00000000315,ENSPPYG00000000316
chr1	45709000	45712000	sP	sP	sP	EiE	ENSPPYG00000000315,ENSPPYG00000000316
chr1	45720800	45730800	sP	sP	sP	P	ENSPPYG00000000316
chr1	45731400	45745000	sE	sE	sE	gE	ENSPPYG00000000316
chr1	45745800	45746200	sE	wE	aE	gE	ENSPPYG00000000316
chr1	45748400	45759800	sE	sE	sE	PiE	ENSPPYG00000000316
chr1	45761000	45763200	sE	sE	sE	gE	ENSPPYG00000000316
chr1	45763800	45771800	sE	sE	sE	gE	ENSPPYG00000000316
chr1	45777000	45782000	sE	sE	sE	gE	ENSPPYG00000000316
chr1	45795600	45796000	sE	sE	sE	gE	ENSPPYG00000000316
chr1	45797200	45802200	sE	sE	sE	prE	ENSPPYG00000000318
chr1	45802600	45804800	sE	sE	sE	prE	ENSPPYG00000000318
chr1	45842400	45846000	sE	pP	P/E	PiE	ENSPPYG00000000326
chr1	45881800	45882400	wE	wE	wE	NA	NA
chr1	45884400	45889400	wE	sE	aE	NA	NA
chr1	45890200	45890400	wE	wE	wE	NA	NA
chr1	45922600	45923600	wP	pE	P/E	NA	NA
chr1	45998400	45999200	wP	wP	wP	prE	ENSPPYG00000000320
chr1	46053000	46054600	pP	pE	P/E	P	ENSPPYG00000000323
chr1	46113800	46114200	wE	wE	wE	gE	ENSPPYG00000000324
chr1	46118800	46120200	wE	wE	wE	gE	ENSPPYG00000000324
chr1	46140000	46147200	pP	pE	P/E	P	ENSPPYG00000000324
chr1	46153800	46155000	wE	wP	P/E	prE	ENSPPYG00000000324
chr1	46187200	46188000	wE	wE	wE	NA	NA
chr1	46213200	46214200	wE	sE	aE	P	ENSPPYG00000022154
chr1	46345600	46353000	sP	sP	sP	P	ENSPPYG00000000326
chr1	46366000	46366800	Non-re	wE	E/Non-re	gE	ENSPPYG00000000327
chr1	46384200	46387200	sE	sE	sE	gE	ENSPPYG00000000327
chr1	46408000	46418600	sP	sP	sP	NA	NA
chr1	46466600	46468000	sE	sE	sE	gE	ENSPPYG00000000329
chr1	46486800	46487600	sE	sE	sE	prE	ENSPPYG00000023939
chr1	46499400	46500400	sE	sE	sE	gE	ENSPPYG00000000329
chr1	46504600	46506600	sE	sE	sE	gE	ENSPPYG00000000329
chr1	46513800	46516000	sE	sE	sE	gE	ENSPPYG00000000329
chr1	46518600	46521200	sE	sE	sE	gE	ENSPPYG00000000329
chr1	46544200	46547200	sE	sE	sE	NA	NA
chr1	46552000	46563200	sE	sE	sE	NA	NA
chr1	46565200	46576200	sE	sE	sE	NA	NA
chr1	46576800	46577800	wE	sE	aE	NA	NA
chr1	46579600	46582000	sE	sE	sE	NA	NA
chr1	46589600	46589800	wE	wE	wE	NA	NA
chr1	46590400	46597200	sP	sP	sP	NA	NA
chr1	46611400	46613400	wE	wE	wE	NA	NA
chr1	46614800	46616400	wE	sE	aE	NA	NA
chr1	46627200	46629400	wE	wE	wE	NA	NA
chr1	46630600	46631200	wE	wE	wE	NA	NA
chr1	46633600	46635400	wE	wE	wE	NA	NA
chr1	46649600	46656600	sE	sE	sE	NA	NA
chr1	46665200	46671400	sE	wE	aE	NA	NA
chr1	46677600	46678800	wE	wE	wE	NA	NA
chr1	46688600	46690800	sE	sE	sE	NA	NA
chr1	46693600	46696200	wE	wE	wE	NA	NA
chr1	46706000	46707800	wE	wE	wE	NA	NA
chr1	46709400	46712200	wE	wE	wE	NA	NA
chr1	46715800	46717600	wE	wE	wE	NA	NA
chr1	46719200	46720800	wE	wE	wE	EiE	ENSPPYG00000000329
chr1	46736800	46738400	sP	sP	sP	EiE	ENSPPYG00000023778
chr1	46743400	46751800	sE	sE	sE	P	ENSPPYG00000000331
chr1	46772600	46777000	wE	wE	wE	NA	NA
chr1	46780000	46783400	sE	wE	aE	NA	NA
chr1	46786200	46788600	wE	wE	wE	NA	NA
chr1	46807600	46811200	sE	sE	sE	EiE	ENSPPYG00000023778
chr1	46842400	46842800	wE	wE	wE	NA	NA
chr1	46855200	46858800	sE	sE	sE	NA	NA
chr1	46868000	46877200	sE	wE	aE	NA	NA
chr1	46878400	46880200	wE	wE	wE	prE	ENSPPYG00000000332
chr1	46887800	46890800	sE	wE	aE	gE	ENSPPYG00000000332
chr1	46896800	46900600	wE	wE	wE	PiE	ENSPPYG00000023778
chr1	46907400	46919400	sP	sE	P/E	P	ENSPPYG00000023778
chr1	46928000	46939400	sP	sP	sP	P	ENSPPYG00000000333
chr1	46940200	46943800	sE	sE	sE	PiE	ENSPPYG00000000333,ENSPPYG00000021700,ENSPPYG00000023778
chr1	46949800	46962400	sP	sE	P/E	PiE	ENSPPYG00000000333,ENSPPYG00000023778
chr1	46967200	46968600	wE	wE	wE	NA	NA
chr1	46969000	46974400	sE	wE	aE	PiE	ENSPPYG00000000333,ENSPPYG00000023778
chr1	46975400	46978000	sP	sP	sP	PiE	ENSPPYG00000000333,ENSPPYG00000023778
chr1	47005400	47006600	pE	wE	aE	NA	NA
chr1	47009000	47016800	sE	sE	sE	prE	ENSPPYG00000000334
chr1	47057200	47058000	wE	wE	wE	NA	NA
chr1	47064800	47065800	wE	wE	wE	prE	ENSPPYG00000000335
chr1	47068000	47068600	wE	wE	wE	P	ENSPPYG00000000335
chr1	47069000	47069800	wE	wE	wE	prE	ENSPPYG00000000336
chr1	47074200	47075000	wE	wE	wE	prE	ENSPPYG00000000336
chr1	47076400	47082800	wE	wE	wE	P	ENSPPYG00000000336
chr1	47087200	47088800	wE	wE	wE	gE	ENSPPYG00000000337
chr1	47120400	47121200	wE	wE	wE	gE	ENSPPYG00000000337
chr1	47130200	47132400	pE	pP	P/E	P	ENSPPYG00000000337
chr1	47163600	47166600	wE	wE	wE	gE	ENSPPYG00000000338
chr1	47208200	47209600	wE	wE	wE	gE	ENSPPYG00000000339
chr1	47211200	47212200	wE	wE	wE	P	ENSPPYG00000000339
chr1	47221000	47222200	wP	wP	wP	NA	NA
chr1	47237600	47242800	sP	sP	sP	P	ENSPPYG00000000340
chr1	47245000	47249400	wE	wE	wE	prE	ENSPPYG00000000340
chr1	47281600	47282800	pE	wP	P/E	NA	NA
chr1	47339200	47345000	sP	sP	sP	P	ENSPPYG00000000341
chr1	47349000	47353200	sP	sP	sP	PiE	ENSPPYG00000000341
chr1	47378000	47381400	sP	sP	sP	P	ENSPPYG00000000343
chr1	47381800	47382600	wP	sE	P/E	prE	ENSPPYG00000024519
chr1	47411600	47414800	sP	sP	sP	P	ENSPPYG00000000344
chr1	47439400	47442200	sP	sP	sP	NA	NA
chr1	47466200	47466400	wE	wE	wE	NA	NA
chr1	47467800	47469000	wE	wE	wE	NA	NA
chr1	47514600	47514800	wE	wE	wE	gE	ENSPPYG00000000346
chr1	47516400	47516600	wE	wE	wE	gE	ENSPPYG00000000346
chr1	47521000	47523000	sE	wE	aE	gE	ENSPPYG00000000346
chr1	47541200	47541600	sE	sE	sE	gE	ENSPPYG00000000346
chr1	47583400	47583600	wE	wP	P/E	NA	NA
chr1	47592800	47593200	wE	pE	aE	NA	NA
chr1	47659600	47663200	pP	pP	pP	NA	NA
chr1	47689200	47691000	wE	wE	wE	prE	ENSPPYG00000000347
chr1	47715400	47717000	wE	wE	wE	gE	ENSPPYG00000000348
chr1	47738400	47742000	sE	sE	sE	gE	ENSPPYG00000000348
chr1	47744000	47745200	wE	wE	wE	gE	ENSPPYG00000000348
chr1	47747000	47748200	wE	wE	wE	gE	ENSPPYG00000000348
chr1	47751200	47754600	sE	sE	sE	gE	ENSPPYG00000000348
chr1	47758400	47761000	sE	sE	sE	gE	ENSPPYG00000000348
chr1	47775400	47776000	wE	wE	wE	P	ENSPPYG00000029280
chr1	47784800	47787200	sE	wE	aE	gE	ENSPPYG00000000348
chr1	47817600	47819400	wE	pE	aE	gE	ENSPPYG00000000348
chr1	47821600	47823200	wE	pE	aE	gE	ENSPPYG00000000348
chr1	47845800	47846600	wE	wE	wE	gE	ENSPPYG00000000348
chr1	47954800	47958000	wP	wP	wP	P	ENSPPYG00000000348
chr1	48062000	48063600	wE	wE	wE	gE	ENSPPYG00000000350
chr1	48068200	48072600	wE	wE	wE	gE	ENSPPYG00000000350
chr1	48076400	48078600	wE	wE	wE	P	ENSPPYG00000027875
chr1	48092000	48092800	pE	pE	pE	gE	ENSPPYG00000000350
chr1	48110800	48112800	pE	pE	pE	P	ENSPPYG00000000350
chr1	48123800	48125400	wE	wE	wE	NA	NA
chr1	48137400	48140600	sE	wE	aE	PiE	ENSPPYG00000000352
chr1	48141200	48146400	sP	sP	sP	P	ENSPPYG00000000351
chr1	48147000	48147800	sE	sE	sE	gE	ENSPPYG00000000351
chr1	48158600	48162600	sP	sP	sP	P	ENSPPYG00000000352
chr1	48163800	48164600	sE	wE	aE	gE	ENSPPYG00000000352
chr1	48191200	48193200	wE	wE	wE	prE	ENSPPYG00000000353
chr1	48220000	48220400	pP	wP	aP	NA	NA
chr1	48245600	48249200	sE	wE	aE	NA	NA
chr1	48267400	48273000	sE	wE	aE	NA	NA
chr1	48288600	48291800	sP	wE	P/E	P	ENSPPYG00000000354
chr1	48320200	48325400	sP	sP	sP	P	ENSPPYG00000000355
chr1	48330800	48331200	Non-re	wE	E/Non-re	P	ENSPPYG00000024029
chr1	48354000	48356800	sP	sP	sP	P	ENSPPYG00000000356
chr1	48370600	48372800	sP	sP	sP	prE	ENSPPYG00000000357
chr1	48379200	48380400	pE	pE	pE	P	ENSPPYG00000000357
chr1	48429800	48431400	wE	wE	wE	gE	ENSPPYG00000000357
chr1	48433000	48434000	wE	wE	wE	NA	NA
chr1	48438000	48439200	pE	pE	pE	P	ENSPPYG00000000358
chr1	48442600	48445200	sE	wE	aE	prE	ENSPPYG00000000358
chr1	48468200	48468800	sE	sE	sE	gE	ENSPPYG00000029377
chr1	48480000	48480400	Non-re	sE	E/Non-re	prE	ENSPPYG00000029377
chr1	48482200	48484800	sE	sE	sE	NA	NA
chr1	48488000	48488400	Non-re	wE	E/Non-re	NA	NA
chr1	48492000	48493800	sE	sE	sE	NA	NA
chr1	48497600	48498000	wE	wE	wE	NA	NA
chr1	48498800	48504000	sP	sP	sP	PiE	ENSPPYG00000000356
chr1	48523800	48524400	Non-re	wE	E/Non-re	gE	ENSPPYG00000000359
chr1	48534000	48534400	wE	wE	wE	gE	ENSPPYG00000000359
chr1	48569600	48571600	wE	wE	wE	gE	ENSPPYG00000000359
chr1	48573600	48573800	wE	wE	wE	gE	ENSPPYG00000000359
chr1	48589400	48595200	sP	pE	P/E	gE	ENSPPYG00000000359
chr1	48608000	48610400	wE	pE	aE	prE	ENSPPYG00000025672
chr1	48611400	48613800	wE	wE	wE	gE	ENSPPYG00000000359
chr1	48614800	48619600	wE	wE	wE	gE	ENSPPYG00000000359
chr1	48622000	48622400	wE	wE	wE	gE	ENSPPYG00000000359
chr1	48732800	48734600	wE	wE	wE	gE	ENSPPYG00000000359
chr1	48792000	48793800	pP	pP	pP	P	ENSPPYG00000000359
chr1	48818200	48826200	sP	sP	sP	P	ENSPPYG00000000361
chr1	48829000	48831000	wP	wP	wP	gE	ENSPPYG00000000361
chr1	48832600	48835600	sE	sE	sE	gE	ENSPPYG00000000361
chr1	48837000	48839000	sE	sE	sE	gE	ENSPPYG00000000361
chr1	48843800	48845800	sE	sE	sE	gE	ENSPPYG00000000361
chr1	48865000	48876600	sP	sP	sP	P	ENSPPYG00000000362
chr1	48877000	48879200	sE	wE	aE	PiE	ENSPPYG00000000361
chr1	48879600	48881800	sE	wE	aE	NA	NA
chr1	48884200	48885400	sE	sE	sE	NA	NA
chr1	48887200	48894000	sE	wE	aE	PiE	ENSPPYG00000000362
chr1	48903000	48904000	wE	wE	wE	NA	NA
chr1	48909400	48917000	wE	sE	aE	prE	ENSPPYG00000000363
chr1	48918400	48919600	wE	wE	wE	prE	ENSPPYG00000000363
chr1	48922000	48923600	sE	sE	sE	P	ENSPPYG00000000363
chr1	48937200	48942000	wE	wE	wE	P	ENSPPYG00000000364
chr1	48965000	48969600	wE	wE	wE	NA	NA
chr1	49003400	49005800	sE	wE	aE	gE	ENSPPYG00000000365
chr1	49006600	49013800	sE	wE	aE	gE	ENSPPYG00000000365
chr1	49049400	49054600	wE	pE	aE	NA	NA
chr1	49120400	49122400	wE	wE	wE	NA	NA
chr1	49126000	49128800	wE	wE	wE	NA	NA
chr1	49139800	49142000	sP	sP	sP	NA	NA
chr1	49149600	49152000	sE	sE	sE	prE	ENSPPYG00000000367
chr1	49156800	49159800	sP	sP	sP	P	ENSPPYG00000000367
chr1	49191800	49192400	wE	wP	P/E	P	ENSPPYG00000000368
chr1	49243400	49244400	wE	wE	wE	gE	ENSPPYG00000000369
chr1	49247800	49248000	wE	wE	wE	gE	ENSPPYG00000000369
chr1	49274000	49276400	wE	sE	aE	prE	ENSPPYG00000000371
chr1	49277200	49278600	sP	sP	sP	P	ENSPPYG00000000371
chr1	49279800	49288600	sP	sP	sP	gE	ENSPPYG00000000371
chr1	49299200	49302200	sE	sE	sE	gE	ENSPPYG00000000371
chr1	49326000	49327400	sE	sE	sE	gE	ENSPPYG00000000371
chr1	49331000	49331600	Non-re	wE	E/Non-re	gE	ENSPPYG00000000371
chr1	49334600	49339600	sE	sE	sE	gE	ENSPPYG00000000371
chr1	49402800	49409200	sE	sE	sE	gE	ENSPPYG00000000372
chr1	49415200	49415600	wE	wE	wE	gE	ENSPPYG00000000372
chr1	49438400	49440400	wE	wE	wE	NA	NA
chr1	49471200	49473400	sE	sE	sE	gE	ENSPPYG00000000374
chr1	49482200	49483000	sE	wE	aE	gE	ENSPPYG00000000374
chr1	49488800	49490000	sE	wE	aE	gE	ENSPPYG00000000374
chr1	49505000	49508200	sE	sE	sE	gE	ENSPPYG00000000374
chr1	49525000	49525600	wE	wE	wE	gE	ENSPPYG00000000374
[truncated: 91,723 more rows]

## Sheet: Macaque
chr	start	end	regulatory_state_br1	regulatory_state_br2	regulatory_state	regulatory_component	gene_id
[truncated: 102,948 more rows]
