# Supplementary material for: Epigenomic profiling of primate lymphoblastoid cell lines reveals the evolutionary patterns of epigenetic activities in gene regulatory architectures
Source: Nat Commun. 2021 May 25;12:3116. doi: 10.1038/s41467-021-23397-1 (PMC8149829; doi:10.1038/s41467-021-23397-1)
Supplement: Supplementary file 4 — Supplementary Data 2 [file 41467_2021_23397_MOESM4_ESM.xlsx]

## Sheet: Human
Gene_id	Biotype	TPM_br1	TPM_br2
ENSG00000000003	protein_coding	0	0
ENSG00000000005	protein_coding	0	0
ENSG00000000419	protein_coding	186.246	110.384
ENSG00000000457	protein_coding	31.2805	24.8093
ENSG00000000460	protein_coding	44.6033	43.0867
ENSG00000000938	protein_coding	116.718	108.953
ENSG00000000971	protein_coding	0	0
ENSG00000001036	protein_coding	54.0849	50.8856
ENSG00000001084	protein_coding	21.1195	22.6348
ENSG00000001167	protein_coding	35.0653	31.269
ENSG00000001460	protein_coding	4.98857	3.33761
ENSG00000001461	protein_coding	19.627	20.1731
ENSG00000001497	protein_coding	0	0
ENSG00000001561	protein_coding	25.2134	31.6873
ENSG00000001617	protein_coding	0.27235	0.269319
ENSG00000001626	protein_coding	0	0.02445
ENSG00000001629	protein_coding	73.7828	132.143
ENSG00000001630	protein_coding	198.037	208.041
ENSG00000001631	protein_coding	55.8849	63.52
ENSG00000002016	protein_coding	17.9329	30.8458
ENSG00000002079	transcribed_unitary_pseudogene	0.038611	0
ENSG00000002330	protein_coding	50.4847	63.3943
ENSG00000002549	protein_coding	500.155	490.59
ENSG00000002586	protein_coding	0	0
ENSG00000002587	protein_coding	0.183073	0.154508
ENSG00000002726	protein_coding	0.036117	0
ENSG00000002745	protein_coding	0.071958	0.038324
ENSG00000002746	protein_coding	0.095395	0.006379
ENSG00000002822	protein_coding	54.4597	73.9147
ENSG00000002834	protein_coding	50.9521	91.4346
ENSG00000002919	protein_coding	136.921	63.5816
ENSG00000002933	protein_coding	0	0
ENSG00000003056	protein_coding	147.404	109.563
ENSG00000003096	protein_coding	0	0
ENSG00000003137	protein_coding	0	0
ENSG00000003147	protein_coding	3.14983	6.0934
ENSG00000003249	protein_coding	0.374866	24.438
ENSG00000003393	protein_coding	19.7745	17.6833
ENSG00000003400	protein_coding	15.9385	24.8822
ENSG00000003402	protein_coding	206.833	192.417
ENSG00000003436	protein_coding	0	0.0375
ENSG00000003509	protein_coding	43.0276	41.7529
ENSG00000003756	protein_coding	182.555	209.848
ENSG00000003987	protein_coding	0.018088	0
ENSG00000003989	protein_coding	0.236965	0.039896
ENSG00000004059	protein_coding	114.476	102.68
ENSG00000004139	protein_coding	8.37817	12.8088
ENSG00000004142	protein_coding	142.175	140.219
ENSG00000004399	protein_coding	0.015882	0.235671
ENSG00000004455	protein_coding	241.975	236.876
ENSG00000004468	protein_coding	58.0176	95.1164
ENSG00000004478	protein_coding	154.321	108.946
ENSG00000004487	protein_coding	166.478	215.818
ENSG00000004534	protein_coding	107.242	144.194
ENSG00000004660	protein_coding	0.939417	4.65146
ENSG00000004700	protein_coding	177.481	129.176
ENSG00000004766	protein_coding	44.8499	36.2049
ENSG00000004776	protein_coding	0	0.157024
ENSG00000004777	protein_coding	0.93146	15.2477
ENSG00000004779	protein_coding	286.132	222.329
ENSG00000004799	protein_coding	0	0
ENSG00000004809	protein_coding	0	0.015017
ENSG00000004838	protein_coding	0.414338	1.4833
ENSG00000004846	protein_coding	0	0
ENSG00000004848	protein_coding	0	0
ENSG00000004864	protein_coding	32.4825	41.1808
ENSG00000004866	protein_coding	74.8871	76.4604
ENSG00000004897	protein_coding	112.253	121.883
ENSG00000004939	protein_coding	0.01795	0
ENSG00000004948	protein_coding	0	0
ENSG00000004961	protein_coding	0	0
ENSG00000004975	protein_coding	38.1649	71.0955
ENSG00000005001	protein_coding	0	0
ENSG00000005007	protein_coding	56.154	80.948
ENSG00000005020	protein_coding	41.1696	94.8524
ENSG00000005022	protein_coding	0	0
ENSG00000005059	protein_coding	143.998	136.774
ENSG00000005073	protein_coding	0	0.039908
ENSG00000005075	protein_coding	60.6882	77.7811
ENSG00000005100	protein_coding	23.967	19.5127
ENSG00000005102	protein_coding	3.04034	0.173637
ENSG00000005108	protein_coding	0	0.005684
ENSG00000005156	protein_coding	33.5579	31.9253
ENSG00000005175	protein_coding	44.6008	46.517
ENSG00000005187	protein_coding	13.762	47.5
ENSG00000005189	protein_coding	12.6325	35.0508
ENSG00000005194	protein_coding	54.6268	34.9876
ENSG00000005206	protein_coding	25.8023	39.4651
ENSG00000005238	protein_coding	4.2691	10.9856
ENSG00000005243	protein_coding	1.60809	3.72129
ENSG00000005249	protein_coding	0.090702	0.04867
ENSG00000005302	protein_coding	0	0
ENSG00000005339	protein_coding	17.0247	42.7391
ENSG00000005379	protein_coding	11.6003	22.4938
ENSG00000005381	protein_coding	0.100965	0.373919
ENSG00000005421	protein_coding	0	0
ENSG00000005436	protein_coding	48.9238	33.9926
ENSG00000005448	protein_coding	29.0925	92.8495
ENSG00000005469	protein_coding	27.5422	18.7418
ENSG00000005471	protein_coding	6.32132	17.1728
ENSG00000005483	protein_coding	55.6665	108.78
ENSG00000005486	protein_coding	11.6506	15.1568
ENSG00000005513	protein_coding	0	0.040718
ENSG00000005700	protein_coding	130.138	78.9077
ENSG00000005801	protein_coding	60.3582	82.1162
ENSG00000005810	protein_coding	155.359	264.799
ENSG00000005812	protein_coding	44.8513	51.8194
ENSG00000005844	protein_coding	77.9275	75.1382
ENSG00000005882	protein_coding	13.5825	4.63915
ENSG00000005884	protein_coding	8.85567	5.82383
ENSG00000005889	protein_coding	0	0
ENSG00000005893	protein_coding	0	0
ENSG00000005961	protein_coding	0.096775	1.10103
ENSG00000005981	protein_coding	0	0
ENSG00000006007	protein_coding	40.7014	35.8945
ENSG00000006015	protein_coding	48.2984	44.7932
ENSG00000006016	protein_coding	0.40744	0.01396
ENSG00000006025	protein_coding	16.8077	25.6219
ENSG00000006042	protein_coding	0.050819	0.18656
ENSG00000006047	protein_coding	0.023761	0.026821
ENSG00000006059	protein_coding	0	0
ENSG00000006062	protein_coding	26.4463	42.8038
ENSG00000006071	protein_coding	0	0
ENSG00000006116	protein_coding	0	0.039546
ENSG00000006118	protein_coding	6.59342	24.1527
ENSG00000006125	protein_coding	64.981	97.6974
ENSG00000006128	protein_coding	0.148208	0
ENSG00000006194	protein_coding	33.0907	44.2441
ENSG00000006210	protein_coding	0.113633	0.057837
ENSG00000006282	protein_coding	31.9199	16.9551
ENSG00000006283	protein_coding	0.098623	0.011199
ENSG00000006327	protein_coding	1.19755	5.44271
ENSG00000006377	protein_coding	0	0
ENSG00000006432	protein_coding	10.0995	14.5989
ENSG00000006451	protein_coding	19.8265	39.3479
ENSG00000006453	protein_coding	17.5431	6.61864
ENSG00000006459	protein_coding	2.62629	3.80905
ENSG00000006468	protein_coding	0	0
ENSG00000006530	protein_coding	37.5473	47.1187
ENSG00000006534	protein_coding	0.046551	0.252843
ENSG00000006555	protein_coding	3.46295	2.77406
ENSG00000006576	protein_coding	39.2607	65.542
ENSG00000006606	protein_coding	0	0
ENSG00000006607	protein_coding	60.157	54.5945
ENSG00000006611	protein_coding	0	0.006451
ENSG00000006625	protein_coding	124.57	103.692
ENSG00000006634	protein_coding	43.7536	40.778
ENSG00000006638	protein_coding	0.02923	0.378936
ENSG00000006652	protein_coding	57.174	75.2409
ENSG00000006659	protein_coding	24.8322	6.79596
ENSG00000006695	protein_coding	30.5223	32.3347
ENSG00000006704	protein_coding	0.521733	7.43606
ENSG00000006712	protein_coding	74.7355	110.176
ENSG00000006715	protein_coding	82.2457	74.4638
ENSG00000006740	protein_coding	11.2585	5.15873
ENSG00000006744	protein_coding	140.733	129.677
ENSG00000006747	protein_coding	0.264629	0.838208
ENSG00000006756	protein_coding	0	0
ENSG00000006757	protein_coding	0	0
ENSG00000006788	protein_coding	0	0
ENSG00000006831	protein_coding	65.3855	86.6473
ENSG00000006837	protein_coding	2.43374	2.98575
ENSG00000007001	protein_coding	0	0
ENSG00000007038	protein_coding	32.9352	0.55526
ENSG00000007047	protein_coding	4.30273	18.2562
ENSG00000007062	protein_coding	0	0.078562
ENSG00000007080	protein_coding	72.7527	91.5235
ENSG00000007129	protein_coding	30.6362	17.2393
ENSG00000007168	protein_coding	77.9961	98.3397
ENSG00000007171	protein_coding	0	0.014621
ENSG00000007174	protein_coding	0	0
ENSG00000007202	protein_coding	134.036	214.841
ENSG00000007216	protein_coding	0	0.001218
ENSG00000007237	protein_coding	16.1766	90.2167
ENSG00000007255	protein_coding	36.7491	56.472
ENSG00000007264	protein_coding	0.212332	0.660125
ENSG00000007306	protein_coding	0	0
ENSG00000007312	protein_coding	135.914	230.481
ENSG00000007314	protein_coding	0.028942	0.136431
ENSG00000007341	protein_coding	16.1239	14.8381
ENSG00000007350	protein_coding	0	0
ENSG00000007372	protein_coding	0.102245	0.099535
ENSG00000007376	protein_coding	23.5221	40.1816
ENSG00000007384	protein_coding	0.583776	0.921166
ENSG00000007392	protein_coding	74.2803	63.192
ENSG00000007402	protein_coding	0	0.015608
ENSG00000007516	protein_coding	0.097181	0.307391
ENSG00000007520	protein_coding	86.7267	77.1894
ENSG00000007541	protein_coding	11.7829	29.6119
ENSG00000007545	protein_coding	4.77992	6.36709
ENSG00000007866	protein_coding	0	0.096975
ENSG00000007908	protein_coding	0	0
ENSG00000007923	protein_coding	75.1345	61.2385
ENSG00000007933	protein_coding	0	0.007314
ENSG00000007944	protein_coding	40.5648	109.927
ENSG00000007952	protein_coding	0	0
ENSG00000007968	protein_coding	24.4507	24.6148
ENSG00000008018	protein_coding	482.802	360.604
ENSG00000008056	protein_coding	0	0
ENSG00000008083	protein_coding	27.276	29.4993
ENSG00000008086	protein_coding	0	0
ENSG00000008118	protein_coding	0	0.011688
ENSG00000008128	protein_coding	22.1857	30.2945
ENSG00000008130	protein_coding	72.1877	112.533
ENSG00000008196	protein_coding	0.305167	0.046888
ENSG00000008197	protein_coding	0	0
ENSG00000008226	protein_coding	0	0.058839
ENSG00000008256	protein_coding	14.7611	4.86401
ENSG00000008277	protein_coding	17.9565	29.5967
ENSG00000008282	protein_coding	39.1648	54.8022
ENSG00000008283	protein_coding	5.78827	2.85737
ENSG00000008294	protein_coding	63.8105	86.828
ENSG00000008300	protein_coding	0.30157	6.52707
ENSG00000008311	protein_coding	4.54184	2.69905
ENSG00000008323	protein_coding	3.19817	1.99828
ENSG00000008324	protein_coding	135.509	84.3091
ENSG00000008382	protein_coding	13.7874	16.8745
ENSG00000008394	protein_coding	9.67191	32.2063
ENSG00000008405	protein_coding	11.2548	7.18242
ENSG00000008438	protein_coding	0.125581	0
ENSG00000008441	protein_coding	0.098367	0.694729
ENSG00000008513	protein_coding	19.1641	15.8026
ENSG00000008516	protein_coding	0.043982	0.92319
ENSG00000008517	protein_coding	22.4018	84.5047
ENSG00000008710	protein_coding	18.0272	27.0895
ENSG00000008735	protein_coding	0.13292	0.083563
ENSG00000008838	protein_coding	50.459	68.479
ENSG00000008853	protein_coding	17.5023	53.5419
ENSG00000008869	protein_coding	71.7996	58.1492
ENSG00000008952	protein_coding	159.803	110.436
ENSG00000008988	protein_coding	1297.47	780.384
ENSG00000009307	protein_coding	498.502	466.541
ENSG00000009335	protein_coding	83.1348	76.7013
ENSG00000009413	protein_coding	35.4791	47.9558
ENSG00000009694	protein_coding	0	0
ENSG00000009709	protein_coding	0	0
ENSG00000009724	protein_coding	0	0.026501
ENSG00000009765	protein_coding	0	0.003423
ENSG00000009780	protein_coding	18.9239	13.2019
ENSG00000009790	protein_coding	160.558	185.839
ENSG00000009830	protein_coding	6.84955	10.3827
ENSG00000009844	protein_coding	31.915	33.197
ENSG00000009950	protein_coding	0	0.009388
ENSG00000009954	protein_coding	125.406	136.255
ENSG00000010017	protein_coding	43.6178	46.7973
ENSG00000010030	protein_coding	7.09259	3.46912
ENSG00000010072	protein_coding	16.6071	13.8782
ENSG00000010165	protein_coding	56.8258	44.5057
ENSG00000010219	protein_coding	32.1307	45.0033
ENSG00000010244	protein_coding	300.953	285.345
ENSG00000010256	protein_coding	159.656	211.813
ENSG00000010270	protein_coding	120.213	88.5275
ENSG00000010278	protein_coding	3.8242	18.6766
ENSG00000010282	protein_coding	0	0
ENSG00000010292	protein_coding	131.428	208.083
ENSG00000010295	protein_coding	10.4741	16.2713
ENSG00000010310	protein_coding	45.7332	38.992
ENSG00000010318	protein_coding	8.19983	10.8547
ENSG00000010319	protein_coding	0.069222	0.028644
ENSG00000010322	protein_coding	38.8149	54.7528
ENSG00000010327	protein_coding	0	0.01194
ENSG00000010361	protein_coding	13.0481	13.8616
ENSG00000010379	protein_coding	1.20237	0.055458
ENSG00000010404	protein_coding	0	0
ENSG00000010438	protein_coding	0	0
ENSG00000010539	protein_coding	19.534	19.0444
ENSG00000010610	protein_coding	0.036	0.68577
ENSG00000010626	protein_coding	7.98697	10.8767
ENSG00000010671	protein_coding	0	0
ENSG00000010704	protein_coding	3.27452	11.8731
ENSG00000010803	protein_coding	24.91	41.5833
ENSG00000010810	protein_coding	112.387	37.8611
ENSG00000010818	protein_coding	19.8199	38.2349
ENSG00000010932	protein_coding	0	0
ENSG00000011007	protein_coding	76.2344	47.9396
ENSG00000011009	protein_coding	62.6975	92.8699
ENSG00000011021	protein_coding	16.1475	38.4035
ENSG00000011028	protein_coding	0.894044	5.22741
ENSG00000011052	protein_coding	246.67	241.829
ENSG00000011083	protein_coding	0	0.069
ENSG00000011105	protein_coding	0.233709	0.902575
ENSG00000011114	protein_coding	16.6676	17.9801
ENSG00000011132	protein_coding	23.5281	36.7823
ENSG00000011143	protein_coding	22.3222	34.2379
ENSG00000011198	protein_coding	26.0576	21.9728
ENSG00000011201	protein_coding	0	0
ENSG00000011243	protein_coding	63.7079	158.073
ENSG00000011258	protein_coding	21.3912	23.566
ENSG00000011260	protein_coding	166.728	101.201
ENSG00000011275	protein_coding	51.0047	67.0347
ENSG00000011295	protein_coding	32.5234	33.5317
ENSG00000011304	protein_coding	109.172	131.733
ENSG00000011332	protein_coding	3.00314	2.23268
ENSG00000011347	protein_coding	0	0.003581
ENSG00000011376	protein_coding	40.6232	40.0188
ENSG00000011405	protein_coding	36.0061	36.9015
ENSG00000011422	protein_coding	9.02476	5.76469
ENSG00000011426	protein_coding	41.36	58.8765
ENSG00000011451	protein_coding	7.35921	10.5396
ENSG00000011454	protein_coding	35.4542	54.3738
ENSG00000011465	protein_coding	0	0
ENSG00000011478	protein_coding	19.382	23.8226
ENSG00000011485	protein_coding	65.0107	103.104
ENSG00000011523	protein_coding	5.51337	10.0755
ENSG00000011566	protein_coding	17.5668	15.9922
ENSG00000011590	protein_coding	47.0056	91.1305
ENSG00000011600	protein_coding	0.170504	0.980593
ENSG00000011638	protein_coding	13.8316	33.702
ENSG00000011677	protein_coding	0	0
ENSG00000012048	protein_coding	68.1227	65.1658
ENSG00000012061	protein_coding	46.1046	80.7112
ENSG00000012124	protein_coding	112.227	405.252
ENSG00000012171	protein_coding	0.191783	0.250974
ENSG00000012174	protein_coding	0	0
ENSG00000012211	protein_coding	0	0
ENSG00000012223	protein_coding	0	0.030745
ENSG00000012232	protein_coding	14.1497	15.1245
ENSG00000012504	protein_coding	0	0
ENSG00000012660	protein_coding	166.018	154.518
ENSG00000012779	protein_coding	48.2531	190.837
ENSG00000012817	protein_coding	0	0
ENSG00000012822	protein_coding	21.7	42.0577
ENSG00000012963	protein_coding	29.6826	103.614
ENSG00000012983	protein_coding	42.4186	69.7481
ENSG00000013016	protein_coding	6.65835	0.891595
ENSG00000013275	protein_coding	156.803	150.578
ENSG00000013288	protein_coding	9.51951	19.3037
ENSG00000013293	protein_coding	0	0.006044
ENSG00000013297	protein_coding	0	0.095416
ENSG00000013306	protein_coding	108.675	142.398
ENSG00000013364	protein_coding	122.042	119.964
ENSG00000013374	protein_coding	113.47	119.069
ENSG00000013375	protein_coding	44.9449	41.1649
ENSG00000013392	protein_coding	9.68777	7.60132
ENSG00000013441	protein_coding	125.677	148.75
ENSG00000013503	protein_coding	20.8174	11.7244
ENSG00000013523	protein_coding	15.058	16.7799
ENSG00000013561	protein_coding	63.5273	44.2116
ENSG00000013563	protein_coding	0	0
ENSG00000013573	protein_coding	60.938	81.849
ENSG00000013583	protein_coding	0	0.496855
ENSG00000013588	protein_coding	0	0.077635
ENSG00000013619	protein_coding	0	0
ENSG00000013725	protein_coding	0.806126	0.281487
ENSG00000013810	protein_coding	74.3602	106.663
ENSG00000014123	protein_coding	88.3056	61.5283
ENSG00000014138	protein_coding	57.4302	94.3441
ENSG00000014164	protein_coding	4.9016	10.8668
ENSG00000014216	protein_coding	100.787	172.874
ENSG00000014257	protein_coding	0.108697	6.65933
ENSG00000014641	protein_coding	464.551	420.177
ENSG00000014824	protein_coding	53.5918	57.045
ENSG00000014914	protein_coding	0.83873	0.914741
ENSG00000014919	protein_coding	99.8474	111.457
ENSG00000015133	protein_coding	87.7624	143.442
ENSG00000015153	protein_coding	26.1525	35.0342
ENSG00000015171	protein_coding	40.3167	27.1611
ENSG00000015285	protein_coding	0	0
ENSG00000015413	protein_coding	0	0.034373
ENSG00000015475	protein_coding	116.981	52.8053
ENSG00000015479	protein_coding	349.379	243.527
ENSG00000015520	protein_coding	0	0.106593
ENSG00000015532	protein_coding	20.2054	24.288
ENSG00000015568	protein_coding	0.135201	0.277407
ENSG00000015592	protein_coding	0.912498	0.194731
ENSG00000015676	protein_coding	30.1777	54.1009
ENSG00000016082	protein_coding	0	0
ENSG00000016391	protein_coding	5.90217	19.9389
ENSG00000016402	protein_coding	0	0
ENSG00000016490	protein_coding	0	0
ENSG00000016602	protein_coding	0	0
ENSG00000016864	protein_coding	110.987	59.7317
ENSG00000017260	protein_coding	105.487	164.876
ENSG00000017427	protein_coding	5.50383	7.63118
ENSG00000017483	protein_coding	0	0
ENSG00000017797	protein_coding	110.467	126.722
ENSG00000018189	protein_coding	59.9443	44.3194
ENSG00000018236	protein_coding	0	0.069243
ENSG00000018280	protein_coding	0.309727	0.204286
ENSG00000018408	protein_coding	3.2979	8.72524
ENSG00000018510	protein_coding	47.4025	36.7601
ENSG00000018607	unprocessed_pseudogene	0	0
ENSG00000018610	protein_coding	0	0
ENSG00000018625	protein_coding	0	0.005632
ENSG00000018699	protein_coding	53.0589	39.0144
ENSG00000018869	protein_coding	2.96998	1.15843
ENSG00000019102	protein_coding	0.09251	0.703947
ENSG00000019144	protein_coding	0.019292	0.026799
ENSG00000019169	protein_coding	0	0
ENSG00000019186	protein_coding	0	0
ENSG00000019485	protein_coding	1.92309	1.5624
ENSG00000019505	protein_coding	0	0
ENSG00000019549	protein_coding	0	0.015189
ENSG00000019582	protein_coding	1935.39	2157.32
ENSG00000019991	protein_coding	1.83092	0.310147
ENSG00000019995	protein_coding	24.7224	25.7816
ENSG00000020129	protein_coding	18.0352	26.6749
ENSG00000020181	protein_coding	0.050957	0.052252
ENSG00000020219	processed_pseudogene	0	0.013814
ENSG00000020256	protein_coding	12.8697	37.512
ENSG00000020426	protein_coding	46.7634	43.6005
ENSG00000020577	protein_coding	1.34159	13.6791
ENSG00000020633	protein_coding	36.7931	63.0992
ENSG00000020922	protein_coding	39.4781	45.2498
ENSG00000021300	protein_coding	1.0727	2.07284
ENSG00000021355	protein_coding	7.08921	48.4825
ENSG00000021461	protein_coding	0	0
ENSG00000021488	protein_coding	0	0.031081
ENSG00000021574	protein_coding	17.8089	12.6715
ENSG00000021645	protein_coding	2.05399	1.42276
ENSG00000021762	protein_coding	0.096205	0
ENSG00000021776	protein_coding	51.7581	54.1994
ENSG00000021826	protein_coding	1.60487	7.82158
ENSG00000021852	protein_coding	0	0
ENSG00000022267	protein_coding	0	0
ENSG00000022277	protein_coding	139.791	131.485
ENSG00000022355	protein_coding	0	0
ENSG00000022556	protein_coding	36.9394	49.2971
ENSG00000022567	protein_coding	6.22572	5.43258
ENSG00000022840	protein_coding	68.3633	69.9981
ENSG00000022976	protein_coding	17.5861	23.2852
ENSG00000023041	protein_coding	84.6555	85.721
ENSG00000023171	protein_coding	17.9834	2.77728
ENSG00000023191	protein_coding	119.678	90.0422
ENSG00000023228	protein_coding	58.9172	43.6549
ENSG00000023287	protein_coding	35.3299	28.1405
ENSG00000023318	protein_coding	45.9455	59.7143
ENSG00000023330	protein_coding	114.537	97.5412
ENSG00000023445	protein_coding	185.684	163.424
ENSG00000023516	protein_coding	40.6305	54.3351
ENSG00000023572	protein_coding	68.061	36.1452
ENSG00000023608	protein_coding	15.5611	33.2569
ENSG00000023697	protein_coding	67.8009	58.4966
ENSG00000023734	protein_coding	137.426	122.473
ENSG00000023839	protein_coding	0.829842	1.67303
ENSG00000023892	protein_coding	106.193	130.205
ENSG00000023902	protein_coding	218.039	93.6555
ENSG00000023909	protein_coding	14.4394	15.1274
ENSG00000024048	protein_coding	41.6969	47.6405
ENSG00000024422	protein_coding	0	0.008432
ENSG00000024526	protein_coding	38.4134	32.9
ENSG00000024862	protein_coding	39.6438	42.2693
ENSG00000025039	protein_coding	86.959	46.3454
ENSG00000025156	protein_coding	27.4862	22.0999
ENSG00000025293	protein_coding	57.9137	73.7464
ENSG00000025423	protein_coding	2.95652	3.35656
ENSG00000025434	protein_coding	5.42577	9.52193
ENSG00000025708	protein_coding	101.733	82.0221
ENSG00000025770	protein_coding	92.8823	114.296
ENSG00000025772	protein_coding	68.8766	66.3241
ENSG00000025796	protein_coding	37.1461	37.0973
ENSG00000025800	protein_coding	51.2821	53.8226
ENSG00000026025	protein_coding	158.484	868.679
ENSG00000026036	protein_coding	4.21221	11.1537
ENSG00000026103	protein_coding	123.198	223.872
ENSG00000026297	protein_coding	128.203	281.344
ENSG00000026508	protein_coding	60.4278	114.039
ENSG00000026559	protein_coding	0.110024	0
ENSG00000026652	protein_coding	2.99426	5.53501
ENSG00000026751	protein_coding	334.913	304.623
ENSG00000026950	protein_coding	30.8849	56.3225
ENSG00000027001	protein_coding	40.7421	32.842
ENSG00000027075	protein_coding	80.0724	8.6315
ENSG00000027644	protein_coding	0	0
ENSG00000027697	protein_coding	339.004	81.2227
ENSG00000027847	protein_coding	28.958	18.6891
ENSG00000027869	protein_coding	4.98609	19.1379
ENSG00000028116	protein_coding	139.717	104.146
ENSG00000028137	protein_coding	64.1614	152.933
ENSG00000028203	protein_coding	76.8605	106.78
ENSG00000028277	protein_coding	30.8094	76.7528
ENSG00000028310	protein_coding	56.8	53.0761
ENSG00000028528	protein_coding	83.5283	123.269
ENSG00000028839	protein_coding	51.7809	49.5676
ENSG00000029153	protein_coding	84.0936	99.5202
ENSG00000029363	protein_coding	165.482	137.6
ENSG00000029364	protein_coding	119.651	68.2024
ENSG00000029534	protein_coding	5.83755	18.1567
ENSG00000029559	protein_coding	0	0
ENSG00000029639	protein_coding	65.7126	63.9777
ENSG00000029725	protein_coding	132.288	118.974
ENSG00000029993	protein_coding	0	0
ENSG00000030066	protein_coding	89.6442	83.1599
ENSG00000030110	protein_coding	57.1958	58.3495
ENSG00000030304	protein_coding	0	0
ENSG00000030419	protein_coding	297.377	449.075
ENSG00000030582	protein_coding	112.189	296.832
ENSG00000031003	protein_coding	40.7216	48.8304
ENSG00000031081	protein_coding	21.9583	28.8058
ENSG00000031691	protein_coding	42.2564	34.7153
ENSG00000031698	protein_coding	248.869	269.261
ENSG00000031823	protein_coding	49.5488	91.6585
ENSG00000032219	protein_coding	21.809	36.1638
ENSG00000032389	protein_coding	76.0459	77.2398
ENSG00000032444	protein_coding	30.9003	63.2415
ENSG00000032742	protein_coding	11.6505	14.6685
ENSG00000033011	protein_coding	54.1393	34.0077
ENSG00000033030	protein_coding	55.6012	55.6883
ENSG00000033050	protein_coding	104.807	77.6784
ENSG00000033100	protein_coding	48.0749	50.4164
ENSG00000033122	protein_coding	0.219057	0.001775
ENSG00000033170	protein_coding	124.122	75.1296
ENSG00000033178	protein_coding	64.8903	80.0628
ENSG00000033327	protein_coding	7.05634	13.0907
ENSG00000033627	protein_coding	51.5822	107.871
ENSG00000033800	protein_coding	29.018	60.1676
ENSG00000033867	protein_coding	59.0896	74.6535
ENSG00000034053	protein_coding	0	0.030784
ENSG00000034152	protein_coding	15.161	30.4844
ENSG00000034239	protein_coding	0	0
ENSG00000034510	protein_coding	2048.73	1767.15
ENSG00000034533	protein_coding	16.7726	15.9739
ENSG00000034677	protein_coding	157.846	180.435
ENSG00000034693	protein_coding	49.2772	61.3126
ENSG00000034713	protein_coding	158.745	152.397
ENSG00000034971	protein_coding	0	0
ENSG00000035115	protein_coding	17.353	23.3944
ENSG00000035141	protein_coding	128.31	52.1183
ENSG00000035403	protein_coding	23.6342	48.2054
ENSG00000035499	protein_coding	59.9537	61.3703
ENSG00000035664	protein_coding	13.3247	12.1136
ENSG00000035681	protein_coding	78.9924	76.9976
ENSG00000035687	protein_coding	104.288	79.8528
ENSG00000035720	protein_coding	59.1141	140.939
ENSG00000035862	protein_coding	0	0.016719
ENSG00000035928	protein_coding	99.6298	163.875
ENSG00000036054	protein_coding	51.7524	32.1276
ENSG00000036257	protein_coding	84.8183	93.2207
ENSG00000036448	protein_coding	0.93832	4.47918
ENSG00000036473	protein_coding	0	0
ENSG00000036530	protein_coding	0	0.013858
ENSG00000036549	protein_coding	55.6011	47.6315
ENSG00000036565	protein_coding	0	0
ENSG00000036672	protein_coding	0.030339	0.00814
ENSG00000036828	protein_coding	0.033586	0.202521
ENSG00000037042	protein_coding	6.16059	25.0818
ENSG00000037241	protein_coding	165.114	104.11
ENSG00000037280	protein_coding	0.009394	0.010425
ENSG00000037474	protein_coding	165.512	133.329
ENSG00000037637	protein_coding	18.4914	30.044
ENSG00000037749	protein_coding	27.3708	15.5681
ENSG00000037757	protein_coding	43.5534	63.9312
ENSG00000037897	protein_coding	18.665	17.0795
ENSG00000037965	protein_coding	0	0
ENSG00000038002	protein_coding	39.0043	58.8772
ENSG00000038210	protein_coding	140.112	130.386
ENSG00000038219	protein_coding	65.0195	94.0991
ENSG00000038274	protein_coding	93.5793	86.4085
ENSG00000038295	protein_coding	0	0.004551
ENSG00000038358	protein_coding	40.6494	58.6403
ENSG00000038382	protein_coding	109.331	268.638
ENSG00000038427	protein_coding	1.10195	3.71562
ENSG00000038532	protein_coding	19.3662	37.5186
ENSG00000038945	protein_coding	0.440428	0
ENSG00000039068	protein_coding	4.39315	1.17139
ENSG00000039123	protein_coding	126.287	95.4578
ENSG00000039139	protein_coding	0	0.001953
ENSG00000039319	protein_coding	29.075	23.6348
ENSG00000039523	protein_coding	8.54211	30.3591
ENSG00000039537	protein_coding	0	0
ENSG00000039560	protein_coding	0.982976	0
ENSG00000039600	protein_coding	0.034679	0.028052
ENSG00000039650	protein_coding	54.0635	75.0153
ENSG00000039987	protein_coding	0	0.191272
ENSG00000040199	protein_coding	15.4466	14.4162
ENSG00000040275	protein_coding	64.771	66.9051
ENSG00000040341	protein_coding	62.5002	47.8008
ENSG00000040487	protein_coding	15.3405	16.2133
ENSG00000040531	protein_coding	11.1319	9.14788
ENSG00000040608	protein_coding	0.260987	1.73464
ENSG00000040633	protein_coding	114.208	98.2338
ENSG00000040731	protein_coding	0	0
ENSG00000040933	protein_coding	74.2957	86.5536
ENSG00000041353	protein_coding	0	0.012579
ENSG00000041357	protein_coding	283.455	227.939
ENSG00000041515	protein_coding	0.060228	0.035517
ENSG00000041802	protein_coding	128.336	77.3203
ENSG00000041880	protein_coding	28.0843	39.9603
ENSG00000041982	protein_coding	0.94221	0.64287
ENSG00000041988	protein_coding	20.4887	39.3627
ENSG00000042062	protein_coding	0	0.006975
ENSG00000042088	protein_coding	78.5079	103.521
ENSG00000042286	protein_coding	24.7014	29.6568
ENSG00000042304	protein_coding	0	0
ENSG00000042317	protein_coding	3.44131	7.09263
ENSG00000042429	protein_coding	65.8927	57.4086
ENSG00000042445	protein_coding	38.2119	42.7263
ENSG00000042493	protein_coding	74.6293	108.701
ENSG00000042753	protein_coding	161.747	139.803
ENSG00000042781	protein_coding	0.008754	0.006459
ENSG00000042813	protein_coding	0	0.034042
ENSG00000042832	protein_coding	0.037848	0.107806
ENSG00000042980	protein_coding	0	0.036755
ENSG00000043039	protein_coding	0.114904	0.15486
ENSG00000043093	protein_coding	27.4487	25.318
ENSG00000043143	protein_coding	56.5216	113.121
ENSG00000043355	protein_coding	0	0
ENSG00000043462	protein_coding	20.0209	38.4785
ENSG00000043514	protein_coding	63.7288	61.9351
ENSG00000043591	protein_coding	0.740884	0.872598
ENSG00000044012	protein_coding	0	0
ENSG00000044090	protein_coding	17.8014	28.7351
ENSG00000044115	protein_coding	112.964	215.849
ENSG00000044446	protein_coding	0	0
ENSG00000044459	protein_coding	0.365936	13.0798
ENSG00000044524	protein_coding	0	0.034237
ENSG00000044574	protein_coding	563.143	176.423
ENSG00000046604	protein_coding	23.0665	17.3172
ENSG00000046647	protein_coding	0	0
ENSG00000046651	protein_coding	0	0
ENSG00000046653	protein_coding	0	0
ENSG00000046774	protein_coding	0	0
ENSG00000046889	protein_coding	0	0.00284
ENSG00000047056	protein_coding	14.2451	19.8265
ENSG00000047188	protein_coding	44.4357	49.3324
ENSG00000047230	protein_coding	0	0
ENSG00000047249	protein_coding	63.0347	51.0266
ENSG00000047315	protein_coding	260.782	199.129
ENSG00000047346	protein_coding	60.7921	50.9519
ENSG00000047365	protein_coding	64.4027	68.6221
ENSG00000047410	protein_coding	158.813	203.15
ENSG00000047457	protein_coding	0	0.019094
ENSG00000047578	protein_coding	13.4719	17.9157
ENSG00000047579	protein_coding	11.0171	20.6357
ENSG00000047597	protein_coding	0	0
ENSG00000047617	protein_coding	0	0
ENSG00000047621	protein_coding	47.9017	38.5438
ENSG00000047634	protein_coding	0	0
ENSG00000047644	protein_coding	0	0
ENSG00000047648	protein_coding	0	0
ENSG00000047662	protein_coding	0.06797	0.035422
ENSG00000047849	protein_coding	35.747	68.3018
ENSG00000047932	protein_coding	67.0244	22.9199
ENSG00000047936	protein_coding	0.010691	0
ENSG00000048028	protein_coding	64.6312	86.0511
ENSG00000048052	protein_coding	21.89	46.1102
ENSG00000048140	protein_coding	16.4272	10.4467
ENSG00000048162	protein_coding	112.683	81.0015
ENSG00000048342	protein_coding	0.021464	0.844465
ENSG00000048392	protein_coding	44.4457	61.5449
ENSG00000048405	protein_coding	15.2311	59.3838
ENSG00000048462	protein_coding	268.965	115.824
ENSG00000048471	protein_coding	34.5447	53.5634
ENSG00000048540	protein_coding	1.65364	4.41744
ENSG00000048544	protein_coding	80.5448	54.6426
ENSG00000048545	protein_coding	0	0.067603
ENSG00000048649	protein_coding	29.4518	42.673
ENSG00000048707	protein_coding	21.6718	35.5145
ENSG00000048740	protein_coding	57.2774	76.8283
ENSG00000048828	protein_coding	66.0932	143.917
ENSG00000048991	protein_coding	35.9553	79.6466
ENSG00000049089	protein_coding	61.0451	52.7067
ENSG00000049130	protein_coding	0.076342	0.046642
ENSG00000049167	protein_coding	31.3405	22.1441
ENSG00000049192	protein_coding	11.6542	11.16
ENSG00000049239	protein_coding	9.76375	18.6126
ENSG00000049245	protein_coding	20.1123	30.439
ENSG00000049246	protein_coding	0.261294	5.23576
ENSG00000049247	protein_coding	0	0
ENSG00000049249	protein_coding	3.13813	1.17646
ENSG00000049283	protein_coding	0	0.014999
ENSG00000049323	protein_coding	0.321808	0.076885
ENSG00000049449	protein_coding	93.7358	63.8795
ENSG00000049540	protein_coding	0	0
ENSG00000049541	protein_coding	86.2331	80.2133
ENSG00000049618	protein_coding	74.9395	74.2757
ENSG00000049656	protein_coding	198.894	74.7934
ENSG00000049759	protein_coding	10.9289	27.5522
ENSG00000049768	protein_coding	0	0
ENSG00000049769	protein_coding	0	0
ENSG00000049860	protein_coding	72.8636	66.7582
ENSG00000049883	protein_coding	7.56106	9.92137
ENSG00000050030	protein_coding	0	0
ENSG00000050130	protein_coding	61.2673	62.9896
ENSG00000050165	protein_coding	0	0.023668
ENSG00000050327	protein_coding	3.57375	3.13624
ENSG00000050344	protein_coding	29.8202	37.3298
ENSG00000050393	protein_coding	27.5045	16.1858
ENSG00000050405	protein_coding	52.204	88.9044
ENSG00000050426	protein_coding	71.3599	75.8113
ENSG00000050438	protein_coding	7.74371	3.65509
ENSG00000050555	protein_coding	0.018462	0
ENSG00000050628	protein_coding	0	0.017469
ENSG00000050730	protein_coding	3.76835	7.97712
ENSG00000050748	protein_coding	27.1783	49.6403
ENSG00000050767	protein_coding	0	0.18955
ENSG00000050820	protein_coding	13.4753	16.5966
ENSG00000051009	protein_coding	13.4774	39.636
ENSG00000051108	protein_coding	231.384	228.011
ENSG00000051128	protein_coding	0.778055	1.74452
ENSG00000051180	protein_coding	31.1461	46.286
ENSG00000051341	protein_coding	42.9204	58.9511
ENSG00000051382	protein_coding	15.1636	16.351
ENSG00000051523	protein_coding	585.41	406.862
ENSG00000051596	protein_coding	75.0753	42.304
ENSG00000051620	protein_coding	14.9248	0.21828
ENSG00000051825	protein_coding	79.7403	76.7529
ENSG00000052126	protein_coding	0.092481	0.096277
ENSG00000052344	protein_coding	0	0
ENSG00000052723	protein_coding	51.5957	54.8165
ENSG00000052749	protein_coding	38.2532	33.2961
ENSG00000052795	protein_coding	6.21228	35.5333
ENSG00000052802	protein_coding	206.838	193.171
ENSG00000052841	protein_coding	98.4908	159.002
ENSG00000052850	protein_coding	0	0
ENSG00000053108	protein_coding	0.040858	0.5311
ENSG00000053254	protein_coding	44.4502	94.1513
ENSG00000053328	protein_coding	0	0
ENSG00000053371	protein_coding	46.2267	64.3968
ENSG00000053372	protein_coding	134.019	83.4518
ENSG00000053438	protein_coding	0	0.919066
ENSG00000053501	protein_coding	14.499	27.6666
ENSG00000053524	protein_coding	0.227316	0.083037
ENSG00000053702	protein_coding	0	0
ENSG00000053747	protein_coding	0.227572	0.58312
ENSG00000053770	protein_coding	34.3431	40.4784
ENSG00000053900	protein_coding	70.6067	56.2735
ENSG00000053918	protein_coding	0.121778	0.187239
ENSG00000054116	protein_coding	83.4274	58.5832
ENSG00000054118	protein_coding	236.708	224.605
ENSG00000054148	protein_coding	88.1997	136.858
ENSG00000054179	protein_coding	0.440644	0.48793
ENSG00000054219	protein_coding	160.926	211.597
ENSG00000054267	protein_coding	54.8734	48.2473
ENSG00000054277	protein_coding	24.1592	27.4115
ENSG00000054282	protein_coding	39.2091	52.928
ENSG00000054356	protein_coding	0	0.021282
ENSG00000054392	protein_coding	4.22017	6.37057
ENSG00000054523	protein_coding	10.1024	20.446
ENSG00000054598	protein_coding	0.809377	0.691163
ENSG00000054611	protein_coding	53.8146	76.8796
ENSG00000054654	protein_coding	78.6355	168.808
ENSG00000054690	protein_coding	0.172798	1.46501
ENSG00000054793	protein_coding	0.540195	0.078518
ENSG00000054796	protein_coding	0	0
ENSG00000054803	protein_coding	0	0
ENSG00000054938	protein_coding	0	0
ENSG00000054965	protein_coding	15.1973	25.5831
ENSG00000054967	protein_coding	28.5626	58.0043
ENSG00000054983	protein_coding	12.0037	17.3823
ENSG00000055044	protein_coding	329.855	235.341
ENSG00000055070	protein_coding	40.6771	147.595
ENSG00000055118	protein_coding	0.0407	0.018097
ENSG00000055130	protein_coding	107.72	91.4237
ENSG00000055147	protein_coding	45.5253	37.6217
ENSG00000055163	protein_coding	106.373	298.282
ENSG00000055208	protein_coding	38.4676	37.981
ENSG00000055211	protein_coding	95.3926	67.7476
ENSG00000055332	protein_coding	96.4481	111.851
ENSG00000055483	protein_coding	21.6463	36.4139
ENSG00000055609	protein_coding	38.4793	111.338
ENSG00000055732	protein_coding	1.94068	6.75576
ENSG00000055813	protein_coding	0.028434	0
ENSG00000055917	protein_coding	50.6993	81.5924
ENSG00000055950	protein_coding	40.5081	72.7063
ENSG00000055955	protein_coding	2.12539	12.3361
ENSG00000055957	protein_coding	0.325943	3.25859
ENSG00000056050	protein_coding	76.4306	54.1693
ENSG00000056097	protein_coding	94.7742	90.3204
ENSG00000056277	protein_coding	0	0
ENSG00000056291	protein_coding	0	0.073524
ENSG00000056487	protein_coding	0	0.008316
ENSG00000056558	protein_coding	109.249	91.4414
ENSG00000056586	protein_coding	32.3468	38.0711
ENSG00000056736	protein_coding	11.1765	19.5047
ENSG00000056972	protein_coding	20.7723	31.1703
ENSG00000056998	protein_coding	0	0
ENSG00000057019	protein_coding	11.2906	3.5282
ENSG00000057149	protein_coding	0	0
ENSG00000057252	protein_coding	30.6028	47.4877
ENSG00000057294	protein_coding	0.720499	0.910073
ENSG00000057468	protein_coding	0.591724	0.361939
ENSG00000057593	protein_coding	0	0
ENSG00000057608	protein_coding	539.96	592.924
ENSG00000057657	protein_coding	57.1128	44.3015
ENSG00000057663	protein_coding	62.5953	44.554
ENSG00000057704	protein_coding	31.3625	38.8022
ENSG00000057757	protein_coding	104.699	92.6441
ENSG00000057935	protein_coding	29.7083	50.2709
ENSG00000058056	protein_coding	11.8705	9.93086
ENSG00000058063	protein_coding	120.612	137.396
ENSG00000058085	protein_coding	0.130908	0.007078
ENSG00000058091	protein_coding	44.5474	48.6071
ENSG00000058262	protein_coding	180.037	144.133
ENSG00000058272	protein_coding	111.552	129.137
ENSG00000058335	protein_coding	1.49708	2.92304
ENSG00000058404	protein_coding	0.101719	0.349768
ENSG00000058453	protein_coding	1.09974	3.98162
ENSG00000058600	protein_coding	65.3427	64.7457
ENSG00000058668	protein_coding	1.19091	0.660689
ENSG00000058673	protein_coding	45.0605	124.327
ENSG00000058729	protein_coding	54.5483	34.5404
ENSG00000058799	protein_coding	37.2398	35.6075
ENSG00000058804	protein_coding	90.0647	77.9941
ENSG00000058866	protein_coding	5.16549	9.2793
ENSG00000059122	protein_coding	17.7399	37.9381
ENSG00000059145	protein_coding	13.9935	18.2494
ENSG00000059377	protein_coding	27.7318	33.0104
ENSG00000059378	protein_coding	38.7588	83.8615
ENSG00000059573	protein_coding	170.637	147.133
ENSG00000059588	protein_coding	49.1021	50.6844
ENSG00000059691	protein_coding	39.419	36.5137
ENSG00000059728	protein_coding	8.07111	15.8009
ENSG00000059758	protein_coding	70.0517	83.2599
ENSG00000059769	protein_coding	15.3597	13.1413
ENSG00000059804	protein_coding	19.8645	134.468
ENSG00000059915	protein_coding	0.652504	0.59253
ENSG00000060069	protein_coding	33.3254	40.9979
ENSG00000060138	protein_coding	89.2385	111.931
ENSG00000060140	protein_coding	0.188651	0.039866
ENSG00000060237	protein_coding	55.8193	107.863
ENSG00000060303	processed_pseudogene	0	0
ENSG00000060339	protein_coding	149.279	169.376
ENSG00000060491	protein_coding	67.1291	67.7681
ENSG00000060558	protein_coding	12.4102	40.4343
ENSG00000060566	protein_coding	0.042821	0.022144
ENSG00000060642	protein_coding	25.5957	25.4275
ENSG00000060656	protein_coding	3.72612	3.59825
ENSG00000060688	protein_coding	193.035	146.899
ENSG00000060709	protein_coding	1.7668	0.091225
ENSG00000060718	protein_coding	0	0
ENSG00000060749	protein_coding	9.7299	20.363
ENSG00000060762	protein_coding	78.2604	64.0761
ENSG00000060971	protein_coding	46.8318	87.5058
ENSG00000060982	protein_coding	52.1249	49.8913
ENSG00000061273	protein_coding	15.6093	11.5362
ENSG00000061337	protein_coding	0.019843	0.00535
ENSG00000061455	protein_coding	0	0
ENSG00000061492	protein_coding	0	0
ENSG00000061656	protein_coding	3.85976	18.3953
ENSG00000061676	protein_coding	3.97637	5.34534
ENSG00000061794	protein_coding	162.285	69.9214
ENSG00000061918	protein_coding	2.78135	62.9975
ENSG00000061936	protein_coding	31.5478	62.6368
ENSG00000061938	protein_coding	19.9179	57.2073
ENSG00000061987	protein_coding	71.965	97.4569
ENSG00000062038	protein_coding	0	0.013687
ENSG00000062096	protein_coding	0	0
ENSG00000062194	protein_coding	117.442	135.471
ENSG00000062282	protein_coding	15.5657	8.16287
ENSG00000062370	protein_coding	0.522942	0.403334
ENSG00000062485	protein_coding	115.093	164.574
ENSG00000062524	protein_coding	1.73075	0.448263
ENSG00000062582	protein_coding	84.3324	64.3797
ENSG00000062598	protein_coding	28.7386	36.2124
ENSG00000062650	protein_coding	90.851	90.3728
ENSG00000062716	protein_coding	217.33	257.986
ENSG00000062725	protein_coding	40.1512	36.7035
ENSG00000062822	protein_coding	73.8856	163.159
ENSG00000063015	protein_coding	0.037562	0.038018
ENSG00000063046	protein_coding	795.843	515.044
ENSG00000063127	protein_coding	0.497586	4.36724
ENSG00000063169	protein_coding	1.90222	3.93271
ENSG00000063176	protein_coding	19.4737	26.9423
ENSG00000063177	protein_coding	1044.03	850.378
ENSG00000063180	protein_coding	11.7782	8.34755
ENSG00000063241	protein_coding	154.022	88.121
ENSG00000063244	protein_coding	218.903	214.989
ENSG00000063245	protein_coding	9.02146	22.9972
ENSG00000063322	protein_coding	35.442	37.0046
ENSG00000063438	protein_coding	30.8278	54.4702
ENSG00000063515	protein_coding	0	0
ENSG00000063587	protein_coding	0	0
ENSG00000063601	protein_coding	0	0
ENSG00000063660	protein_coding	0.151911	0.487718
ENSG00000063761	protein_coding	10.3056	7.97779
ENSG00000063854	protein_coding	32.8845	16.894
ENSG00000063978	protein_coding	80.6017	150.236
ENSG00000064012	protein_coding	50.2722	25.8098
ENSG00000064042	protein_coding	0	0.0162
ENSG00000064102	protein_coding	94.6755	106.838
ENSG00000064115	protein_coding	93.9136	88.4372
ENSG00000064195	protein_coding	0	0
ENSG00000064199	protein_coding	20.0239	5.87209
ENSG00000064201	protein_coding	0.1138	1.35594
ENSG00000064205	protein_coding	0	0
ENSG00000064218	protein_coding	0	0
ENSG00000064225	protein_coding	11.2031	5.32447
ENSG00000064270	protein_coding	0	0
ENSG00000064300	protein_coding	0.298717	0.100758
ENSG00000064309	protein_coding	1.48011	1.05393
ENSG00000064313	protein_coding	57.0569	62.4348
ENSG00000064393	protein_coding	11.2303	54.1129
ENSG00000064419	protein_coding	131.167	132.658
ENSG00000064489	protein_coding	14.8147	25.7782
ENSG00000064490	protein_coding	113.105	68.7003
ENSG00000064545	protein_coding	18.5995	22.1997
ENSG00000064547	protein_coding	7.84108	16.056
ENSG00000064601	protein_coding	54.0587	53.2306
ENSG00000064607	protein_coding	73.325	89.3344
ENSG00000064651	protein_coding	37.7721	55.2251
ENSG00000064652	protein_coding	6.56329	10.9024
ENSG00000064655	protein_coding	0.239496	0.075918
ENSG00000064666	protein_coding	108.11	122.183
ENSG00000064687	protein_coding	20.1158	25.5977
ENSG00000064692	protein_coding	0.028028	0
ENSG00000064703	protein_coding	32.4206	16.453
ENSG00000064726	protein_coding	140.474	110.263
ENSG00000064763	protein_coding	10.3973	11.6882
ENSG00000064787	protein_coding	3.71649	6.34488
ENSG00000064835	protein_coding	0	0
ENSG00000064886	protein_coding	119.761	397.704
ENSG00000064932	protein_coding	20.9449	41.252
ENSG00000064933	protein_coding	62.8225	57.9985
ENSG00000064961	protein_coding	46.5546	84.4046
ENSG00000064989	protein_coding	10.791	2.80872
ENSG00000064995	protein_coding	83.1356	77.4613
ENSG00000064999	protein_coding	5.43831	10.9259
ENSG00000065000	protein_coding	58.938	76.5361
ENSG00000065029	protein_coding	31.4972	65.1192
ENSG00000065054	protein_coding	0	0.163705
ENSG00000065057	protein_coding	41.0037	35.8436
ENSG00000065060	protein_coding	15.7165	24.2812
ENSG00000065135	protein_coding	21.1937	19.8355
ENSG00000065150	protein_coding	261.479	184.522
ENSG00000065154	protein_coding	21.5254	25.089
ENSG00000065183	protein_coding	61.0053	61.86
ENSG00000065243	protein_coding	31.056	48.9374
ENSG00000065268	protein_coding	43.2058	76.3592
ENSG00000065308	protein_coding	22.0458	13.5523
ENSG00000065320	protein_coding	0.399037	1.31449
ENSG00000065325	protein_coding	0	0
ENSG00000065328	protein_coding	40.1571	51.0441
ENSG00000065357	protein_coding	31.3912	54.5368
ENSG00000065361	protein_coding	0	0.396697
ENSG00000065371	protein_coding	0	0
ENSG00000065413	protein_coding	185.035	252.802
ENSG00000065427	protein_coding	318.176	263.558
ENSG00000065457	protein_coding	77.1774	78.5287
ENSG00000065485	protein_coding	40.5976	30.9604
ENSG00000065491	protein_coding	13.6025	24.2729
ENSG00000065518	protein_coding	176.579	182.623
ENSG00000065526	protein_coding	26.7403	49.6835
ENSG00000065534	protein_coding	0.022081	0.175139
ENSG00000065548	protein_coding	224.589	152.725
ENSG00000065559	protein_coding	63.8591	61.6537
ENSG00000065600	protein_coding	41.2991	34.4024
ENSG00000065609	protein_coding	0.025325	0.006719
ENSG00000065613	protein_coding	41.2177	45.6843
ENSG00000065615	protein_coding	22.087	20.3161
ENSG00000065618	protein_coding	0	0
ENSG00000065621	protein_coding	0.713167	0.926937
ENSG00000065665	protein_coding	19.5976	19.4671
ENSG00000065675	protein_coding	0	0.018587
ENSG00000065717	protein_coding	0.476876	0.031289
ENSG00000065802	protein_coding	12.8424	19.6585
ENSG00000065809	protein_coding	160.748	221.434
ENSG00000065833	protein_coding	9.50232	4.48384
ENSG00000065882	protein_coding	156.557	79.1064
ENSG00000065883	protein_coding	55.278	94.5455
ENSG00000065911	protein_coding	181.863	131.412
ENSG00000065923	protein_coding	0	0
ENSG00000065970	protein_coding	4.95539	10.0557
ENSG00000065978	protein_coding	1638.72	1167.6
ENSG00000065989	protein_coding	4.54514	10.7435
ENSG00000066027	protein_coding	85.6419	69.9505
ENSG00000066032	protein_coding	14.7043	1.26354
ENSG00000066044	protein_coding	49.7311	46.9894
ENSG00000066056	protein_coding	4.13686	1.36729
ENSG00000066084	protein_coding	43.2337	58.5039
ENSG00000066117	protein_coding	39.8903	68.4763
ENSG00000066135	protein_coding	48.1588	43.8761
ENSG00000066136	protein_coding	51.7276	78.6854
ENSG00000066185	protein_coding	1.83765	2.68647
ENSG00000066230	protein_coding	0	0
ENSG00000066248	protein_coding	0	0.026513
ENSG00000066279	protein_coding	77.4062	83.0653
ENSG00000066294	protein_coding	15.0219	24.8951
ENSG00000066322	protein_coding	67.214	58.2456
ENSG00000066336	protein_coding	18.0661	35.0626
ENSG00000066379	protein_coding	73.359	114.527
ENSG00000066382	protein_coding	0	0.007926
ENSG00000066405	protein_coding	0.031689	0.021103
ENSG00000066422	protein_coding	54.855	48.3764
ENSG00000066427	protein_coding	14.7096	25.2444
ENSG00000066455	protein_coding	62.9154	69.2212
ENSG00000066468	protein_coding	0	0.041398
ENSG00000066557	protein_coding	56.7388	61.6536
ENSG00000066583	protein_coding	44.4886	57.9181
ENSG00000066629	protein_coding	0.121622	0.214843
ENSG00000066651	protein_coding	90.0421	70.478
ENSG00000066654	protein_coding	111.891	97.5759
ENSG00000066697	protein_coding	18.2198	26.0397
ENSG00000066735	protein_coding	0	0
ENSG00000066739	protein_coding	19.82	22.949
ENSG00000066777	protein_coding	52.1734	60.8603
ENSG00000066813	protein_coding	0	0
ENSG00000066827	protein_coding	82.6903	240.606
ENSG00000066855	protein_coding	38.3075	29.8254
ENSG00000066923	protein_coding	189.004	120.512
ENSG00000066926	protein_coding	31.8089	24.3651
ENSG00000066933	protein_coding	30.3803	35.1201
ENSG00000067048	protein_coding	0	0
ENSG00000067057	protein_coding	178.701	474.568
ENSG00000067064	protein_coding	240.062	277.159
ENSG00000067066	protein_coding	402.874	504.811
ENSG00000067082	protein_coding	30.2168	45.4525
ENSG00000067113	protein_coding	9.2299	6.44618
ENSG00000067141	protein_coding	1.42919	1.99596
ENSG00000067167	protein_coding	194.066	154.303
ENSG00000067177	protein_coding	0	0
ENSG00000067182	protein_coding	13.4661	16.2872
ENSG00000067191	protein_coding	4.32562	10.0495
ENSG00000067208	protein_coding	11.9127	4.99585
ENSG00000067221	protein_coding	12.2097	8.39703
ENSG00000067225	protein_coding	1268.87	1958.02
ENSG00000067248	protein_coding	60.5876	39.7194
ENSG00000067334	protein_coding	72.9875	30.8214
ENSG00000067365	protein_coding	15.8796	38.4014
ENSG00000067369	protein_coding	59.8862	49.8992
ENSG00000067445	protein_coding	0	0
ENSG00000067533	protein_coding	21.5444	11.6939
ENSG00000067560	protein_coding	433.955	449.248
ENSG00000067596	protein_coding	60.875	67.9625
ENSG00000067601	transcribed_unprocessed_pseudogene	16.9476	23.2584
ENSG00000067606	protein_coding	10.2631	3.51125
ENSG00000067646	protein_coding	0	0
ENSG00000067704	protein_coding	147.556	120.004
ENSG00000067715	protein_coding	0	0
ENSG00000067798	protein_coding	0.045945	0.03094
ENSG00000067829	protein_coding	0	0
ENSG00000067836	protein_coding	14.9919	13.8566
ENSG00000067840	protein_coding	0	0
ENSG00000067842	protein_coding	0	0
ENSG00000067900	protein_coding	68.4482	87.2486
ENSG00000067955	protein_coding	96.9532	129.585
ENSG00000067992	protein_coding	0	0
ENSG00000068001	protein_coding	12.755	13.1591
ENSG00000068024	protein_coding	3.53311	13.8704
ENSG00000068028	protein_coding	44.5172	44.7054
ENSG00000068078	protein_coding	0.0509	0.245036
ENSG00000068079	protein_coding	211.403	186.016
ENSG00000068097	protein_coding	14.902	26.2806
ENSG00000068120	protein_coding	25.6201	47.1354
ENSG00000068137	protein_coding	24.3463	35.3269
ENSG00000068305	protein_coding	41.2668	109.604
ENSG00000068308	protein_coding	0	0
ENSG00000068323	protein_coding	0	0
ENSG00000068354	protein_coding	0	0
ENSG00000068366	protein_coding	0	0
ENSG00000068383	protein_coding	7.67002	28.7748
ENSG00000068394	protein_coding	0	0
ENSG00000068400	protein_coding	0	0
ENSG00000068438	protein_coding	0	0
ENSG00000068489	protein_coding	50.4438	107.774
ENSG00000068615	protein_coding	0.161022	0.083799
ENSG00000068650	protein_coding	18.663	33.0074
ENSG00000068654	protein_coding	26.8851	33.1999
ENSG00000068697	protein_coding	32.4545	38.384
ENSG00000068724	protein_coding	46.3605	63.4812
ENSG00000068745	protein_coding	118.164	110.174
ENSG00000068781	protein_coding	0	0.099637
ENSG00000068784	protein_coding	55.6634	52.4696
ENSG00000068796	protein_coding	90.1147	143.957
ENSG00000068831	protein_coding	16.3804	19.3278
ENSG00000068878	protein_coding	53.753	46
ENSG00000068885	protein_coding	35.9591	38.4653
ENSG00000068903	protein_coding	27.4974	37.9573
ENSG00000068912	protein_coding	125.217	61.7802
ENSG00000068971	protein_coding	9.82114	18.6438
ENSG00000068976	protein_coding	0.667012	1.47784
ENSG00000068985	protein_coding	0	0
ENSG00000069011	protein_coding	0.48806	4.93119
ENSG00000069018	protein_coding	0	0
ENSG00000069020	protein_coding	7.71523	0.649622
ENSG00000069122	protein_coding	0	0
ENSG00000069188	protein_coding	0	0.002847
ENSG00000069206	protein_coding	0	0
ENSG00000069248	protein_coding	70.1303	70.9802
ENSG00000069275	protein_coding	127.205	155.435
ENSG00000069329	protein_coding	134.384	125.391
ENSG00000069345	protein_coding	170.756	111.877
ENSG00000069399	protein_coding	7.72996	8.78665
ENSG00000069424	protein_coding	52.1892	174.859
ENSG00000069431	protein_coding	0.013585	0.022531
ENSG00000069482	protein_coding	0	0
ENSG00000069493	protein_coding	179.791	276.713
ENSG00000069509	protein_coding	0	0
ENSG00000069535	protein_coding	0	0
ENSG00000069667	protein_coding	24.1418	23.7044
ENSG00000069696	protein_coding	0	0
ENSG00000069702	protein_coding	10.1366	7.70981
ENSG00000069712	protein_coding	0	0.944619
ENSG00000069764	protein_coding	0	0.047605
ENSG00000069812	protein_coding	0.084991	1.4018
ENSG00000069849	protein_coding	127.923	94.0785
ENSG00000069869	protein_coding	14.0327	5.30006
ENSG00000069943	protein_coding	33.453	45.2704
ENSG00000069956	protein_coding	135.904	110.73
ENSG00000069966	protein_coding	21.5632	29.0601
ENSG00000069974	protein_coding	13.0644	19.0611
ENSG00000069998	protein_coding	26.6286	48.1378
ENSG00000070010	protein_coding	54.7174	68.06
ENSG00000070018	protein_coding	7.20002	2.31374
ENSG00000070019	protein_coding	0.354484	0.034173
ENSG00000070031	protein_coding	0.79178	0
ENSG00000070047	protein_coding	38.176	57.8156
ENSG00000070061	protein_coding	52.3083	45.4733
ENSG00000070081	protein_coding	75.3356	31.2832
ENSG00000070087	protein_coding	10.0344	25.9535
ENSG00000070159	protein_coding	0.29682	0.053318
ENSG00000070182	protein_coding	0.086953	0.155902
ENSG00000070190	protein_coding	112.731	124.142
ENSG00000070193	protein_coding	0	0
ENSG00000070214	protein_coding	35.6925	30.0205
ENSG00000070269	protein_coding	27.2316	34.5937
ENSG00000070366	protein_coding	27.1804	40.7273
ENSG00000070367	protein_coding	77.3795	78.8178
ENSG00000070371	protein_coding	0.25785	1.16794
ENSG00000070388	protein_coding	0	0
ENSG00000070404	protein_coding	11.2908	2.66493
ENSG00000070413	protein_coding	19.2782	26.6978
ENSG00000070423	protein_coding	37.0989	49.8674
ENSG00000070444	protein_coding	8.51566	17.6718
ENSG00000070476	protein_coding	18.0854	27.6172
ENSG00000070495	protein_coding	67.2395	74.7546
ENSG00000070501	protein_coding	82.1085	55.8306
ENSG00000070526	protein_coding	0	0
ENSG00000070540	protein_coding	65.6475	48.8832
ENSG00000070601	protein_coding	0.01877	0.013911
ENSG00000070610	protein_coding	60.1778	76.8764
ENSG00000070614	protein_coding	24.9439	24.7835
ENSG00000070669	protein_coding	85.5355	115.406
ENSG00000070718	protein_coding	63.666	42.2052
ENSG00000070729	protein_coding	0	0.042916
ENSG00000070731	protein_coding	0	0.126503
ENSG00000070748	protein_coding	0	0
ENSG00000070756	protein_coding	315.547	417.376
ENSG00000070759	protein_coding	14.9864	22.2259
ENSG00000070761	protein_coding	60.0411	75.1991
ENSG00000070770	protein_coding	58.3431	126.519
ENSG00000070778	protein_coding	0.055089	0.026115
ENSG00000070785	protein_coding	90.3132	58.1112
ENSG00000070808	protein_coding	0	0
ENSG00000070814	protein_coding	57.283	93.8263
ENSG00000070831	protein_coding	735.466	450.866
ENSG00000070882	protein_coding	38.9182	63.4043
ENSG00000070886	protein_coding	0	0.009206
ENSG00000070915	protein_coding	0.592011	2.26013
ENSG00000070950	protein_coding	25.1809	27.5925
ENSG00000070961	protein_coding	99.082	93.1837
ENSG00000070985	protein_coding	0	0
ENSG00000071051	protein_coding	26.4947	29.5027
ENSG00000071054	protein_coding	3.62622	6.02878
ENSG00000071073	protein_coding	5.39468	5.90803
ENSG00000071082	protein_coding	1030.63	614.033
ENSG00000071127	protein_coding	177.844	247.488
ENSG00000071189	protein_coding	31.4727	46.9197
ENSG00000071203	protein_coding	0	0
ENSG00000071205	protein_coding	44.5598	50.7116
ENSG00000071242	protein_coding	2.79136	2.58228
ENSG00000071243	protein_coding	40.4058	36.4984
ENSG00000071246	protein_coding	0.932462	4.20313
ENSG00000071282	protein_coding	4.2393	24.0516
ENSG00000071462	protein_coding	119.188	94.4106
ENSG00000071537	protein_coding	158.862	115.065
ENSG00000071539	protein_coding	48.782	38.1744
ENSG00000071553	protein_coding	0	0
ENSG00000071564	protein_coding	115.778	143.877
ENSG00000071575	protein_coding	6.17205	2.02033
ENSG00000071626	protein_coding	149.334	161.219
ENSG00000071655	protein_coding	79.3692	98.9837
ENSG00000071677	protein_coding	0	0
ENSG00000071794	protein_coding	74.9985	72.3956
ENSG00000071859	protein_coding	0	0
ENSG00000071889	protein_coding	0	0
ENSG00000071894	protein_coding	50.1887	72.9848
ENSG00000071909	protein_coding	6.35208	14.8033
ENSG00000071967	protein_coding	43.6583	28.372
ENSG00000071991	protein_coding	0	0
ENSG00000071994	protein_coding	109.343	83.2572
ENSG00000072041	protein_coding	0	0
ENSG00000072042	protein_coding	114.331	75.5287
ENSG00000072062	protein_coding	8.31343	17.3136
ENSG00000072071	protein_coding	1.14882	0.274949
ENSG00000072080	protein_coding	0	0
ENSG00000072110	protein_coding	7.41998	32.3156
ENSG00000072121	protein_coding	30.2783	41.2001
ENSG00000072133	protein_coding	0	0
ENSG00000072134	protein_coding	5.18888	10.1189
ENSG00000072135	protein_coding	52.4093	83.8386
ENSG00000072163	protein_coding	0.197548	1.12891
ENSG00000072182	protein_coding	0	0.017376
ENSG00000072195	protein_coding	0	0
ENSG00000072201	protein_coding	0.782636	0.935181
ENSG00000072210	protein_coding	39.8606	29.3742
ENSG00000072274	protein_coding	544.585	331.928
ENSG00000072310	protein_coding	26.0755	66.4479
ENSG00000072315	protein_coding	0	0
ENSG00000072364	protein_coding	24.4174	54.3286
ENSG00000072401	protein_coding	20.9433	26.4501
ENSG00000072415	protein_coding	17.8537	16.1885
ENSG00000072422	protein_coding	0.101128	0.211584
ENSG00000072501	protein_coding	0	0
ENSG00000072506	protein_coding	0	0
ENSG00000072518	protein_coding	20.0828	45.5819
ENSG00000072571	protein_coding	187.213	153.719
ENSG00000072609	protein_coding	65.2533	52.2305
ENSG00000072657	protein_coding	0	0
ENSG00000072682	protein_coding	6.54192	7.9072
ENSG00000072694	protein_coding	78.2974	86.8457
ENSG00000072736	protein_coding	20.915	59.2189
ENSG00000072756	protein_coding	77.0328	46.9062
ENSG00000072778	protein_coding	177.869	210.823
ENSG00000072786	protein_coding	80.5743	160.48
ENSG00000072803	protein_coding	93.527	96.0156
ENSG00000072818	protein_coding	217.124	425.675
ENSG00000072832	protein_coding	0.143071	0
ENSG00000072840	protein_coding	7.00626	8.66043
ENSG00000072849	protein_coding	66.1146	53.5426
ENSG00000072858	protein_coding	77.3952	84.1327
ENSG00000072864	protein_coding	145.924	169.347
ENSG00000072952	protein_coding	0.036063	0
ENSG00000072954	protein_coding	29.2622	37.6906
ENSG00000072958	protein_coding	33.7538	78.4997
ENSG00000073008	protein_coding	2.45633	0.762131
ENSG00000073050	protein_coding	26.1567	67.9338
ENSG00000073060	protein_coding	42.3116	105.953
ENSG00000073067	protein_coding	0	0.087929
ENSG00000073111	protein_coding	203.444	279.309
ENSG00000073146	protein_coding	0.065576	0.018753
ENSG00000073150	protein_coding	0.314922	0.241416
ENSG00000073169	protein_coding	21.3519	23.6091
ENSG00000073282	protein_coding	9.80947	3.67994
ENSG00000073331	protein_coding	29.5739	57.0632
ENSG00000073350	protein_coding	8.37012	6.94248
ENSG00000073417	protein_coding	39.5107	70.045
ENSG00000073464	protein_coding	0	0
ENSG00000073536	protein_coding	30.4827	19.3362
ENSG00000073578	protein_coding	138.849	234.655
ENSG00000073584	protein_coding	86.2483	92.4478
ENSG00000073598	protein_coding	0.118728	0.042031
ENSG00000073605	protein_coding	15.4638	32.8495
ENSG00000073614	protein_coding	80.5137	80.4987
ENSG00000073670	protein_coding	0.045249	0.551469
ENSG00000073711	protein_coding	0.112592	0.533906
ENSG00000073712	protein_coding	2.23102	0.769821
ENSG00000073734	protein_coding	0	0
ENSG00000073737	protein_coding	3.25351	0.658083
ENSG00000073754	protein_coding	0.050655	0.039328
ENSG00000073756	protein_coding	0.025083	0.110838
ENSG00000073792	protein_coding	0.180759	0.171065
ENSG00000073803	protein_coding	13.2805	24.5663
ENSG00000073849	protein_coding	162.208	175.729
ENSG00000073861	protein_coding	25.9913	51.3159
ENSG00000073905	processed_pseudogene	0	0
ENSG00000073910	protein_coding	0.500943	4.23936
ENSG00000073921	protein_coding	96.9934	159.14
ENSG00000073969	protein_coding	15.6941	23.6537
ENSG00000074047	protein_coding	0	0
ENSG00000074054	protein_coding	80.6713	100.423
ENSG00000074071	protein_coding	124.497	126.506
ENSG00000074181	protein_coding	0.020378	0.004665
ENSG00000074201	protein_coding	146.946	126.381
ENSG00000074211	protein_coding	0	0.029843
ENSG00000074219	protein_coding	0.09097	0.025024
ENSG00000074266	protein_coding	136.864	126.437
ENSG00000074276	protein_coding	0.490332	0.416827
ENSG00000074317	protein_coding	0.013944	0.325315
ENSG00000074319	protein_coding	103.556	59.848
ENSG00000074356	protein_coding	33.5957	40.2137
ENSG00000074370	protein_coding	54.1002	120.117
ENSG00000074410	protein_coding	0	0
ENSG00000074416	protein_coding	106.584	109.044
ENSG00000074527	protein_coding	0	0.02521
ENSG00000074582	protein_coding	38.3548	41.4705
ENSG00000074590	protein_coding	0.016583	0.017885
ENSG00000074603	protein_coding	54.1481	51.9549
ENSG00000074621	protein_coding	5.89378	7.3983
ENSG00000074657	protein_coding	6.21655	11.3565
ENSG00000074660	protein_coding	2.15459	6.94098
ENSG00000074695	protein_coding	246.985	140.109
ENSG00000074696	protein_coding	52.2115	36.5621
ENSG00000074706	protein_coding	29.2323	133.287
ENSG00000074755	protein_coding	33.2983	57.8879
ENSG00000074771	protein_coding	0	0.012995
ENSG00000074800	protein_coding	1933.05	2270.5
ENSG00000074803	protein_coding	0.025715	0
ENSG00000074842	protein_coding	255.477	105.963
ENSG00000074855	protein_coding	1.67162	3.98123
ENSG00000074935	protein_coding	26.5377	31.7222
ENSG00000074964	protein_coding	0.205814	0.718203
ENSG00000074966	protein_coding	7.30991	5.58183
ENSG00000075035	protein_coding	0	0
ENSG00000075043	protein_coding	0	0.304743
ENSG00000075073	protein_coding	0.105485	0.029313
ENSG00000075089	protein_coding	65.7192	38.4286
ENSG00000075131	protein_coding	72.2969	38.1214
ENSG00000075142	protein_coding	164.088	134.308
ENSG00000075151	protein_coding	57.1495	100.805
ENSG00000075188	protein_coding	111.175	85.393
ENSG00000075213	protein_coding	0.020104	0
ENSG00000075218	protein_coding	34.0631	65.8547
ENSG00000075223	protein_coding	0	0.005725
ENSG00000075234	protein_coding	29.6379	49.3673
ENSG00000075239	protein_coding	140.5	119.802
ENSG00000075240	protein_coding	24.3317	20.8999
ENSG00000075275	protein_coding	0.779341	0.609483
ENSG00000075290	protein_coding	0	0.014455
ENSG00000075292	protein_coding	185.363	137.293
ENSG00000075303	protein_coding	32.196	48.5957
ENSG00000075336	protein_coding	63.2061	65.1926
ENSG00000075340	protein_coding	0	0.647704
ENSG00000075388	protein_coding	0	0
ENSG00000075391	protein_coding	0.393941	0.140395
ENSG00000075399	protein_coding	3.6769	4.29773
ENSG00000075407	protein_coding	40.7014	46.0931
ENSG00000075413	protein_coding	87.3772	107.725
ENSG00000075415	protein_coding	461.585	506.176
ENSG00000075420	protein_coding	61.0876	41.9024
ENSG00000075426	protein_coding	0.833988	2.68199
ENSG00000075429	protein_coding	0	0
ENSG00000075461	protein_coding	0	0
ENSG00000075539	protein_coding	109.612	128.91
ENSG00000075568	protein_coding	33.8611	48.1245
ENSG00000075618	protein_coding	153.597	187.239
ENSG00000075624	protein_coding	2174.89	2319.16
ENSG00000075643	protein_coding	0.657539	3.17916
ENSG00000075651	protein_coding	13.7904	65.3952
ENSG00000075673	protein_coding	0	0.007753
ENSG00000075702	protein_coding	11.9747	21.6924
ENSG00000075711	protein_coding	96.913	85.2211
ENSG00000075785	protein_coding	49.8603	160.606
ENSG00000075790	protein_coding	37.1281	23.1151
ENSG00000075826	protein_coding	10.1992	26.7211
ENSG00000075856	protein_coding	184.114	202.674
ENSG00000075884	protein_coding	181.749	137.288
ENSG00000075886	protein_coding	0.07215	0.025459
ENSG00000075891	protein_coding	0	0
ENSG00000075914	protein_coding	95.3138	107.862
ENSG00000075945	protein_coding	68.8751	37.6967
ENSG00000075975	protein_coding	61.7731	39.8341
ENSG00000076003	protein_coding	106.564	120.619
ENSG00000076043	protein_coding	30.4265	17.8812
ENSG00000076053	protein_coding	22.346	21.3173
ENSG00000076067	protein_coding	0.620725	2.24436
ENSG00000076108	protein_coding	33.2593	87.8948
ENSG00000076201	protein_coding	5.05927	11.1198
ENSG00000076242	protein_coding	132.036	98.5858
ENSG00000076248	protein_coding	75.4927	61.338
ENSG00000076258	protein_coding	4.72939	4.90847
ENSG00000076321	protein_coding	24.1246	25.5906
ENSG00000076344	protein_coding	0	0.0211
ENSG00000076351	protein_coding	5.03537	7.6791
ENSG00000076356	protein_coding	0.318875	0.378678
ENSG00000076382	protein_coding	158.152	221.406
ENSG00000076513	protein_coding	142.175	215.559
ENSG00000076554	protein_coding	74.7085	200.588
ENSG00000076555	protein_coding	1.76902	4.09795
ENSG00000076604	protein_coding	51.91	111.552
ENSG00000076641	protein_coding	24.6398	57.7749
ENSG00000076650	protein_coding	18.3304	20.2076
ENSG00000076662	protein_coding	132.386	118.692
ENSG00000076685	protein_coding	123.639	107.937
ENSG00000076706	protein_coding	3.86979	14.5008
ENSG00000076716	protein_coding	0	0
ENSG00000076770	protein_coding	0	0
ENSG00000076826	protein_coding	1.08655	3.23032
ENSG00000076864	protein_coding	0.14333	0.273601
ENSG00000076924	protein_coding	10.8998	66.5693
ENSG00000076928	protein_coding	105.566	143.096
ENSG00000076944	protein_coding	48.3266	81.0596
ENSG00000076984	protein_coding	8.04851	12.1649
ENSG00000077009	protein_coding	0	0.053608
ENSG00000077044	protein_coding	57.6609	117.366
ENSG00000077063	protein_coding	0	0.468438
ENSG00000077080	protein_coding	0	0
ENSG00000077092	protein_coding	0.014722	0
ENSG00000077097	protein_coding	152.426	148.159
ENSG00000077147	protein_coding	114.673	88.3048
ENSG00000077150	protein_coding	106.58	181.324
ENSG00000077152	protein_coding	148.853	138.736
ENSG00000077157	protein_coding	12.1179	13.8968
ENSG00000077232	protein_coding	38.9793	29.6137
ENSG00000077235	protein_coding	43.3597	66.313
ENSG00000077238	protein_coding	14.5789	28.8098
ENSG00000077254	protein_coding	111.09	98.1412
ENSG00000077264	protein_coding	0	0
ENSG00000077274	protein_coding	0	0
ENSG00000077279	protein_coding	0	0
ENSG00000077312	protein_coding	66.2571	186.949
ENSG00000077327	protein_coding	0.559081	0.494498
ENSG00000077348	protein_coding	50.2458	48.7242
ENSG00000077380	protein_coding	113.776	114.288
ENSG00000077420	protein_coding	32.6747	71.2725
ENSG00000077454	protein_coding	50.0039	65.2415
ENSG00000077458	protein_coding	63.9045	73.5298
ENSG00000077463	protein_coding	28.0179	31.7542
ENSG00000077498	protein_coding	0	0
ENSG00000077514	protein_coding	59.603	76.7506
ENSG00000077522	protein_coding	0.022079	0
ENSG00000077549	protein_coding	143.612	152.461
ENSG00000077585	protein_coding	21.4436	42.3663
ENSG00000077616	protein_coding	0.093871	0.603003
ENSG00000077684	protein_coding	32.412	41.6662
ENSG00000077713	protein_coding	0	0
ENSG00000077721	protein_coding	0	0
ENSG00000077782	protein_coding	4.28609	57.7437
ENSG00000077800	protein_coding	0	0.014541
ENSG00000077935	protein_coding	0	0.086348
ENSG00000077942	protein_coding	0	0
ENSG00000077943	protein_coding	0	0
ENSG00000077984	protein_coding	0	0.995227
ENSG00000078018	protein_coding	0.011602	0.045482
ENSG00000078043	protein_coding	30.0957	41.2572
ENSG00000078053	protein_coding	0.096493	0
ENSG00000078061	protein_coding	0	0
ENSG00000078070	protein_coding	100.78	111.427
ENSG00000078081	protein_coding	37.0147	63.0842
ENSG00000078098	protein_coding	0.08101	0.120545
ENSG00000078114	protein_coding	0.036857	0.205563
ENSG00000078124	protein_coding	11.7923	9.839
ENSG00000078140	protein_coding	30.2769	56.22
ENSG00000078142	protein_coding	75.13	47.5741
ENSG00000078177	protein_coding	20.4338	18.3695
ENSG00000078237	protein_coding	44.1781	21.986
ENSG00000078246	protein_coding	8.19296	13.9492
ENSG00000078269	protein_coding	5.52329	17.4552
ENSG00000078295	protein_coding	0.034441	0.006163
ENSG00000078304	protein_coding	157.614	142.106
ENSG00000078319	unprocessed_pseudogene	36.3031	29.485
ENSG00000078328	protein_coding	0	0.060226
ENSG00000078369	protein_coding	101.8	213.647
ENSG00000078399	protein_coding	0	0
ENSG00000078401	protein_coding	6.64938	21.4013
ENSG00000078403	protein_coding	41.8935	62.8686
ENSG00000078487	protein_coding	8.65598	10.0856
ENSG00000078549	protein_coding	0	0
ENSG00000078579	protein_coding	0	0
ENSG00000078589	protein_coding	0	0
ENSG00000078596	protein_coding	0	0
ENSG00000078618	protein_coding	153.605	184.401
ENSG00000078668	protein_coding	368.845	285.615
ENSG00000078674	protein_coding	304.801	308.203
ENSG00000078687	protein_coding	1.64372	2.86812
ENSG00000078699	protein_coding	4.484	15.9593
ENSG00000078725	protein_coding	0.063007	0
ENSG00000078747	protein_coding	117.041	90.2837
ENSG00000078795	protein_coding	0.322137	0.186815
ENSG00000078804	protein_coding	1.82197	3.68804
ENSG00000078808	protein_coding	70.9917	51.0776
ENSG00000078814	protein_coding	0.027434	0.344046
ENSG00000078898	protein_coding	0	0
ENSG00000078900	protein_coding	11.9689	22.7089
ENSG00000078902	protein_coding	15.7356	23.4228
ENSG00000078967	protein_coding	7.93944	8.54074
ENSG00000079101	protein_coding	0	0
ENSG00000079102	protein_coding	0	0
ENSG00000079112	protein_coding	0.03066	0.085493
ENSG00000079134	protein_coding	129.364	104.682
ENSG00000079150	protein_coding	9.98362	9.62306
ENSG00000079156	protein_coding	0.017993	0.974954
ENSG00000079215	protein_coding	0.690978	0.202569
ENSG00000079246	protein_coding	767.673	490.769
ENSG00000079257	protein_coding	28.8546	45.7865
ENSG00000079263	protein_coding	262.414	223.087
ENSG00000079277	protein_coding	31.5123	40.235
ENSG00000079308	protein_coding	0.053493	0.219427
ENSG00000079313	protein_coding	9.19121	23.3519
ENSG00000079332	protein_coding	106.61	64.7791
ENSG00000079335	protein_coding	8.47675	12.2179
ENSG00000079337	protein_coding	0.793352	1.6362
ENSG00000079385	protein_coding	4.09756	4.24152
ENSG00000079387	protein_coding	43.0603	50.5178
ENSG00000079393	protein_coding	0	0.018762
ENSG00000079432	protein_coding	14.1699	33.0915
ENSG00000079435	protein_coding	8.27183	14.6575
ENSG00000079459	protein_coding	177.633	276.932
ENSG00000079462	protein_coding	28.8726	43.6402
ENSG00000079482	protein_coding	0	0
ENSG00000079557	protein_coding	0	0
ENSG00000079616	protein_coding	144.709	180.732
ENSG00000079689	protein_coding	0	0.042197
ENSG00000079691	protein_coding	7.09405	38.4238
ENSG00000079739	protein_coding	84.8581	147.557
ENSG00000079785	protein_coding	128.391	103.51
ENSG00000079805	protein_coding	98.3232	173.025
ENSG00000079819	protein_coding	40.8726	147.37
ENSG00000079841	protein_coding	0.016049	0.021715
ENSG00000079931	protein_coding	16.5038	4.88763
ENSG00000079950	protein_coding	51.1365	65.6509
ENSG00000079974	protein_coding	7.20949	9.79376
ENSG00000079999	protein_coding	77.1582	48.878
ENSG00000080007	protein_coding	0.157649	1.87492
ENSG00000080031	protein_coding	0	0
ENSG00000080166	protein_coding	0.029631	0.036083
ENSG00000080189	protein_coding	50.2053	52.2945
ENSG00000080200	protein_coding	14.7286	2.30738
ENSG00000080224	protein_coding	0	0.01217
ENSG00000080293	protein_coding	0	0
ENSG00000080298	protein_coding	11.8916	19.2497
ENSG00000080345	protein_coding	98.487	108.381
ENSG00000080371	protein_coding	19.6436	24.0937
ENSG00000080493	protein_coding	0.361115	0.617655
ENSG00000080503	protein_coding	395.281	161.47
ENSG00000080511	protein_coding	0	0.017801
ENSG00000080546	protein_coding	7.95488	11.7391
ENSG00000080561	protein_coding	0	0
ENSG00000080572	protein_coding	0	0
ENSG00000080573	protein_coding	0.090516	0.01973
ENSG00000080603	protein_coding	17.0796	26.1601
ENSG00000080608	protein_coding	183.108	119.703
ENSG00000080618	protein_coding	0	0.071123
ENSG00000080644	protein_coding	0.019329	0
ENSG00000080709	protein_coding	0.532254	0.026633
ENSG00000080802	protein_coding	16.4701	31.2818
ENSG00000080815	protein_coding	64.4896	65.8377
ENSG00000080819	protein_coding	85.5535	128.232
ENSG00000080822	protein_coding	175.489	154.286
ENSG00000080823	protein_coding	1.16486	2.65024
ENSG00000080824	protein_coding	910.003	486.509
ENSG00000080839	protein_coding	40.4642	38.0567
ENSG00000080845	protein_coding	6.92061	25.3375
ENSG00000080854	protein_coding	0.447895	0.418496
ENSG00000080910	protein_coding	0	0
ENSG00000080947	transcribed_unprocessed_pseudogene	1.2225	4.68759
ENSG00000080986	protein_coding	124.703	116.867
ENSG00000081014	protein_coding	25.6912	25.7466
ENSG00000081019	protein_coding	15.3906	22.5536
ENSG00000081026	protein_coding	3.27758	3.06515
ENSG00000081041	protein_coding	0	0.082088
ENSG00000081051	protein_coding	0	0
ENSG00000081052	protein_coding	6.51291	12.2013
ENSG00000081059	protein_coding	6.97533	8.08348
ENSG00000081087	protein_coding	18.4759	11.2557
ENSG00000081138	protein_coding	0	0.002496
ENSG00000081148	protein_coding	0.195006	0.34818
ENSG00000081154	protein_coding	48.323	72.2912
ENSG00000081177	protein_coding	11.9307	14.7291
ENSG00000081181	protein_coding	1.82263	5.35227
ENSG00000081189	protein_coding	274.487	242.159
ENSG00000081237	protein_coding	193.302	381.992
ENSG00000081248	protein_coding	0.017576	0
ENSG00000081277	protein_coding	0	0.016815
ENSG00000081307	protein_coding	76.6975	61.3509
ENSG00000081320	protein_coding	173.595	128.793
ENSG00000081377	protein_coding	0.235273	0.513278
ENSG00000081386	protein_coding	23.0442	19.2645
ENSG00000081479	protein_coding	0	0.003815
ENSG00000081665	protein_coding	14.3828	17.2557
ENSG00000081692	protein_coding	13.9362	14.6688
ENSG00000081721	protein_coding	56.4681	54.1963
ENSG00000081760	protein_coding	38.9643	46.3869
ENSG00000081791	protein_coding	77.9007	99.2589
ENSG00000081800	protein_coding	0.029532	0
ENSG00000081803	protein_coding	1.63479	0.976311
ENSG00000081818	protein_coding	0	0
ENSG00000081842	protein_coding	0.069144	0.000925
ENSG00000081853	protein_coding	0.07477	0.066835
ENSG00000081870	protein_coding	166.533	119.591
ENSG00000081913	protein_coding	6.85205	17.2297
ENSG00000081923	protein_coding	2.29361	2.16796
ENSG00000081985	protein_coding	6.184	3.58174
ENSG00000082014	protein_coding	0.228411	0.183885
ENSG00000082068	protein_coding	36.4033	35.3026
ENSG00000082074	protein_coding	2.63299	2.53683
ENSG00000082126	protein_coding	0	0.016007
ENSG00000082146	protein_coding	28.8338	16.7623
ENSG00000082153	protein_coding	222.585	174.542
ENSG00000082175	protein_coding	0	0
ENSG00000082196	protein_coding	2.5918	4.47872
ENSG00000082212	protein_coding	88.8012	55.0865
ENSG00000082213	protein_coding	37.012	34.8385
ENSG00000082258	protein_coding	47.2504	29.4863
ENSG00000082269	protein_coding	22.6328	39.4033
ENSG00000082293	protein_coding	21.1202	66.23
ENSG00000082397	protein_coding	0	4.99414
ENSG00000082438	protein_coding	0	0.015839
ENSG00000082458	protein_coding	0	0
ENSG00000082482	protein_coding	0.033509	0
ENSG00000082497	protein_coding	0	0
ENSG00000082512	protein_coding	46.2277	71.0294
ENSG00000082515	protein_coding	36.9891	29.7772
ENSG00000082516	protein_coding	50.858	47.8377
ENSG00000082556	protein_coding	0	0.005905
ENSG00000082641	protein_coding	55.8724	79.6639
ENSG00000082684	protein_coding	0	0.143805
ENSG00000082701	protein_coding	23.3606	50.518
ENSG00000082781	protein_coding	1.98452	1.22227
ENSG00000082805	protein_coding	5.90958	6.88713
ENSG00000082898	protein_coding	244.81	267.755
ENSG00000082929	processed_transcript	0	0
ENSG00000082996	protein_coding	30.0871	43.5278
ENSG00000083067	protein_coding	0	0.002195
ENSG00000083093	protein_coding	31.1171	36.8935
ENSG00000083097	protein_coding	37.5084	43.1893
ENSG00000083099	protein_coding	62.2656	34.672
ENSG00000083123	protein_coding	30.8098	33.762
ENSG00000083168	protein_coding	34.5944	55.8499
ENSG00000083223	protein_coding	69.8055	108.554
ENSG00000083290	protein_coding	3.44112	4.57881
ENSG00000083307	protein_coding	0	0
ENSG00000083312	protein_coding	179.247	178.441
ENSG00000083444	protein_coding	49.4071	119.29
ENSG00000083454	protein_coding	59.5074	37.1511
ENSG00000083457	protein_coding	41.0082	23.5587
ENSG00000083520	protein_coding	88.5036	75.9139
ENSG00000083535	protein_coding	38.9082	39.2222
ENSG00000083544	protein_coding	37.4275	39.156
ENSG00000083622	antisense_RNA	0	0
ENSG00000083635	protein_coding	15.0589	9.66504
ENSG00000083642	protein_coding	46.4836	61.2778
ENSG00000083720	protein_coding	149.181	139.161
ENSG00000083750	protein_coding	0	0
ENSG00000083782	protein_coding	0	0.175295
ENSG00000083799	protein_coding	117.297	136.302
ENSG00000083807	protein_coding	20.611	32.8335
ENSG00000083812	protein_coding	12.0813	17.3371
ENSG00000083814	protein_coding	19.7655	7.7609
ENSG00000083817	protein_coding	10.9665	9.45079
ENSG00000083828	protein_coding	47.8364	50.7161
ENSG00000083838	protein_coding	7.35654	11.748
ENSG00000083844	protein_coding	18.0246	18.319
ENSG00000083845	protein_coding	809.16	646.703
ENSG00000083857	protein_coding	0.55062	1.47295
ENSG00000083896	protein_coding	115.329	149.166
ENSG00000083937	protein_coding	56.2671	27.2013
ENSG00000084070	protein_coding	113.905	239.815
ENSG00000084072	protein_coding	61.5048	68.9104
ENSG00000084073	protein_coding	104.331	52.3591
ENSG00000084090	protein_coding	259.425	216.403
ENSG00000084092	protein_coding	36.2258	56.1441
ENSG00000084093	protein_coding	32.2556	42.7891
ENSG00000084110	protein_coding	0.02865	0.293903
ENSG00000084112	protein_coding	11.6288	24.1472
ENSG00000084207	protein_coding	766.759	676.536
ENSG00000084234	protein_coding	45.6364	5.10757
ENSG00000084444	protein_coding	1.41272	5.03589
ENSG00000084453	protein_coding	0	0
ENSG00000084463	protein_coding	45.7309	84.9422
ENSG00000084623	protein_coding	402.752	341.345
ENSG00000084628	protein_coding	0	0
ENSG00000084636	protein_coding	0.354066	0.413874
ENSG00000084652	protein_coding	146.99	106.042
ENSG00000084674	protein_coding	0.00786	0.002162
ENSG00000084676	protein_coding	33.361	66.9625
ENSG00000084693	protein_coding	19.0352	41.2989
ENSG00000084710	protein_coding	9.2243	2.0333
ENSG00000084731	protein_coding	0.625028	2.57583
ENSG00000084733	protein_coding	87.9511	106.153
ENSG00000084734	protein_coding	0	0
ENSG00000084754	protein_coding	299.428	286.243
ENSG00000084764	protein_coding	1.02601	1.70419
ENSG00000084774	protein_coding	46.1625	69.5517
ENSG00000085063	protein_coding	76.0043	58.768
ENSG00000085117	protein_coding	122.53	233.024
ENSG00000085185	protein_coding	0	0
ENSG00000085224	protein_coding	0	0
ENSG00000085231	protein_coding	71.1899	45.9469
ENSG00000085265	protein_coding	0	1.00158
ENSG00000085274	protein_coding	24.3279	18.5259
ENSG00000085276	protein_coding	0	0.006367
ENSG00000085365	protein_coding	21.7751	18.6657
ENSG00000085377	protein_coding	31.1282	42.1505
ENSG00000085382	protein_coding	13.1358	15.8676
ENSG00000085415	protein_coding	73.5353	69.5659
ENSG00000085433	protein_coding	13.7289	14.7796
ENSG00000085449	protein_coding	116.541	239.287
ENSG00000085465	protein_coding	2.13925	2.49108
ENSG00000085491	protein_coding	3.53689	5.37189
ENSG00000085511	protein_coding	58.2249	84.2548
ENSG00000085514	protein_coding	7.64578	9.74556
ENSG00000085552	protein_coding	0	0.032492
ENSG00000085563	protein_coding	2.15971	2.18761
ENSG00000085644	protein_coding	1.97963	2.0544
ENSG00000085662	protein_coding	69.5928	102.679
ENSG00000085719	protein_coding	94.2549	205.265
ENSG00000085721	protein_coding	69.0411	56.679
ENSG00000085733	protein_coding	14.0402	6.63434
ENSG00000085741	protein_coding	0.163801	4.51679
ENSG00000085760	protein_coding	121.048	103.712
ENSG00000085788	protein_coding	72.0495	85.207
ENSG00000085831	protein_coding	0.518694	1.06303
ENSG00000085832	protein_coding	112.872	147.627
ENSG00000085840	protein_coding	58.937	89.3887
ENSG00000085871	protein_coding	36.0501	29.8756
ENSG00000085872	protein_coding	8.17726	24.3713
ENSG00000085978	protein_coding	46.0035	29.2019
ENSG00000085982	protein_coding	37.8294	40.3795
ENSG00000085998	protein_coding	26.3417	26.1023
ENSG00000085999	protein_coding	24.2718	50.7132
ENSG00000086015	protein_coding	16.9652	38.2343
ENSG00000086061	protein_coding	435.585	228.624
ENSG00000086062	protein_coding	70.4887	49.7556
ENSG00000086065	protein_coding	217.453	174.143
ENSG00000086102	protein_coding	63.1926	94.2809
ENSG00000086159	protein_coding	0	0
ENSG00000086189	protein_coding	47.3907	36.4046
ENSG00000086200	protein_coding	37.254	43.8377
ENSG00000086205	protein_coding	0	0
ENSG00000086232	protein_coding	55.1523	64.8485
ENSG00000086288	protein_coding	4.25435	0.644469
ENSG00000086289	protein_coding	13.7083	7.08052
ENSG00000086300	protein_coding	44.8946	40.4286
ENSG00000086475	protein_coding	61.7732	103.361
ENSG00000086504	protein_coding	139.464	135.555
ENSG00000086506	protein_coding	0	0.227551
ENSG00000086544	protein_coding	9.03182	11.7863
ENSG00000086548	protein_coding	0	0
ENSG00000086570	protein_coding	0.023024	0.083936
ENSG00000086589	protein_coding	94.4049	95.7794
ENSG00000086598	protein_coding	219.959	109.329
ENSG00000086619	protein_coding	37.2705	26.6886
ENSG00000086666	protein_coding	183.216	89.706
ENSG00000086696	protein_coding	0	0
ENSG00000086712	protein_coding	0	0
ENSG00000086717	protein_coding	0	0
ENSG00000086730	protein_coding	182.556	230.601
ENSG00000086758	protein_coding	0	0
ENSG00000086827	protein_coding	55.1349	43.8523
ENSG00000086848	protein_coding	45.7949	48.785
ENSG00000086967	protein_coding	3.18379	23.9374
ENSG00000086991	protein_coding	0	0
ENSG00000087008	protein_coding	32.7472	37.8678
ENSG00000087053	protein_coding	43.7232	41.0771
ENSG00000087074	protein_coding	65.6984	188.43
ENSG00000087076	protein_coding	1.17606	4.92806
ENSG00000087077	protein_coding	37.55	72.2955
ENSG00000087085	protein_coding	1.05222	1.32591
ENSG00000087086	protein_coding	1568.91	2171.4
ENSG00000087087	protein_coding	102.426	166.338
ENSG00000087088	protein_coding	107.891	186.502
ENSG00000087095	protein_coding	39.3544	36.7724
ENSG00000087111	protein_coding	53.4864	77.026
ENSG00000087116	protein_coding	0	0
ENSG00000087128	protein_coding	0	0
ENSG00000087152	protein_coding	88.6621	79.3457
ENSG00000087157	protein_coding	35.183	39.0781
ENSG00000087191	protein_coding	80.213	90.738
ENSG00000087206	protein_coding	64.1288	75.4771
ENSG00000087237	protein_coding	2.4652	3.20093
ENSG00000087245	protein_coding	0	0
ENSG00000087250	protein_coding	0	0
ENSG00000087253	protein_coding	0	0
ENSG00000087258	protein_coding	0	0.005294
ENSG00000087263	protein_coding	48.2607	38.3115
ENSG00000087266	protein_coding	21.606	44.4725
ENSG00000087269	protein_coding	106.364	93.7089
ENSG00000087274	protein_coding	110.973	217.394
ENSG00000087299	protein_coding	13.5584	15.7209
ENSG00000087301	protein_coding	8.60634	14.4515
ENSG00000087302	protein_coding	73.8242	51.1124
ENSG00000087303	protein_coding	0.165766	0
ENSG00000087338	protein_coding	21.5516	28.0988
ENSG00000087365	protein_coding	248.016	301.027
ENSG00000087448	protein_coding	18.6464	22.657
ENSG00000087460	protein_coding	250.121	380.135
ENSG00000087470	protein_coding	133.311	230.946
ENSG00000087494	protein_coding	0.380109	0
ENSG00000087495	protein_coding	0.320047	0.043313
ENSG00000087502	protein_coding	84.7791	48.4173
ENSG00000087510	protein_coding	0	0
ENSG00000087586	protein_coding	141.139	77.6644
ENSG00000087589	protein_coding	0.74383	0.361166
ENSG00000087842	protein_coding	0	0
ENSG00000087884	protein_coding	12.7416	22.6673
ENSG00000087903	protein_coding	3.43757	20.2722
ENSG00000087995	protein_coding	51.6365	36.6882
ENSG00000088002	protein_coding	0	0.020785
ENSG00000088035	protein_coding	29.5265	25.0064
ENSG00000088038	protein_coding	10.6572	30.0362
ENSG00000088053	protein_coding	0	0.133959
ENSG00000088179	protein_coding	16.6598	14.1972
ENSG00000088205	protein_coding	194.91	135.314
ENSG00000088247	protein_coding	117.387	252.956
ENSG00000088256	protein_coding	6.93641	4.06593
ENSG00000088280	protein_coding	0.017996	0.127888
ENSG00000088298	protein_coding	72.0633	48.772
ENSG00000088305	protein_coding	2.13812	1.12339
ENSG00000088320	protein_coding	0	0
ENSG00000088325	protein_coding	123.706	212.514
ENSG00000088340	transcribed_unitary_pseudogene	4.43205	5.21203
ENSG00000088356	protein_coding	30.536	20.8854
ENSG00000088367	protein_coding	0	0.042974
ENSG00000088386	protein_coding	0.036273	0
ENSG00000088387	protein_coding	14.4929	9.11591
ENSG00000088448	protein_coding	286.786	351.414
ENSG00000088451	protein_coding	55.3376	47.5266
ENSG00000088538	protein_coding	0.012741	0.017436
ENSG00000088543	protein_coding	1.68501	4.45946
ENSG00000088682	protein_coding	47.3656	79.6191
ENSG00000088726	protein_coding	0.192303	0
ENSG00000088727	protein_coding	4.62985	6.27479
ENSG00000088756	protein_coding	0	0
ENSG00000088766	protein_coding	81.7555	52.9342
ENSG00000088782	protein_coding	0	0
ENSG00000088808	protein_coding	5.46736	6.7682
ENSG00000088812	protein_coding	12.8931	15.5055
ENSG00000088826	protein_coding	0	4.02295
ENSG00000088827	protein_coding	0	0
ENSG00000088832	protein_coding	93.6667	97.0995
ENSG00000088833	protein_coding	32.4189	33.7883
ENSG00000088836	protein_coding	0.53492	0.572672
ENSG00000088854	protein_coding	0.293682	2.50181
ENSG00000088876	protein_coding	13.9579	16.6281
ENSG00000088881	protein_coding	0.038909	0.034808
ENSG00000088882	protein_coding	1.20591	97.9754
ENSG00000088888	protein_coding	23.9158	33.0755
ENSG00000088899	protein_coding	0.311627	0.43225
ENSG00000088926	protein_coding	0	0
ENSG00000088930	protein_coding	189.503	154.674
ENSG00000088970	protein_coding	17.6941	25.0376
ENSG00000088986	protein_coding	266.815	235.463
ENSG00000088992	protein_coding	35.8376	44.7805
ENSG00000089006	protein_coding	435.634	345.505
ENSG00000089009	protein_coding	1747.99	1119.61
ENSG00000089012	protein_coding	0.163756	0
ENSG00000089022	protein_coding	30.8211	38.1454
ENSG00000089041	protein_coding	1.45662	3.97379
ENSG00000089048	protein_coding	51.8523	47.3198
ENSG00000089050	protein_coding	31.2029	32.2256
ENSG00000089053	protein_coding	351.471	318.203
ENSG00000089057	protein_coding	6.62895	9.38598
ENSG00000089060	protein_coding	8.53913	10.7915
ENSG00000089063	protein_coding	133.489	105.486
ENSG00000089091	protein_coding	8.04745	26.4245
ENSG00000089094	protein_coding	55.6132	75.4805
ENSG00000089101	protein_coding	0	0.007479
ENSG00000089116	protein_coding	0	0
ENSG00000089123	protein_coding	20.458	22.0053
ENSG00000089127	protein_coding	196.979	349.789
ENSG00000089154	protein_coding	122.414	169.827
ENSG00000089157	protein_coding	1764.56	1151.12
ENSG00000089159	protein_coding	7.75737	20.2601
ENSG00000089163	protein_coding	1.32843	2.59769
ENSG00000089169	protein_coding	0	0
ENSG00000089177	protein_coding	6.29409	10.2648
ENSG00000089195	protein_coding	47.9718	26.019
ENSG00000089199	protein_coding	0	0.011972
ENSG00000089220	protein_coding	350.307	237.852
ENSG00000089225	protein_coding	0	0
ENSG00000089234	protein_coding	36.4234	33.2172
ENSG00000089248	protein_coding	246.902	281.285
ENSG00000089250	protein_coding	0.018391	0.007456
ENSG00000089280	protein_coding	72.5667	104.65
ENSG00000089289	protein_coding	0	0
ENSG00000089327	protein_coding	52.3479	196.067
ENSG00000089335	protein_coding	17.458	17.241
ENSG00000089351	protein_coding	45.6464	102.171
ENSG00000089356	protein_coding	0.042824	0
ENSG00000089472	protein_coding	0	0
ENSG00000089486	protein_coding	18.079	14.317
ENSG00000089505	protein_coding	0.212831	0.045327
ENSG00000089558	protein_coding	0.171303	1.37108
ENSG00000089597	protein_coding	176.45	203.499
ENSG00000089639	protein_coding	39.5113	59.6032
ENSG00000089682	protein_coding	0	0
ENSG00000089685	protein_coding	55.0193	44.7471
ENSG00000089692	protein_coding	2.29991	17.8644
ENSG00000089693	protein_coding	63.6137	121.673
ENSG00000089723	protein_coding	1.02028	0.678531
ENSG00000089737	protein_coding	79.1264	100.194
ENSG00000089775	protein_coding	13.6468	33.9631
ENSG00000089818	protein_coding	14.4826	17.0876
ENSG00000089820	protein_coding	0	0
ENSG00000089847	protein_coding	1.58422	1.35916
ENSG00000089876	protein_coding	35.9564	32.4034
ENSG00000089902	protein_coding	11.7713	25.9674
ENSG00000089916	protein_coding	34.5038	45.2755
ENSG00000090006	protein_coding	8.08817	14.1382
ENSG00000090013	protein_coding	47.9059	64.2353
ENSG00000090020	protein_coding	4.02773	7.83566
ENSG00000090054	protein_coding	87.5469	91.0145
ENSG00000090060	protein_coding	206.444	250.662
ENSG00000090061	protein_coding	20.6532	37.8574
ENSG00000090097	protein_coding	6.2065	14.0919
ENSG00000090104	protein_coding	166.316	712.948
ENSG00000090238	protein_coding	9.94752	15.5649
ENSG00000090263	protein_coding	60.0343	43.7036
ENSG00000090266	protein_coding	203.665	126.626
ENSG00000090273	protein_coding	156.106	137.344
ENSG00000090316	protein_coding	45.823	56.5254
ENSG00000090339	protein_coding	84.5397	108.396
ENSG00000090372	protein_coding	55.4367	86.3488
ENSG00000090376	protein_coding	5.85839	11.0623
ENSG00000090382	protein_coding	0	0.059862
ENSG00000090402	protein_coding	0	0
ENSG00000090432	protein_coding	31.4092	26.525
ENSG00000090447	protein_coding	11.8101	16.5688
ENSG00000090470	protein_coding	41.564	38.5992
ENSG00000090487	protein_coding	89.2616	126.465
ENSG00000090512	protein_coding	0	0
ENSG00000090520	protein_coding	266.252	95.7721
ENSG00000090530	protein_coding	39.5397	7.33263
ENSG00000090534	protein_coding	0	0
ENSG00000090539	protein_coding	0	0.009704
ENSG00000090554	protein_coding	6.93191	15.8549
ENSG00000090565	protein_coding	18.4968	17.7275
ENSG00000090581	protein_coding	32.4687	40.9948
ENSG00000090612	protein_coding	35.3066	14.6942
ENSG00000090615	protein_coding	87.1817	92.9659
ENSG00000090621	protein_coding	192.093	151.129
ENSG00000090659	protein_coding	0	0.021384
ENSG00000090661	protein_coding	39.4444	85.7219
ENSG00000090674	protein_coding	5.01438	7.3389
ENSG00000090686	protein_coding	157.197	168.633
ENSG00000090776	protein_coding	0	0
ENSG00000090857	protein_coding	11.3225	18.8016
ENSG00000090861	protein_coding	221.405	231.321
ENSG00000090863	protein_coding	56.5552	82.4125
ENSG00000090889	protein_coding	0	0
ENSG00000090905	protein_coding	46.3134	68.5246
ENSG00000090924	protein_coding	11.8164	44.7556
ENSG00000090932	protein_coding	1.79332	0.803397
ENSG00000090971	protein_coding	11.5385	5.99727
ENSG00000090975	protein_coding	0.484165	0.696005
ENSG00000090989	protein_coding	51.7026	57.9598
ENSG00000091009	protein_coding	74.2589	72.9157
ENSG00000091010	protein_coding	0	0.129144
ENSG00000091039	protein_coding	37.7133	68.2846
ENSG00000091073	protein_coding	8.89568	20.2649
ENSG00000091106	protein_coding	2.70188	1.16413
ENSG00000091127	protein_coding	53.4167	42.8715
ENSG00000091128	protein_coding	0	0.004322
ENSG00000091129	protein_coding	0.084603	0.258454
ENSG00000091136	protein_coding	0.017516	2.14102
ENSG00000091137	protein_coding	0.032972	0.184124
ENSG00000091138	protein_coding	0	0
ENSG00000091140	protein_coding	122.225	124.868
ENSG00000091157	protein_coding	25.298	25.43
ENSG00000091164	protein_coding	46.4293	35.2546
ENSG00000091181	protein_coding	1.10498	0.138895
ENSG00000091262	protein_coding	0	0
ENSG00000091317	protein_coding	112.526	50.4115
ENSG00000091409	protein_coding	0.372025	0.066964
ENSG00000091428	protein_coding	0	2.63142
ENSG00000091436	protein_coding	29.0725	33.4568
ENSG00000091482	protein_coding	0	0
ENSG00000091483	protein_coding	260.211	206.265
ENSG00000091490	protein_coding	171.03	130.283
ENSG00000091513	protein_coding	0.287534	0.187408
ENSG00000091527	protein_coding	341.67	286.106
ENSG00000091536	protein_coding	0.24511	0.846118
ENSG00000091542	protein_coding	104.748	189.602
ENSG00000091583	protein_coding	0	0
ENSG00000091592	protein_coding	26.722	53.9219
ENSG00000091622	protein_coding	0.145881	0.702876
ENSG00000091640	protein_coding	110.646	112.302
ENSG00000091651	protein_coding	109.861	66.0998
ENSG00000091656	protein_coding	0.017472	0.019818
ENSG00000091664	protein_coding	0	0
ENSG00000091704	protein_coding	0	0
ENSG00000091732	protein_coding	51.13	39.1277
ENSG00000091831	protein_coding	0.111442	0.289852
ENSG00000091844	protein_coding	0.014566	2.97472
ENSG00000091879	protein_coding	0.145951	0
ENSG00000091947	protein_coding	53.3914	63.8595
ENSG00000091972	protein_coding	19.3805	22.1349
ENSG00000091986	protein_coding	0.036346	0.027889
ENSG00000092009	protein_coding	1.07858	0.782943
ENSG00000092010	protein_coding	579.405	506.138
ENSG00000092020	protein_coding	72.9891	42.7035
ENSG00000092036	protein_coding	69.4303	86.1937
ENSG00000092051	protein_coding	0.474831	0.210787
ENSG00000092054	protein_coding	0.212991	0.21538
ENSG00000092067	protein_coding	0	0.098132
ENSG00000092068	protein_coding	0	0.006955
ENSG00000092094	protein_coding	96.2856	102.876
ENSG00000092096	protein_coding	0.045892	0
ENSG00000092098	protein_coding	43.3368	79.7531
ENSG00000092108	protein_coding	166.308	145.311
ENSG00000092140	protein_coding	40.1946	39.7577
ENSG00000092148	protein_coding	196.483	168.107
ENSG00000092199	protein_coding	913.523	881.318
ENSG00000092200	protein_coding	0.064496	0.0519
ENSG00000092201	protein_coding	212.157	225.128
ENSG00000092203	protein_coding	32.32	40.3982
ENSG00000092208	protein_coding	60.784	48.9017
ENSG00000092295	protein_coding	3.37788	3.67935
ENSG00000092330	protein_coding	37.6754	35.6231
ENSG00000092345	protein_coding	0.163246	0.029166
ENSG00000092377	protein_coding	0	0
ENSG00000092421	protein_coding	2.02732	18.0996
ENSG00000092439	protein_coding	82.4432	86.4772
ENSG00000092445	protein_coding	0.012704	0.52353
ENSG00000092470	protein_coding	77.2827	73.529
ENSG00000092529	protein_coding	3.52452	5.74147
ENSG00000092531	protein_coding	53.8426	95.2556
ENSG00000092607	protein_coding	2.49419	60.7585
ENSG00000092621	protein_coding	41.9296	63.8923
ENSG00000092758	protein_coding	4.62254	9.68618
ENSG00000092820	protein_coding	435.166	352.827
ENSG00000092841	protein_coding	541.365	470.652
ENSG00000092847	protein_coding	14.3039	19.6769
ENSG00000092850	protein_coding	0	0.040642
ENSG00000092853	protein_coding	61.9128	51.9804
ENSG00000092871	protein_coding	34.6862	59.5238
ENSG00000092929	protein_coding	44.0133	84.9761
ENSG00000092931	protein_coding	25.6808	18.4551
ENSG00000092964	protein_coding	50.4572	55.4784
ENSG00000092969	protein_coding	0.021964	0.016866
ENSG00000092978	protein_coding	28.0343	30.9003
ENSG00000093000	protein_coding	120.419	105.429
ENSG00000093009	protein_coding	83.3253	74.1095
ENSG00000093010	protein_coding	67.1802	91.7297
ENSG00000093072	protein_coding	17.5081	43.487
ENSG00000093100	processed_transcript	1.48055	0.257929
ENSG00000093134	protein_coding	0.179119	0.455508
ENSG00000093144	protein_coding	75.4329	67.8706
[truncated: 56,303 more rows]

## Sheet: Chimpanzee
Gene_id	Biotype	TPM_br1	TPM_br2
ENSPTRG00000000001	protein_coding	65.8026	60.6323
ENSPTRG00000000008	protein_coding	0	0.02305
ENSPTRG00000000009	protein_coding	17.8868	24.289
ENSPTRG00000000017	protein_coding	0.113003	0.07456
ENSPTRG00000000021	protein_coding	22.996	25.8113
ENSPTRG00000000024	protein_coding	1.01808	0.461974
ENSPTRG00000000025	protein_coding	27.9446	30.1154
ENSPTRG00000000027	protein_coding	87.0647	85.9656
ENSPTRG00000000028	protein_coding	109.882	98.2526
ENSPTRG00000000029	protein_coding	216.764	236.676
ENSPTRG00000000031	protein_coding	25.4984	26.0513
ENSPTRG00000000033	protein_coding	0.70625	0.43417
ENSPTRG00000000034	protein_coding	79.491	71.6826
ENSPTRG00000000035	protein_coding	0.592652	0.541357
ENSPTRG00000000037	protein_coding	25.3862	22.521
ENSPTRG00000000038	protein_coding	101.145	109.409
ENSPTRG00000000040	protein_coding	0.624639	0.513874
ENSPTRG00000000041	protein_coding	0.401492	0.218208
ENSPTRG00000000044	protein_coding	48.5156	36.5844
ENSPTRG00000000047	protein_coding	5.76581	7.94254
ENSPTRG00000000048	protein_coding	0.918977	0.935801
ENSPTRG00000000049	protein_coding	65.4767	76.5439
ENSPTRG00000000050	protein_coding	21.8114	20.0164
ENSPTRG00000000051	protein_coding	0	0
ENSPTRG00000000052	protein_coding	0	0
ENSPTRG00000000053	protein_coding	145.464	143.635
ENSPTRG00000000054	protein_coding	17.6519	17.3319
ENSPTRG00000000055	protein_coding	0.199335	0.918097
ENSPTRG00000000057	protein_coding	0	0.030082
ENSPTRG00000000059	protein_coding	0	0
ENSPTRG00000000060	protein_coding	0.03686	0
ENSPTRG00000000062	protein_coding	38.0867	22.236
ENSPTRG00000000063	protein_coding	30.9945	28.226
ENSPTRG00000000064	protein_coding	51.7898	52.4894
ENSPTRG00000000067	protein_coding	0	0.022562
ENSPTRG00000000068	protein_coding	68.484	52.7512
ENSPTRG00000000069	protein_coding	25.0343	29.238
ENSPTRG00000000070	protein_coding	8.06664	8.03129
ENSPTRG00000000072	protein_coding	0	0.005765
ENSPTRG00000000075	protein_coding	0.050077	0.161594
ENSPTRG00000000076	protein_coding	364.828	299.168
ENSPTRG00000000078	protein_coding	13.6652	11.9319
ENSPTRG00000000079	protein_coding	53.1687	64.2544
ENSPTRG00000000081	protein_coding	0	0
ENSPTRG00000000082	protein_coding	3.41969	6.70173
ENSPTRG00000000084	protein_coding	19.3375	25.485
ENSPTRG00000000085	protein_coding	3.85344	2.51099
ENSPTRG00000000088	protein_coding	0.611953	0.34573
ENSPTRG00000000089	protein_coding	44.5643	39.5443
ENSPTRG00000000090	protein_coding	0.224617	0.210122
ENSPTRG00000000091	protein_coding	15.6744	16.6594
ENSPTRG00000000092	protein_coding	14.7122	10.6863
ENSPTRG00000000093	protein_coding	30.3475	24.5926
ENSPTRG00000000094	protein_coding	67.8205	53.5709
ENSPTRG00000000096	protein_coding	22.7075	16.9409
ENSPTRG00000000098	protein_coding	19.1877	18.9066
ENSPTRG00000000099	protein_coding	8.34442	7.86923
ENSPTRG00000000100	protein_coding	0.676227	1.25941
ENSPTRG00000000102	protein_coding	321.272	342.759
ENSPTRG00000000103	protein_coding	0.594786	2.31559
ENSPTRG00000000104	protein_coding	0.028512	0.041444
ENSPTRG00000000106	protein_coding	17.7249	19.6284
ENSPTRG00000000109	protein_coding	2312.62	2096.3
ENSPTRG00000000111	protein_coding	0	0
ENSPTRG00000000112	protein_coding	111.601	164.406
ENSPTRG00000000113	protein_coding	20.0325	17.4629
ENSPTRG00000000114	protein_coding	4.13518	6.02564
ENSPTRG00000000115	protein_coding	31.4165	27.4166
ENSPTRG00000000120	protein_coding	165.654	153.153
ENSPTRG00000000121	protein_coding	19.2769	20.6576
ENSPTRG00000000124	protein_coding	16.7111	19.416
ENSPTRG00000000125	protein_coding	0.196102	0
ENSPTRG00000000126	protein_coding	41.957	38.6346
ENSPTRG00000000127	protein_coding	23.9171	31.6047
ENSPTRG00000000128	processed_pseudogene	24.1676	24.5378
ENSPTRG00000000130	protein_coding	25.7188	32.1741
ENSPTRG00000000131	protein_coding	62.3809	59.6666
ENSPTRG00000000132	protein_coding	36.8545	37.6827
ENSPTRG00000000133	protein_coding	9.90243	12.3567
ENSPTRG00000000134	protein_coding	0.026749	0
ENSPTRG00000000136	protein_coding	0.902743	0.852267
ENSPTRG00000000137	protein_coding	0	0
ENSPTRG00000000138	protein_coding	3.64478	0.113241
ENSPTRG00000000140	protein_coding	48.7244	60.0883
ENSPTRG00000000142	protein_coding	64.9805	67.6034
ENSPTRG00000000143	protein_coding	0	0.006167
ENSPTRG00000000144	protein_coding	18.331	18.0129
ENSPTRG00000000145	protein_coding	0.013933	0.027459
ENSPTRG00000000146	protein_coding	2.44577	7.23043
ENSPTRG00000000147	protein_coding	41.9366	49.4432
ENSPTRG00000000148	protein_coding	27.742	95.257
ENSPTRG00000000149	protein_coding	38.7086	79.5157
ENSPTRG00000000150	protein_coding	0.096473	0.053923
ENSPTRG00000000151	protein_coding	4.53887	18.0835
ENSPTRG00000000152	protein_coding	0.024934	0.09389
ENSPTRG00000000153	protein_coding	15.3085	14.3833
ENSPTRG00000000154	protein_coding	12.4496	13.9798
ENSPTRG00000000155	protein_coding	0	0
ENSPTRG00000000156	protein_coding	0	0
ENSPTRG00000000157	protein_coding	57.7089	64.0488
ENSPTRG00000000158	protein_coding	44.2521	53.3872
ENSPTRG00000000159	protein_coding	75.9665	79.2314
ENSPTRG00000000160	protein_coding	25.4571	42.3458
ENSPTRG00000000161	protein_coding	51.4259	133.38
ENSPTRG00000000164	protein_coding	142.985	167.328
ENSPTRG00000000165	protein_coding	19.9616	18.4492
ENSPTRG00000000167	protein_coding	12.9003	26.3768
ENSPTRG00000000168	protein_coding	0	0.008396
ENSPTRG00000000170	protein_coding	0	0.032582
ENSPTRG00000000182	protein_coding	0	0
ENSPTRG00000000184	protein_coding	0	0
ENSPTRG00000000185	protein_coding	36.3851	59.1082
ENSPTRG00000000186	protein_coding	16.7689	6.79202
ENSPTRG00000000193	protein_coding	6.17383	5.59613
ENSPTRG00000000194	protein_coding	0.030634	0.07358
ENSPTRG00000000197	protein_coding	0	0.043542
ENSPTRG00000000200	protein_coding	18.1265	17.6428
ENSPTRG00000000201	protein_coding	27.5531	26.7148
ENSPTRG00000000202	protein_coding	4.37312	4.27427
ENSPTRG00000000205	protein_coding	87.9564	89.6698
ENSPTRG00000000206	protein_coding	1.13741	0.980634
ENSPTRG00000000207	protein_coding	0.061547	0
ENSPTRG00000000208	protein_coding	0.036355	0.140173
ENSPTRG00000000210	protein_coding	36.6341	37.5688
ENSPTRG00000000211	protein_coding	65.4476	61.0734
ENSPTRG00000000214	protein_coding	0.019901	0.103641
ENSPTRG00000000217	protein_coding	0	0.018958
ENSPTRG00000000221	protein_coding	0.473881	0.812478
ENSPTRG00000000223	protein_coding	1.26545	1.90511
ENSPTRG00000000224	protein_coding	12.4729	5.33842
ENSPTRG00000000225	protein_coding	35.0419	33.8016
ENSPTRG00000000226	protein_coding	196.624	178.766
ENSPTRG00000000227	protein_coding	0	0
ENSPTRG00000000228	protein_coding	122.161	116.33
ENSPTRG00000000232	protein_coding	0	0.166295
ENSPTRG00000000238	protein_coding	2.94216	1.74386
ENSPTRG00000000239	protein_coding	0.056664	0.071181
ENSPTRG00000000241	protein_coding	25.8303	40.1345
ENSPTRG00000000242	protein_coding	178.638	192.427
ENSPTRG00000000243	protein_coding	0.454819	1.54245
ENSPTRG00000000244	protein_coding	0.026227	0
ENSPTRG00000000245	protein_coding	0.010347	0.120392
ENSPTRG00000000246	protein_coding	1.52967	1.11998
ENSPTRG00000000247	protein_coding	121.677	148.19
ENSPTRG00000000248	protein_coding	0.175756	0.033009
ENSPTRG00000000249	protein_coding	0.040255	0
ENSPTRG00000000250	protein_coding	0	0
ENSPTRG00000000253	protein_coding	0	0.011026
ENSPTRG00000000254	protein_coding	0	0
ENSPTRG00000000255	protein_coding	36.0758	37.588
ENSPTRG00000000256	protein_coding	11.4766	17.0516
ENSPTRG00000000257	protein_coding	117.803	98.5423
ENSPTRG00000000261	protein_coding	53.5595	55.542
ENSPTRG00000000262	protein_coding	70.6065	90.5716
ENSPTRG00000000263	protein_coding	0	0
ENSPTRG00000000264	protein_coding	0.570152	0.904722
ENSPTRG00000000265	protein_coding	27.9339	35.3236
ENSPTRG00000000266	protein_coding	7.39576	21.5366
ENSPTRG00000000268	protein_coding	190.511	191.123
ENSPTRG00000000269	protein_coding	125.286	132.228
ENSPTRG00000000271	protein_coding	0.025326	0.082025
ENSPTRG00000000272	protein_coding	5.87247	7.59383
ENSPTRG00000000274	protein_coding	0	0
ENSPTRG00000000275	protein_coding	9.20451	8.88429
ENSPTRG00000000276	protein_coding	0	0
ENSPTRG00000000277	protein_coding	0	0
ENSPTRG00000000278	protein_coding	0	0
ENSPTRG00000000279	protein_coding	0.299973	0.13063
ENSPTRG00000000280	protein_coding	0	0.012351
ENSPTRG00000000282	protein_coding	0	0
ENSPTRG00000000286	protein_coding	0	0
ENSPTRG00000000287	protein_coding	0	0.156598
ENSPTRG00000000288	protein_coding	31.5735	28.8218
ENSPTRG00000000290	protein_coding	0.10578	0.035721
ENSPTRG00000000291	protein_coding	26.9516	37.2168
ENSPTRG00000000294	protein_coding	0.179201	0.738012
ENSPTRG00000000295	protein_coding	4.64684	0.629062
ENSPTRG00000000296	protein_coding	116.07	103.17
ENSPTRG00000000297	protein_coding	96.5778	87.7559
ENSPTRG00000000298	protein_coding	70.7828	85.5443
ENSPTRG00000000300	protein_coding	0.39123	0.54147
ENSPTRG00000000302	protein_coding	0	0
ENSPTRG00000000303	protein_coding	0.136367	0.179761
ENSPTRG00000000304	protein_coding	28.3941	28.167
ENSPTRG00000000306	protein_coding	0	0
ENSPTRG00000000307	protein_coding	0.422274	0.275348
ENSPTRG00000000315	protein_coding	35.125	28.5431
ENSPTRG00000000316	protein_coding	0.032561	0.221996
ENSPTRG00000000318	protein_coding	0	0
ENSPTRG00000000319	protein_coding	0	0
ENSPTRG00000000320	protein_coding	2.1766	3.69902
ENSPTRG00000000321	protein_coding	111.922	119.261
ENSPTRG00000000322	protein_coding	14.7893	22.905
ENSPTRG00000000323	protein_coding	0.117601	0.081311
ENSPTRG00000000324	protein_coding	140.755	146.17
ENSPTRG00000000330	protein_coding	14.6869	26.5106
ENSPTRG00000000331	protein_coding	132.231	241.966
ENSPTRG00000000332	protein_coding	0.248445	0.200195
ENSPTRG00000000334	protein_coding	1964.68	1861.36
ENSPTRG00000000335	protein_coding	62.7154	66.09
ENSPTRG00000000336	protein_coding	100.016	107.789
ENSPTRG00000000338	protein_coding	69.5363	73.1401
ENSPTRG00000000339	protein_coding	91.056	56.4613
ENSPTRG00000000340	protein_coding	53.9414	34.1246
ENSPTRG00000000341	protein_coding	0.005606	0.115253
ENSPTRG00000000342	protein_coding	0.186903	0.239177
ENSPTRG00000000343	protein_coding	66.5639	63.0398
ENSPTRG00000000344	protein_coding	9.88456	4.10751
ENSPTRG00000000345	protein_coding	0.573622	0.333427
ENSPTRG00000000346	protein_coding	25.0039	18.9491
ENSPTRG00000000348	protein_coding	0	0.015894
ENSPTRG00000000349	protein_coding	82.5951	83.2015
ENSPTRG00000000350	protein_coding	73.2754	54.1072
ENSPTRG00000000351	protein_coding	140.838	125.904
ENSPTRG00000000352	protein_coding	70.0971	57.0085
ENSPTRG00000000353	protein_coding	89.6811	88.1102
ENSPTRG00000000362	protein_coding	12.3093	33.7542
ENSPTRG00000000363	protein_coding	0.541848	1.29463
ENSPTRG00000000365	protein_coding	64.2846	59.1012
ENSPTRG00000000369	protein_coding	430.121	361.305
ENSPTRG00000000370	protein_coding	13.272	13.5669
ENSPTRG00000000371	protein_coding	0	0.171011
ENSPTRG00000000372	protein_coding	0	0.07128
ENSPTRG00000000373	protein_coding	0.321993	1.40517
ENSPTRG00000000374	protein_coding	10.801	12.9102
ENSPTRG00000000375	protein_coding	37.132	52.6286
ENSPTRG00000000377	protein_coding	0.017538	0
ENSPTRG00000000378	protein_coding	14.5375	18.0864
ENSPTRG00000000380	protein_coding	9.33388	11.4185
ENSPTRG00000000381	protein_coding	310.452	404.715
ENSPTRG00000000382	protein_coding	0	0.020477
ENSPTRG00000000383	protein_coding	0.101834	0.163239
ENSPTRG00000000384	protein_coding	0	0.210175
ENSPTRG00000000385	protein_coding	31.0144	50.0109
ENSPTRG00000000386	protein_coding	393.742	425.079
ENSPTRG00000000387	protein_coding	209.41	217.496
ENSPTRG00000000388	protein_coding	46.0047	51.0829
ENSPTRG00000000392	protein_coding	53.5528	62.6425
ENSPTRG00000000394	protein_coding	0	0.017964
ENSPTRG00000000395	protein_coding	158.731	171.135
ENSPTRG00000000396	protein_coding	0	0.052924
ENSPTRG00000000397	protein_coding	0.107884	0.106635
ENSPTRG00000000401	protein_coding	41.7216	35.0171
ENSPTRG00000000402	protein_coding	54.2748	63.9397
ENSPTRG00000000403	protein_coding	1.42597	0.503442
ENSPTRG00000000404	protein_coding	0.39689	0.344632
ENSPTRG00000000405	protein_coding	0.068871	0
ENSPTRG00000000406	protein_coding	0	0.023254
ENSPTRG00000000408	protein_coding	0	0
ENSPTRG00000000409	protein_coding	71.3096	61.6996
ENSPTRG00000000410	protein_coding	0.006998	0.013125
ENSPTRG00000000411	protein_coding	3.22	0.286238
ENSPTRG00000000413	protein_coding	22.0284	17.1574
ENSPTRG00000000414	protein_coding	8.29561	8.91613
ENSPTRG00000000416	protein_coding	59.8964	41.8817
ENSPTRG00000000417	protein_coding	81.5038	83.818
ENSPTRG00000000419	protein_coding	85.0959	106.437
ENSPTRG00000000420	protein_coding	103.511	98.9762
ENSPTRG00000000421	protein_coding	1.49082	7.44738
ENSPTRG00000000422	protein_coding	8.83079	16.6309
ENSPTRG00000000423	protein_coding	49.6445	60.7863
ENSPTRG00000000424	protein_coding	15.366	18.1853
ENSPTRG00000000426	protein_coding	154.953	159.586
ENSPTRG00000000428	protein_coding	388.517	447.291
ENSPTRG00000000429	protein_coding	56.4876	60.1668
ENSPTRG00000000431	protein_coding	19.8515	20.7906
ENSPTRG00000000432	protein_coding	46.3826	65.1275
ENSPTRG00000000434	protein_coding	27.6994	30.0591
ENSPTRG00000000436	protein_coding	0.991331	0.810477
ENSPTRG00000000437	protein_coding	29.6975	36.583
ENSPTRG00000000438	protein_coding	23.0175	28.2672
ENSPTRG00000000439	protein_coding	94.6828	78.7951
ENSPTRG00000000440	protein_coding	0	0
ENSPTRG00000000442	protein_coding	15.7778	17.3513
ENSPTRG00000000444	protein_coding	0	0.078225
ENSPTRG00000000445	protein_coding	122.336	120.804
ENSPTRG00000000446	protein_coding	11.9406	12.3853
ENSPTRG00000000447	protein_coding	1.14655	0.508406
ENSPTRG00000000449	protein_coding	2.5867	2.69687
ENSPTRG00000000450	protein_coding	666.543	706.556
ENSPTRG00000000451	protein_coding	2.52355	0.505509
ENSPTRG00000000453	protein_coding	96.7918	80.6402
ENSPTRG00000000454	protein_coding	1.22959	2.55748
ENSPTRG00000000455	protein_coding	132.489	145.237
ENSPTRG00000000456	protein_coding	31.2051	28.3011
ENSPTRG00000000457	protein_coding	5.29656	2.51998
ENSPTRG00000000458	protein_coding	7.07533	4.81071
ENSPTRG00000000461	protein_coding	0	0.099086
ENSPTRG00000000462	protein_coding	0	0
ENSPTRG00000000463	protein_coding	129.662	98.33
ENSPTRG00000000464	protein_coding	1.30154	0.79688
ENSPTRG00000000465	protein_coding	2.70588	6.4664
ENSPTRG00000000466	protein_coding	0.03263	0.248408
ENSPTRG00000000469	protein_coding	78.0551	78.5961
ENSPTRG00000000470	protein_coding	17.3097	19.0858
ENSPTRG00000000471	protein_coding	87.3575	75.1125
ENSPTRG00000000472	protein_coding	123.456	109.635
ENSPTRG00000000473	protein_coding	30.8774	31.4657
ENSPTRG00000000474	protein_coding	8.14966	10.2275
ENSPTRG00000000475	protein_coding	16.0523	14.4233
ENSPTRG00000000476	protein_coding	310.819	354.528
ENSPTRG00000000478	protein_coding	0.4177	0.324322
ENSPTRG00000000479	protein_coding	11.6916	15.7414
ENSPTRG00000000482	protein_coding	397.731	218.346
ENSPTRG00000000483	protein_coding	0.149326	0.236415
ENSPTRG00000000484	protein_coding	46.1958	35.7668
ENSPTRG00000000485	protein_coding	0.06587	0.084282
ENSPTRG00000000489	protein_coding	0.12904	0.196643
ENSPTRG00000000490	protein_coding	0.058427	0.486869
ENSPTRG00000000491	protein_coding	112.382	173.312
ENSPTRG00000000492	protein_coding	67.9015	62.2947
ENSPTRG00000000493	protein_coding	0.30198	0.295
ENSPTRG00000000494	protein_coding	0.062735	0.031778
ENSPTRG00000000495	protein_coding	0.558697	1.38445
ENSPTRG00000000496	protein_coding	69.6051	91.4384
ENSPTRG00000000499	protein_coding	185.215	151.952
ENSPTRG00000000501	protein_coding	0.913744	0.554618
ENSPTRG00000000502	protein_coding	2.80291	2.4341
ENSPTRG00000000503	protein_coding	1.17678	2.82853
ENSPTRG00000000505	protein_coding	11.6448	29.0002
ENSPTRG00000000506	protein_coding	12.3453	11.0448
ENSPTRG00000000507	protein_coding	0.00411	0
ENSPTRG00000000512	protein_coding	0	0
ENSPTRG00000000513	protein_coding	104.309	100.594
ENSPTRG00000000514	protein_coding	0.315673	0.185963
ENSPTRG00000000515	protein_coding	29.1913	19.9526
ENSPTRG00000000516	protein_coding	5.2287	5.23524
ENSPTRG00000000518	protein_coding	190.658	184.806
ENSPTRG00000000519	protein_coding	32.1021	25.3793
ENSPTRG00000000521	protein_coding	49.191	44.6675
ENSPTRG00000000522	protein_coding	34.6309	28.1136
ENSPTRG00000000523	protein_coding	0.810379	0.747019
ENSPTRG00000000524	protein_coding	235.258	300.333
ENSPTRG00000000526	protein_coding	31.1152	34.9529
ENSPTRG00000000527	protein_coding	8.12673	7.3772
ENSPTRG00000000528	protein_coding	42.4296	41.7685
ENSPTRG00000000529	protein_coding	27.8578	25.143
ENSPTRG00000000531	protein_coding	42.4195	44.4524
ENSPTRG00000000532	protein_coding	0.068402	0.114287
ENSPTRG00000000533	protein_coding	116.563	110.356
ENSPTRG00000000534	protein_coding	52.4275	74.1728
ENSPTRG00000000535	protein_coding	199.644	173.776
ENSPTRG00000000537	protein_coding	3.63727	3.26365
ENSPTRG00000000538	protein_coding	45.3001	56.8839
ENSPTRG00000000539	protein_coding	43.7868	55.1358
ENSPTRG00000000540	protein_coding	2.7151	2.57889
ENSPTRG00000000541	protein_coding	105.691	111.577
ENSPTRG00000000542	protein_coding	0	0
ENSPTRG00000000543	protein_coding	0.017466	0
ENSPTRG00000000544	protein_coding	71.2582	62.4335
ENSPTRG00000000547	protein_coding	21.171	18.3295
ENSPTRG00000000548	protein_coding	0.061517	0.296331
ENSPTRG00000000549	protein_coding	103.649	104.464
ENSPTRG00000000550	protein_coding	0	0
ENSPTRG00000000551	protein_coding	13.6713	14.1537
ENSPTRG00000000552	protein_coding	77.3262	83.5667
ENSPTRG00000000553	protein_coding	0	0.012351
ENSPTRG00000000556	protein_coding	8.60496	6.04956
ENSPTRG00000000557	protein_coding	58.0396	52.6277
ENSPTRG00000000558	protein_coding	33.9448	26.3891
ENSPTRG00000000559	protein_coding	181.842	189.967
ENSPTRG00000000560	protein_coding	15.7854	13.4531
ENSPTRG00000000561	protein_coding	50.788	53.1703
ENSPTRG00000000563	protein_coding	267.061	407.103
ENSPTRG00000000564	protein_coding	24.7482	18.6485
ENSPTRG00000000566	protein_coding	0	0
ENSPTRG00000000567	protein_coding	0.304216	0.185398
ENSPTRG00000000568	protein_coding	237.454	232.719
ENSPTRG00000000572	protein_coding	0.359258	0.906735
ENSPTRG00000000573	protein_coding	81.6037	109.426
ENSPTRG00000000575	protein_coding	0.00788	0.864263
ENSPTRG00000000576	protein_coding	0.257231	1.53065
ENSPTRG00000000577	protein_coding	71.106	88.7389
ENSPTRG00000000578	protein_coding	1.35223	52.9048
ENSPTRG00000000579	protein_coding	48.4632	34.96
ENSPTRG00000000580	protein_coding	2.07099	2.00419
ENSPTRG00000000581	protein_coding	46.8288	42.1099
ENSPTRG00000000583	protein_coding	512.33	475.234
ENSPTRG00000000584	protein_coding	74.3647	73.4551
ENSPTRG00000000585	protein_coding	33.3385	29.9922
ENSPTRG00000000586	protein_coding	0.094052	0.137985
ENSPTRG00000000587	protein_coding	49.7596	47.892
ENSPTRG00000000589	protein_coding	154.851	152.354
ENSPTRG00000000590	protein_coding	0.988558	0.765489
ENSPTRG00000000591	protein_coding	6.08216	4.86074
ENSPTRG00000000592	protein_coding	14.9331	13.2507
ENSPTRG00000000593	protein_coding	8.93998	8.94041
ENSPTRG00000000594	protein_coding	1.07019	1.16978
ENSPTRG00000000596	protein_coding	63.3426	73.4939
ENSPTRG00000000597	protein_coding	0.216133	0.545243
ENSPTRG00000000598	protein_coding	0.310871	0.150316
ENSPTRG00000000599	protein_coding	74.506	66.3417
ENSPTRG00000000600	protein_coding	0.404854	0.606115
ENSPTRG00000000601	protein_coding	20.3152	17.7529
ENSPTRG00000000602	protein_coding	0.239087	0.343515
ENSPTRG00000000603	protein_coding	3.48428	4.69961
ENSPTRG00000000604	protein_coding	0	0
ENSPTRG00000000606	protein_coding	53.9076	52.2492
ENSPTRG00000000607	protein_coding	10.2818	21.6816
ENSPTRG00000000608	protein_coding	4.13953	3.40763
ENSPTRG00000000612	processed_pseudogene	34.7981	31.6051
ENSPTRG00000000614	protein_coding	47.3605	60.1262
ENSPTRG00000000616	protein_coding	0	0.037205
ENSPTRG00000000617	protein_coding	54.5883	47.9987
ENSPTRG00000000618	protein_coding	52.7861	44.1546
ENSPTRG00000000621	protein_coding	1.36516	1.72024
ENSPTRG00000000622	protein_coding	9.67187	7.4403
ENSPTRG00000000623	protein_coding	73.3582	72.6621
ENSPTRG00000000624	protein_coding	0.116636	0.162199
ENSPTRG00000000625	protein_coding	111.031	132.525
ENSPTRG00000000626	protein_coding	1.14236	0.23345
ENSPTRG00000000631	protein_coding	0.584136	1.82505
ENSPTRG00000000634	protein_coding	160.579	196.866
ENSPTRG00000000635	protein_coding	118.153	107.715
ENSPTRG00000000636	protein_coding	68.0803	74.1934
ENSPTRG00000000639	protein_coding	25.2082	25.8649
ENSPTRG00000000640	protein_coding	3.61907	1.01589
ENSPTRG00000000641	protein_coding	2.08251	1.38629
ENSPTRG00000000643	protein_coding	46.7191	48.0459
ENSPTRG00000000644	protein_coding	14.6864	14.0553
ENSPTRG00000000645	protein_coding	0.524114	0.572424
ENSPTRG00000000646	protein_coding	29.9658	36.7103
ENSPTRG00000000648	protein_coding	82.2131	97.803
ENSPTRG00000000649	protein_coding	26.3358	34.5148
ENSPTRG00000000650	protein_coding	4.01124	3.60628
ENSPTRG00000000652	protein_coding	0	0
ENSPTRG00000000655	protein_coding	26.351	25.6689
ENSPTRG00000000656	protein_coding	68.2886	60.0671
ENSPTRG00000000657	protein_coding	18.5297	22.9566
ENSPTRG00000000658	protein_coding	115.201	128.319
ENSPTRG00000000659	protein_coding	1375.52	1256.7
ENSPTRG00000000661	protein_coding	0.355398	0.387613
ENSPTRG00000000662	protein_coding	23.6268	25.057
ENSPTRG00000000663	protein_coding	0.320003	0.285483
ENSPTRG00000000664	protein_coding	0.299295	0.275759
ENSPTRG00000000665	protein_coding	24.2277	34.6011
ENSPTRG00000000667	protein_coding	39.8472	35.2104
ENSPTRG00000000668	protein_coding	87.2033	95.4539
ENSPTRG00000000669	protein_coding	0.384186	0.487126
ENSPTRG00000000670	protein_coding	29.1912	17.5421
ENSPTRG00000000672	protein_coding	41.2765	35.1894
ENSPTRG00000000673	protein_coding	27.3216	17.8828
ENSPTRG00000000675	protein_coding	414.688	500.806
ENSPTRG00000000676	protein_coding	247.053	297.173
ENSPTRG00000000677	protein_coding	132.119	152.496
ENSPTRG00000000679	protein_coding	4.47011	3.10352
ENSPTRG00000000680	protein_coding	118.001	96.1118
ENSPTRG00000000681	protein_coding	60.8047	49.9906
ENSPTRG00000000683	protein_coding	10.6309	20.8191
ENSPTRG00000000685	protein_coding	38.2272	28.4487
ENSPTRG00000000686	protein_coding	1.18881	0.299025
ENSPTRG00000000687	protein_coding	26.226	36.222
ENSPTRG00000000688	protein_coding	1.78765	2.1586
ENSPTRG00000000689	protein_coding	21.3791	25.8374
ENSPTRG00000000690	protein_coding	78.4902	78.9741
ENSPTRG00000000691	protein_coding	499.254	435.91
ENSPTRG00000000692	protein_coding	24.7595	30.5677
ENSPTRG00000000693	protein_coding	4.28508	4.39326
ENSPTRG00000000697	protein_coding	24.7765	18.9999
ENSPTRG00000000701	protein_coding	95.8285	80.2537
ENSPTRG00000000702	protein_coding	0	0.027179
ENSPTRG00000000705	protein_coding	0	0
ENSPTRG00000000706	protein_coding	0	0
ENSPTRG00000000707	protein_coding	0	0
ENSPTRG00000000708	protein_coding	0	0
ENSPTRG00000000709	protein_coding	0	0
ENSPTRG00000000711	protein_coding	33.0985	38.1732
ENSPTRG00000000712	protein_coding	168.765	153.201
ENSPTRG00000000716	protein_coding	0	0.043884
ENSPTRG00000000718	protein_coding	0.016321	0.049849
ENSPTRG00000000721	protein_coding	2.78884	0.155708
ENSPTRG00000000723	protein_coding	0	0
ENSPTRG00000000724	protein_coding	0.859119	0.47366
ENSPTRG00000000725	protein_coding	109.161	69.1864
ENSPTRG00000000726	protein_coding	71.4497	26.4655
ENSPTRG00000000728	protein_coding	1.56439	1.78621
ENSPTRG00000000729	protein_coding	113.936	128.101
ENSPTRG00000000730	protein_coding	199.769	166.74
ENSPTRG00000000731	protein_coding	135.552	145.476
ENSPTRG00000000732	protein_coding	1.60047	0.218071
ENSPTRG00000000733	protein_coding	34.5092	37.7782
ENSPTRG00000000735	protein_coding	91.2708	62.1203
ENSPTRG00000000736	protein_coding	13.7476	4.59002
ENSPTRG00000000737	protein_coding	70.1196	74.5231
ENSPTRG00000000738	protein_coding	59.5131	78.5767
ENSPTRG00000000739	protein_coding	67.9353	62.2559
ENSPTRG00000000740	protein_coding	52.8109	34.9228
ENSPTRG00000000741	protein_coding	9.8248	6.80402
ENSPTRG00000000744	protein_coding	0.204256	0.160713
ENSPTRG00000000745	protein_coding	22.3472	22.9833
ENSPTRG00000000746	protein_coding	23.448	23.5321
ENSPTRG00000000747	protein_coding	4.99603	8.26945
ENSPTRG00000000748	protein_coding	52.9025	49.3363
ENSPTRG00000000749	protein_coding	0	0
ENSPTRG00000000750	protein_coding	0	0
ENSPTRG00000000751	protein_coding	50.4567	39.3598
ENSPTRG00000000752	protein_coding	40.9103	45.8828
ENSPTRG00000000753	protein_coding	50.1241	78.99
ENSPTRG00000000754	protein_coding	21.5004	41.1574
ENSPTRG00000000755	protein_coding	0	0
ENSPTRG00000000756	protein_coding	0.004599	0.75978
ENSPTRG00000000757	protein_coding	42.4972	48.5241
ENSPTRG00000000759	protein_coding	40.7983	42.0093
ENSPTRG00000000761	protein_coding	0.125908	0
ENSPTRG00000000762	protein_coding	26.4613	13.7011
ENSPTRG00000000763	protein_coding	42.4443	47.4671
ENSPTRG00000000764	protein_coding	153.151	145.467
ENSPTRG00000000765	protein_coding	9.92317	9.37516
ENSPTRG00000000766	protein_coding	8.00332	7.62852
ENSPTRG00000000769	protein_coding	221.229	231.146
ENSPTRG00000000770	protein_coding	30.5748	62.0583
ENSPTRG00000000771	protein_coding	0.178205	0.877487
ENSPTRG00000000772	protein_coding	0	0.189512
ENSPTRG00000000773	protein_coding	0.013605	0.015581
ENSPTRG00000000776	protein_coding	21.4222	7.88769
ENSPTRG00000000777	protein_coding	0.020655	0.024199
ENSPTRG00000000778	protein_coding	0.113795	0.197246
ENSPTRG00000000779	protein_coding	108.986	165.607
ENSPTRG00000000782	protein_coding	0	0
ENSPTRG00000000783	protein_coding	0	0
ENSPTRG00000000784	protein_coding	39.2496	49.2272
ENSPTRG00000000787	protein_coding	1.17795	0.409103
ENSPTRG00000000788	protein_coding	0.019286	0.019538
ENSPTRG00000000790	protein_coding	0	0
ENSPTRG00000000791	protein_coding	0	0
ENSPTRG00000000792	protein_coding	0	0
ENSPTRG00000000793	protein_coding	0.062684	0.035837
ENSPTRG00000000795	protein_coding	0.136779	0
ENSPTRG00000000796	protein_coding	25.8436	19.7455
ENSPTRG00000000798	protein_coding	10.28	9.13668
ENSPTRG00000000799	protein_coding	5.73568	0.572279
ENSPTRG00000000800	protein_coding	1.40138	0.386711
ENSPTRG00000000801	protein_coding	0	0
ENSPTRG00000000802	protein_coding	0.040448	0.189073
ENSPTRG00000000803	protein_coding	36.1418	28.3416
ENSPTRG00000000806	protein_coding	15.5742	12.0581
ENSPTRG00000000809	protein_coding	0	0.088495
ENSPTRG00000000810	protein_coding	71.8767	81.2703
ENSPTRG00000000811	protein_coding	28.011	25.1143
ENSPTRG00000000812	protein_coding	0	0
ENSPTRG00000000813	protein_coding	47.9993	33.9314
ENSPTRG00000000815	protein_coding	23.8369	25.7118
ENSPTRG00000000816	protein_coding	31.5964	29.7164
ENSPTRG00000000819	misc_RNA	0	0.025122
ENSPTRG00000000820	protein_coding	91.3739	61.4546
ENSPTRG00000000822	protein_coding	0	0
ENSPTRG00000000823	protein_coding	0.037068	0.075699
ENSPTRG00000000824	protein_coding	0	0.063241
ENSPTRG00000000825	protein_coding	115.639	160.768
ENSPTRG00000000827	protein_coding	82.4149	67.5651
ENSPTRG00000000829	protein_coding	6.76117	4.06079
ENSPTRG00000000831	protein_coding	153.919	73.7708
ENSPTRG00000000832	protein_coding	0.012685	0.014597
ENSPTRG00000000835	protein_coding	0.074829	0.101076
ENSPTRG00000000837	protein_coding	48.061	43.178
ENSPTRG00000000838	protein_coding	35.9407	35.1161
ENSPTRG00000000839	protein_coding	3.68585	6.88871
ENSPTRG00000000840	protein_coding	21.2815	33.8028
ENSPTRG00000000842	protein_coding	128.246	65.2589
ENSPTRG00000000845	protein_coding	0.23456	0.877499
ENSPTRG00000000846	protein_coding	0	0
ENSPTRG00000000847	protein_coding	30.4318	22.073
ENSPTRG00000000848	protein_coding	0.021486	0.004771
ENSPTRG00000000850	protein_coding	39.4195	37.8871
ENSPTRG00000000852	protein_coding	198.774	183.561
ENSPTRG00000000853	protein_coding	38.9651	34.9279
ENSPTRG00000000854	protein_coding	0.619275	4.82852
ENSPTRG00000000855	protein_coding	0.048139	0.253085
ENSPTRG00000000856	protein_coding	104.291	87.8743
ENSPTRG00000000857	protein_coding	0	0
ENSPTRG00000000861	protein_coding	0.187472	0
ENSPTRG00000000862	protein_coding	0.005224	0.036966
ENSPTRG00000000863	protein_coding	0.9694	0.321071
ENSPTRG00000000865	protein_coding	64.8864	60.534
ENSPTRG00000000867	protein_coding	36.8191	26.315
ENSPTRG00000000868	protein_coding	0	0
ENSPTRG00000000869	protein_coding	0	0.03996
ENSPTRG00000000871	protein_coding	72.503	42.6888
ENSPTRG00000000873	protein_coding	1.49303	1.02211
ENSPTRG00000000874	protein_coding	0.137264	0
ENSPTRG00000000875	protein_coding	0.515896	0.058899
ENSPTRG00000000877	protein_coding	0.464326	0
ENSPTRG00000000878	protein_coding	20.9323	23.0867
ENSPTRG00000000880	protein_coding	0	0
ENSPTRG00000000881	protein_coding	27.0064	18.3868
ENSPTRG00000000882	protein_coding	77.2406	69.1385
ENSPTRG00000000884	protein_coding	5.86181	4.64504
ENSPTRG00000000886	protein_coding	4.67612	3.90227
ENSPTRG00000000888	protein_coding	203.616	225.556
ENSPTRG00000000889	protein_coding	24.7444	21.1797
ENSPTRG00000000891	protein_coding	0.015537	0.015845
ENSPTRG00000000892	protein_coding	94.3291	38.5268
ENSPTRG00000000893	protein_coding	242.448	150.548
ENSPTRG00000000894	protein_coding	0	0.0094
ENSPTRG00000000896	protein_coding	13.7437	0.318794
ENSPTRG00000000898	protein_coding	20.7618	16.1831
ENSPTRG00000000899	protein_coding	62.0266	47.5225
ENSPTRG00000000900	protein_coding	0	0
ENSPTRG00000000901	protein_coding	65.8038	69.6203
ENSPTRG00000000902	protein_coding	188.609	179.729
ENSPTRG00000000903	protein_coding	0.402658	0.444557
ENSPTRG00000000904	protein_coding	15.3461	15.1547
ENSPTRG00000000906	protein_coding	9.17276	9.01729
ENSPTRG00000000907	protein_coding	0.922795	1.55857
ENSPTRG00000000908	protein_coding	95.0816	92.961
ENSPTRG00000000909	protein_coding	1.2217	0.910651
ENSPTRG00000000910	protein_coding	2.52758	2.78593
ENSPTRG00000000912	protein_coding	0.262377	0.691251
ENSPTRG00000000913	protein_coding	30.117	32.167
ENSPTRG00000000914	protein_coding	35.2159	30.9379
ENSPTRG00000000915	protein_coding	0.038136	0.339727
ENSPTRG00000000916	protein_coding	0	0.192797
ENSPTRG00000000917	protein_coding	39.5688	33.5834
ENSPTRG00000000919	protein_coding	45.4834	38.7431
ENSPTRG00000000921	protein_coding	0.048279	0.016383
ENSPTRG00000000922	protein_coding	0	0
ENSPTRG00000000923	protein_coding	0	0
ENSPTRG00000000925	protein_coding	53.507	36.6229
ENSPTRG00000000927	protein_coding	40.1776	33.6404
ENSPTRG00000000929	protein_coding	26.9248	49.5235
ENSPTRG00000000931	protein_coding	33.2205	23.4737
ENSPTRG00000000932	protein_coding	88.2228	78.0227
ENSPTRG00000000934	protein_coding	71.9859	89.0088
ENSPTRG00000000935	protein_coding	237.692	233.627
ENSPTRG00000000937	protein_coding	509.909	486.613
ENSPTRG00000000938	protein_coding	198.577	173.49
ENSPTRG00000000939	protein_coding	49.8462	43.3949
ENSPTRG00000000940	protein_coding	4.96228	2.4405
ENSPTRG00000000942	protein_coding	2.96141	6.81555
ENSPTRG00000000945	protein_coding	17.6489	17.032
ENSPTRG00000000946	protein_coding	0.025074	0
ENSPTRG00000000947	protein_coding	45.3923	37.2576
ENSPTRG00000000948	protein_coding	1.14746	0.443943
ENSPTRG00000000952	protein_coding	4.85116	1.2984
ENSPTRG00000000954	protein_coding	0	0
ENSPTRG00000000955	protein_coding	0	0
ENSPTRG00000000956	protein_coding	2.99223	1.68016
ENSPTRG00000000958	protein_coding	3.594	2.25295
ENSPTRG00000000959	protein_coding	13.3211	13.1036
ENSPTRG00000000960	protein_coding	25.1064	20.7443
ENSPTRG00000000962	protein_coding	8.22125	7.04918
ENSPTRG00000000963	protein_coding	1343.4	1238.89
ENSPTRG00000000964	protein_coding	10.8805	15.9743
ENSPTRG00000000965	protein_coding	58.9832	57.2672
ENSPTRG00000000966	protein_coding	95.6694	89.0786
ENSPTRG00000000967	protein_coding	44.0775	39.1038
ENSPTRG00000000969	protein_coding	99.2363	86.9054
ENSPTRG00000000970	protein_coding	0.431993	1.15167
ENSPTRG00000000971	protein_coding	5.51464	10.5498
ENSPTRG00000000972	protein_coding	99.6568	94.863
ENSPTRG00000000973	protein_coding	19.4361	21.9156
ENSPTRG00000000975	protein_coding	0.131711	0.80094
ENSPTRG00000000976	protein_coding	47.6719	44.1722
ENSPTRG00000000977	protein_coding	0.02409	0.302084
ENSPTRG00000000978	protein_coding	0	0
ENSPTRG00000000979	protein_coding	27.028	12.8467
ENSPTRG00000000980	protein_coding	13.6382	19.8142
ENSPTRG00000000981	protein_coding	0.017953	0
ENSPTRG00000000984	protein_coding	6.3823	4.61223
ENSPTRG00000000987	protein_coding	13.5011	11.2164
ENSPTRG00000000990	protein_coding	31.6101	4.40345
ENSPTRG00000000992	protein_coding	0.581729	1.02877
ENSPTRG00000000993	protein_coding	0	0
ENSPTRG00000000994	protein_coding	0.013368	0.020314
ENSPTRG00000000995	protein_coding	0	0
ENSPTRG00000000996	protein_coding	30.7938	30.7465
ENSPTRG00000000997	protein_coding	33.187	29.6017
ENSPTRG00000000999	protein_coding	137.034	115.686
ENSPTRG00000001000	protein_coding	38.1947	35.6122
ENSPTRG00000001001	protein_coding	23.5724	19.6818
ENSPTRG00000001002	protein_coding	1.01516	2.0107
ENSPTRG00000001003	protein_coding	46.2562	25.7302
ENSPTRG00000001004	protein_coding	102.136	94.6731
ENSPTRG00000001007	protein_coding	21.503	13.4502
ENSPTRG00000001008	protein_coding	0	0.257337
ENSPTRG00000001009	protein_coding	0.258105	0.995825
ENSPTRG00000001010	protein_coding	28.3493	15.1309
ENSPTRG00000001011	protein_coding	28.9518	21.6164
ENSPTRG00000001012	protein_coding	49.9149	35.8807
ENSPTRG00000001014	protein_coding	66.4339	18.374
ENSPTRG00000001015	protein_coding	0.063614	0.042964
ENSPTRG00000001017	protein_coding	0.021852	0
ENSPTRG00000001022	protein_coding	44.1271	35.4674
ENSPTRG00000001023	protein_coding	16.8598	11.1446
ENSPTRG00000001024	protein_coding	0.066065	0.316317
ENSPTRG00000001026	protein_coding	14.8574	28.2051
ENSPTRG00000001027	protein_coding	0	0
ENSPTRG00000001028	protein_coding	2.16273	0.064621
ENSPTRG00000001030	protein_coding	11.0317	22.7148
ENSPTRG00000001031	protein_coding	5.94568	6.21302
ENSPTRG00000001032	protein_coding	66.2881	54.1146
ENSPTRG00000001033	protein_coding	0	0.216124
ENSPTRG00000001034	protein_coding	45.0782	35.8091
ENSPTRG00000001036	protein_coding	0.115075	0.039006
ENSPTRG00000001037	protein_coding	35.497	33.1028
ENSPTRG00000001038	protein_coding	26.6811	45.0266
ENSPTRG00000001039	protein_coding	18.0612	17.3476
ENSPTRG00000001040	protein_coding	34.8112	20.698
ENSPTRG00000001041	protein_coding	0	0.046476
ENSPTRG00000001042	protein_coding	0.133121	0.393653
ENSPTRG00000001043	protein_coding	198.097	261.391
ENSPTRG00000001044	protein_coding	0.383287	1.97309
ENSPTRG00000001045	protein_coding	6.46328	9.66409
ENSPTRG00000001046	protein_coding	5.99364	5.86497
ENSPTRG00000001048	protein_coding	328.218	471.176
ENSPTRG00000001051	protein_coding	10.645	12.0197
ENSPTRG00000001052	protein_coding	8.39879	3.66391
ENSPTRG00000001053	protein_coding	0.105621	0.91595
ENSPTRG00000001054	protein_coding	0.024833	0.075098
ENSPTRG00000001055	protein_coding	147.444	156.11
ENSPTRG00000001056	protein_coding	0.894566	0.958959
ENSPTRG00000001057	protein_coding	61.4654	54.9087
ENSPTRG00000001060	protein_coding	67.578	44.684
ENSPTRG00000001061	protein_coding	0.11206	1.65899
ENSPTRG00000001062	protein_coding	0	0
ENSPTRG00000001065	protein_coding	0	0
ENSPTRG00000001066	protein_coding	20.0938	44.359
ENSPTRG00000001067	protein_coding	42.2907	42.6878
ENSPTRG00000001069	protein_coding	18.3664	19.8143
ENSPTRG00000001070	protein_coding	0	0.053274
ENSPTRG00000001073	protein_coding	0.293744	3.40389
ENSPTRG00000001074	protein_coding	78.6248	78.5276
ENSPTRG00000001078	protein_coding	105.009	96.3396
ENSPTRG00000001080	protein_coding	0.021339	0
ENSPTRG00000001082	protein_coding	0	0.008796
ENSPTRG00000001084	protein_coding	2.66063	4.94358
ENSPTRG00000001085	protein_coding	602.474	664.526
ENSPTRG00000001086	protein_coding	44.7273	31.4328
ENSPTRG00000001087	protein_coding	129.187	106.385
ENSPTRG00000001089	protein_coding	102.138	76.354
ENSPTRG00000001090	protein_coding	40.3867	21.2179
ENSPTRG00000001092	protein_coding	826.402	63.516
ENSPTRG00000001095	protein_coding	4.5282	4.36327
ENSPTRG00000001097	protein_coding	1.12672	1.08069
ENSPTRG00000001098	protein_coding	76.3301	74.2073
ENSPTRG00000001099	protein_coding	365.507	350.923
ENSPTRG00000001100	protein_coding	1.48892	0.507787
ENSPTRG00000001101	protein_coding	1.33694	1.58556
ENSPTRG00000001102	protein_coding	34.9523	44.3701
ENSPTRG00000001104	protein_coding	11.6182	8.92178
ENSPTRG00000001105	protein_coding	24.732	32.0024
ENSPTRG00000001106	protein_coding	0	0.548068
ENSPTRG00000001107	protein_coding	3.8334	5.94095
ENSPTRG00000001108	protein_coding	0	0
ENSPTRG00000001109	protein_coding	5.66575	6.31114
ENSPTRG00000001110	protein_coding	424.156	376.766
ENSPTRG00000001111	protein_coding	83.6366	78.7017
ENSPTRG00000001112	protein_coding	172.877	201.798
ENSPTRG00000001113	protein_coding	0.465398	0.847166
ENSPTRG00000001114	protein_coding	0	0.13877
ENSPTRG00000001116	protein_coding	75.0912	83.8452
ENSPTRG00000001120	protein_coding	34.0687	30.7175
ENSPTRG00000001121	protein_coding	3.56921	3.2014
ENSPTRG00000001123	protein_coding	40.1665	38.7047
ENSPTRG00000001124	protein_coding	27.7332	22.068
ENSPTRG00000001125	protein_coding	71.7297	69.3861
ENSPTRG00000001127	protein_coding	41.7399	46.6226
ENSPTRG00000001128	protein_coding	18.2294	20.1792
ENSPTRG00000001130	protein_coding	44.3304	35.3522
ENSPTRG00000001131	protein_coding	0.814949	0.482054
ENSPTRG00000001132	protein_coding	0	0
ENSPTRG00000001133	protein_coding	39.1135	31.0657
ENSPTRG00000001136	protein_coding	68.7721	74.0646
ENSPTRG00000001137	protein_coding	1.27173	0.873705
ENSPTRG00000001139	protein_coding	0.038115	0.068839
ENSPTRG00000001140	protein_coding	107.951	91.9997
ENSPTRG00000001142	protein_coding	26.7695	24.2196
ENSPTRG00000001143	protein_coding	0	0
ENSPTRG00000001144	protein_coding	0	0
ENSPTRG00000001145	protein_coding	0.047642	0.06235
ENSPTRG00000001147	protein_coding	5.04514	4.19877
ENSPTRG00000001148	protein_coding	0	0.012556
ENSPTRG00000001150	protein_coding	0.70494	0.36077
ENSPTRG00000001151	protein_coding	0.473979	0.219084
ENSPTRG00000001152	protein_coding	192.158	221.511
ENSPTRG00000001153	protein_coding	190.699	176.487
ENSPTRG00000001154	protein_coding	131.971	73.6915
ENSPTRG00000001157	protein_coding	0.505665	3.05262
ENSPTRG00000001158	protein_coding	0.071876	0.390414
ENSPTRG00000001160	protein_coding	6.58886	14.1072
ENSPTRG00000001162	protein_coding	52.4878	73.9059
ENSPTRG00000001163	protein_coding	1.75937	2.81617
ENSPTRG00000001164	protein_coding	0	0.189299
ENSPTRG00000001167	protein_coding	42.7359	40.7953
ENSPTRG00000001168	protein_coding	61.9393	57.4202
ENSPTRG00000001170	protein_coding	0	0.070214
ENSPTRG00000001172	protein_coding	0.015511	0.054024
ENSPTRG00000001173	protein_coding	21.8879	18.5057
ENSPTRG00000001174	protein_coding	0.536494	0.064107
ENSPTRG00000001177	protein_coding	0.801848	3.51277
ENSPTRG00000001178	protein_coding	22.8928	83.4131
ENSPTRG00000001179	protein_coding	0	0
ENSPTRG00000001180	protein_coding	0	0.045389
ENSPTRG00000001188	protein_coding	16.3859	18.2726
ENSPTRG00000001197	protein_coding	240.653	146.066
ENSPTRG00000001198	protein_coding	102.495	81.6502
ENSPTRG00000001199	protein_coding	4.04695	2.02982
ENSPTRG00000001200	protein_coding	27.8258	20.6218
ENSPTRG00000001201	protein_coding	75.0019	69.3493
ENSPTRG00000001202	protein_coding	1.30566	0.439648
ENSPTRG00000001203	protein_coding	53.611	38.913
ENSPTRG00000001204	protein_coding	1.96887	1.41111
ENSPTRG00000001206	protein_coding	17.9535	15.5113
ENSPTRG00000001207	protein_coding	12.0849	7.62002
ENSPTRG00000001208	protein_coding	52.8455	49.3944
ENSPTRG00000001210	protein_coding	137.681	113.019
ENSPTRG00000001211	protein_coding	0.485264	0.201428
ENSPTRG00000001213	protein_coding	33.9502	39.525
ENSPTRG00000001218	protein_coding	13.4157	14.0481
ENSPTRG00000001219	protein_coding	1.09324	2.89499
ENSPTRG00000001220	protein_coding	62.5945	74.3984
ENSPTRG00000001222	protein_coding	17.3035	15.8059
ENSPTRG00000001223	protein_coding	32.8	21.8918
ENSPTRG00000001225	protein_coding	0.025863	0.038653
ENSPTRG00000001228	protein_coding	0	0
ENSPTRG00000001233	protein_coding	0	0.029206
ENSPTRG00000001238	protein_coding	2464.06	2977.14
ENSPTRG00000001241	protein_coding	61.3207	79.288
ENSPTRG00000001242	protein_coding	10.5995	22.6453
ENSPTRG00000001243	protein_coding	22.8789	26.342
ENSPTRG00000001244	protein_coding	1.60112	1.82211
ENSPTRG00000001245	protein_coding	23.9227	26.256
ENSPTRG00000001246	protein_coding	41.1497	34.292
ENSPTRG00000001247	protein_coding	209.928	308.766
ENSPTRG00000001249	protein_coding	0	0
ENSPTRG00000001250	protein_coding	141.051	156.235
ENSPTRG00000001251	protein_coding	0.65052	1.17646
ENSPTRG00000001252	protein_coding	3.9693	0.78733
ENSPTRG00000001254	protein_coding	96.2781	94.2031
ENSPTRG00000001255	protein_coding	23.3286	20.6706
ENSPTRG00000001256	protein_coding	50.1502	53.8921
ENSPTRG00000001257	protein_coding	7.03651	6.29466
ENSPTRG00000001258	protein_coding	0.174356	0.320328
ENSPTRG00000001260	protein_coding	446.244	405.051
ENSPTRG00000001261	protein_coding	418.179	404.775
ENSPTRG00000001262	protein_coding	28.8154	22.6425
ENSPTRG00000001263	protein_coding	0.944208	0.555118
ENSPTRG00000001264	protein_coding	217.102	150.865
ENSPTRG00000001265	protein_coding	3.97702	3.453
ENSPTRG00000001266	protein_coding	54.3223	44.4837
ENSPTRG00000001267	protein_coding	51.178	48.376
ENSPTRG00000001268	protein_coding	17.8004	27.1381
ENSPTRG00000001269	protein_coding	0.040548	0.011244
ENSPTRG00000001270	protein_coding	9.30651	14.4799
ENSPTRG00000001272	protein_coding	0.838455	1.10235
ENSPTRG00000001274	protein_coding	2.74702	4.1515
ENSPTRG00000001275	protein_coding	9.69834	9.31763
ENSPTRG00000001276	protein_coding	0.140256	0.936967
ENSPTRG00000001277	protein_coding	19.6789	19.6646
ENSPTRG00000001278	protein_coding	12.0181	10.7136
ENSPTRG00000001279	protein_coding	77.7849	87.443
ENSPTRG00000001280	protein_coding	2.2434	2.22913
ENSPTRG00000001281	protein_coding	62.622	71.9286
ENSPTRG00000001282	protein_coding	75.4543	57.9878
ENSPTRG00000001284	protein_coding	41.6967	38.6215
ENSPTRG00000001285	protein_coding	80.128	74.1714
ENSPTRG00000001286	protein_coding	161.28	158.256
ENSPTRG00000001287	protein_coding	0	0.033862
ENSPTRG00000001288	protein_coding	405.353	510.344
ENSPTRG00000001289	protein_coding	34.3676	31.683
ENSPTRG00000001291	protein_coding	2.86834	1.34314
ENSPTRG00000001292	protein_coding	15.6998	15.0742
ENSPTRG00000001293	protein_coding	0.01238	0.046628
ENSPTRG00000001294	protein_coding	0.712593	0.293171
ENSPTRG00000001295	protein_coding	55.562	61.8212
ENSPTRG00000001296	protein_coding	2.47014	1.22067
ENSPTRG00000001297	protein_coding	1.16482	1.7343
ENSPTRG00000001298	protein_coding	0	0
ENSPTRG00000001300	protein_coding	0	0
ENSPTRG00000001301	protein_coding	22.3336	30.6539
ENSPTRG00000001302	protein_coding	3.19084	7.35818
ENSPTRG00000001303	protein_coding	90.6901	179.52
ENSPTRG00000001305	protein_coding	0	0.018973
ENSPTRG00000001312	protein_coding	0.013293	0.023144
ENSPTRG00000001313	protein_coding	0	0.005895
ENSPTRG00000001314	protein_coding	0	0
ENSPTRG00000001315	protein_coding	0	0.242989
ENSPTRG00000001316	protein_coding	0	0.032167
ENSPTRG00000001319	protein_coding	0	0
ENSPTRG00000001320	protein_coding	0	0
ENSPTRG00000001321	protein_coding	0	0
ENSPTRG00000001327	protein_coding	0	0
ENSPTRG00000001333	protein_coding	0	0
ENSPTRG00000001334	protein_coding	0	0
ENSPTRG00000001337	protein_coding	0.069286	0
ENSPTRG00000001342	protein_coding	0	0.129906
ENSPTRG00000001344	protein_coding	0	0.683221
ENSPTRG00000001345	protein_coding	0	0.051765
ENSPTRG00000001346	protein_coding	0	0
ENSPTRG00000001347	protein_coding	0	0
ENSPTRG00000001348	protein_coding	92.3165	39.0391
ENSPTRG00000001351	protein_coding	75.1432	27.3657
ENSPTRG00000001352	protein_coding	0.476016	0.42293
ENSPTRG00000001353	protein_coding	0.2613	0.134128
ENSPTRG00000001354	protein_coding	0.612199	0.26793
ENSPTRG00000001355	protein_coding	0.581478	0.681709
ENSPTRG00000001356	protein_coding	42.4245	64.5237
ENSPTRG00000001357	protein_coding	0.42067	0.355455
ENSPTRG00000001358	protein_coding	0.025296	0.076909
ENSPTRG00000001359	protein_coding	0	0.072688
ENSPTRG00000001360	protein_coding	67.8466	66.1555
ENSPTRG00000001362	protein_coding	4.56003	5.51554
ENSPTRG00000001364	protein_coding	19.6228	19.2742
ENSPTRG00000001365	protein_coding	38.9483	44.3914
ENSPTRG00000001366	protein_coding	55.3825	54.0139
ENSPTRG00000001367	protein_coding	114.972	116.95
ENSPTRG00000001368	protein_coding	15.888	16.2242
ENSPTRG00000001369	protein_coding	147.578	149.384
ENSPTRG00000001370	protein_coding	68.1664	73.531
ENSPTRG00000001371	protein_coding	1959.88	1678.78
ENSPTRG00000001372	protein_coding	0.385002	0.192082
ENSPTRG00000001375	protein_coding	392.329	420.904
ENSPTRG00000001377	protein_coding	0.678614	0.324813
ENSPTRG00000001378	protein_coding	203.314	160.533
ENSPTRG00000001379	protein_coding	129.274	113.236
ENSPTRG00000001380	protein_coding	177.597	217.832
ENSPTRG00000001381	protein_coding	0	0.03277
ENSPTRG00000001382	protein_coding	31.5725	47.4672
ENSPTRG00000001383	protein_coding	2.94583	25.0674
ENSPTRG00000001385	protein_coding	1.66446	1.90173
ENSPTRG00000001386	protein_coding	0.113697	0.134731
ENSPTRG00000001387	protein_coding	95.133	82.8918
ENSPTRG00000001389	protein_coding	0.108021	0.087686
ENSPTRG00000001392	protein_coding	19.7785	91.9752
ENSPTRG00000001393	protein_coding	52.955	62.2523
ENSPTRG00000001394	protein_coding	148.893	82.0359
ENSPTRG00000001395	protein_coding	50.3439	46.4218
ENSPTRG00000001397	protein_coding	55.732	62.783
ENSPTRG00000001398	protein_coding	160.219	196.459
ENSPTRG00000001399	protein_coding	81.4313	79.9389
ENSPTRG00000001401	protein_coding	34.2973	34.0223
ENSPTRG00000001402	protein_coding	0.058285	0.029126
ENSPTRG00000001403	protein_coding	0	0.116059
ENSPTRG00000001404	protein_coding	18.9763	31.3266
ENSPTRG00000001405	protein_coding	3.5786	4.92602
ENSPTRG00000001406	protein_coding	1.73985	6.03178
ENSPTRG00000001407	protein_coding	1.58139	1.2913
ENSPTRG00000001408	protein_coding	54.4049	51.1923
ENSPTRG00000001409	protein_coding	18.6861	31.6574
ENSPTRG00000001410	protein_coding	116.678	136.214
ENSPTRG00000001411	protein_coding	3.04115	5.73275
ENSPTRG00000001412	protein_coding	3.68064	8.04392
ENSPTRG00000001413	protein_coding	7.07725	5.68526
ENSPTRG00000001414	protein_coding	10.394	10.7965
ENSPTRG00000001415	protein_coding	2.77178	3.17859
ENSPTRG00000001416	protein_coding	58.2515	52.1792
ENSPTRG00000001417	protein_coding	41.627	32.9787
ENSPTRG00000001418	protein_coding	70.7292	78.1212
ENSPTRG00000001419	protein_coding	82.2175	88.1693
ENSPTRG00000001420	protein_coding	2.54502	3.86356
ENSPTRG00000001421	protein_coding	0	0.031734
ENSPTRG00000001422	protein_coding	340.56	317.659
ENSPTRG00000001424	protein_coding	21.9414	22.358
ENSPTRG00000001425	protein_coding	55.2359	49.4367
ENSPTRG00000001427	protein_coding	0.093537	0.09257
ENSPTRG00000001428	protein_coding	52.307	54.8778
ENSPTRG00000001429	protein_coding	98.1732	85.9316
ENSPTRG00000001430	protein_coding	103.897	94.4109
ENSPTRG00000001433	protein_coding	46.3968	42.1974
ENSPTRG00000001436	protein_coding	14.5565	7.00448
ENSPTRG00000001437	protein_coding	24.4512	17.8387
ENSPTRG00000001438	protein_coding	54.159	48.8641
ENSPTRG00000001439	protein_coding	0.087721	0.202803
ENSPTRG00000001441	protein_coding	127.338	112.071
ENSPTRG00000001442	protein_coding	407.207	452.67
ENSPTRG00000001444	protein_coding	12.8076	12.5486
ENSPTRG00000001445	protein_coding	0	0
ENSPTRG00000001446	protein_coding	0.165209	0.036432
ENSPTRG00000001447	protein_coding	259.397	315.603
ENSPTRG00000001448	protein_coding	56.7635	62.4366
ENSPTRG00000001449	protein_coding	8.72294	9.79766
ENSPTRG00000001450	protein_coding	0.354394	0.98243
ENSPTRG00000001451	protein_coding	0.224388	0.292821
ENSPTRG00000001453	protein_coding	0.104409	0.108417
ENSPTRG00000001455	protein_coding	0.277346	0.246119
ENSPTRG00000001456	protein_coding	74.4037	53.6797
ENSPTRG00000001457	protein_coding	0	0
ENSPTRG00000001458	protein_coding	0.049636	0.123609
ENSPTRG00000001459	protein_coding	0.338103	0.878062
ENSPTRG00000001460	protein_coding	40.0163	34.4338
ENSPTRG00000001461	protein_coding	15.4371	26.814
ENSPTRG00000001462	protein_coding	0.921889	0.416131
ENSPTRG00000001463	protein_coding	76.6182	97.1563
ENSPTRG00000001464	protein_coding	68.5526	64.7177
ENSPTRG00000001467	protein_coding	0.172385	0.329541
ENSPTRG00000001468	protein_coding	0.084442	3.08441
ENSPTRG00000001470	protein_coding	0.114484	4.3281
ENSPTRG00000001471	protein_coding	40.0033	49.1526
ENSPTRG00000001472	protein_coding	17.5402	19.2029
ENSPTRG00000001473	protein_coding	98.722	95.5621
ENSPTRG00000001474	protein_coding	292.687	316.489
ENSPTRG00000001475	protein_coding	59.082	58.9172
ENSPTRG00000001476	protein_coding	4.90482	12.6596
ENSPTRG00000001477	protein_coding	0	0
ENSPTRG00000001478	protein_coding	0.107086	0.133283
ENSPTRG00000001480	protein_coding	0.289915	0.994654
ENSPTRG00000001483	protein_coding	0	0.054673
ENSPTRG00000001485	protein_coding	0.513728	0.586311
ENSPTRG00000001487	protein_coding	60.9564	63.3486
ENSPTRG00000001488	protein_coding	70.5611	108.147
ENSPTRG00000001492	protein_coding	28.7722	3.47137
ENSPTRG00000001493	protein_coding	0.51031	0.010286
ENSPTRG00000001495	protein_coding	0	0
ENSPTRG00000001497	protein_coding	4.95205	0
ENSPTRG00000001498	protein_coding	0.243888	0.031719
ENSPTRG00000001499	protein_coding	35.4622	14.3697
ENSPTRG00000001500	protein_coding	0	0
ENSPTRG00000001501	protein_coding	0.063562	0.363769
ENSPTRG00000001502	protein_coding	0	0
ENSPTRG00000001503	protein_coding	0	0
ENSPTRG00000001504	protein_coding	0	0
ENSPTRG00000001505	protein_coding	0	0
ENSPTRG00000001506	protein_coding	0	0
ENSPTRG00000001508	protein_coding	0	0
ENSPTRG00000001510	protein_coding	1.40896	0.625252
ENSPTRG00000001513	protein_coding	0	0
ENSPTRG00000001515	protein_coding	0.227655	0.049304
ENSPTRG00000001517	protein_coding	0.681075	0.054679
ENSPTRG00000001518	protein_coding	238.375	228.213
ENSPTRG00000001519	protein_coding	67.0406	135.052
ENSPTRG00000001520	protein_coding	0.24531	2.47981
ENSPTRG00000001521	protein_coding	0.015114	0.31926
ENSPTRG00000001522	protein_coding	0	0
ENSPTRG00000001523	protein_coding	0.059419	0
ENSPTRG00000001525	protein_coding	0	0
ENSPTRG00000001527	protein_coding	0	0.030421
ENSPTRG00000001528	protein_coding	25.0701	7.56687
ENSPTRG00000001529	protein_coding	0.010017	0
ENSPTRG00000001530	protein_coding	0.225324	0.83537
ENSPTRG00000001531	protein_coding	0.013655	0.014293
ENSPTRG00000001533	protein_coding	353.102	340.039
ENSPTRG00000001535	protein_coding	0.038469	0
ENSPTRG00000001538	protein_coding	0.014867	0.015061
ENSPTRG00000001539	protein_coding	13.999	16.1579
ENSPTRG00000001542	protein_coding	0	0.040432
ENSPTRG00000001544	protein_coding	0.04466	0.051888
ENSPTRG00000001545	protein_coding	62.8826	62.695
ENSPTRG00000001546	protein_coding	90.404	79.7082
ENSPTRG00000001548	protein_coding	41.1401	34.6589
ENSPTRG00000001549	protein_coding	292.795	258.336
ENSPTRG00000001550	protein_coding	69.3954	64.5425
ENSPTRG00000001552	protein_coding	0.411758	0.135568
ENSPTRG00000001554	protein_coding	63.1516	36.8238
ENSPTRG00000001556	protein_coding	318.436	274.103
ENSPTRG00000001557	protein_coding	804.782	781.923
ENSPTRG00000001558	protein_coding	183.165	325.638
ENSPTRG00000001559	protein_coding	2.16895	1.19539
ENSPTRG00000001560	protein_coding	48.7449	35.3924
ENSPTRG00000001561	protein_coding	0.313321	1.15441
ENSPTRG00000001563	protein_coding	0.29918	0.091339
ENSPTRG00000001564	protein_coding	132.081	112.757
ENSPTRG00000001565	protein_coding	128.888	129.606
ENSPTRG00000001566	protein_coding	156.095	148.235
ENSPTRG00000001567	protein_coding	2.78024	0.785019
ENSPTRG00000001568	protein_coding	4.06321	3.19754
ENSPTRG00000001569	protein_coding	83.4072	83.1167
ENSPTRG00000001570	protein_coding	63.0224	64.4312
ENSPTRG00000001571	protein_coding	35.0499	27.9961
ENSPTRG00000001572	protein_coding	171.728	151.752
ENSPTRG00000001573	protein_coding	17.5396	16.87
ENSPTRG00000001574	protein_coding	14.7781	18.349
ENSPTRG00000001575	protein_coding	73.8157	89.5001
ENSPTRG00000001576	protein_coding	0.108171	0.144931
ENSPTRG00000001577	protein_coding	167.456	148.532
ENSPTRG00000001579	protein_coding	220.009	231.36
ENSPTRG00000001580	protein_coding	0	0
ENSPTRG00000001581	protein_coding	44.7197	41.1451
ENSPTRG00000001582	protein_coding	0	0.02831
ENSPTRG00000001583	protein_coding	1.6714	1.26652
ENSPTRG00000001584	protein_coding	31.6331	20.745
ENSPTRG00000001586	protein_coding	0.073541	0
ENSPTRG00000001588	protein_coding	20.8718	32.2105
ENSPTRG00000001590	protein_coding	0	0
ENSPTRG00000001592	protein_coding	147.678	292.763
ENSPTRG00000001593	protein_coding	7.76095	12.8513
ENSPTRG00000001594	protein_coding	23.859	29.592
ENSPTRG00000001596	protein_coding	89.4651	91.8201
ENSPTRG00000001597	protein_coding	0.017147	0.203038
ENSPTRG00000001598	protein_coding	2.34637	11.4723
ENSPTRG00000001599	protein_coding	0	0
ENSPTRG00000001601	protein_coding	98.5068	77.7213
ENSPTRG00000001602	protein_coding	56.2763	49.1173
ENSPTRG00000001603	protein_coding	0.702755	0.882779
ENSPTRG00000001608	protein_coding	0.019253	0.029257
ENSPTRG00000001609	protein_coding	0.147976	0.54736
ENSPTRG00000001610	protein_coding	45.6124	51.6394
ENSPTRG00000001611	protein_coding	0.005562	0.063903
ENSPTRG00000001612	protein_coding	0	0
ENSPTRG00000001614	protein_coding	0	0
ENSPTRG00000001616	protein_coding	91.2074	74.12
ENSPTRG00000001617	protein_coding	98.7327	58.7893
ENSPTRG00000001618	protein_coding	107.437	115.638
ENSPTRG00000001619	protein_coding	56.7966	46.4411
ENSPTRG00000001621	protein_coding	14.4837	2.4612
ENSPTRG00000001626	protein_coding	45.6225	48.0755
ENSPTRG00000001628	protein_coding	0.031783	0.504168
ENSPTRG00000001629	protein_coding	0	0.019685
ENSPTRG00000001630	protein_coding	0	0
ENSPTRG00000001635	protein_coding	14.081	27.8139
ENSPTRG00000001638	protein_coding	0.130798	0.082465
ENSPTRG00000001640	protein_coding	121.355	91.9548
ENSPTRG00000001641	protein_coding	114.486	85.4126
ENSPTRG00000001643	protein_coding	0	0
ENSPTRG00000001644	protein_coding	41.884	34.8796
ENSPTRG00000001651	protein_coding	0.17724	0.050534
ENSPTRG00000001653	protein_coding	125.715	73.723
ENSPTRG00000001655	protein_coding	32.4233	28.4965
ENSPTRG00000001656	protein_coding	43.2764	36.6678
ENSPTRG00000001657	protein_coding	1.85785	1.30219
ENSPTRG00000001658	protein_coding	8.03121	7.78389
ENSPTRG00000001659	protein_coding	0.049075	0.122704
ENSPTRG00000001660	protein_coding	0.093679	0.050113
ENSPTRG00000001661	protein_coding	43.0014	20.1861
ENSPTRG00000001662	protein_coding	0.006512	0.026258
ENSPTRG00000001663	protein_coding	21.9521	19.864
ENSPTRG00000001664	protein_coding	24.1073	27.9888
ENSPTRG00000001665	protein_coding	40.0119	35.0146
ENSPTRG00000001666	protein_coding	60.9072	61.1628
ENSPTRG00000001667	protein_coding	24.1573	20.3691
ENSPTRG00000001668	protein_coding	33.9159	7.81408
ENSPTRG00000001669	protein_coding	0	0
ENSPTRG00000001670	protein_coding	0	0
ENSPTRG00000001671	protein_coding	0	0
ENSPTRG00000001672	protein_coding	0.026074	0
ENSPTRG00000001674	protein_coding	0	0.014553
ENSPTRG00000001676	protein_coding	3.53896	1.7309
ENSPTRG00000001678	protein_coding	140.029	125.26
ENSPTRG00000001679	protein_coding	0	0
ENSPTRG00000001680	protein_coding	6.10699	5.719
ENSPTRG00000001682	protein_coding	20.1089	22.8686
ENSPTRG00000001684	protein_coding	0.840563	1.91548
ENSPTRG00000001685	protein_coding	42.8104	45.76
ENSPTRG00000001687	protein_coding	0	0.029364
ENSPTRG00000001689	protein_coding	29.4556	25.0857
ENSPTRG00000001690	protein_coding	2.17313	1.22815
ENSPTRG00000001692	protein_coding	188.355	97.013
ENSPTRG00000001694	protein_coding	0.012254	0
ENSPTRG00000001695	protein_coding	0.062286	0.072159
ENSPTRG00000001696	protein_coding	25.7216	22.3464
ENSPTRG00000001697	protein_coding	26.8691	26.534
ENSPTRG00000001698	protein_coding	57.7085	52.1617
ENSPTRG00000001700	protein_coding	8.01859	5.93356
ENSPTRG00000001701	protein_coding	0	0.042538
ENSPTRG00000001702	protein_coding	51.2213	44.0173
ENSPTRG00000001703	protein_coding	286.234	249.566
ENSPTRG00000001705	protein_coding	140.663	163.591
ENSPTRG00000001707	protein_coding	0.246163	0.607376
ENSPTRG00000001709	protein_coding	0	0
ENSPTRG00000001711	protein_coding	65.698	56.7173
ENSPTRG00000001712	protein_coding	0.017182	0.184748
ENSPTRG00000001717	protein_coding	0.063983	0.708514
ENSPTRG00000001720	protein_coding	0	0
ENSPTRG00000001722	protein_coding	36.421	44.4059
ENSPTRG00000001724	protein_coding	0	0.007379
ENSPTRG00000001725	protein_coding	39.2083	31.0514
ENSPTRG00000001726	protein_coding	27.9378	40.3029
ENSPTRG00000001727	protein_coding	10.0635	8.00564
ENSPTRG00000001728	protein_coding	66.8523	65.5655
ENSPTRG00000001729	protein_coding	0.218533	0.156452
ENSPTRG00000001731	protein_coding	0	0
ENSPTRG00000001732	protein_coding	0	0
ENSPTRG00000001734	protein_coding	31.9937	33.7347
ENSPTRG00000001736	protein_coding	46.4839	49.7232
ENSPTRG00000001738	protein_coding	55.7283	49.9797
ENSPTRG00000001739	protein_coding	21.4728	28.5367
ENSPTRG00000001740	protein_coding	0.069328	0.158927
ENSPTRG00000001741	protein_coding	77.4732	76.1441
ENSPTRG00000001743	protein_coding	57.9068	53.6658
ENSPTRG00000001744	protein_coding	0.813985	1.21876
ENSPTRG00000001746	protein_coding	125.653	105.477
ENSPTRG00000001749	protein_coding	1.06025	0.883222
ENSPTRG00000001751	protein_coding	8.1482	3.82259
ENSPTRG00000001755	protein_coding	13.1576	9.07208
ENSPTRG00000001756	protein_coding	74.3849	84.5621
ENSPTRG00000001758	protein_coding	0.720664	1.51408
ENSPTRG00000001759	protein_coding	217.691	236.258
ENSPTRG00000001760	protein_coding	0	0
ENSPTRG00000001761	protein_coding	17.9543	44.7993
ENSPTRG00000001762	protein_coding	0.143478	0.266866
ENSPTRG00000001763	protein_coding	0	0.033683
ENSPTRG00000001764	protein_coding	21.1865	26.1813
ENSPTRG00000001766	protein_coding	58.3304	104.365
ENSPTRG00000001767	protein_coding	381.956	375.541
ENSPTRG00000001768	protein_coding	32.9732	32.1839
ENSPTRG00000001773	protein_coding	33.2758	43.23
ENSPTRG00000001774	protein_coding	51.7771	56.1674
ENSPTRG00000001775	protein_coding	20.9559	16.5252
ENSPTRG00000001776	protein_coding	56.1629	47.0763
ENSPTRG00000001777	protein_coding	13.7159	11.6622
ENSPTRG00000001779	protein_coding	178.631	191.648
ENSPTRG00000001780	protein_coding	0.191228	0.592579
ENSPTRG00000001783	protein_coding	181.033	156.043
ENSPTRG00000001784	protein_coding	25.5398	25.4224
ENSPTRG00000001785	protein_coding	0.025914	0
ENSPTRG00000001786	protein_coding	0.201678	0.73306
ENSPTRG00000001787	protein_coding	13.9252	11.5135
ENSPTRG00000001788	protein_coding	0	0
ENSPTRG00000001789	protein_coding	0.0378	0
ENSPTRG00000001791	protein_coding	2.49491	1.32862
ENSPTRG00000001792	protein_coding	48.2538	26.7066
ENSPTRG00000001793	protein_coding	46.4323	46.6191
ENSPTRG00000001794	protein_coding	64.3972	73.4691
ENSPTRG00000001795	protein_coding	31.1145	39.5069
ENSPTRG00000001796	protein_coding	29.5323	25.2245
ENSPTRG00000001798	protein_coding	0.017745	0.006376
ENSPTRG00000001799	protein_coding	24.1249	32.2076
ENSPTRG00000001800	protein_coding	0	0
ENSPTRG00000001801	protein_coding	0	0
ENSPTRG00000001804	protein_coding	0	0
ENSPTRG00000001805	protein_coding	0	0
ENSPTRG00000001806	protein_coding	0	0
ENSPTRG00000001807	protein_coding	66.9124	61.8261
ENSPTRG00000001808	protein_coding	10.5825	9.09194
ENSPTRG00000001809	protein_coding	0.058454	0
ENSPTRG00000001814	protein_coding	0.249267	0.596264
ENSPTRG00000001815	protein_coding	65.5635	48.0562
ENSPTRG00000001816	protein_coding	0	0
ENSPTRG00000001817	protein_coding	209.185	290.811
ENSPTRG00000001818	protein_coding	0.218146	0.161904
ENSPTRG00000001820	protein_coding	36.2555	46.5925
ENSPTRG00000001821	protein_coding	22.0106	17.7941
ENSPTRG00000001822	protein_coding	8.58694	18.8315
ENSPTRG00000001823	protein_coding	0	0.060958
ENSPTRG00000001824	protein_coding	6.97342	12.9734
ENSPTRG00000001825	protein_coding	11.8276	25.707
ENSPTRG00000001827	protein_coding	0	0
ENSPTRG00000001829	protein_coding	50.8952	40.6089
ENSPTRG00000001831	protein_coding	0	0.012672
ENSPTRG00000001832	protein_coding	0	0.310907
ENSPTRG00000001833	protein_coding	1.10057	4.54547
ENSPTRG00000001834	protein_coding	0.658951	3.02226
ENSPTRG00000001835	protein_coding	77.254	51.9385
ENSPTRG00000001836	protein_coding	247.253	335.894
ENSPTRG00000001837	protein_coding	1.80364	1.41393
ENSPTRG00000001839	protein_coding	1.02803	0.592448
ENSPTRG00000001841	protein_coding	0.033216	0.025254
ENSPTRG00000001842	protein_coding	132.674	120.655
ENSPTRG00000001843	protein_coding	50.5357	59.9117
ENSPTRG00000001844	protein_coding	1.5049	0.432815
ENSPTRG00000001845	protein_coding	0.022197	0.028684
ENSPTRG00000001846	protein_coding	51.3587	38.4659
ENSPTRG00000001848	protein_coding	103.506	81.6065
ENSPTRG00000001849	protein_coding	0.05217	0.1101
ENSPTRG00000001850	protein_coding	71.9497	75.9701
ENSPTRG00000001851	protein_coding	20.8688	15.1109
ENSPTRG00000001854	protein_coding	0.04801	0.146695
ENSPTRG00000001856	protein_coding	34.6977	22.4345
ENSPTRG00000001860	protein_coding	22.7688	25.0209
ENSPTRG00000001861	protein_coding	110.662	89.3984
ENSPTRG00000001862	protein_coding	124.953	111.381
ENSPTRG00000001863	protein_coding	36.829	32.9956
ENSPTRG00000001864	protein_coding	97.894	94.7865
ENSPTRG00000001866	protein_coding	0	0
ENSPTRG00000001867	protein_coding	0	0.018326
ENSPTRG00000001868	protein_coding	0.473476	0.109708
ENSPTRG00000001869	protein_coding	20.7525	6.18974
ENSPTRG00000001870	protein_coding	11.3477	3.24907
ENSPTRG00000001871	protein_coding	410.615	266.547
ENSPTRG00000001872	protein_coding	0	0
ENSPTRG00000001873	protein_coding	8.38036	12.0245
ENSPTRG00000001874	protein_coding	23.3017	33.644
ENSPTRG00000001876	protein_coding	130.984	115.787
ENSPTRG00000001881	protein_coding	0.319272	0.626108
ENSPTRG00000001882	protein_coding	0	0.049831
ENSPTRG00000001883	protein_coding	0	0
ENSPTRG00000001884	protein_coding	0	0
ENSPTRG00000001885	protein_coding	0.326072	0.146207
ENSPTRG00000001886	protein_coding	0.881262	0.348397
ENSPTRG00000001887	protein_coding	82.5666	86.4062
ENSPTRG00000001888	protein_coding	19.466	24.6937
ENSPTRG00000001889	protein_coding	89.1887	70.842
ENSPTRG00000001891	protein_coding	0.107277	0.005885
ENSPTRG00000001892	protein_coding	0	0.008847
ENSPTRG00000001894	protein_coding	32.4367	39.6412
ENSPTRG00000001895	protein_coding	1.98744	5.10508
ENSPTRG00000001896	protein_coding	3.15373	5.12043
ENSPTRG00000001897	protein_coding	0.494339	1.07615
ENSPTRG00000001898	protein_coding	0	0
ENSPTRG00000001901	protein_coding	1.70409	0.982307
ENSPTRG00000001902	protein_coding	41.6935	32.1443
ENSPTRG00000001903	protein_coding	0.435435	0.435553
ENSPTRG00000001905	protein_coding	25.2381	37.8779
ENSPTRG00000001906	protein_coding	0	0.193124
ENSPTRG00000001907	protein_coding	0	0.009509
ENSPTRG00000001908	protein_coding	0.108387	0.324659
ENSPTRG00000001909	protein_coding	8.80071	11.7162
ENSPTRG00000001910	protein_coding	39.1557	47.3547
ENSPTRG00000001912	protein_coding	143.229	171.266
ENSPTRG00000001913	protein_coding	153.771	155.948
ENSPTRG00000001914	protein_coding	35.8557	43.0023
ENSPTRG00000001915	protein_coding	139.548	136.25
ENSPTRG00000001916	protein_coding	9.61965	13.7471
ENSPTRG00000001917	protein_coding	2.34769	2.30778
ENSPTRG00000001918	protein_coding	0	0.129167
ENSPTRG00000001919	protein_coding	0.156494	0.62961
ENSPTRG00000001920	protein_coding	47.0247	82.5277
ENSPTRG00000001921	protein_coding	2.41787	4.48763
ENSPTRG00000001922	protein_coding	0.256397	0.037089
ENSPTRG00000001923	protein_coding	0.01185	0.031506
ENSPTRG00000001925	protein_coding	18.5017	7.66721
ENSPTRG00000001926	protein_coding	1.77825	1.09616
ENSPTRG00000001927	protein_coding	0.042696	0.028836
ENSPTRG00000001929	protein_coding	8.85935	1.49406
ENSPTRG00000001931	protein_coding	131.622	100.509
ENSPTRG00000001932	protein_coding	0.021118	0.128798
ENSPTRG00000001933	protein_coding	0.106878	8.36227
ENSPTRG00000001935	protein_coding	0.012912	0
ENSPTRG00000001938	protein_coding	0	0.393351
ENSPTRG00000001939	protein_coding	71.9141	63.6206
ENSPTRG00000001940	protein_coding	17.1498	14.2226
ENSPTRG00000001941	protein_coding	0.609678	0.554923
ENSPTRG00000001942	protein_coding	22.111	19.918
ENSPTRG00000001943	protein_coding	0.021552	0.00902
ENSPTRG00000001945	protein_coding	8.77291	7.24268
ENSPTRG00000001946	protein_coding	0.266625	0
ENSPTRG00000001948	protein_coding	23.2308	18.4997
ENSPTRG00000001949	protein_coding	18.4568	16.6111
ENSPTRG00000001951	protein_coding	0	0
ENSPTRG00000001953	protein_coding	44.8378	55.5969
ENSPTRG00000001954	protein_coding	83.2013	62.432
ENSPTRG00000001955	protein_coding	61.7029	50.0366
ENSPTRG00000001956	protein_coding	53.1784	58.4347
ENSPTRG00000001958	protein_coding	47.5812	47.131
ENSPTRG00000001960	protein_coding	10.0295	22.8781
ENSPTRG00000001961	protein_coding	73.963	128.02
ENSPTRG00000001962	protein_coding	39.4147	18.3369
ENSPTRG00000001964	protein_coding	2.9072	1.01345
ENSPTRG00000001965	protein_coding	27.388	35.9783
ENSPTRG00000001966	protein_coding	75.3836	88.3467
ENSPTRG00000001967	protein_coding	9.9283	10.6652
ENSPTRG00000001968	protein_coding	18.1226	14.9634
ENSPTRG00000001969	protein_coding	54.6076	25.923
ENSPTRG00000001970	protein_coding	34.8361	25.8397
ENSPTRG00000001972	protein_coding	31.2862	29.3842
ENSPTRG00000001974	protein_coding	0.114959	0.105816
ENSPTRG00000001975	protein_coding	37.5522	29.8421
ENSPTRG00000001976	protein_coding	0.25035	0.27247
ENSPTRG00000001977	protein_coding	95.6338	91.6974
ENSPTRG00000001978	protein_coding	0.039775	0.027258
ENSPTRG00000001979	protein_coding	4.69551	5.45379
ENSPTRG00000001984	protein_coding	0.002078	0.003505
ENSPTRG00000001986	protein_coding	18.336	15.3956
ENSPTRG00000001988	protein_coding	0.010175	0.020355
ENSPTRG00000001992	protein_coding	2.04879	0.205828
ENSPTRG00000001993	protein_coding	20.5264	17.9036
ENSPTRG00000001994	protein_coding	0	0.010729
ENSPTRG00000001995	protein_coding	166.624	168.115
ENSPTRG00000001996	protein_coding	53.7486	62.7264
ENSPTRG00000001997	protein_coding	80.7651	79.3282
ENSPTRG00000001999	protein_coding	37.1018	42.1946
ENSPTRG00000002000	protein_coding	0.01282	0.030195
ENSPTRG00000002002	protein_coding	0.301604	0
ENSPTRG00000002003	protein_coding	0.252147	0.029393
ENSPTRG00000002004	protein_coding	1.24811	8.57055
ENSPTRG00000002005	protein_coding	45.8689	52.6221
ENSPTRG00000002006	protein_coding	0	0
ENSPTRG00000002007	protein_coding	9.3254	11.8754
ENSPTRG00000002010	protein_coding	63.1962	43.4946
ENSPTRG00000002012	protein_coding	56.958	46.0958
ENSPTRG00000002013	protein_coding	1.21497	0.522263
ENSPTRG00000002014	protein_coding	0	0.148036
ENSPTRG00000002015	protein_coding	0	0
ENSPTRG00000002016	protein_coding	18.9969	17.4233
ENSPTRG00000002017	protein_coding	49.2424	42.898
ENSPTRG00000002021	protein_coding	40.0367	27.36
ENSPTRG00000002023	protein_coding	132.472	104.345
ENSPTRG00000002025	protein_coding	36.1454	35.616
ENSPTRG00000002026	protein_coding	67.7173	64.7376
ENSPTRG00000002027	protein_coding	0.018023	0.190545
ENSPTRG00000002036	protein_coding	95.1859	92.9217
ENSPTRG00000002037	protein_coding	0.069363	0.36207
ENSPTRG00000002038	protein_coding	336.329	329.63
ENSPTRG00000002039	protein_coding	5.65342	4.3663
ENSPTRG00000002040	protein_coding	12.7359	17.3626
ENSPTRG00000002042	protein_coding	117.262	128.652
ENSPTRG00000002043	protein_coding	0	0.027455
ENSPTRG00000002044	protein_coding	34.6018	30.6697
ENSPTRG00000002045	protein_coding	259.422	279.434
ENSPTRG00000002046	protein_coding	63.567	62.4227
ENSPTRG00000002048	protein_coding	13.1223	15.3913
ENSPTRG00000002049	protein_coding	245.728	244.32
ENSPTRG00000002051	protein_coding	47.5586	35.8048
ENSPTRG00000002052	protein_coding	20.8987	21.2388
ENSPTRG00000002056	protein_coding	4.85194	0.35171
ENSPTRG00000002057	protein_coding	13.9296	13.8183
ENSPTRG00000002059	protein_coding	41.5066	33.4248
ENSPTRG00000002060	protein_coding	37.7029	33.0679
ENSPTRG00000002061	protein_coding	0	0
ENSPTRG00000002062	protein_coding	0.049336	0
ENSPTRG00000002064	protein_coding	0	0
ENSPTRG00000002066	protein_coding	483.281	555.046
ENSPTRG00000002067	protein_coding	41.4509	39.339
ENSPTRG00000002068	protein_coding	40.0308	49.8605
ENSPTRG00000002069	protein_coding	209.84	198.982
ENSPTRG00000002070	protein_coding	0.550486	0.315366
ENSPTRG00000002071	protein_coding	35.3696	38.4466
ENSPTRG00000002072	protein_coding	6.36119	5.86753
ENSPTRG00000002073	protein_coding	0.128984	0
ENSPTRG00000002076	protein_coding	0.30542	0.474732
ENSPTRG00000002079	protein_coding	112.067	101.985
ENSPTRG00000002083	protein_coding	27.2456	21.3343
ENSPTRG00000002085	protein_coding	17.7698	13.5419
ENSPTRG00000002086	protein_coding	0.012862	0.572219
ENSPTRG00000002088	protein_coding	84.103	89.3252
ENSPTRG00000002090	protein_coding	24.8014	20.4824
ENSPTRG00000002091	protein_coding	21.4045	27.9168
ENSPTRG00000002092	protein_coding	31.4397	25.7184
ENSPTRG00000002093	protein_coding	119.762	99.7306
ENSPTRG00000002094	protein_coding	0	0.773318
ENSPTRG00000002095	protein_coding	34.6217	30.6258
ENSPTRG00000002096	protein_coding	0	0.03382
ENSPTRG00000002097	protein_coding	0	0
ENSPTRG00000002099	protein_coding	7.48266	5.6953
ENSPTRG00000002101	protein_coding	34.4919	40.0621
ENSPTRG00000002102	protein_coding	26.7347	31.0567
ENSPTRG00000002103	protein_coding	2.19149	1.4971
ENSPTRG00000002104	protein_coding	0	0.051365
ENSPTRG00000002106	protein_coding	47.6965	50.0997
ENSPTRG00000002107	protein_coding	105.06	96.319
ENSPTRG00000002108	protein_coding	37.213	36.2367
ENSPTRG00000002109	protein_coding	16.4588	16.1745
ENSPTRG00000002110	protein_coding	37.5572	23.2569
ENSPTRG00000002111	protein_coding	56.1735	41.2201
ENSPTRG00000002112	protein_coding	0.528021	0.390154
ENSPTRG00000002114	protein_coding	0.039375	0.259512
ENSPTRG00000002116	protein_coding	55.283	49.562
ENSPTRG00000002117	protein_coding	7.67562	3.69969
ENSPTRG00000002119	protein_coding	8.22602	2.7107
ENSPTRG00000002120	protein_coding	1.08861	17.5017
ENSPTRG00000002121	protein_coding	0	0.012046
ENSPTRG00000002122	protein_coding	67.8272	63.9429
ENSPTRG00000002124	protein_coding	17.0106	14.7915
ENSPTRG00000002127	protein_coding	64.2762	35.9923
ENSPTRG00000002129	protein_coding	12.2379	9.27734
ENSPTRG00000002130	protein_coding	21.8496	15.7556
ENSPTRG00000002131	protein_coding	23.7011	27.2194
ENSPTRG00000002132	protein_coding	40.1103	31.3541
ENSPTRG00000002133	protein_coding	0.433837	0.940441
ENSPTRG00000002134	protein_coding	57.3059	26.6047
ENSPTRG00000002135	protein_coding	44.963	31.3377
ENSPTRG00000002136	protein_coding	48.9228	35.9742
ENSPTRG00000002137	protein_coding	27.0173	26.898
ENSPTRG00000002140	protein_coding	26.6297	27.2235
ENSPTRG00000002141	protein_coding	68.4121	68.5297
ENSPTRG00000002144	protein_coding	0.006986	0.102518
ENSPTRG00000002145	protein_coding	81.0866	58.0711
ENSPTRG00000002149	protein_coding	0.014784	0.039393
ENSPTRG00000002151	protein_coding	0.041418	0
ENSPTRG00000002155	protein_coding	0	0
ENSPTRG00000002157	protein_coding	0	0
ENSPTRG00000002161	protein_coding	0.115085	0.147804
ENSPTRG00000002163	protein_coding	226.927	241.094
ENSPTRG00000002164	protein_coding	48.2906	63.3952
ENSPTRG00000002165	protein_coding	54.7353	47.6039
ENSPTRG00000002166	protein_coding	0.027655	0.036913
ENSPTRG00000002167	protein_coding	47.7875	62.0026
ENSPTRG00000002168	protein_coding	6.18727	2.31699
ENSPTRG00000002169	protein_coding	0	0.0224
ENSPTRG00000002172	protein_coding	75.4782	64.669
ENSPTRG00000002173	protein_coding	37.1584	32.0263
ENSPTRG00000002174	protein_coding	33.5452	18.7309
ENSPTRG00000002175	protein_coding	21.3283	15.0433
ENSPTRG00000002177	protein_coding	0	0
ENSPTRG00000002178	protein_coding	51.2208	50.1605
ENSPTRG00000002179	protein_coding	0.31862	0.062353
ENSPTRG00000002180	protein_coding	65.7347	53.5078
ENSPTRG00000002182	protein_coding	365.831	343.883
ENSPTRG00000002185	protein_coding	3.85048	5.36965
ENSPTRG00000002187	protein_coding	45.9321	29.1156
ENSPTRG00000002188	protein_coding	27.8137	24.7175
ENSPTRG00000002189	protein_coding	31.1419	29.1421
ENSPTRG00000002191	protein_coding	42.4366	24.0595
ENSPTRG00000002193	protein_coding	7.20595	4.87684
ENSPTRG00000002194	protein_coding	14.1458	36.3985
ENSPTRG00000002197	protein_coding	26.5256	23.6917
ENSPTRG00000002198	protein_coding	6.14804	1.41696
ENSPTRG00000002199	protein_coding	0.007339	0
ENSPTRG00000002200	pseudogene	0	0
ENSPTRG00000002205	protein_coding	0	0
ENSPTRG00000002209	protein_coding	0	0.094028
ENSPTRG00000002215	protein_coding	0.09622	0.217976
ENSPTRG00000002217	protein_coding	0	0
ENSPTRG00000002220	protein_coding	0	0.026651
ENSPTRG00000002223	protein_coding	1.91222	0.685099
ENSPTRG00000002224	protein_coding	11.2139	11.2687
ENSPTRG00000002225	protein_coding	28.2199	47.7107
ENSPTRG00000002226	protein_coding	69.3201	47.0038
ENSPTRG00000002227	protein_coding	16.9148	19.8623
ENSPTRG00000002229	protein_coding	25.7925	23.6759
ENSPTRG00000002230	protein_coding	1.07155	0.438977
ENSPTRG00000002235	protein_coding	72.259	72.3263
ENSPTRG00000002236	protein_coding	99.8208	85.7158
ENSPTRG00000002239	protein_coding	88.2099	55.6323
ENSPTRG00000002240	protein_coding	16.1446	15.6862
ENSPTRG00000002241	protein_coding	0.080405	0.044909
ENSPTRG00000002243	protein_coding	257.235	250.608
ENSPTRG00000002244	protein_coding	160.26	116.133
ENSPTRG00000002246	protein_coding	2.09901	6.53734
ENSPTRG00000002248	protein_coding	31.5252	28.46
ENSPTRG00000002253	protein_coding	0	0.064164
ENSPTRG00000002254	protein_coding	62.6832	60.6168
ENSPTRG00000002255	protein_coding	0	0.004212
ENSPTRG00000002258	protein_coding	62.8955	50.8339
ENSPTRG00000002259	protein_coding	357.697	380.307
ENSPTRG00000002260	protein_coding	6.04823	6.52547
ENSPTRG00000002261	protein_coding	104.203	95.5672
ENSPTRG00000002262	protein_coding	70.1587	56.0921
ENSPTRG00000002263	protein_coding	38.2538	54.943
ENSPTRG00000002265	protein_coding	103.021	98.3831
ENSPTRG00000002267	protein_coding	25.002	43.8816
ENSPTRG00000002270	protein_coding	1.23093	3.57411
ENSPTRG00000002271	protein_coding	144.705	99.0362
ENSPTRG00000002273	protein_coding	0.038888	0.319649
ENSPTRG00000002275	protein_coding	0	0.019785
ENSPTRG00000002276	protein_coding	26.9384	23.601
ENSPTRG00000002277	protein_coding	339.144	328.365
ENSPTRG00000002278	protein_coding	15.9131	15.8532
ENSPTRG00000002284	protein_coding	54.3501	51.6872
ENSPTRG00000002286	protein_coding	103.514	141.194
ENSPTRG00000002288	protein_coding	15.2195	21.1913
ENSPTRG00000002289	protein_coding	7.25159	10.9846
ENSPTRG00000002291	protein_coding	45.1221	38.4167
ENSPTRG00000002292	protein_coding	25.07	20.9989
ENSPTRG00000002293	protein_coding	13.3886	11.9236
ENSPTRG00000002294	protein_coding	128.073	159.014
ENSPTRG00000002295	protein_coding	151.94	154.542
ENSPTRG00000002296	protein_coding	55.5557	62.9661
ENSPTRG00000002297	protein_coding	0.394685	0.210128
ENSPTRG00000002298	protein_coding	106.107	86.9853
ENSPTRG00000002301	protein_coding	0	0
ENSPTRG00000002302	protein_coding	5.32815	3.62711
ENSPTRG00000002303	protein_coding	33.6532	50.6129
ENSPTRG00000002304	protein_coding	0.04773	0.382615
ENSPTRG00000002306	protein_coding	43.4656	37.2992
ENSPTRG00000002308	protein_coding	0.356379	0.311926
ENSPTRG00000002309	protein_coding	142.326	21.0141
ENSPTRG00000002310	protein_coding	1.90212	1.40863
ENSPTRG00000002311	protein_coding	101.049	115.179
ENSPTRG00000002313	protein_coding	43.2031	42.965
ENSPTRG00000002314	protein_coding	24.2108	21.9614
ENSPTRG00000002315	protein_coding	0	0
ENSPTRG00000002318	protein_coding	0.096496	0.163443
ENSPTRG00000002319	protein_coding	2.66528	4.51867
ENSPTRG00000002320	protein_coding	0.21637	2.78032
ENSPTRG00000002321	protein_coding	0	0.013502
ENSPTRG00000002322	protein_coding	41.8932	29.0748
ENSPTRG00000002323	protein_coding	14.7566	22.0625
ENSPTRG00000002324	protein_coding	0.269806	0.233878
ENSPTRG00000002325	protein_coding	119.495	114.306
ENSPTRG00000002326	protein_coding	0.018971	0.034425
ENSPTRG00000002327	protein_coding	1.20382	2.12435
ENSPTRG00000002328	protein_coding	43.0218	255.501
ENSPTRG00000002330	protein_coding	0	0
ENSPTRG00000002331	protein_coding	0.187154	0.549983
ENSPTRG00000002333	protein_coding	29.2415	30.4987
ENSPTRG00000002336	protein_coding	0.012051	0.101541
ENSPTRG00000002338	protein_coding	0.016965	0.049199
ENSPTRG00000002339	protein_coding	0.023656	0.026889
ENSPTRG00000002340	protein_coding	12.7938	13.4174
ENSPTRG00000002341	protein_coding	21.2286	24.6983
ENSPTRG00000002342	protein_coding	0	0.04762
ENSPTRG00000002343	protein_coding	0	0.270826
ENSPTRG00000002345	pseudogene	0.714097	1.46767
ENSPTRG00000002346	protein_coding	50.1227	45.1413
ENSPTRG00000002349	protein_coding	30.5311	38.5969
ENSPTRG00000002352	protein_coding	77.3901	82.0812
ENSPTRG00000002353	processed_pseudogene	24.9848	24.3512
ENSPTRG00000002354	protein_coding	3.52369	1.91288
ENSPTRG00000002355	protein_coding	149.189	95.9925
ENSPTRG00000002356	protein_coding	0.006401	0.003049
ENSPTRG00000002360	protein_coding	0	0
ENSPTRG00000002362	protein_coding	5.80413	1.83875
ENSPTRG00000002365	protein_coding	15.4902	1.00306
ENSPTRG00000002366	protein_coding	0	0
ENSPTRG00000002367	protein_coding	0	0
ENSPTRG00000002368	protein_coding	2.60609	0.015284
ENSPTRG00000002369	protein_coding	14.0999	0.543912
ENSPTRG00000002371	protein_coding	0.015279	0
ENSPTRG00000002372	protein_coding	0.019928	0.010132
ENSPTRG00000002373	protein_coding	26.5057	17.7695
ENSPTRG00000002374	protein_coding	24.1385	25.9318
ENSPTRG00000002376	protein_coding	17.7515	14.5916
ENSPTRG00000002378	protein_coding	206.55	209.364
ENSPTRG00000002379	protein_coding	56.5511	47.896
ENSPTRG00000002380	protein_coding	42.2596	35.5856
ENSPTRG00000002382	protein_coding	0.015223	0.006333
ENSPTRG00000002383	protein_coding	0	0
ENSPTRG00000002384	protein_coding	21.9024	41.9523
ENSPTRG00000002385	protein_coding	0	0.173744
ENSPTRG00000002386	protein_coding	0.011169	0
ENSPTRG00000002387	protein_coding	0.986638	0.252152
ENSPTRG00000002388	protein_coding	176.987	144.418
ENSPTRG00000002389	protein_coding	0.553415	0.413709
ENSPTRG00000002392	protein_coding	0.274006	4.55135
ENSPTRG00000002395	protein_coding	0.815744	0.233908
ENSPTRG00000002398	protein_coding	0.060509	0.058762
ENSPTRG00000002400	protein_coding	62.6735	52.1806
ENSPTRG00000002403	protein_coding	3.35601	2.38329
ENSPTRG00000002404	protein_coding	47.6564	40.6574
ENSPTRG00000002406	protein_coding	31.2327	15.783
ENSPTRG00000002408	protein_coding	142.425	124.168
ENSPTRG00000002410	protein_coding	29.0045	24.2916
ENSPTRG00000002413	protein_coding	140.567	142.667
ENSPTRG00000002414	protein_coding	0	0.011595
ENSPTRG00000002415	protein_coding	5.61863	6.09266
ENSPTRG00000002418	protein_coding	0.167798	0.186185
ENSPTRG00000002420	protein_coding	142.854	115.014
ENSPTRG00000002421	protein_coding	83.0955	71.1487
ENSPTRG00000002422	protein_coding	0.248792	0.119933
ENSPTRG00000002429	protein_coding	10.1322	9.35811
ENSPTRG00000002430	protein_coding	11.7676	10.561
ENSPTRG00000002435	protein_coding	38.7441	40.8893
ENSPTRG00000002437	protein_coding	6.46218	5.49235
ENSPTRG00000002438	protein_coding	0	0
ENSPTRG00000002441	protein_coding	85.7666	89.2177
ENSPTRG00000002442	protein_coding	0.011792	0.011798
ENSPTRG00000002443	protein_coding	15.2126	16.1578
ENSPTRG00000002444	protein_coding	0.015432	0
ENSPTRG00000002445	protein_coding	0	0
ENSPTRG00000002446	protein_coding	639.535	711.085
ENSPTRG00000002448	protein_coding	22.6446	11.9902
ENSPTRG00000002451	protein_coding	0.078352	0.022727
ENSPTRG00000002452	protein_coding	212.166	114.498
ENSPTRG00000002457	protein_coding	0.034117	0
ENSPTRG00000002458	protein_coding	7.28518	0.180132
ENSPTRG00000002459	protein_coding	5.60766	16.1724
ENSPTRG00000002460	protein_coding	3.34814	0.983347
ENSPTRG00000002462	protein_coding	27.5384	21.2779
ENSPTRG00000002465	protein_coding	27.2429	27.9476
ENSPTRG00000002473	protein_coding	0.006576	0
ENSPTRG00000002475	protein_coding	0	0
ENSPTRG00000002476	protein_coding	0.131743	0.035261
ENSPTRG00000002477	protein_coding	0.290475	0.207335
ENSPTRG00000002478	protein_coding	22.9364	22.5205
ENSPTRG00000002479	protein_coding	14.9055	5.55145
ENSPTRG00000002483	protein_coding	0	0
ENSPTRG00000002487	protein_coding	0	0.071516
ENSPTRG00000002488	protein_coding	22.1472	18.1873
ENSPTRG00000002489	protein_coding	0	0.019208
ENSPTRG00000002490	protein_coding	0.021059	0.236788
ENSPTRG00000002492	protein_coding	0.093259	0.344094
ENSPTRG00000002495	protein_coding	0	0.038987
ENSPTRG00000002496	protein_coding	175.178	141.747
ENSPTRG00000002497	protein_coding	101.18	98.5116
ENSPTRG00000002501	protein_coding	18.3826	40.2305
ENSPTRG00000002502	protein_coding	75.9533	75.5252
ENSPTRG00000002508	protein_coding	0	0
ENSPTRG00000002509	protein_coding	0.180415	0.061621
ENSPTRG00000002511	protein_coding	0	0
ENSPTRG00000002515	protein_coding	145.062	169.918
ENSPTRG00000002516	protein_coding	9.94946	7.14288
ENSPTRG00000002517	protein_coding	115.572	110.108
ENSPTRG00000002518	protein_coding	29.9011	24.7586
ENSPTRG00000002520	protein_coding	0.031324	0.527372
ENSPTRG00000002521	protein_coding	0	0.306365
ENSPTRG00000002522	protein_coding	0.178222	0.11186
ENSPTRG00000002523	protein_coding	0.306292	0.123225
ENSPTRG00000002524	protein_coding	28.379	17.5155
ENSPTRG00000002526	protein_coding	1.59445	2.01342
ENSPTRG00000002528	protein_coding	121.013	120.121
ENSPTRG00000002529	protein_coding	4.49131	2.35916
ENSPTRG00000002530	protein_coding	0	0.026973
ENSPTRG00000002532	protein_coding	0	0
ENSPTRG00000002534	protein_coding	40.5943	43.2376
ENSPTRG00000002536	protein_coding	2.62902	3.5074
ENSPTRG00000002537	protein_coding	0.023701	0.28417
ENSPTRG00000002538	protein_coding	23.5603	43.8522
ENSPTRG00000002539	protein_coding	57.7039	55.5691
ENSPTRG00000002540	protein_coding	64.213	52.9022
ENSPTRG00000002543	protein_coding	61.1234	38.2414
ENSPTRG00000002544	protein_coding	0.045343	0.135238
ENSPTRG00000002545	protein_coding	0	0
ENSPTRG00000002546	protein_coding	0.949331	0.108814
ENSPTRG00000002548	protein_coding	0.032571	0.032259
ENSPTRG00000002549	protein_coding	30.0452	26.7311
ENSPTRG00000002550	protein_coding	0.132184	0.089534
ENSPTRG00000002551	protein_coding	0	0.051142
ENSPTRG00000002552	protein_coding	18.6023	10.8616
ENSPTRG00000002553	protein_coding	54.25	51.6183
ENSPTRG00000002554	protein_coding	11.0082	7.67823
ENSPTRG00000002556	protein_coding	19.4026	24.8244
ENSPTRG00000002557	protein_coding	14.3843	13.5359
ENSPTRG00000002558	protein_coding	1.82796	1.62847
ENSPTRG00000002560	protein_coding	97.7102	82.9141
ENSPTRG00000002561	protein_coding	0.172429	0.262369
ENSPTRG00000002562	protein_coding	53.9965	50.3498
ENSPTRG00000002563	protein_coding	194.396	174.158
ENSPTRG00000002565	protein_coding	1746.53	1280.84
ENSPTRG00000002567	protein_coding	24.4996	14.7197
ENSPTRG00000002568	protein_coding	34.0367	35.518
ENSPTRG00000002570	protein_coding	0.028574	0.204404
ENSPTRG00000002572	protein_coding	120.374	120.626
ENSPTRG00000002575	protein_coding	2.47799	7.21414
ENSPTRG00000002576	protein_coding	0.18815	0.755105
ENSPTRG00000002577	protein_coding	0.291121	0.876673
ENSPTRG00000002579	protein_coding	0	0
ENSPTRG00000002581	protein_coding	0	0.014787
ENSPTRG00000002582	protein_coding	13.015	18.9161
ENSPTRG00000002583	protein_coding	17.787	15.9374
ENSPTRG00000002584	protein_coding	92.1705	84.4671
ENSPTRG00000002585	protein_coding	367.782	483.264
ENSPTRG00000002586	protein_coding	0.077166	0.157541
ENSPTRG00000002588	protein_coding	14.0405	21.2504
ENSPTRG00000002590	protein_coding	47.0299	63.0453
ENSPTRG00000002592	protein_coding	0.05362	0
ENSPTRG00000002594	protein_coding	0.014584	0.048966
ENSPTRG00000002595	protein_coding	0.879018	4.34525
ENSPTRG00000002596	protein_coding	0	0.01228
ENSPTRG00000002597	protein_coding	0	0
ENSPTRG00000002598	protein_coding	16.3421	20.096
ENSPTRG00000002599	protein_coding	29.1419	20.3323
ENSPTRG00000002600	protein_coding	0.13346	0.514029
ENSPTRG00000002603	protein_coding	0.057583	0.138938
ENSPTRG00000002605	protein_coding	14.2255	22.4371
ENSPTRG00000002607	protein_coding	1.09455	4.3387
ENSPTRG00000002608	protein_coding	7.07826	17.003
ENSPTRG00000002609	protein_coding	52.2984	66.1862
ENSPTRG00000002611	protein_coding	167.72	161.808
ENSPTRG00000002613	protein_coding	39.085	44.3893
ENSPTRG00000002615	protein_coding	66.6104	56.7728
ENSPTRG00000002617	protein_coding	0.175485	0.020578
ENSPTRG00000002618	protein_coding	0	0.082805
ENSPTRG00000002619	protein_coding	138.721	104.211
ENSPTRG00000002623	protein_coding	18.1823	14.9757
ENSPTRG00000002627	protein_coding	100.299	101.278
ENSPTRG00000002628	protein_coding	2.75907	1.32195
ENSPTRG00000002629	protein_coding	210.463	222.213
ENSPTRG00000002630	protein_coding	3.19534	3.09001
ENSPTRG00000002631	protein_coding	54.0228	51.1311
ENSPTRG00000002632	protein_coding	9.63366	7.33847
ENSPTRG00000002633	protein_coding	0.637772	0.050741
ENSPTRG00000002634	protein_coding	0.142489	0.108854
ENSPTRG00000002635	protein_coding	0.495592	0.995143
ENSPTRG00000002637	protein_coding	176.992	155.7
ENSPTRG00000002638	protein_coding	118.653	122.626
ENSPTRG00000002641	protein_coding	34.5212	35.1191
ENSPTRG00000002643	protein_coding	22.1022	21.5298
ENSPTRG00000002646	protein_coding	28.3424	13.8606
ENSPTRG00000002647	protein_coding	10.9888	18.4855
ENSPTRG00000002649	protein_coding	81.5798	53.4554
ENSPTRG00000002652	protein_coding	49.4739	27.5592
ENSPTRG00000002653	protein_coding	0.769884	0.343922
ENSPTRG00000002655	protein_coding	0.534528	0.123053
ENSPTRG00000002656	protein_coding	33.1012	25.7092
ENSPTRG00000002658	protein_coding	26.1592	29.0278
ENSPTRG00000002660	protein_coding	0	0.211657
ENSPTRG00000002663	protein_coding	1.82095	1.58749
ENSPTRG00000002664	protein_coding	23.3644	24.6248
ENSPTRG00000002666	protein_coding	1520.52	1530.23
ENSPTRG00000002668	protein_coding	12.5004	17.7519
ENSPTRG00000002669	protein_coding	124.172	147.734
ENSPTRG00000002670	protein_coding	1.25983	3.2107
ENSPTRG00000002671	protein_coding	0	0.069236
ENSPTRG00000002673	protein_coding	0.137555	0.153615
ENSPTRG00000002675	protein_coding	0	0
ENSPTRG00000002678	protein_coding	14.4121	8.48792
ENSPTRG00000002680	protein_coding	186.392	144.745
ENSPTRG00000002682	protein_coding	0.502398	0.414946
ENSPTRG00000002683	protein_coding	0	0
ENSPTRG00000002684	protein_coding	0.119883	0.265006
ENSPTRG00000002685	protein_coding	38.9354	51.2241
ENSPTRG00000002686	protein_coding	9.8327	9.53097
ENSPTRG00000002687	protein_coding	0.105001	0.409016
ENSPTRG00000002689	protein_coding	0	0.031499
ENSPTRG00000002691	protein_coding	241.368	260.481
ENSPTRG00000002692	protein_coding	1.02822	3.76952
ENSPTRG00000002693	protein_coding	0.267371	1.71615
ENSPTRG00000002694	protein_coding	0	0
ENSPTRG00000002695	protein_coding	0	0
ENSPTRG00000002697	protein_coding	18.443	15.7148
ENSPTRG00000002699	processed_pseudogene	0.506948	0.725633
ENSPTRG00000002700	protein_coding	0.011113	0.04786
ENSPTRG00000002702	protein_coding	83.6338	78.6714
ENSPTRG00000002704	protein_coding	0	0
ENSPTRG00000002705	protein_coding	0.131009	0.141354
ENSPTRG00000002706	protein_coding	7.36649	28.1794
ENSPTRG00000002707	protein_coding	1.08973	0.187139
ENSPTRG00000002708	protein_coding	0.254527	0.509059
ENSPTRG00000002709	protein_coding	17.0336	0.90672
ENSPTRG00000002711	protein_coding	159.552	162.5
ENSPTRG00000002715	protein_coding	9.86568	14.0825
ENSPTRG00000002717	protein_coding	68.9472	34.3824
ENSPTRG00000002719	protein_coding	303.681	245.333
ENSPTRG00000002720	protein_coding	7.39412	10.3741
ENSPTRG00000002722	protein_coding	0	0
ENSPTRG00000002725	protein_coding	0	0
ENSPTRG00000002726	protein_coding	1.72187	0.475235
ENSPTRG00000002727	protein_coding	84.6291	103.038
ENSPTRG00000002730	protein_coding	95.1925	82.538
ENSPTRG00000002731	protein_coding	0.610416	0.461062
ENSPTRG00000002732	protein_coding	74.6352	78.4233
ENSPTRG00000002733	protein_coding	89.5019	40.3444
ENSPTRG00000002736	protein_coding	71.9205	42.39
ENSPTRG00000002737	protein_coding	0	0
ENSPTRG00000002738	protein_coding	9.75822	8.03779
ENSPTRG00000002741	protein_coding	0.063682	0.52591
ENSPTRG00000002742	protein_coding	64.5766	66.4857
ENSPTRG00000002743	protein_coding	0.915663	0.234281
ENSPTRG00000002747	protein_coding	3.65207	4.76693
ENSPTRG00000002749	protein_coding	30.9676	29.5301
ENSPTRG00000002750	protein_coding	1.51381	0.493592
ENSPTRG00000002751	protein_coding	112.05	85.1448
ENSPTRG00000002753	protein_coding	11.4734	10.5801
ENSPTRG00000002757	protein_coding	53.3649	61.727
ENSPTRG00000002758	protein_coding	94.6362	94.181
ENSPTRG00000002760	protein_coding	0.825127	4.76133
ENSPTRG00000002761	protein_coding	14.4437	9.40226
ENSPTRG00000002762	protein_coding	0.069008	0.111675
ENSPTRG00000002763	protein_coding	0.110208	0
ENSPTRG00000002765	protein_coding	25.3968	63.2941
ENSPTRG00000002766	protein_coding	101.943	131.402
ENSPTRG00000002767	protein_coding	0	0
ENSPTRG00000002768	protein_coding	0	0
ENSPTRG00000002769	protein_coding	0	0
ENSPTRG00000002770	protein_coding	21.6339	18.1951
ENSPTRG00000002771	protein_coding	0	0
ENSPTRG00000002772	protein_coding	3.26088	3.07604
ENSPTRG00000002775	protein_coding	0.032667	0.433571
ENSPTRG00000002776	protein_coding	73.1191	64.6039
ENSPTRG00000002777	protein_coding	2.0242	4.71856
ENSPTRG00000002778	protein_coding	96.55	97.7728
ENSPTRG00000002779	protein_coding	1.83897	0.471071
ENSPTRG00000002780	protein_coding	0.710045	0.097461
ENSPTRG00000002781	protein_coding	0	0
ENSPTRG00000002782	protein_coding	0	0
ENSPTRG00000002783	protein_coding	140.339	210.482
ENSPTRG00000002784	protein_coding	1.20502	1.21097
ENSPTRG00000002785	protein_coding	124.17	116.561
ENSPTRG00000002786	protein_coding	57.8317	59.7332
ENSPTRG00000002788	protein_coding	2.60085	2.07563
ENSPTRG00000002790	protein_coding	8.5144	8.57088
ENSPTRG00000002792	protein_coding	225.095	129.613
ENSPTRG00000002793	protein_coding	0.425966	0
ENSPTRG00000002795	protein_coding	1.77493	2.48779
ENSPTRG00000002797	protein_coding	118.984	119.188
ENSPTRG00000002798	protein_coding	469.397	320.374
ENSPTRG00000002801	protein_coding	74.0523	52.2579
ENSPTRG00000002805	protein_coding	2.7465	4.61069
ENSPTRG00000002806	protein_coding	34.1954	38.2824
ENSPTRG00000002807	protein_coding	959.431	916.525
ENSPTRG00000002808	protein_coding	88.9828	83.062
ENSPTRG00000002809	protein_coding	32.9299	59.7349
ENSPTRG00000002810	protein_coding	98.7397	90.6866
ENSPTRG00000002811	protein_coding	5.27013	8.83458
ENSPTRG00000002812	protein_coding	0	0.074328
ENSPTRG00000002815	protein_coding	26.2563	32.5977
ENSPTRG00000002816	protein_coding	4.14047	5.68206
ENSPTRG00000002818	protein_coding	13.3412	30.6338
ENSPTRG00000002821	protein_coding	0	1.33949
ENSPTRG00000002822	protein_coding	32.1163	28.8232
ENSPTRG00000002823	protein_coding	1.17197	0.300301
ENSPTRG00000002824	protein_coding	13.6902	13.9538
ENSPTRG00000002825	protein_coding	71.2334	56.9562
ENSPTRG00000002826	protein_coding	0.05631	0.074588
ENSPTRG00000002828	protein_coding	0.469332	0.072348
ENSPTRG00000002829	protein_coding	49.7018	52.098
ENSPTRG00000002830	protein_coding	0.01035	0.047183
ENSPTRG00000002831	protein_coding	44.9658	43.6551
ENSPTRG00000002832	protein_coding	19.5005	23.8554
ENSPTRG00000002835	protein_coding	21.4772	32.8858
ENSPTRG00000002836	protein_coding	34.6132	34.6962
ENSPTRG00000002841	protein_coding	13.1848	10.4971
ENSPTRG00000002843	protein_coding	40.9375	53.5401
ENSPTRG00000002845	protein_coding	0	0.021444
ENSPTRG00000002847	protein_coding	78.2176	129.663
ENSPTRG00000002849	protein_coding	0	0.029248
ENSPTRG00000002850	protein_coding	8.96941	9.15496
ENSPTRG00000002851	protein_coding	399.295	339.926
ENSPTRG00000002852	protein_coding	39.7112	37.7302
ENSPTRG00000002853	protein_coding	0	0.03212
ENSPTRG00000002855	protein_coding	25.7379	23.8938
ENSPTRG00000002858	protein_coding	100.972	121.182
ENSPTRG00000002862	protein_coding	0.023422	0.055597
ENSPTRG00000002864	protein_coding	0.997094	4.41129
ENSPTRG00000002865	protein_coding	3.60326	9.3682
ENSPTRG00000002867	protein_coding	0	1.17442
ENSPTRG00000002868	protein_coding	0	0.006308
ENSPTRG00000002869	protein_coding	21.3001	15.4385
ENSPTRG00000002870	protein_coding	28.8945	25.5718
ENSPTRG00000002871	protein_coding	44.7861	27.2776
ENSPTRG00000002874	protein_coding	4.0577	2.96982
ENSPTRG00000002875	protein_coding	124.928	155.641
ENSPTRG00000002876	protein_coding	145.182	104.56
ENSPTRG00000002878	protein_coding	6.68709	19.5791
ENSPTRG00000002879	protein_coding	35.6749	40.1273
ENSPTRG00000002881	protein_coding	45.9745	50.5798
ENSPTRG00000002883	protein_coding	37.3906	39.7478
ENSPTRG00000002885	protein_coding	0.941147	0.442149
ENSPTRG00000002886	protein_coding	0.047877	0.105488
ENSPTRG00000002887	protein_coding	85.0392	82.923
ENSPTRG00000002888	protein_coding	263.519	253.43
ENSPTRG00000002889	protein_coding	0.491718	0.431206
ENSPTRG00000002890	protein_coding	21.1979	25.1977
ENSPTRG00000002891	protein_coding	111.153	96.4145
ENSPTRG00000002893	protein_coding	3.43011	12.9076
ENSPTRG00000002894	protein_coding	149.774	150.226
ENSPTRG00000002895	protein_coding	4.31308	4.56398
ENSPTRG00000002896	protein_coding	38.9075	51.391
ENSPTRG00000002898	protein_coding	14.0855	10.2881
ENSPTRG00000002900	protein_coding	0.163074	0.054116
ENSPTRG00000002902	protein_coding	10.1586	7.25883
ENSPTRG00000002904	protein_coding	8.82526	10.8506
ENSPTRG00000002905	protein_coding	92.9717	79.9295
ENSPTRG00000002907	protein_coding	3.44513	3.71714
ENSPTRG00000002908	protein_coding	19.5987	21.5201
ENSPTRG00000002909	protein_coding	16.7758	19.9184
ENSPTRG00000002910	protein_coding	283.002	289.15
ENSPTRG00000002911	protein_coding	102.162	95.4293
ENSPTRG00000002913	protein_coding	9.74556	9.26256
ENSPTRG00000002914	protein_coding	0.82495	0.235848
ENSPTRG00000002915	protein_coding	0.125128	0.070191
ENSPTRG00000002919	protein_coding	28.0187	36.1115
ENSPTRG00000002920	protein_coding	27.073	25.7593
ENSPTRG00000002921	protein_coding	0	0.032581
ENSPTRG00000002922	protein_coding	15.4979	15.4858
ENSPTRG00000002924	protein_coding	0.035454	0.905581
ENSPTRG00000002925	protein_coding	112.302	139.585
ENSPTRG00000002926	protein_coding	9.13137	9.52813
ENSPTRG00000002928	protein_coding	0.740631	0.483992
ENSPTRG00000002931	protein_coding	4.08874	1.68974
ENSPTRG00000002934	protein_coding	122.446	107.153
ENSPTRG00000002935	protein_coding	93.542	76.5081
ENSPTRG00000002937	protein_coding	24.857	19.1771
ENSPTRG00000002939	protein_coding	98.5109	84.037
ENSPTRG00000002940	protein_coding	228.017	98.5553
ENSPTRG00000002941	protein_coding	143.409	100.072
ENSPTRG00000002943	protein_coding	13.1309	11.3462
ENSPTRG00000002944	protein_coding	0	0
ENSPTRG00000002946	protein_coding	56.3308	54.164
ENSPTRG00000002947	protein_coding	63.4795	68.2718
ENSPTRG00000002948	protein_coding	61.306	52.9054
ENSPTRG00000002949	protein_coding	0.42812	0.305433
ENSPTRG00000002950	protein_coding	0	0
ENSPTRG00000002951	protein_coding	0	0.006043
ENSPTRG00000002952	protein_coding	61.4942	52.9737
ENSPTRG00000002953	protein_coding	0.021009	0.142467
ENSPTRG00000002955	protein_coding	38.3544	35.141
ENSPTRG00000002956	protein_coding	9.97003	3.86577
ENSPTRG00000002957	protein_coding	26.9249	20.2874
ENSPTRG00000002958	protein_coding	22.4349	0.032155
ENSPTRG00000002959	protein_coding	7.01981	0.030082
ENSPTRG00000002960	protein_coding	20.3685	19.9105
ENSPTRG00000002961	protein_coding	75.4522	79.2462
ENSPTRG00000002963	protein_coding	22.4613	24.2859
ENSPTRG00000002964	protein_coding	38.4631	30.0442
ENSPTRG00000002965	protein_coding	3.15841	0.54275
ENSPTRG00000002966	protein_coding	0.130721	0.063301
ENSPTRG00000002967	protein_coding	0	0
ENSPTRG00000002970	protein_coding	0	0
ENSPTRG00000002973	protein_coding	0	0
ENSPTRG00000002974	protein_coding	0.023466	0.070817
ENSPTRG00000002975	protein_coding	0	0
ENSPTRG00000002976	protein_coding	0.110622	0.333591
ENSPTRG00000002978	protein_coding	0	0
ENSPTRG00000002979	protein_coding	0	0
ENSPTRG00000002980	protein_coding	29.7137	25.3872
ENSPTRG00000002981	protein_coding	0.17715	0.043266
ENSPTRG00000002982	protein_coding	12.368	12.6696
ENSPTRG00000002984	protein_coding	18.2005	22.4735
ENSPTRG00000002985	protein_coding	0	0.03065
ENSPTRG00000002986	protein_coding	30.0465	28.8849
ENSPTRG00000002988	protein_coding	193.524	186.385
ENSPTRG00000002989	protein_coding	32.9286	35.3403
ENSPTRG00000002990	protein_coding	30.019	30.3932
ENSPTRG00000002992	protein_coding	172.2	213.703
ENSPTRG00000002993	protein_coding	29.6824	25.4289
ENSPTRG00000002995	protein_coding	69.3257	54.6071
ENSPTRG00000002996	protein_coding	56.8799	56.434
ENSPTRG00000002998	protein_coding	0.42752	4.60251
ENSPTRG00000003000	protein_coding	59.4836	60.1079
ENSPTRG00000003001	protein_coding	54.0448	47.3968
ENSPTRG00000003003	protein_coding	0	0.026739
ENSPTRG00000003004	protein_coding	59.7276	56.0591
ENSPTRG00000003005	protein_coding	23.1529	17.0221
ENSPTRG00000003006	protein_coding	98.454	95.7333
ENSPTRG00000003008	protein_coding	3.25597	0.522412
ENSPTRG00000003009	protein_coding	0	0
ENSPTRG00000003010	protein_coding	14.6804	7.61699
ENSPTRG00000003011	protein_coding	0	0.040173
ENSPTRG00000003012	protein_coding	0	0
ENSPTRG00000003015	protein_coding	1.86383	0.946402
ENSPTRG00000003017	protein_coding	13.5925	13.2719
ENSPTRG00000003018	protein_coding	7.02166	4.27301
ENSPTRG00000003019	protein_coding	11.6659	8.9151
ENSPTRG00000003020	protein_coding	54.1396	32.3339
ENSPTRG00000003027	protein_coding	0	0.186526
ENSPTRG00000003028	protein_coding	9.99568	32.2809
ENSPTRG00000003030	protein_coding	11.2694	14.4183
ENSPTRG00000003031	protein_coding	33.3966	38.0431
ENSPTRG00000003033	protein_coding	43.9426	43.3739
ENSPTRG00000003034	protein_coding	26.1857	22.6981
ENSPTRG00000003035	protein_coding	0.080628	0.141375
ENSPTRG00000003037	protein_coding	0	0
ENSPTRG00000003040	protein_coding	43.004	35.4257
ENSPTRG00000003041	protein_coding	0.665634	0.282985
ENSPTRG00000003042	protein_coding	107.172	127.921
ENSPTRG00000003043	protein_coding	148.482	124.233
ENSPTRG00000003044	protein_coding	30.4963	35.2545
ENSPTRG00000003046	protein_coding	0.012335	0
[truncated: 29,952 more rows]

## Sheet: Gorilla
Gene_id	Biotype	TPM_br1	TPM_br2
ENSGGOG00000000003	protein_coding	0.602825	0.925203
ENSGGOG00000000004	protein_coding	0	0.005896
ENSGGOG00000000005	protein_coding	189.012	204.629
ENSGGOG00000000006	protein_coding	47.4293	42.3356
ENSGGOG00000000007	protein_coding	0	0.08021
ENSGGOG00000000008	protein_coding	0	0.008362
ENSGGOG00000000009	protein_coding	0	0
ENSGGOG00000000010	protein_coding	0	0
ENSGGOG00000000011	protein_coding	1.6196	0
ENSGGOG00000000013	protein_coding	10.2216	1.37295
ENSGGOG00000000014	protein_coding	19.4361	17.2871
ENSGGOG00000000015	protein_coding	194.625	187.049
ENSGGOG00000000016	protein_coding	0	0.372828
ENSGGOG00000000018	protein_coding	9.16947	11.5095
ENSGGOG00000000019	protein_coding	8.08411	6.89518
ENSGGOG00000000020	protein_coding	15.9303	4.54517
ENSGGOG00000000023	protein_coding	0	0
ENSGGOG00000000024	protein_coding	6.77494	4.38502
ENSGGOG00000000025	protein_coding	0	0
ENSGGOG00000000027	protein_coding	0.133448	0.206395
ENSGGOG00000000028	protein_coding	0	0
ENSGGOG00000000029	protein_coding	12.7459	47.3478
ENSGGOG00000000030	protein_coding	58.3307	45.9833
ENSGGOG00000000031	protein_coding	0.892153	0.871916
ENSGGOG00000000032	protein_coding	0	0
ENSGGOG00000000033	protein_coding	42.5033	22.4321
ENSGGOG00000000035	protein_coding	18.486	12.9961
ENSGGOG00000000036	protein_coding	286.541	198.402
ENSGGOG00000000037	protein_coding	0	0
ENSGGOG00000000038	protein_coding	48.4179	50.4119
ENSGGOG00000000039	protein_coding	28.2313	27.0696
ENSGGOG00000000040	protein_coding	40.6591	61.7625
ENSGGOG00000000041	protein_coding	112.747	86.0293
ENSGGOG00000000042	protein_coding	0	0
ENSGGOG00000000043	protein_coding	32.2582	14.5824
ENSGGOG00000000044	protein_coding	133.202	170.531
ENSGGOG00000000045	protein_coding	2.00775	0.862621
ENSGGOG00000000046	protein_coding	0	0
ENSGGOG00000000047	protein_coding	0	0
ENSGGOG00000000049	protein_coding	35.6963	27.7654
ENSGGOG00000000050	protein_coding	45.6092	32.9514
ENSGGOG00000000051	protein_coding	49.5255	40.5411
ENSGGOG00000000053	protein_coding	32.5123	41.4714
ENSGGOG00000000054	protein_coding	0	0
ENSGGOG00000000055	protein_coding	0	0
ENSGGOG00000000056	protein_coding	0.204004	1.40797
ENSGGOG00000000057	protein_coding	0	0
ENSGGOG00000000058	protein_coding	18.8777	39.1242
ENSGGOG00000000061	protein_coding	28.9668	32.463
ENSGGOG00000000062	protein_coding	61.5153	63.6135
ENSGGOG00000000063	protein_coding	21.9651	7.95363
ENSGGOG00000000065	protein_coding	35.0061	35.8519
ENSGGOG00000000066	protein_coding	0	0
ENSGGOG00000000067	protein_coding	0	0
ENSGGOG00000000069	protein_coding	201.186	152.547
ENSGGOG00000000071	protein_coding	37.6675	23.3023
ENSGGOG00000000072	protein_coding	72.4734	34.9724
ENSGGOG00000000073	protein_coding	150.48	129.159
ENSGGOG00000000074	protein_coding	60.0381	49.719
ENSGGOG00000000075	protein_coding	71.9303	86.0548
ENSGGOG00000000076	protein_coding	0.123426	0.016119
ENSGGOG00000000077	protein_coding	58.3678	61.6197
ENSGGOG00000000078	protein_coding	0.201305	0.3888
ENSGGOG00000000080	protein_coding	234.815	179.394
ENSGGOG00000000081	protein_coding	39.3845	77.0104
ENSGGOG00000000082	protein_coding	0	0
ENSGGOG00000000083	protein_coding	0	0.014674
ENSGGOG00000000084	protein_coding	10.064	23.7736
ENSGGOG00000000085	protein_coding	32.2455	78.2884
ENSGGOG00000000087	protein_coding	0	0
ENSGGOG00000000090	protein_coding	36.5895	101.805
ENSGGOG00000000091	protein_coding	13.7892	9.58789
ENSGGOG00000000092	protein_coding	0.160298	0.057693
ENSGGOG00000000093	protein_coding	22.4947	17.7308
ENSGGOG00000000094	protein_coding	2.29352	1.00976
ENSGGOG00000000095	protein_coding	0	0
ENSGGOG00000000096	protein_coding	0.146965	0.240489
ENSGGOG00000000098	protein_coding	47.0644	43.8601
ENSGGOG00000000099	protein_coding	0	0
ENSGGOG00000000101	protein_coding	0	0
ENSGGOG00000000102	protein_coding	0.123124	0.104793
ENSGGOG00000000103	protein_coding	18.9992	15.9014
ENSGGOG00000000104	protein_coding	0	1.09489
ENSGGOG00000000106	protein_coding	0	0
ENSGGOG00000000107	protein_coding	0	0
ENSGGOG00000000108	protein_coding	0.325187	0.301963
ENSGGOG00000000109	protein_coding	0.046318	0.184656
ENSGGOG00000000110	protein_coding	0.110665	0.067587
ENSGGOG00000000111	protein_coding	1.97701	1.3007
ENSGGOG00000000112	protein_coding	142.483	144.044
ENSGGOG00000000113	protein_coding	242.186	166.89
ENSGGOG00000000114	protein_coding	0	0
ENSGGOG00000000115	protein_coding	0.488476	2.03063
ENSGGOG00000000116	protein_coding	0	0
ENSGGOG00000000117	protein_coding	8.35025	9.61495
ENSGGOG00000000118	protein_coding	15.5665	13.2527
ENSGGOG00000000119	protein_coding	0	0
ENSGGOG00000000120	protein_coding	0	0
ENSGGOG00000000122	protein_coding	4.82671	22.6045
ENSGGOG00000000123	protein_coding	0	0
ENSGGOG00000000125	protein_coding	0.120183	0.993675
ENSGGOG00000000126	protein_coding	0	0
ENSGGOG00000000127	protein_coding	0.054838	0.066339
ENSGGOG00000000128	protein_coding	0.156889	0.095888
ENSGGOG00000000129	protein_coding	132.574	129.705
ENSGGOG00000000130	protein_coding	0.284684	1.48201
ENSGGOG00000000131	protein_coding	0	0
ENSGGOG00000000132	protein_coding	0	0
ENSGGOG00000000133	protein_coding	0.201343	0.818205
ENSGGOG00000000135	protein_coding	0	0
ENSGGOG00000000136	protein_coding	0	0
ENSGGOG00000000138	protein_coding	0	0
ENSGGOG00000000139	protein_coding	13.1213	7.13309
ENSGGOG00000000140	protein_coding	9.80438	19.8372
ENSGGOG00000000142	protein_coding	26.4514	32.7164
ENSGGOG00000000143	protein_coding	36.8189	56.3212
ENSGGOG00000000144	protein_coding	7.3748	7.40091
ENSGGOG00000000145	protein_coding	0.050797	0
ENSGGOG00000000146	protein_coding	0	0
ENSGGOG00000000147	protein_coding	0	0
ENSGGOG00000000148	protein_coding	0	0.012902
ENSGGOG00000000149	protein_coding	0.049255	0.245528
ENSGGOG00000000150	protein_coding	28.0422	28.9353
ENSGGOG00000000152	protein_coding	2.69047	1.73811
ENSGGOG00000000153	protein_coding	41.7166	40.9487
ENSGGOG00000000154	protein_coding	17.0908	7.96541
ENSGGOG00000000157	protein_coding	4.05984	0.941397
ENSGGOG00000000159	protein_coding	0	0
ENSGGOG00000000160	protein_coding	59.0319	58.1324
ENSGGOG00000000162	protein_coding	2.45007	0
ENSGGOG00000000163	protein_coding	30.9675	29.4391
ENSGGOG00000000164	protein_coding	0	0
ENSGGOG00000000165	pseudogene	7.63548	0.427566
ENSGGOG00000000166	protein_coding	498.086	380.545
ENSGGOG00000000168	protein_coding	0.028011	0
ENSGGOG00000000169	protein_coding	0.223637	0.256409
ENSGGOG00000000170	protein_coding	57.9603	57.9806
ENSGGOG00000000171	protein_coding	74.9939	65.3968
ENSGGOG00000000172	protein_coding	0.063618	0
ENSGGOG00000000173	protein_coding	56.2414	49.9972
ENSGGOG00000000174	protein_coding	0	0
ENSGGOG00000000176	protein_coding	25.0109	18.0518
ENSGGOG00000000177	protein_coding	30.0382	21.5275
ENSGGOG00000000178	protein_coding	52.0193	38.2821
ENSGGOG00000000179	protein_coding	76.3561	224.729
ENSGGOG00000000181	protein_coding	57.1207	41.2766
ENSGGOG00000000182	protein_coding	0	0.019287
ENSGGOG00000000184	protein_coding	0.529504	3.82865
ENSGGOG00000000185	protein_coding	0	0
ENSGGOG00000000186	protein_coding	7.83636	9.64927
ENSGGOG00000000187	protein_coding	50.9175	76.0112
ENSGGOG00000000188	protein_coding	0	0
ENSGGOG00000000189	protein_coding	5.41873	9.38117
ENSGGOG00000000190	protein_coding	108.172	67.0315
ENSGGOG00000000191	protein_coding	196.136	182.107
ENSGGOG00000000192	protein_coding	26.431	26.9003
ENSGGOG00000000193	protein_coding	0	0
ENSGGOG00000000194	protein_coding	11.7884	22.0777
ENSGGOG00000000195	protein_coding	0	0
ENSGGOG00000000196	protein_coding	57.2511	59.9889
ENSGGOG00000000197	protein_coding	0	0.371186
ENSGGOG00000000198	protein_coding	1.37713	1.35488
ENSGGOG00000000199	protein_coding	0	0
ENSGGOG00000000200	protein_coding	60.9457	6.84779
ENSGGOG00000000201	protein_coding	0	0
ENSGGOG00000000202	protein_coding	52.6918	44.3601
ENSGGOG00000000203	protein_coding	41.1002	32.5423
ENSGGOG00000000204	protein_coding	0	0
ENSGGOG00000000205	protein_coding	0.204285	0.387798
ENSGGOG00000000206	protein_coding	46.2279	60.2515
ENSGGOG00000000207	protein_coding	12.7985	7.11641
ENSGGOG00000000208	protein_coding	4.97577	2.91319
ENSGGOG00000000209	protein_coding	106.014	60.801
ENSGGOG00000000210	protein_coding	26.5708	33.1253
ENSGGOG00000000211	protein_coding	0.757973	1.06951
ENSGGOG00000000212	protein_coding	266.404	382.883
ENSGGOG00000000213	protein_coding	0	0.510849
ENSGGOG00000000214	protein_coding	1.66202	0.99694
ENSGGOG00000000215	protein_coding	1.76044	1.47393
ENSGGOG00000000216	protein_coding	442.953	380.648
ENSGGOG00000000217	protein_coding	0	0
ENSGGOG00000000218	protein_coding	91.0106	126.615
ENSGGOG00000000219	protein_coding	103.482	141.956
ENSGGOG00000000220	protein_coding	0	0
ENSGGOG00000000221	protein_coding	19.2604	9.66502
ENSGGOG00000000224	protein_coding	1.91917	1.44559
ENSGGOG00000000225	protein_coding	0	0
ENSGGOG00000000226	protein_coding	38.6304	26.696
ENSGGOG00000000227	protein_coding	2.40519	4.06485
ENSGGOG00000000228	protein_coding	0	0
ENSGGOG00000000229	protein_coding	2.39997	1.25965
ENSGGOG00000000230	protein_coding	0	0
ENSGGOG00000000231	protein_coding	0	0
ENSGGOG00000000232	protein_coding	131.526	64.0839
ENSGGOG00000000233	protein_coding	0	0
ENSGGOG00000000234	protein_coding	0.179943	0.107235
ENSGGOG00000000235	protein_coding	56.3996	43.1728
ENSGGOG00000000236	protein_coding	43.5599	23.7681
ENSGGOG00000000237	protein_coding	0	0
ENSGGOG00000000239	protein_coding	0	0
ENSGGOG00000000241	protein_coding	10.0175	9.64974
ENSGGOG00000000242	protein_coding	0.315626	0.126375
ENSGGOG00000000243	protein_coding	11.7498	17.0136
ENSGGOG00000000244	protein_coding	18.2101	18.0156
ENSGGOG00000000245	protein_coding	70.4421	51.9891
ENSGGOG00000000246	protein_coding	57.7866	113.017
ENSGGOG00000000247	protein_coding	0	0
ENSGGOG00000000248	protein_coding	0.816184	28.7493
ENSGGOG00000000250	protein_coding	37.7045	72.3722
ENSGGOG00000000251	protein_coding	0.059827	0.227582
ENSGGOG00000000252	protein_coding	0.41995	0
ENSGGOG00000000253	protein_coding	0	0
ENSGGOG00000000254	protein_coding	0.135693	1.96762
ENSGGOG00000000255	protein_coding	1.07919	1.37412
ENSGGOG00000000256	protein_coding	7.82246	10.0808
ENSGGOG00000000257	protein_coding	16.8638	14.2561
ENSGGOG00000000258	protein_coding	39.6635	47.4935
ENSGGOG00000000259	protein_coding	34.2115	28.033
ENSGGOG00000000261	protein_coding	85.0599	62.3498
ENSGGOG00000000262	protein_coding	0.322266	1.25192
ENSGGOG00000000264	protein_coding	21.3403	23.8617
ENSGGOG00000000265	protein_coding	274.191	252.988
ENSGGOG00000000266	protein_coding	21.6776	14.1581
ENSGGOG00000000267	protein_coding	44.2981	37.3095
ENSGGOG00000000268	processed_pseudogene	15.3561	9.98916
ENSGGOG00000000269	protein_coding	0	0
ENSGGOG00000000270	protein_coding	0	0
ENSGGOG00000000271	protein_coding	25.3105	13.5106
ENSGGOG00000000272	protein_coding	0	0
ENSGGOG00000000273	protein_coding	185.206	170.069
ENSGGOG00000000274	protein_coding	5.22218	18.4826
ENSGGOG00000000276	protein_coding	4.69333	17.9382
ENSGGOG00000000277	protein_coding	0.633881	0.2267
ENSGGOG00000000279	protein_coding	0	0.1727
ENSGGOG00000000280	protein_coding	0	0
ENSGGOG00000000281	protein_coding	1.0334	2.5513
ENSGGOG00000000282	protein_coding	2.29763	4.92972
ENSGGOG00000000283	protein_coding	11.3557	18.4724
ENSGGOG00000000284	protein_coding	0	0
ENSGGOG00000000285	protein_coding	33.2061	30.374
ENSGGOG00000000286	protein_coding	7.64273	1.21195
ENSGGOG00000000287	protein_coding	7.70621	0.042695
ENSGGOG00000000288	protein_coding	113.952	90.9695
ENSGGOG00000000290	protein_coding	0	0
ENSGGOG00000000291	protein_coding	212.972	273.817
ENSGGOG00000000292	protein_coding	84.5817	53.5836
ENSGGOG00000000293	protein_coding	0	0
ENSGGOG00000000294	protein_coding	138.562	206.046
ENSGGOG00000000295	protein_coding	0.045731	0.087441
ENSGGOG00000000296	protein_coding	8.81274	7.34278
ENSGGOG00000000298	protein_coding	3.20485	2.05343
ENSGGOG00000000299	protein_coding	20.8599	19.5841
ENSGGOG00000000300	protein_coding	67.5717	81.3653
ENSGGOG00000000301	protein_coding	0	0
ENSGGOG00000000302	protein_coding	0	0
ENSGGOG00000000303	protein_coding	9.05557	4.31649
ENSGGOG00000000304	protein_coding	66.4473	93.4734
ENSGGOG00000000305	protein_coding	52.4951	77.2052
ENSGGOG00000000306	protein_coding	39.3192	60.5175
ENSGGOG00000000307	protein_coding	92.7449	129.789
ENSGGOG00000000308	protein_coding	12.7553	14.2281
ENSGGOG00000000309	protein_coding	0.021767	0.035374
ENSGGOG00000000311	protein_coding	0	0
ENSGGOG00000000312	protein_coding	0	0
ENSGGOG00000000313	protein_coding	0	0
ENSGGOG00000000314	protein_coding	61.6669	70.1042
ENSGGOG00000000316	protein_coding	0.265083	1.22752
ENSGGOG00000000318	protein_coding	110.389	143.223
ENSGGOG00000000319	protein_coding	0	0
ENSGGOG00000000320	protein_coding	127.316	151.661
ENSGGOG00000000321	protein_coding	82.5179	56.3108
ENSGGOG00000000322	protein_coding	0	0
ENSGGOG00000000323	protein_coding	53.8598	46.6708
ENSGGOG00000000324	protein_coding	10.6717	8.5722
ENSGGOG00000000325	protein_coding	0	0
ENSGGOG00000000326	protein_coding	94.1297	62.3785
ENSGGOG00000000327	protein_coding	0.151277	0
ENSGGOG00000000329	protein_coding	5.21195	5.87028
ENSGGOG00000000330	protein_coding	29.833	8.06779
ENSGGOG00000000331	protein_coding	35.4029	31.2211
ENSGGOG00000000332	protein_coding	0.502879	5.18844
ENSGGOG00000000333	protein_coding	278.864	256.526
ENSGGOG00000000335	protein_coding	59.5919	57.2003
ENSGGOG00000000336	protein_coding	0	0
ENSGGOG00000000337	protein_coding	5.28424	1.59231
ENSGGOG00000000338	protein_coding	216.451	211.735
ENSGGOG00000000340	protein_coding	0	0
ENSGGOG00000000342	protein_coding	39.8469	44.0137
ENSGGOG00000000343	protein_coding	2.47411	1.98636
ENSGGOG00000000344	protein_coding	0.919093	0.980028
ENSGGOG00000000345	protein_coding	19.5138	19.7146
ENSGGOG00000000346	protein_coding	142.398	127.279
ENSGGOG00000000347	protein_coding	77.1971	49.4561
ENSGGOG00000000348	protein_coding	0.270979	0
ENSGGOG00000000349	protein_coding	0.381402	0
ENSGGOG00000000350	TR_V_gene	0	0
ENSGGOG00000000351	protein_coding	0	0.17174
ENSGGOG00000000352	protein_coding	0.226114	0.424985
ENSGGOG00000000353	protein_coding	0	0.004941
ENSGGOG00000000354	protein_coding	1.06305	0
ENSGGOG00000000355	protein_coding	101.381	219.685
ENSGGOG00000000356	protein_coding	22.086	16.6169
ENSGGOG00000000358	protein_coding	0.139458	0.881222
ENSGGOG00000000359	protein_coding	16.3629	14.9286
ENSGGOG00000000360	protein_coding	48.5103	18.643
ENSGGOG00000000361	protein_coding	0.005783	0
ENSGGOG00000000362	protein_coding	0	0
ENSGGOG00000000363	protein_coding	0	0
ENSGGOG00000000364	protein_coding	10.1648	11.176
ENSGGOG00000000365	protein_coding	30.6988	31.912
ENSGGOG00000000367	protein_coding	0.072247	0
ENSGGOG00000000368	protein_coding	48.1925	29.084
ENSGGOG00000000369	protein_coding	0.012621	0
ENSGGOG00000000370	protein_coding	21.6455	22.8475
ENSGGOG00000000371	protein_coding	0.160293	0.016338
ENSGGOG00000000372	protein_coding	59.2459	66.9748
ENSGGOG00000000373	protein_coding	0	0
ENSGGOG00000000374	protein_coding	0	0
ENSGGOG00000000376	protein_coding	37.302	46.3819
ENSGGOG00000000377	protein_coding	2.31414	0.270476
ENSGGOG00000000378	protein_coding	0	0
ENSGGOG00000000379	protein_coding	0.009346	0
ENSGGOG00000000380	protein_coding	0	0
ENSGGOG00000000381	protein_coding	0.694016	1.2531
ENSGGOG00000000382	protein_coding	0	0
ENSGGOG00000000383	protein_coding	0.037724	0
ENSGGOG00000000384	protein_coding	39.4745	48.2062
ENSGGOG00000000385	protein_coding	3.65809	4.09687
ENSGGOG00000000387	protein_coding	28.535	23.2787
ENSGGOG00000000388	protein_coding	78.3159	87.8205
ENSGGOG00000000389	protein_coding	42.5905	41.3063
ENSGGOG00000000390	protein_coding	84.1613	64.729
ENSGGOG00000000391	protein_coding	140.094	136.513
ENSGGOG00000000392	protein_coding	146.187	121.774
ENSGGOG00000000393	protein_coding	22.8894	20.2886
ENSGGOG00000000395	protein_coding	9.55541	12.0063
ENSGGOG00000000397	protein_coding	0	0
ENSGGOG00000000398	protein_coding	25.3634	77.954
ENSGGOG00000000400	protein_coding	6.17214	10.778
ENSGGOG00000000401	protein_coding	0.589336	0.313028
ENSGGOG00000000402	protein_coding	28.5401	37.5612
ENSGGOG00000000403	protein_coding	20.394	15.8609
ENSGGOG00000000404	protein_coding	40.4132	20.8158
ENSGGOG00000000406	protein_coding	24.7924	26.9328
ENSGGOG00000000407	protein_coding	0	0
ENSGGOG00000000408	protein_coding	20.722	26.3179
ENSGGOG00000000409	protein_coding	79.1193	46.6603
ENSGGOG00000000410	protein_coding	57.8211	51.166
ENSGGOG00000000411	protein_coding	15.4373	21.8115
ENSGGOG00000000414	protein_coding	0.023567	0
ENSGGOG00000000415	protein_coding	81.9429	63.5378
ENSGGOG00000000416	protein_coding	113.28	82.4319
ENSGGOG00000000417	protein_coding	38.1605	39.1647
ENSGGOG00000000418	protein_coding	6.42027	16.3498
ENSGGOG00000000419	protein_coding	0.909506	2.61271
ENSGGOG00000000420	protein_coding	0.014054	0
ENSGGOG00000000421	protein_coding	56.3275	76.6521
ENSGGOG00000000422	protein_coding	9.34506	12.7524
ENSGGOG00000000423	protein_coding	0	0
ENSGGOG00000000424	protein_coding	0.761292	0.839709
ENSGGOG00000000425	protein_coding	0	0
ENSGGOG00000000426	protein_coding	67.5709	51.6434
ENSGGOG00000000428	protein_coding	33.5795	43.8423
ENSGGOG00000000429	protein_coding	30.5821	29.5825
ENSGGOG00000000430	protein_coding	25.1645	22.3834
ENSGGOG00000000431	protein_coding	0	0
ENSGGOG00000000432	protein_coding	0	0
ENSGGOG00000000433	protein_coding	4.16277	0.971569
ENSGGOG00000000434	protein_coding	5.41887	4.36376
ENSGGOG00000000435	protein_coding	53.9543	57.6691
ENSGGOG00000000436	protein_coding	0	0
ENSGGOG00000000437	protein_coding	0	0.038064
ENSGGOG00000000440	protein_coding	31.0629	2.07009
ENSGGOG00000000441	protein_coding	19.2796	25.2081
ENSGGOG00000000442	protein_coding	0.165253	0.255538
ENSGGOG00000000443	protein_coding	0.859303	1.4491
ENSGGOG00000000446	protein_coding	9.50237	10.2741
ENSGGOG00000000447	protein_coding	30.8779	43.3838
ENSGGOG00000000448	protein_coding	0	0.068584
ENSGGOG00000000449	protein_coding	2.77004	5.34194
ENSGGOG00000000450	protein_coding	18.3326	24.8384
ENSGGOG00000000451	protein_coding	29.0784	10.525
ENSGGOG00000000452	protein_coding	53.2115	40.1748
ENSGGOG00000000453	protein_coding	43.6942	40.7774
ENSGGOG00000000454	protein_coding	43.4734	45.0012
ENSGGOG00000000457	protein_coding	0.950409	0.714226
ENSGGOG00000000458	protein_coding	16.3459	21.1699
ENSGGOG00000000459	protein_coding	0.885982	0.546909
ENSGGOG00000000460	protein_coding	19.4952	12.386
ENSGGOG00000000461	protein_coding	62.4564	35.2992
ENSGGOG00000000462	protein_coding	77.1331	57.8111
ENSGGOG00000000463	protein_coding	0.101868	0
ENSGGOG00000000464	protein_coding	0	0.321591
ENSGGOG00000000465	protein_coding	10.6203	20.994
ENSGGOG00000000466	protein_coding	0	0
ENSGGOG00000000467	protein_coding	0.052917	0
ENSGGOG00000000468	protein_coding	0.043911	0.021348
ENSGGOG00000000470	protein_coding	46.4551	39.7725
ENSGGOG00000000471	protein_coding	66.4606	38.4464
ENSGGOG00000000472	protein_coding	338.377	458.128
ENSGGOG00000000473	protein_coding	22.0324	8.88299
ENSGGOG00000000474	protein_coding	66.0794	47.9366
ENSGGOG00000000475	protein_coding	31.6788	41.7488
ENSGGOG00000000476	protein_coding	2.51311	3.29888
ENSGGOG00000000477	protein_coding	27.2295	24.7572
ENSGGOG00000000478	protein_coding	0	0
ENSGGOG00000000482	protein_coding	3.84721	5.35253
ENSGGOG00000000483	protein_coding	14.071	13.9161
ENSGGOG00000000484	protein_coding	37.9364	36.9232
ENSGGOG00000000485	protein_coding	6.3262	0.314483
ENSGGOG00000000486	protein_coding	0	0
ENSGGOG00000000487	protein_coding	6.75819	8.89815
ENSGGOG00000000488	protein_coding	1.42664	2.93323
ENSGGOG00000000489	protein_coding	0.182943	0.467464
ENSGGOG00000000490	protein_coding	0	0
ENSGGOG00000000491	protein_coding	77.9141	67.1885
ENSGGOG00000000493	protein_coding	0.139639	0
ENSGGOG00000000495	protein_coding	12.2091	15.9098
ENSGGOG00000000496	protein_coding	13.2562	14.4663
ENSGGOG00000000497	pseudogene	0	0
ENSGGOG00000000498	protein_coding	27.5446	41.0221
ENSGGOG00000000499	protein_coding	151.595	187.684
ENSGGOG00000000500	protein_coding	25.2841	16.4695
ENSGGOG00000000501	protein_coding	28.707	24.2995
ENSGGOG00000000502	protein_coding	40.6947	36.0175
ENSGGOG00000000503	protein_coding	463.836	496.759
ENSGGOG00000000504	protein_coding	0.182392	6.33409
ENSGGOG00000000505	protein_coding	0	0.075586
ENSGGOG00000000506	protein_coding	82.3008	44.2568
ENSGGOG00000000507	protein_coding	63.0446	39.9993
ENSGGOG00000000508	protein_coding	0.024911	0.030142
ENSGGOG00000000510	protein_coding	0	0.007991
ENSGGOG00000000511	protein_coding	0	0
ENSGGOG00000000512	protein_coding	37.6082	40.9103
ENSGGOG00000000513	protein_coding	217.538	198.913
ENSGGOG00000000514	protein_coding	78.4404	85.5524
ENSGGOG00000000515	protein_coding	33.6531	53.4105
ENSGGOG00000000516	protein_coding	0	0
ENSGGOG00000000517	protein_coding	66.7761	54.7256
ENSGGOG00000000519	protein_coding	134.247	153.076
ENSGGOG00000000520	protein_coding	43.3421	49.949
ENSGGOG00000000521	protein_coding	43.3172	26.6751
ENSGGOG00000000522	protein_coding	0	0
ENSGGOG00000000525	protein_coding	0	0
ENSGGOG00000000526	processed_pseudogene	0	0
ENSGGOG00000000527	protein_coding	5.93559	0.641642
ENSGGOG00000000528	protein_coding	20.1511	33.2963
ENSGGOG00000000529	protein_coding	0	0
ENSGGOG00000000530	protein_coding	130.053	157.997
ENSGGOG00000000531	protein_coding	42.9796	64.9488
ENSGGOG00000000532	protein_coding	0	0
ENSGGOG00000000533	protein_coding	128.462	99.6507
ENSGGOG00000000534	protein_coding	22.4046	24.1536
ENSGGOG00000000535	protein_coding	0	0
ENSGGOG00000000536	protein_coding	7.3136	13.0903
ENSGGOG00000000537	protein_coding	80.676	69.997
ENSGGOG00000000538	protein_coding	46.1384	45.5692
ENSGGOG00000000539	protein_coding	96.1644	151.565
ENSGGOG00000000540	protein_coding	8.05734	8.2544
ENSGGOG00000000541	protein_coding	59.4066	3.203
ENSGGOG00000000543	protein_coding	26.7261	42.671
ENSGGOG00000000544	protein_coding	66.9506	88.7441
ENSGGOG00000000545	protein_coding	17.2546	18.3128
ENSGGOG00000000548	protein_coding	179.602	127.233
ENSGGOG00000000549	protein_coding	7.24066	6.30333
ENSGGOG00000000550	protein_coding	26.8323	18.9561
ENSGGOG00000000551	protein_coding	70.3196	63.1072
ENSGGOG00000000552	protein_coding	0.161615	0.957062
ENSGGOG00000000553	protein_coding	25.8962	0.025874
ENSGGOG00000000554	protein_coding	0.059512	0
ENSGGOG00000000555	protein_coding	0	0
ENSGGOG00000000556	protein_coding	0.968951	1.53755
ENSGGOG00000000557	protein_coding	14.2484	14.6812
ENSGGOG00000000558	protein_coding	0.418474	0.502484
ENSGGOG00000000559	protein_coding	0	0
ENSGGOG00000000560	protein_coding	42.1144	58.7749
ENSGGOG00000000563	protein_coding	35.9183	23.8645
ENSGGOG00000000564	protein_coding	0	0.071486
ENSGGOG00000000568	protein_coding	0	0
ENSGGOG00000000569	protein_coding	0.056191	0.028042
ENSGGOG00000000570	protein_coding	86.0523	102.316
ENSGGOG00000000571	protein_coding	6.24942	0.777512
ENSGGOG00000000572	protein_coding	0.150296	0.060517
ENSGGOG00000000573	protein_coding	0	0
ENSGGOG00000000575	protein_coding	77.6562	70.6504
ENSGGOG00000000576	protein_coding	0.070848	0.092322
ENSGGOG00000000577	protein_coding	4.20563	1.21516
ENSGGOG00000000578	protein_coding	0.119434	0.138976
ENSGGOG00000000579	protein_coding	42.5013	34.3353
ENSGGOG00000000580	protein_coding	11.8499	7.8007
ENSGGOG00000000581	protein_coding	1.22096	0.420716
ENSGGOG00000000583	protein_coding	62.1266	30.7979
ENSGGOG00000000586	protein_coding	0	0
ENSGGOG00000000587	protein_coding	0.030533	0.042811
ENSGGOG00000000589	protein_coding	0	0
ENSGGOG00000000590	protein_coding	29.9434	23.3272
ENSGGOG00000000591	protein_coding	0	0
ENSGGOG00000000592	protein_coding	0.924241	9.64842
ENSGGOG00000000595	protein_coding	0.626714	0.462762
ENSGGOG00000000596	protein_coding	2.2725	3.70647
ENSGGOG00000000597	protein_coding	0.768397	0.1771
ENSGGOG00000000598	protein_coding	52.3879	93.0464
ENSGGOG00000000599	protein_coding	56.7644	71.116
ENSGGOG00000000600	protein_coding	0.241531	7.53139
ENSGGOG00000000602	protein_coding	55.8816	118.854
ENSGGOG00000000603	protein_coding	91.2935	79.9957
ENSGGOG00000000604	protein_coding	63.2502	47.3469
ENSGGOG00000000605	protein_coding	45.936	30.178
ENSGGOG00000000606	protein_coding	24.8632	22.9408
ENSGGOG00000000607	protein_coding	92.303	178.325
ENSGGOG00000000609	protein_coding	30.385	26.7202
ENSGGOG00000000610	protein_coding	0.081362	0.089786
ENSGGOG00000000611	protein_coding	374.966	520.57
ENSGGOG00000000612	protein_coding	0.80566	0.564337
ENSGGOG00000000613	protein_coding	3.50546	1.85472
ENSGGOG00000000614	protein_coding	68.9721	57.4817
ENSGGOG00000000615	protein_coding	0.28832	0.316616
ENSGGOG00000000616	protein_coding	0.506567	0.982313
ENSGGOG00000000617	protein_coding	0	0
ENSGGOG00000000618	protein_coding	0	0
ENSGGOG00000000619	protein_coding	0.019373	0
ENSGGOG00000000620	protein_coding	0	0
ENSGGOG00000000622	protein_coding	0	0
ENSGGOG00000000623	protein_coding	24.6539	36.3307
ENSGGOG00000000624	protein_coding	0	0.012949
ENSGGOG00000000625	protein_coding	0.421378	2.4412
ENSGGOG00000000626	protein_coding	267.774	192.648
ENSGGOG00000000627	protein_coding	0	0
ENSGGOG00000000628	protein_coding	13.4462	8.26619
ENSGGOG00000000629	protein_coding	0	0.070551
ENSGGOG00000000630	protein_coding	89.6787	13.5652
ENSGGOG00000000631	protein_coding	12.2836	6.00515
ENSGGOG00000000632	protein_coding	0	0
ENSGGOG00000000633	protein_coding	9.38409	7.82974
ENSGGOG00000000634	protein_coding	0	0.045892
ENSGGOG00000000635	protein_coding	72.7884	50.1611
ENSGGOG00000000636	protein_coding	34.1664	40.3804
ENSGGOG00000000637	protein_coding	11.4866	7.05457
ENSGGOG00000000639	protein_coding	27.9937	23.2781
ENSGGOG00000000642	protein_coding	0	0.059343
ENSGGOG00000000643	protein_coding	0	0
ENSGGOG00000000644	protein_coding	14.3541	11.6765
ENSGGOG00000000646	protein_coding	0.129451	0.14672
ENSGGOG00000000647	protein_coding	25.2306	29.4318
ENSGGOG00000000648	protein_coding	2218.85	1528.98
ENSGGOG00000000649	protein_coding	14.2695	24.8378
ENSGGOG00000000650	protein_coding	3.00927	14.2649
ENSGGOG00000000651	protein_coding	19.3831	15.5092
ENSGGOG00000000652	protein_coding	55.5927	42.3612
ENSGGOG00000000653	protein_coding	52.349	72.6114
ENSGGOG00000000654	protein_coding	1.46888	1.04503
ENSGGOG00000000655	protein_coding	15.8977	21.6246
ENSGGOG00000000656	protein_coding	0	0
ENSGGOG00000000657	protein_coding	174.612	157.658
ENSGGOG00000000658	protein_coding	11.6659	10.6725
ENSGGOG00000000659	protein_coding	14.4045	12.2092
ENSGGOG00000000660	protein_coding	0	0
ENSGGOG00000000661	protein_coding	3.73133	6.11814
ENSGGOG00000000662	protein_coding	51.7789	39.3528
ENSGGOG00000000663	protein_coding	0	0
ENSGGOG00000000664	protein_coding	126.911	114.34
ENSGGOG00000000665	protein_coding	0.105749	0.067185
ENSGGOG00000000666	protein_coding	0	0
ENSGGOG00000000667	protein_coding	16.2093	6.49114
ENSGGOG00000000668	protein_coding	16.9715	21.6398
ENSGGOG00000000670	protein_coding	30.4798	25.3988
ENSGGOG00000000671	protein_coding	0.678622	0.224715
ENSGGOG00000000672	protein_coding	0	0
ENSGGOG00000000673	protein_coding	0.640805	0.056347
ENSGGOG00000000674	protein_coding	72.7183	70.0188
ENSGGOG00000000675	protein_coding	14.7857	12.8196
ENSGGOG00000000676	protein_coding	8.41913	9.92201
ENSGGOG00000000677	protein_coding	17.6398	18.1971
ENSGGOG00000000678	protein_coding	0	0.012336
ENSGGOG00000000679	protein_coding	42.9414	44.2928
ENSGGOG00000000680	protein_coding	0	0
ENSGGOG00000000681	protein_coding	105.907	127.52
ENSGGOG00000000682	protein_coding	0.054282	0.01595
ENSGGOG00000000683	protein_coding	37.9259	50.5824
ENSGGOG00000000684	protein_coding	0	0
ENSGGOG00000000685	protein_coding	54.6518	25.5815
ENSGGOG00000000688	protein_coding	23.3718	20.9224
ENSGGOG00000000689	protein_coding	5.67861	7.11355
ENSGGOG00000000690	protein_coding	0.070789	0.226615
ENSGGOG00000000691	protein_coding	0	0.080604
ENSGGOG00000000693	protein_coding	30.3809	36.6705
ENSGGOG00000000694	protein_coding	13.6453	16.1849
ENSGGOG00000000695	protein_coding	87.6045	90.7349
ENSGGOG00000000697	protein_coding	23.0167	28.4267
ENSGGOG00000000698	protein_coding	40.5423	41.6276
ENSGGOG00000000700	protein_coding	317.106	230.724
ENSGGOG00000000701	protein_coding	49.0241	25.8026
ENSGGOG00000000702	protein_coding	20.4245	27.1554
ENSGGOG00000000703	protein_coding	86.772	138.524
ENSGGOG00000000704	protein_coding	0	0
ENSGGOG00000000705	protein_coding	27.4342	30.6518
ENSGGOG00000000706	protein_coding	23.7378	27.1573
ENSGGOG00000000707	protein_coding	72.318	31.5707
ENSGGOG00000000708	protein_coding	0.468584	0.021039
ENSGGOG00000000709	protein_coding	3.22939	8.11036
ENSGGOG00000000711	protein_coding	0	0
ENSGGOG00000000712	protein_coding	132.783	116.005
ENSGGOG00000000713	protein_coding	48.2802	75.9297
ENSGGOG00000000714	protein_coding	12.2437	6.18583
ENSGGOG00000000715	protein_coding	53.1128	70.2984
ENSGGOG00000000716	protein_coding	1.06782	0.602741
ENSGGOG00000000717	protein_coding	0	0
ENSGGOG00000000718	protein_coding	32.1644	25.2974
ENSGGOG00000000719	protein_coding	77.3589	46.0709
ENSGGOG00000000720	protein_coding	0	0
ENSGGOG00000000721	protein_coding	617.342	814.985
ENSGGOG00000000722	protein_coding	4.40552	12.3041
ENSGGOG00000000724	protein_coding	0.466761	0.059299
ENSGGOG00000000725	protein_coding	12.1589	8.32166
ENSGGOG00000000726	protein_coding	50.3859	62.2998
ENSGGOG00000000727	protein_coding	354.328	289.082
ENSGGOG00000000728	protein_coding	21.4384	16.6305
ENSGGOG00000000729	protein_coding	22.0533	20.3762
ENSGGOG00000000730	protein_coding	20.7126	13.0246
ENSGGOG00000000731	protein_coding	0.219638	0.055237
ENSGGOG00000000732	protein_coding	84.0614	56.8125
ENSGGOG00000000733	protein_coding	49.6173	37.2559
ENSGGOG00000000734	protein_coding	0	0
ENSGGOG00000000735	protein_coding	0	0
ENSGGOG00000000736	protein_coding	1.47742	0.111294
ENSGGOG00000000737	protein_coding	1.48955	0.26514
ENSGGOG00000000738	protein_coding	0.289608	0.540158
ENSGGOG00000000739	protein_coding	8.64333	7.99236
ENSGGOG00000000740	protein_coding	69.4199	67.8949
ENSGGOG00000000741	protein_coding	0	0
ENSGGOG00000000742	protein_coding	25.8475	47.0947
ENSGGOG00000000743	protein_coding	0	0
ENSGGOG00000000744	protein_coding	9.54372	6.06208
ENSGGOG00000000746	pseudogene	0.189568	0.101606
ENSGGOG00000000747	protein_coding	15.8432	42.2721
ENSGGOG00000000748	protein_coding	0.08907	0.009907
ENSGGOG00000000750	protein_coding	0.014208	0
ENSGGOG00000000751	protein_coding	3.93806	0.625723
ENSGGOG00000000753	protein_coding	108.029	69.658
ENSGGOG00000000754	protein_coding	87.0144	80.3674
ENSGGOG00000000755	protein_coding	0	0
ENSGGOG00000000756	protein_coding	0	0
ENSGGOG00000000757	protein_coding	0.076727	2.33255
ENSGGOG00000000758	protein_coding	11.8446	14.4758
ENSGGOG00000000759	protein_coding	12.1496	0.566027
ENSGGOG00000000760	protein_coding	0.20819	0.418731
ENSGGOG00000000761	protein_coding	6.80775	7.44433
ENSGGOG00000000762	protein_coding	0.205825	0.082565
ENSGGOG00000000763	protein_coding	0	0.234237
ENSGGOG00000000764	protein_coding	0.087946	0.083044
ENSGGOG00000000765	protein_coding	139.795	86.299
ENSGGOG00000000766	protein_coding	11.535	18.4584
ENSGGOG00000000767	protein_coding	194.714	139.832
ENSGGOG00000000768	protein_coding	0.400622	0.201789
ENSGGOG00000000769	protein_coding	277.501	342.719
ENSGGOG00000000770	protein_coding	0.121237	0
ENSGGOG00000000773	protein_coding	18.6313	32.2547
ENSGGOG00000000774	protein_coding	183.029	175.441
ENSGGOG00000000775	protein_coding	20.7226	5.6684
ENSGGOG00000000776	protein_coding	52.1308	161.419
ENSGGOG00000000777	protein_coding	28.7687	27.5259
ENSGGOG00000000778	protein_coding	0	0
ENSGGOG00000000779	protein_coding	0	0
ENSGGOG00000000780	protein_coding	29.5396	44.6189
ENSGGOG00000000781	protein_coding	6.16024	3.86191
ENSGGOG00000000782	protein_coding	72.8029	100.934
ENSGGOG00000000783	protein_coding	57.6116	48.7942
ENSGGOG00000000784	protein_coding	171.381	143.191
ENSGGOG00000000785	protein_coding	15.4796	13.88
ENSGGOG00000000786	protein_coding	0.565445	0.710629
ENSGGOG00000000787	protein_coding	0	0.380668
ENSGGOG00000000788	protein_coding	2.39993	1.6121
ENSGGOG00000000791	protein_coding	0	0
ENSGGOG00000000793	protein_coding	0.01583	0.017562
ENSGGOG00000000794	protein_coding	829.917	766.363
ENSGGOG00000000795	protein_coding	5.65884	2.55507
ENSGGOG00000000796	protein_coding	127.303	132.346
ENSGGOG00000000797	protein_coding	0.125583	0.10008
ENSGGOG00000000799	protein_coding	0.314321	0.37184
ENSGGOG00000000800	protein_coding	23.2805	21.7267
ENSGGOG00000000801	protein_coding	0	0
ENSGGOG00000000802	protein_coding	0.90504	1.13886
ENSGGOG00000000803	protein_coding	3.28095	4.28827
ENSGGOG00000000804	protein_coding	5.19356	11.6364
ENSGGOG00000000805	protein_coding	0.693093	0.542433
ENSGGOG00000000806	protein_coding	0.120572	0.160316
ENSGGOG00000000807	protein_coding	31.9624	42.7318
ENSGGOG00000000808	protein_coding	0	0
ENSGGOG00000000809	protein_coding	13.1795	5.88568
ENSGGOG00000000811	protein_coding	6.2666	3.41229
ENSGGOG00000000812	protein_coding	0	0
ENSGGOG00000000813	protein_coding	238.912	594.143
ENSGGOG00000000814	protein_coding	33.8363	150.926
ENSGGOG00000000816	protein_coding	0	0
ENSGGOG00000000817	protein_coding	66.585	159.593
ENSGGOG00000000819	protein_coding	0	0
ENSGGOG00000000820	protein_coding	0.060309	2.59357
ENSGGOG00000000821	protein_coding	196.219	150.139
ENSGGOG00000000822	protein_coding	260.577	241.292
ENSGGOG00000000824	protein_coding	0	0
ENSGGOG00000000826	protein_coding	4.35001	0.991243
ENSGGOG00000000828	protein_coding	19.4528	26.1267
ENSGGOG00000000829	protein_coding	142.808	148.633
ENSGGOG00000000830	protein_coding	39.3224	19.8921
ENSGGOG00000000831	protein_coding	0.046045	0.370724
ENSGGOG00000000832	protein_coding	51.9455	78.7343
ENSGGOG00000000833	protein_coding	62.6492	59.3813
ENSGGOG00000000834	protein_coding	0	0
ENSGGOG00000000835	protein_coding	11.5419	9.01231
ENSGGOG00000000836	protein_coding	17.3816	26.5744
ENSGGOG00000000840	protein_coding	0	0
ENSGGOG00000000841	protein_coding	0	0
ENSGGOG00000000842	protein_coding	15.0325	30.1336
ENSGGOG00000000844	protein_coding	0	0
ENSGGOG00000000846	protein_coding	2.40896	3.14245
ENSGGOG00000000847	protein_coding	24.6247	14.4505
ENSGGOG00000000848	protein_coding	4.26013	14.7594
ENSGGOG00000000849	protein_coding	0	0
ENSGGOG00000000850	protein_coding	20.164	27.784
ENSGGOG00000000851	protein_coding	320.76	630.064
ENSGGOG00000000853	protein_coding	0.068232	0
ENSGGOG00000000854	protein_coding	42.8136	25.6386
ENSGGOG00000000856	protein_coding	0.206271	0.210645
ENSGGOG00000000857	protein_coding	0	0
ENSGGOG00000000858	protein_coding	0.098025	0.197978
ENSGGOG00000000859	protein_coding	3.40951	1.74308
ENSGGOG00000000860	protein_coding	18.8014	15.5502
ENSGGOG00000000861	protein_coding	0	0.013275
ENSGGOG00000000862	protein_coding	16.0903	11.2668
ENSGGOG00000000863	protein_coding	53.695	63.4288
ENSGGOG00000000864	protein_coding	1.53174	0.999492
ENSGGOG00000000866	protein_coding	0	0
ENSGGOG00000000867	protein_coding	54.221	38.8043
ENSGGOG00000000868	protein_coding	16.6022	14.1063
ENSGGOG00000000869	protein_coding	43.9584	58.7612
ENSGGOG00000000870	protein_coding	61.4904	22.1963
ENSGGOG00000000871	protein_coding	0	0
ENSGGOG00000000872	protein_coding	138.658	135.47
ENSGGOG00000000873	protein_coding	12.346	5.71142
ENSGGOG00000000875	protein_coding	0	0
ENSGGOG00000000876	protein_coding	0.024096	0.061419
ENSGGOG00000000878	protein_coding	33.1005	34.8804
ENSGGOG00000000880	protein_coding	0	0
ENSGGOG00000000881	protein_coding	28.8498	25.5093
ENSGGOG00000000882	protein_coding	1.55505	10.3145
ENSGGOG00000000883	protein_coding	4.23152	1.8856
ENSGGOG00000000884	protein_coding	0	0
ENSGGOG00000000885	protein_coding	0	0
ENSGGOG00000000887	protein_coding	0.293831	0.136397
ENSGGOG00000000888	protein_coding	43.9555	40.1697
ENSGGOG00000000889	protein_coding	0.308471	0.638702
ENSGGOG00000000890	protein_coding	34.1694	34.9655
ENSGGOG00000000891	protein_coding	258.382	275.649
ENSGGOG00000000892	protein_coding	0.031298	0
ENSGGOG00000000893	protein_coding	250.812	202.532
ENSGGOG00000000894	protein_coding	17.0973	10.6311
ENSGGOG00000000896	protein_coding	86.5381	73.4145
ENSGGOG00000000897	protein_coding	33.989	37.536
ENSGGOG00000000898	protein_coding	0	0
ENSGGOG00000000899	protein_coding	0.016175	0.032854
ENSGGOG00000000900	protein_coding	142.544	145.651
ENSGGOG00000000901	protein_coding	0	0.044533
ENSGGOG00000000902	protein_coding	16.7744	8.55195
ENSGGOG00000000904	protein_coding	0.162787	0.103845
ENSGGOG00000000905	protein_coding	4.60265	0.845423
ENSGGOG00000000906	protein_coding	91.005	125.49
ENSGGOG00000000907	protein_coding	0	0
ENSGGOG00000000908	protein_coding	115.905	109.244
ENSGGOG00000000909	protein_coding	43.1139	38.995
ENSGGOG00000000910	protein_coding	0	0
ENSGGOG00000000911	protein_coding	0	0
ENSGGOG00000000912	protein_coding	0	0
ENSGGOG00000000913	protein_coding	0	0
ENSGGOG00000000914	protein_coding	1.95387	3.70276
ENSGGOG00000000915	protein_coding	0	0
ENSGGOG00000000917	protein_coding	0	0
ENSGGOG00000000918	protein_coding	33.596	27.1507
ENSGGOG00000000919	protein_coding	0	0.027221
ENSGGOG00000000920	protein_coding	123.009	224.274
ENSGGOG00000000922	protein_coding	0.20074	0.527293
ENSGGOG00000000923	protein_coding	127.407	89.5598
ENSGGOG00000000924	protein_coding	147.514	131.664
ENSGGOG00000000925	protein_coding	0	0
ENSGGOG00000000926	protein_coding	0.59684	0.517907
ENSGGOG00000000928	protein_coding	0	0
ENSGGOG00000000930	protein_coding	95.0391	80.3978
ENSGGOG00000000932	protein_coding	2.58221	1.40104
ENSGGOG00000000933	protein_coding	18.5983	16.2983
ENSGGOG00000000934	protein_coding	214.668	92.5684
ENSGGOG00000000935	protein_coding	0.14893	0
ENSGGOG00000000937	protein_coding	6.25597	6.4946
ENSGGOG00000000938	protein_coding	17.733	12.9733
ENSGGOG00000000939	protein_coding	85.1459	48.4686
ENSGGOG00000000940	protein_coding	18.5968	6.88179
ENSGGOG00000000941	protein_coding	0.035001	0
ENSGGOG00000000942	protein_coding	19.3764	17.5113
ENSGGOG00000000943	protein_coding	67.1368	83.753
ENSGGOG00000000944	protein_coding	0	0
ENSGGOG00000000945	protein_coding	0.394695	0.215291
ENSGGOG00000000946	protein_coding	33.4293	46.0515
ENSGGOG00000000947	protein_coding	2.45977	4.1811
ENSGGOG00000000948	protein_coding	0.40133	0.895004
ENSGGOG00000000949	protein_coding	45.0493	53.0142
ENSGGOG00000000950	protein_coding	17.9811	25.1704
ENSGGOG00000000951	protein_coding	25.1018	49.536
ENSGGOG00000000952	protein_coding	1.31269	1.08692
ENSGGOG00000000953	protein_coding	14.5231	7.04065
ENSGGOG00000000954	protein_coding	62.5343	39.9821
ENSGGOG00000000955	protein_coding	5.43616	5.85775
ENSGGOG00000000956	protein_coding	0	0
ENSGGOG00000000957	protein_coding	0	0.033954
ENSGGOG00000000958	protein_coding	47.6752	44.2523
ENSGGOG00000000959	protein_coding	0	0
ENSGGOG00000000960	protein_coding	0	0.63853
ENSGGOG00000000962	protein_coding	87.5338	71.663
ENSGGOG00000000963	protein_coding	5.7443	6.1277
ENSGGOG00000000964	protein_coding	1.08187	0.696654
ENSGGOG00000000965	protein_coding	2.0837	0.617233
ENSGGOG00000000968	protein_coding	140.702	120.264
ENSGGOG00000000969	protein_coding	54.3862	70.1418
ENSGGOG00000000970	protein_coding	0	0
ENSGGOG00000000971	protein_coding	222.338	237.216
ENSGGOG00000000972	protein_coding	0.120004	0.136375
ENSGGOG00000000973	protein_coding	0.191155	2.46202
ENSGGOG00000000974	protein_coding	0.151864	0.451679
ENSGGOG00000000975	protein_coding	0.860491	1.06706
ENSGGOG00000000976	protein_coding	36.5554	0.909767
ENSGGOG00000000977	protein_coding	0	0
ENSGGOG00000000978	protein_coding	45.248	49.7368
ENSGGOG00000000979	protein_coding	58.1628	47.4264
ENSGGOG00000000980	protein_coding	0	0
ENSGGOG00000000981	protein_coding	0.014209	0.014432
ENSGGOG00000000982	protein_coding	1.1005	1.00223
ENSGGOG00000000983	protein_coding	269.649	567.175
ENSGGOG00000000984	protein_coding	7.30585	2.71644
ENSGGOG00000000985	protein_coding	41.5832	39.8715
ENSGGOG00000000986	protein_coding	13.6318	6.56125
ENSGGOG00000000987	protein_coding	3.28996	4.28865
ENSGGOG00000000988	protein_coding	126.436	184.129
ENSGGOG00000000989	protein_coding	0	3.41404
ENSGGOG00000000990	protein_coding	0.095348	0
ENSGGOG00000000991	protein_coding	82.5833	124.543
ENSGGOG00000000992	protein_coding	31.6822	27.2726
ENSGGOG00000000993	protein_coding	0.959136	2.77393
ENSGGOG00000000997	protein_coding	0	0.034391
ENSGGOG00000000998	protein_coding	7.69192	10.3473
ENSGGOG00000000999	protein_coding	0.191664	3.84181
ENSGGOG00000001000	protein_coding	24.3578	45.487
ENSGGOG00000001004	protein_coding	7.78832	9.24413
ENSGGOG00000001005	protein_coding	11.0514	10.3042
ENSGGOG00000001007	protein_coding	31.5182	32.7491
ENSGGOG00000001008	protein_coding	34.2367	41.7535
ENSGGOG00000001009	protein_coding	0.402845	1.83688
ENSGGOG00000001010	protein_coding	21.2274	41.681
ENSGGOG00000001011	protein_coding	46.1926	37.7624
ENSGGOG00000001012	protein_coding	0	0
ENSGGOG00000001013	protein_coding	247.028	687.787
ENSGGOG00000001014	protein_coding	0.016349	0.017178
ENSGGOG00000001015	protein_coding	0.332537	0
ENSGGOG00000001017	protein_coding	0.07189	0.007357
ENSGGOG00000001018	protein_coding	108.802	41.5004
ENSGGOG00000001019	protein_coding	3.32325	2.75007
ENSGGOG00000001021	protein_coding	0	0
ENSGGOG00000001022	protein_coding	0.169475	0.125056
ENSGGOG00000001023	protein_coding	0	0
ENSGGOG00000001024	protein_coding	3.18398	2.41563
ENSGGOG00000001025	protein_coding	0	0
ENSGGOG00000001026	pseudogene	0	0
ENSGGOG00000001027	protein_coding	0.18845	0.043269
ENSGGOG00000001028	protein_coding	16.8171	19.4798
ENSGGOG00000001029	protein_coding	19.0145	14.0499
ENSGGOG00000001030	protein_coding	0.04691	0
ENSGGOG00000001032	protein_coding	190.46	269.9
ENSGGOG00000001033	protein_coding	1.28387	4.91705
ENSGGOG00000001034	protein_coding	141.238	111.064
ENSGGOG00000001035	protein_coding	0.117346	0
ENSGGOG00000001036	protein_coding	188.811	214.793
ENSGGOG00000001037	protein_coding	94.0096	76.8959
ENSGGOG00000001038	protein_coding	43.1872	45.059
ENSGGOG00000001039	protein_coding	74.4661	52.7342
ENSGGOG00000001040	protein_coding	4.50539	6.83074
ENSGGOG00000001042	protein_coding	0	0
ENSGGOG00000001044	protein_coding	119.498	55.3693
ENSGGOG00000001045	protein_coding	0	0
ENSGGOG00000001046	protein_coding	6.16184	1.30019
ENSGGOG00000001047	protein_coding	1.4915	0.662664
ENSGGOG00000001048	protein_coding	0	0
ENSGGOG00000001049	protein_coding	0	0
ENSGGOG00000001050	protein_coding	5.72195	6.64881
ENSGGOG00000001052	protein_coding	0.025741	0.082511
ENSGGOG00000001053	protein_coding	55.7915	43.242
ENSGGOG00000001054	protein_coding	203.643	207.515
ENSGGOG00000001055	protein_coding	0	0
ENSGGOG00000001057	protein_coding	148.776	170.995
ENSGGOG00000001058	protein_coding	87.6401	80.792
ENSGGOG00000001059	protein_coding	2.4109	1.98407
ENSGGOG00000001060	protein_coding	14.5161	7.37317
ENSGGOG00000001061	protein_coding	44.7452	39.857
ENSGGOG00000001063	protein_coding	77.3481	65.0517
ENSGGOG00000001064	protein_coding	370.013	350.035
ENSGGOG00000001065	protein_coding	97.6121	87.6423
ENSGGOG00000001066	protein_coding	0	0.068222
ENSGGOG00000001067	protein_coding	97.4517	60.4983
ENSGGOG00000001068	protein_coding	120.812	72.8129
ENSGGOG00000001069	protein_coding	0	0
ENSGGOG00000001070	protein_coding	32.8684	24.4555
ENSGGOG00000001071	protein_coding	17.6003	14.1377
ENSGGOG00000001073	protein_coding	0	0
ENSGGOG00000001074	protein_coding	0	11.2163
ENSGGOG00000001075	protein_coding	0	0
ENSGGOG00000001076	processed_pseudogene	5.40456	4.70542
ENSGGOG00000001077	protein_coding	1.98511	8.75446
ENSGGOG00000001078	protein_coding	0.129132	0.263595
ENSGGOG00000001079	protein_coding	24.2125	27.786
ENSGGOG00000001080	protein_coding	0	0
ENSGGOG00000001081	protein_coding	45.4586	39.3122
ENSGGOG00000001083	protein_coding	9.1006	8.53682
ENSGGOG00000001085	protein_coding	0	0
ENSGGOG00000001086	protein_coding	0	0
ENSGGOG00000001087	protein_coding	6.9074	8.66726
ENSGGOG00000001088	protein_coding	55.1675	79.6737
ENSGGOG00000001089	protein_coding	0.791901	0.043989
ENSGGOG00000001090	protein_coding	36.8903	26.804
ENSGGOG00000001091	protein_coding	0.007375	0
ENSGGOG00000001093	protein_coding	0	0
ENSGGOG00000001095	protein_coding	31.8412	28.9069
ENSGGOG00000001096	protein_coding	0.037663	0
ENSGGOG00000001097	protein_coding	37.2449	37.8295
ENSGGOG00000001098	protein_coding	316.569	36.1545
ENSGGOG00000001099	protein_coding	0	0.380793
ENSGGOG00000001100	pseudogene	0	0
ENSGGOG00000001101	protein_coding	0	0
ENSGGOG00000001102	protein_coding	0.346085	0.067977
ENSGGOG00000001103	protein_coding	0	0
ENSGGOG00000001104	protein_coding	132.792	151.175
ENSGGOG00000001105	protein_coding	0	0
ENSGGOG00000001106	protein_coding	0	0
ENSGGOG00000001107	protein_coding	105.45	253.424
ENSGGOG00000001108	protein_coding	0	0
ENSGGOG00000001109	protein_coding	0.107065	0.458563
ENSGGOG00000001110	protein_coding	268.147	443.869
ENSGGOG00000001112	protein_coding	0	0
ENSGGOG00000001114	protein_coding	35.2618	23.9184
ENSGGOG00000001115	protein_coding	5.20865	0.494863
ENSGGOG00000001116	protein_coding	0	0
ENSGGOG00000001117	protein_coding	36.6941	38.8536
ENSGGOG00000001118	protein_coding	0.312179	2.36961
ENSGGOG00000001119	protein_coding	5.75175	11.3043
ENSGGOG00000001120	protein_coding	9.23888	6.79469
ENSGGOG00000001121	protein_coding	0.063804	3.17219
ENSGGOG00000001123	protein_coding	31.1117	52.5131
ENSGGOG00000001124	protein_coding	46.938	40.654
ENSGGOG00000001125	protein_coding	3.30707	0.55553
ENSGGOG00000001126	protein_coding	34.7117	27.6444
ENSGGOG00000001127	protein_coding	152.46	86.892
ENSGGOG00000001129	protein_coding	107.961	78.9429
ENSGGOG00000001130	protein_coding	67.8349	64.6583
ENSGGOG00000001131	protein_coding	2.11914	2.82446
ENSGGOG00000001132	protein_coding	56.1165	83.401
ENSGGOG00000001133	protein_coding	2751.59	4282.48
ENSGGOG00000001134	protein_coding	0.25321	0.711344
ENSGGOG00000001135	protein_coding	0.711268	0.082006
ENSGGOG00000001136	protein_coding	5.88061	5.19802
ENSGGOG00000001137	protein_coding	0.470167	17.5388
ENSGGOG00000001138	protein_coding	0.178333	0.664023
ENSGGOG00000001140	protein_coding	331.964	93.0037
ENSGGOG00000001141	protein_coding	89.0871	86.1782
ENSGGOG00000001142	protein_coding	302.812	348.055
ENSGGOG00000001144	protein_coding	6.58818	6.96668
ENSGGOG00000001145	protein_coding	0	0
ENSGGOG00000001146	protein_coding	7.70685	4.55727
ENSGGOG00000001147	protein_coding	22.0021	19.7597
ENSGGOG00000001148	protein_coding	0.182756	0.640332
ENSGGOG00000001149	protein_coding	37.9681	33.5847
ENSGGOG00000001150	protein_coding	82.4309	121.137
ENSGGOG00000001151	protein_coding	0	0
ENSGGOG00000001152	protein_coding	0.152651	0
ENSGGOG00000001153	protein_coding	0.019896	0
ENSGGOG00000001154	protein_coding	0.351628	0.319936
ENSGGOG00000001155	protein_coding	0.018729	0.034236
ENSGGOG00000001158	protein_coding	49.517	21.4438
ENSGGOG00000001159	protein_coding	0	0
ENSGGOG00000001160	protein_coding	24.2448	13.5393
ENSGGOG00000001161	protein_coding	0.260808	0.349747
ENSGGOG00000001163	protein_coding	0.007049	0.035446
ENSGGOG00000001164	protein_coding	7.48011	8.70952
ENSGGOG00000001165	protein_coding	325.159	139.982
ENSGGOG00000001166	protein_coding	76.7119	155.525
ENSGGOG00000001167	protein_coding	46.6568	115.999
ENSGGOG00000001168	protein_coding	0	0.042283
ENSGGOG00000001169	protein_coding	20.9258	32.6325
ENSGGOG00000001170	protein_coding	134.596	106.874
ENSGGOG00000001171	protein_coding	0.023813	0.006162
ENSGGOG00000001172	protein_coding	50.9098	43.4084
ENSGGOG00000001173	protein_coding	0	0
ENSGGOG00000001174	protein_coding	11.6817	8.69206
ENSGGOG00000001175	protein_coding	105.892	88.9754
ENSGGOG00000001176	protein_coding	43.7183	40.9673
ENSGGOG00000001177	protein_coding	0	0
ENSGGOG00000001178	processed_pseudogene	0	0
ENSGGOG00000001179	protein_coding	111.473	138.649
ENSGGOG00000001180	protein_coding	74.4965	58.0226
ENSGGOG00000001181	protein_coding	14.8382	14.3287
ENSGGOG00000001182	protein_coding	7.39295	4.13789
ENSGGOG00000001183	protein_coding	14.0307	10.1735
ENSGGOG00000001184	protein_coding	0.045607	0.045151
ENSGGOG00000001185	protein_coding	76.447	69.7912
ENSGGOG00000001186	protein_coding	13.5318	10.77
ENSGGOG00000001187	protein_coding	22.1659	16.6433
ENSGGOG00000001188	protein_coding	0.22534	0.184899
ENSGGOG00000001189	protein_coding	14.9383	10.9034
ENSGGOG00000001190	protein_coding	186.802	130.394
ENSGGOG00000001191	protein_coding	2.89622	7.65683
ENSGGOG00000001192	protein_coding	8.38482	6.45984
ENSGGOG00000001193	protein_coding	69.5481	69.0898
ENSGGOG00000001194	protein_coding	0	0
ENSGGOG00000001196	protein_coding	0.036146	0.040753
ENSGGOG00000001197	protein_coding	19.5112	12.8733
ENSGGOG00000001199	protein_coding	0	0
ENSGGOG00000001200	protein_coding	0	0
ENSGGOG00000001201	protein_coding	0.012942	0.00654
ENSGGOG00000001202	protein_coding	48.5265	24.2138
ENSGGOG00000001203	protein_coding	1.46413	3.86653
ENSGGOG00000001205	protein_coding	4.33475	1.77468
ENSGGOG00000001206	protein_coding	70.8618	79.6102
ENSGGOG00000001208	protein_coding	81.5931	67.0248
ENSGGOG00000001209	protein_coding	112.9	100.377
ENSGGOG00000001210	protein_coding	1.86908	1.05403
ENSGGOG00000001211	protein_coding	0	0
ENSGGOG00000001212	protein_coding	0	0.092827
ENSGGOG00000001213	protein_coding	29.5995	14.9672
ENSGGOG00000001214	protein_coding	27.3828	4.76381
ENSGGOG00000001215	protein_coding	0	0.919622
ENSGGOG00000001217	protein_coding	29.3124	19.1
ENSGGOG00000001218	protein_coding	0.035997	0
ENSGGOG00000001219	protein_coding	0	0
ENSGGOG00000001220	protein_coding	59.3514	53.2477
ENSGGOG00000001221	protein_coding	0.030701	0.031028
ENSGGOG00000001223	protein_coding	0	0
ENSGGOG00000001224	protein_coding	23.1483	29.8939
ENSGGOG00000001226	protein_coding	0.223903	0.263996
ENSGGOG00000001227	protein_coding	15.1524	24.2381
ENSGGOG00000001228	protein_coding	28.3259	8.81011
ENSGGOG00000001230	protein_coding	62.2272	88.6762
ENSGGOG00000001231	protein_coding	64.6062	51.7646
ENSGGOG00000001232	protein_coding	0.783532	0.24596
ENSGGOG00000001235	protein_coding	0	0
ENSGGOG00000001236	protein_coding	0.029247	0.09346
ENSGGOG00000001237	protein_coding	0.657915	0.809675
ENSGGOG00000001238	protein_coding	3.74934	0.333867
ENSGGOG00000001240	protein_coding	0.037891	0.011638
ENSGGOG00000001242	protein_coding	0.069664	0
ENSGGOG00000001243	protein_coding	142.243	124.045
ENSGGOG00000001244	protein_coding	38.5332	39.5356
ENSGGOG00000001245	protein_coding	0.23059	0.35153
ENSGGOG00000001246	protein_coding	0	0
ENSGGOG00000001247	protein_coding	0	0
ENSGGOG00000001249	protein_coding	2.35029	1.2125
ENSGGOG00000001254	protein_coding	104.687	167.616
ENSGGOG00000001255	protein_coding	52.6833	51.7761
ENSGGOG00000001256	protein_coding	34.5514	37.3876
ENSGGOG00000001258	protein_coding	8.81355	15.5931
ENSGGOG00000001259	protein_coding	0.011431	0.045982
ENSGGOG00000001261	protein_coding	48.6481	42.8138
ENSGGOG00000001262	protein_coding	0.031519	0.023694
ENSGGOG00000001263	protein_coding	6.75193	13.8445
ENSGGOG00000001264	protein_coding	8.93017	8.74818
ENSGGOG00000001265	protein_coding	0.006858	0
ENSGGOG00000001268	protein_coding	129.149	151.446
ENSGGOG00000001269	protein_coding	38.9178	29.0503
ENSGGOG00000001270	protein_coding	23.5703	27.9634
ENSGGOG00000001272	protein_coding	24.5943	21.2349
ENSGGOG00000001273	protein_coding	77.3833	92.4117
ENSGGOG00000001274	protein_coding	7.31707	8.59757
ENSGGOG00000001275	protein_coding	27.8772	47.9619
ENSGGOG00000001276	protein_coding	0	0
ENSGGOG00000001277	protein_coding	0.062005	0
ENSGGOG00000001278	protein_coding	61.3792	99.9334
ENSGGOG00000001279	protein_coding	0	0
ENSGGOG00000001280	protein_coding	6.1874	6.46956
ENSGGOG00000001281	protein_coding	0	0
ENSGGOG00000001283	protein_coding	0	0.034244
ENSGGOG00000001284	protein_coding	0.132248	0.383122
ENSGGOG00000001285	protein_coding	0.733793	0.298732
ENSGGOG00000001286	protein_coding	274.109	247.391
ENSGGOG00000001288	protein_coding	156.823	191.26
ENSGGOG00000001289	protein_coding	24.0788	15.1537
ENSGGOG00000001290	protein_coding	18.6578	17.57
ENSGGOG00000001291	protein_coding	0.040707	0
ENSGGOG00000001293	protein_coding	0	0
ENSGGOG00000001295	protein_coding	2.77808	6.73891
ENSGGOG00000001296	protein_coding	0	0
ENSGGOG00000001297	protein_coding	0	0.027771
ENSGGOG00000001298	protein_coding	0.010046	0
ENSGGOG00000001299	protein_coding	0	0
ENSGGOG00000001300	protein_coding	188.83	151.95
ENSGGOG00000001301	protein_coding	62.2855	56.7149
ENSGGOG00000001302	protein_coding	156.795	272.329
ENSGGOG00000001303	protein_coding	13.7996	9.17307
ENSGGOG00000001304	protein_coding	92.638	70.7508
ENSGGOG00000001305	protein_coding	1075.47	1649.27
ENSGGOG00000001306	protein_coding	126.331	124.633
ENSGGOG00000001307	protein_coding	0	0
ENSGGOG00000001308	protein_coding	63.0855	44.1437
ENSGGOG00000001309	protein_coding	0	0
ENSGGOG00000001310	protein_coding	71.504	53.0379
ENSGGOG00000001311	protein_coding	0	0
ENSGGOG00000001312	protein_coding	54.4538	47.0345
ENSGGOG00000001313	protein_coding	30.7941	33.8022
ENSGGOG00000001314	protein_coding	81.9598	113.57
ENSGGOG00000001315	protein_coding	0.070548	0.076162
ENSGGOG00000001316	protein_coding	0	0.0422
ENSGGOG00000001317	protein_coding	118.651	49.565
ENSGGOG00000001318	protein_coding	31.4791	19.5767
ENSGGOG00000001319	protein_coding	0.28211	0.082218
ENSGGOG00000001320	protein_coding	6.79974	6.81541
ENSGGOG00000001321	protein_coding	27.3661	28.8489
ENSGGOG00000001322	protein_coding	0	0
ENSGGOG00000001323	protein_coding	0	0
ENSGGOG00000001324	protein_coding	0.014769	0
ENSGGOG00000001325	protein_coding	0	0
ENSGGOG00000001326	protein_coding	0	0
ENSGGOG00000001327	protein_coding	3.91726	5.99416
ENSGGOG00000001328	protein_coding	60.1982	55.8073
ENSGGOG00000001329	protein_coding	0.005378	0
ENSGGOG00000001330	protein_coding	55.5198	57.9369
ENSGGOG00000001331	protein_coding	0	0
ENSGGOG00000001332	protein_coding	22.6599	18.1511
ENSGGOG00000001333	protein_coding	54.6362	73.0866
ENSGGOG00000001334	protein_coding	197.53	171.387
ENSGGOG00000001335	protein_coding	0	0
ENSGGOG00000001336	protein_coding	104.087	72.1212
ENSGGOG00000001337	protein_coding	491.779	382.646
ENSGGOG00000001338	protein_coding	0.412335	0.143908
ENSGGOG00000001341	protein_coding	0	0
ENSGGOG00000001342	protein_coding	0	0
ENSGGOG00000001343	protein_coding	0	0
ENSGGOG00000001344	protein_coding	119.689	100.161
ENSGGOG00000001347	protein_coding	0.578805	1.4157
ENSGGOG00000001348	protein_coding	0	0
ENSGGOG00000001349	protein_coding	0	0
ENSGGOG00000001350	protein_coding	11.1301	10.443
ENSGGOG00000001351	protein_coding	0	0
ENSGGOG00000001352	protein_coding	108.521	79.0469
ENSGGOG00000001353	protein_coding	87.1884	76.6486
ENSGGOG00000001354	protein_coding	138.686	114.637
ENSGGOG00000001355	protein_coding	19.2168	20.5665
ENSGGOG00000001356	protein_coding	55.7149	59.4
ENSGGOG00000001357	protein_coding	0	0.052444
ENSGGOG00000001358	protein_coding	0.419423	0
ENSGGOG00000001359	protein_coding	30.7158	35.4285
ENSGGOG00000001360	protein_coding	0	0.059356
ENSGGOG00000001361	protein_coding	0.289177	0.386933
ENSGGOG00000001362	protein_coding	10.8288	0.597746
ENSGGOG00000001363	protein_coding	0.350359	0
ENSGGOG00000001364	protein_coding	0.027264	0.793775
ENSGGOG00000001365	protein_coding	0	0
ENSGGOG00000001366	protein_coding	20.4935	34.2804
ENSGGOG00000001367	protein_coding	30.9933	52.4176
ENSGGOG00000001368	protein_coding	89.3503	108.841
ENSGGOG00000001369	protein_coding	10.6526	7.40668
ENSGGOG00000001370	protein_coding	2.80194	64.9598
ENSGGOG00000001371	protein_coding	60.5539	65.1073
ENSGGOG00000001372	protein_coding	0	0.026083
ENSGGOG00000001373	protein_coding	81.1412	165.397
ENSGGOG00000001374	protein_coding	25.5082	26.5681
ENSGGOG00000001375	protein_coding	0.06851	1.5882
ENSGGOG00000001376	protein_coding	40.5068	45.5052
ENSGGOG00000001377	protein_coding	72.9202	68.4722
ENSGGOG00000001378	protein_coding	0	0
ENSGGOG00000001379	protein_coding	63.4481	22.5539
ENSGGOG00000001381	protein_coding	30.6758	23.609
ENSGGOG00000001382	protein_coding	0.354924	0.311214
ENSGGOG00000001384	protein_coding	0	0
ENSGGOG00000001385	protein_coding	0	0
ENSGGOG00000001386	protein_coding	0.032474	0.664516
ENSGGOG00000001387	protein_coding	0	0
ENSGGOG00000001388	protein_coding	0.094955	0.285827
ENSGGOG00000001389	protein_coding	0	0
ENSGGOG00000001391	protein_coding	15.0345	27.2061
ENSGGOG00000001392	protein_coding	10.4301	11.565
ENSGGOG00000001393	protein_coding	109.144	192.299
ENSGGOG00000001394	protein_coding	0	0
ENSGGOG00000001395	protein_coding	1.36827	1.08913
ENSGGOG00000001396	protein_coding	0.084219	0
ENSGGOG00000001397	protein_coding	54.6473	71.8098
ENSGGOG00000001398	protein_coding	0.180279	0.213471
ENSGGOG00000001399	protein_coding	31.8965	33.1249
ENSGGOG00000001400	protein_coding	0	0
ENSGGOG00000001401	protein_coding	2.38967	2.00176
ENSGGOG00000001402	protein_coding	5.75949	4.249
ENSGGOG00000001403	protein_coding	0	0
ENSGGOG00000001404	protein_coding	167.997	149.486
ENSGGOG00000001405	protein_coding	85.0889	70.4191
ENSGGOG00000001406	protein_coding	1.79697	0.608961
ENSGGOG00000001407	protein_coding	19.4115	21.5421
ENSGGOG00000001408	protein_coding	9.81301	4.58444
ENSGGOG00000001409	protein_coding	1.82236	2.13904
ENSGGOG00000001411	protein_coding	40.4649	24.6463
ENSGGOG00000001412	protein_coding	211.701	230.965
ENSGGOG00000001413	protein_coding	6.60377	5.31447
ENSGGOG00000001414	protein_coding	46.1351	55.0317
ENSGGOG00000001415	protein_coding	99.2924	71.0729
ENSGGOG00000001416	protein_coding	239.673	239.393
ENSGGOG00000001417	protein_coding	82.16	67.3072
ENSGGOG00000001418	protein_coding	0.830943	0.869713
ENSGGOG00000001421	protein_coding	32.9726	18.2115
ENSGGOG00000001422	protein_coding	0.164006	0.1759
ENSGGOG00000001423	protein_coding	13.4582	22.5081
ENSGGOG00000001424	protein_coding	181.356	209.169
ENSGGOG00000001425	protein_coding	0	0
ENSGGOG00000001426	protein_coding	0	0
ENSGGOG00000001427	protein_coding	0	0.012945
ENSGGOG00000001428	protein_coding	0.205191	0.435841
ENSGGOG00000001429	protein_coding	0.009807	0.019628
ENSGGOG00000001430	protein_coding	2.66821	0
ENSGGOG00000001432	protein_coding	322.964	285.45
ENSGGOG00000001435	protein_coding	2231.15	1368.34
ENSGGOG00000001437	protein_coding	354.202	518.25
ENSGGOG00000001441	protein_coding	0.081921	0
ENSGGOG00000001442	protein_coding	0.009174	0
ENSGGOG00000001443	protein_coding	19.7623	36.6392
ENSGGOG00000001444	protein_coding	9.96955	6.36477
ENSGGOG00000001445	protein_coding	31.1978	27.7459
ENSGGOG00000001446	protein_coding	11.4568	8.06149
ENSGGOG00000001447	protein_coding	1.11628	0.062547
ENSGGOG00000001448	protein_coding	0	0
ENSGGOG00000001449	protein_coding	0.093835	0.382303
ENSGGOG00000001450	protein_coding	57.2774	46.7886
ENSGGOG00000001451	protein_coding	1.51341	0.34355
ENSGGOG00000001452	protein_coding	0.313107	0.80059
ENSGGOG00000001453	protein_coding	104.625	96.7434
ENSGGOG00000001454	protein_coding	0.002774	0.06958
ENSGGOG00000001455	protein_coding	0.92353	0.951037
ENSGGOG00000001456	protein_coding	0	0.041302
ENSGGOG00000001457	protein_coding	4.3447	3.40355
ENSGGOG00000001458	protein_coding	29.7614	21.5341
ENSGGOG00000001459	protein_coding	51.9961	37.956
ENSGGOG00000001460	protein_coding	35.2479	35.6497
ENSGGOG00000001461	protein_coding	17.7719	26.8585
ENSGGOG00000001462	protein_coding	4.4864	2.92113
ENSGGOG00000001463	protein_coding	0	0
ENSGGOG00000001464	protein_coding	0	0
ENSGGOG00000001465	protein_coding	0	0
ENSGGOG00000001466	protein_coding	33.1579	39.7584
ENSGGOG00000001468	protein_coding	14.0419	27.9566
ENSGGOG00000001469	protein_coding	73.8876	56.6006
ENSGGOG00000001470	protein_coding	5.70674	7.67207
ENSGGOG00000001471	protein_coding	0.024669	1.03483
ENSGGOG00000001472	protein_coding	49.7915	41.1161
ENSGGOG00000001473	protein_coding	36.887	27.8236
ENSGGOG00000001475	protein_coding	0.885933	0.559074
ENSGGOG00000001476	protein_coding	0	0
ENSGGOG00000001477	protein_coding	0	0
ENSGGOG00000001478	protein_coding	12.8435	8.64894
ENSGGOG00000001479	protein_coding	50.6132	70.36
ENSGGOG00000001480	protein_coding	0	0
ENSGGOG00000001481	protein_coding	2.9366	0.977243
ENSGGOG00000001482	protein_coding	73.9467	108.005
ENSGGOG00000001483	protein_coding	20.336	21.1546
ENSGGOG00000001484	protein_coding	26.8526	38.2886
ENSGGOG00000001485	protein_coding	86.7924	74.5624
ENSGGOG00000001486	protein_coding	23.7405	32.8313
ENSGGOG00000001488	protein_coding	0	0
ENSGGOG00000001489	protein_coding	34.9665	34.1547
ENSGGOG00000001490	protein_coding	14.7916	7.85034
ENSGGOG00000001491	protein_coding	0	0
ENSGGOG00000001492	protein_coding	0	0
ENSGGOG00000001495	protein_coding	7.56188	11.5473
ENSGGOG00000001496	protein_coding	0.006817	0.171252
ENSGGOG00000001497	protein_coding	0.634872	1.90172
ENSGGOG00000001498	protein_coding	0	0
ENSGGOG00000001499	protein_coding	0	0
ENSGGOG00000001500	protein_coding	0.041479	0.076045
ENSGGOG00000001501	protein_coding	0.232124	0.058015
ENSGGOG00000001502	protein_coding	13.6625	29.4639
ENSGGOG00000001504	protein_coding	0	0
ENSGGOG00000001505	protein_coding	33.9695	42.1613
ENSGGOG00000001506	protein_coding	12.6821	7.20041
ENSGGOG00000001507	protein_coding	20.7403	27.0196
ENSGGOG00000001508	protein_coding	150.052	126.358
ENSGGOG00000001509	protein_coding	0.757169	1.45292
ENSGGOG00000001510	protein_coding	0	0
ENSGGOG00000001511	protein_coding	4.29847	12.8105
ENSGGOG00000001513	protein_coding	146.968	171.132
ENSGGOG00000001514	protein_coding	7.9144	6.73035
ENSGGOG00000001515	protein_coding	16.0112	24.799
ENSGGOG00000001516	protein_coding	0	0
ENSGGOG00000001517	protein_coding	76.0123	53.2964
ENSGGOG00000001518	protein_coding	10.3688	1.79031
ENSGGOG00000001519	protein_coding	178.69	224.206
ENSGGOG00000001520	protein_coding	87.9728	55.9461
ENSGGOG00000001521	protein_coding	53.5861	67.3068
ENSGGOG00000001522	protein_coding	280.874	244.027
ENSGGOG00000001523	protein_coding	215.116	178.031
ENSGGOG00000001524	protein_coding	19.641	32.7503
ENSGGOG00000001525	protein_coding	88.179	52.998
ENSGGOG00000001528	protein_coding	5.0812	2.69059
ENSGGOG00000001529	protein_coding	0	0
ENSGGOG00000001530	protein_coding	1.22901	0.906769
ENSGGOG00000001532	protein_coding	58.7696	59.4858
ENSGGOG00000001533	protein_coding	0	0
ENSGGOG00000001534	protein_coding	8.27439	11.5047
ENSGGOG00000001535	protein_coding	0	0
ENSGGOG00000001536	protein_coding	31.1328	24.7187
ENSGGOG00000001537	protein_coding	505.015	520.611
ENSGGOG00000001538	protein_coding	0	0
ENSGGOG00000001539	protein_coding	0	0
ENSGGOG00000001540	protein_coding	35.503	28.3889
ENSGGOG00000001541	protein_coding	65.0176	47.7314
ENSGGOG00000001542	protein_coding	80.9874	124.877
ENSGGOG00000001543	protein_coding	0.01765	0.30101
ENSGGOG00000001544	protein_coding	23.7557	36.5991
ENSGGOG00000001545	protein_coding	26.1737	13.6846
ENSGGOG00000001547	protein_coding	51.9729	95.6713
ENSGGOG00000001548	protein_coding	39.8866	72.6982
ENSGGOG00000001549	protein_coding	38.0124	34.5333
ENSGGOG00000001551	protein_coding	0	0
ENSGGOG00000001552	protein_coding	0	0
ENSGGOG00000001554	protein_coding	33.2981	12.6635
ENSGGOG00000001555	pseudogene	0	0
ENSGGOG00000001556	protein_coding	0	0
ENSGGOG00000001557	protein_coding	30.5221	40.3225
ENSGGOG00000001558	protein_coding	33.6109	2.03261
ENSGGOG00000001559	protein_coding	0.212505	0.030119
ENSGGOG00000001560	protein_coding	16.353	123.085
ENSGGOG00000001561	protein_coding	34.7425	26.2864
ENSGGOG00000001562	protein_coding	1.50046	0.779343
ENSGGOG00000001563	protein_coding	59.8647	84.3029
ENSGGOG00000001564	protein_coding	27.3387	29.492
ENSGGOG00000001565	protein_coding	0.427417	0.380751
ENSGGOG00000001566	protein_coding	74.164	74.5637
ENSGGOG00000001567	protein_coding	17.8485	22.5418
ENSGGOG00000001568	protein_coding	60.8848	54.4592
ENSGGOG00000001569	protein_coding	369.68	507.105
ENSGGOG00000001570	protein_coding	0.494225	2.11433
ENSGGOG00000001571	protein_coding	119.076	167.602
ENSGGOG00000001573	protein_coding	7.40864	6.53037
ENSGGOG00000001574	protein_coding	57.7986	124.393
ENSGGOG00000001576	protein_coding	11.3791	7.9774
ENSGGOG00000001577	protein_coding	22.3704	24.1834
ENSGGOG00000001579	protein_coding	419.215	411.879
ENSGGOG00000001580	protein_coding	37.2015	32.8434
ENSGGOG00000001581	protein_coding	45.4828	39.8431
ENSGGOG00000001582	protein_coding	152.595	195.266
ENSGGOG00000001583	protein_coding	22.4424	22.498
ENSGGOG00000001584	protein_coding	26.5536	4.59213
ENSGGOG00000001585	protein_coding	0	0
ENSGGOG00000001586	protein_coding	85.998	99.7094
ENSGGOG00000001587	protein_coding	0	0
ENSGGOG00000001588	protein_coding	111.651	101.406
ENSGGOG00000001589	protein_coding	0.678479	0.175484
ENSGGOG00000001591	protein_coding	37.7642	32.0658
ENSGGOG00000001592	protein_coding	0.256517	1.53708
ENSGGOG00000001593	protein_coding	125.654	151.297
ENSGGOG00000001594	protein_coding	68.8399	67.2824
ENSGGOG00000001595	protein_coding	102.672	102.017
ENSGGOG00000001596	protein_coding	2.29566	5.32148
ENSGGOG00000001597	protein_coding	3.14909	2.47554
ENSGGOG00000001599	protein_coding	49.1508	43.0622
ENSGGOG00000001600	protein_coding	32.9226	25.0029
ENSGGOG00000001601	protein_coding	46.4522	73.6523
ENSGGOG00000001602	protein_coding	2123.4	2640
ENSGGOG00000001603	protein_coding	78.4549	74.7819
ENSGGOG00000001604	protein_coding	0	0
ENSGGOG00000001605	protein_coding	0	0
ENSGGOG00000001606	protein_coding	51.2797	34.2196
ENSGGOG00000001607	protein_coding	0.92899	0.460019
ENSGGOG00000001608	protein_coding	17.3344	10.0243
ENSGGOG00000001610	protein_coding	0.152667	0.174166
ENSGGOG00000001611	protein_coding	0	0
ENSGGOG00000001612	protein_coding	1.76866	1.78848
ENSGGOG00000001613	protein_coding	50.9181	56.4231
ENSGGOG00000001615	protein_coding	0	0
ENSGGOG00000001619	protein_coding	41.31	41.7747
ENSGGOG00000001620	protein_coding	11.18	21.0273
ENSGGOG00000001621	protein_coding	1.72235	2.37641
ENSGGOG00000001623	protein_coding	70.1114	106.719
ENSGGOG00000001624	protein_coding	0	0
ENSGGOG00000001626	protein_coding	214.403	264.883
ENSGGOG00000001627	protein_coding	0	0
ENSGGOG00000001628	protein_coding	0.034981	0.092299
ENSGGOG00000001629	protein_coding	0	0
ENSGGOG00000001630	protein_coding	1.36291	1.94109
ENSGGOG00000001631	protein_coding	3.7308	0.884141
ENSGGOG00000001632	protein_coding	36.5704	26.5421
ENSGGOG00000001633	protein_coding	0.517619	0.677352
ENSGGOG00000001635	protein_coding	7.01044	18.7651
ENSGGOG00000001636	protein_coding	74.4915	88.8842
ENSGGOG00000001637	protein_coding	0.046479	0
ENSGGOG00000001638	protein_coding	49.5992	43.7197
ENSGGOG00000001639	protein_coding	0	0
ENSGGOG00000001640	protein_coding	52.294	44.1915
ENSGGOG00000001641	protein_coding	63.4043	28.5995
ENSGGOG00000001642	protein_coding	113.15	60.5753
ENSGGOG00000001643	protein_coding	77.9173	41.5524
ENSGGOG00000001644	protein_coding	1.12097	0.069358
ENSGGOG00000001645	protein_coding	26.956	25.7719
ENSGGOG00000001646	protein_coding	0	0
ENSGGOG00000001647	protein_coding	27.3585	15.5983
ENSGGOG00000001648	protein_coding	216.939	218.957
ENSGGOG00000001649	protein_coding	182.736	180.047
ENSGGOG00000001650	protein_coding	2.36908	1.06472
ENSGGOG00000001651	protein_coding	82.2928	73.2928
ENSGGOG00000001652	protein_coding	16.2655	12.999
ENSGGOG00000001653	protein_coding	26.1327	32.5179
ENSGGOG00000001655	protein_coding	0	0
ENSGGOG00000001656	protein_coding	2.2113	9.06305
ENSGGOG00000001657	protein_coding	2.06092	13.7298
ENSGGOG00000001658	protein_coding	125.66	169.033
ENSGGOG00000001659	protein_coding	0	0
ENSGGOG00000001660	protein_coding	962.706	842.704
ENSGGOG00000001662	protein_coding	116.306	107.609
ENSGGOG00000001663	protein_coding	7.21582	10.0755
ENSGGOG00000001664	protein_coding	0	0
ENSGGOG00000001665	protein_coding	16.4506	5.17371
ENSGGOG00000001666	protein_coding	0.161357	0
ENSGGOG00000001667	protein_coding	67.2211	53.2923
ENSGGOG00000001668	protein_coding	14.9038	49.3526
ENSGGOG00000001669	processed_pseudogene	3.78013	3.24984
ENSGGOG00000001670	protein_coding	6.54817	22.7838
ENSGGOG00000001671	protein_coding	0.163056	0.324306
ENSGGOG00000001672	protein_coding	97.7517	174.958
ENSGGOG00000001673	protein_coding	40.0402	32.0157
ENSGGOG00000001674	protein_coding	39.1987	29.0045
ENSGGOG00000001675	protein_coding	1.67205	1.16737
ENSGGOG00000001677	protein_coding	22.4462	27.7976
ENSGGOG00000001678	protein_coding	64.1579	96.6935
ENSGGOG00000001679	protein_coding	26.4492	21.6431
ENSGGOG00000001680	protein_coding	0	0
ENSGGOG00000001681	protein_coding	36.3036	62.8604
ENSGGOG00000001682	protein_coding	85.6897	79.2005
ENSGGOG00000001684	protein_coding	1484.06	1244.57
ENSGGOG00000001685	protein_coding	256.09	233.242
ENSGGOG00000001688	protein_coding	34.7326	32.7675
ENSGGOG00000001691	protein_coding	9.33797	0
ENSGGOG00000001693	protein_coding	0.349799	1.23185
ENSGGOG00000001695	protein_coding	359.348	344.467
ENSGGOG00000001696	protein_coding	0.036282	0
ENSGGOG00000001697	protein_coding	38.0525	30.7667
ENSGGOG00000001698	protein_coding	3.70949	6.29932
ENSGGOG00000001699	protein_coding	12.292	54.147
ENSGGOG00000001700	protein_coding	41.2435	26.5648
ENSGGOG00000001701	protein_coding	0	0
ENSGGOG00000001703	protein_coding	0	0.0161
ENSGGOG00000001704	protein_coding	87.1689	66.1913
ENSGGOG00000001705	protein_coding	0.178961	0.069747
ENSGGOG00000001706	protein_coding	70.9415	68.744
ENSGGOG00000001707	protein_coding	289.837	300.283
ENSGGOG00000001708	protein_coding	47.8536	52.063
ENSGGOG00000001709	protein_coding	0	0
ENSGGOG00000001710	protein_coding	23.3854	23.7266
ENSGGOG00000001712	protein_coding	53.7275	37.701
ENSGGOG00000001713	protein_coding	2.78767	4.79489
ENSGGOG00000001714	protein_coding	0.069385	0.207346
ENSGGOG00000001716	protein_coding	0	0
ENSGGOG00000001717	protein_coding	5.14934	6.643
ENSGGOG00000001719	protein_coding	19.9215	8.06011
ENSGGOG00000001720	protein_coding	0.466705	0.687416
ENSGGOG00000001721	protein_coding	87.4704	46.9575
ENSGGOG00000001722	protein_coding	0.190793	0.59272
ENSGGOG00000001723	protein_coding	0.123378	0.092603
ENSGGOG00000001724	protein_coding	9.57792	3.53843
ENSGGOG00000001725	protein_coding	1.54343	0.423854
ENSGGOG00000001726	protein_coding	56.486	50.7032
ENSGGOG00000001727	protein_coding	4.37502	8.78617
ENSGGOG00000001728	protein_coding	31.3678	40.5496
ENSGGOG00000001729	protein_coding	211.589	180.313
ENSGGOG00000001732	protein_coding	3.12414	1.63021
ENSGGOG00000001735	protein_coding	91.708	168.891
ENSGGOG00000001736	protein_coding	24.3275	30.7422
ENSGGOG00000001737	protein_coding	21.8184	4.49482
ENSGGOG00000001738	protein_coding	22.3027	24.9936
ENSGGOG00000001739	protein_coding	0.275456	0.077563
ENSGGOG00000001740	protein_coding	0	0
ENSGGOG00000001744	protein_coding	0.034778	0.630199
ENSGGOG00000001745	protein_coding	38.3269	21.4073
ENSGGOG00000001746	protein_coding	6.91521	11.1317
ENSGGOG00000001747	protein_coding	18.0466	18.2988
ENSGGOG00000001749	protein_coding	0	0
ENSGGOG00000001750	protein_coding	133.089	81.524
ENSGGOG00000001751	protein_coding	0	0
ENSGGOG00000001752	protein_coding	192.688	161.283
ENSGGOG00000001753	protein_coding	32.3222	76.0805
ENSGGOG00000001754	protein_coding	46.6727	46.7068
ENSGGOG00000001755	protein_coding	179.422	151.856
ENSGGOG00000001756	protein_coding	1.16484	0.362637
ENSGGOG00000001757	protein_coding	90.8938	93.9879
ENSGGOG00000001759	protein_coding	3.50694	4.97473
ENSGGOG00000001760	protein_coding	69.8297	56.4241
ENSGGOG00000001761	protein_coding	14.7433	11.4377
ENSGGOG00000001762	protein_coding	77.9839	59.8274
ENSGGOG00000001764	protein_coding	0	0.030839
ENSGGOG00000001765	protein_coding	34.9471	42.7331
ENSGGOG00000001766	protein_coding	56.8542	54.1469
ENSGGOG00000001768	protein_coding	0.256425	0.82561
ENSGGOG00000001769	protein_coding	186.126	102.992
ENSGGOG00000001770	protein_coding	0	0
ENSGGOG00000001771	protein_coding	79.0378	85.7191
ENSGGOG00000001772	protein_coding	0	0
ENSGGOG00000001773	protein_coding	25.6713	22.0778
ENSGGOG00000001775	protein_coding	2.47998	8.73015
ENSGGOG00000001776	protein_coding	22.4914	11.55
ENSGGOG00000001777	protein_coding	0	0
ENSGGOG00000001779	protein_coding	24.8392	1.87152
ENSGGOG00000001780	protein_coding	3.87598	9.93818
ENSGGOG00000001782	protein_coding	0.090677	0
ENSGGOG00000001783	protein_coding	0	0
ENSGGOG00000001784	protein_coding	109.753	102.951
ENSGGOG00000001785	protein_coding	19.4599	40.1311
ENSGGOG00000001786	protein_coding	29.6529	19.9691
ENSGGOG00000001788	protein_coding	68.6347	69.5601
ENSGGOG00000001789	protein_coding	38.9549	29.0464
ENSGGOG00000001790	protein_coding	50.6465	39.3569
ENSGGOG00000001792	protein_coding	0.728779	3.97122
ENSGGOG00000001793	protein_coding	199.491	152.503
ENSGGOG00000001794	protein_coding	87.2645	80.2984
ENSGGOG00000001795	protein_coding	0	0
ENSGGOG00000001796	protein_coding	1.06557	2.62649
ENSGGOG00000001799	protein_coding	0.354935	1.46967
ENSGGOG00000001801	protein_coding	0	0
ENSGGOG00000001802	protein_coding	49.0966	70.7366
ENSGGOG00000001803	protein_coding	8.46555	4.29783
ENSGGOG00000001804	protein_coding	21.2151	30.8764
ENSGGOG00000001806	protein_coding	2.69071	4.67418
ENSGGOG00000001807	protein_coding	0	0
ENSGGOG00000001810	protein_coding	0	0
ENSGGOG00000001811	protein_coding	18.4872	17.4961
ENSGGOG00000001812	protein_coding	0	0
ENSGGOG00000001813	protein_coding	35.237	36.6421
ENSGGOG00000001814	protein_coding	332.037	326.799
ENSGGOG00000001815	protein_coding	57.1755	55.7979
ENSGGOG00000001816	protein_coding	126.772	100.835
ENSGGOG00000001818	protein_coding	1.46037	4.77052
ENSGGOG00000001819	protein_coding	0	2.88977
ENSGGOG00000001820	protein_coding	22.3478	26.2487
ENSGGOG00000001822	protein_coding	29.1053	24.4473
ENSGGOG00000001823	protein_coding	0	0
ENSGGOG00000001824	protein_coding	144.232	132.262
ENSGGOG00000001825	protein_coding	1.19648	9.29583
ENSGGOG00000001827	protein_coding	4.48196	1.80192
ENSGGOG00000001828	protein_coding	0.029045	0.174531
ENSGGOG00000001829	protein_coding	111.91	105.903
ENSGGOG00000001830	protein_coding	0.207993	0.291941
ENSGGOG00000001831	protein_coding	0.202733	0
ENSGGOG00000001832	protein_coding	0.440366	1.14121
ENSGGOG00000001833	protein_coding	64.3571	38.6485
ENSGGOG00000001834	protein_coding	0.009896	0.010329
ENSGGOG00000001835	protein_coding	0	0.053163
ENSGGOG00000001836	protein_coding	0	0
ENSGGOG00000001837	protein_coding	1352.44	1221.59
ENSGGOG00000001838	protein_coding	0	0
ENSGGOG00000001839	protein_coding	1.11288	1.86778
ENSGGOG00000001840	protein_coding	267.546	340.293
ENSGGOG00000001841	protein_coding	0	0
ENSGGOG00000001842	protein_coding	8.11729	7.69952
ENSGGOG00000001843	protein_coding	45.7409	42.4998
ENSGGOG00000001844	protein_coding	31.4219	51.6445
ENSGGOG00000001846	protein_coding	3.45013	13.888
ENSGGOG00000001847	protein_coding	0.305384	0.237332
ENSGGOG00000001848	protein_coding	1.24745	1.28969
ENSGGOG00000001849	protein_coding	10.3676	6.22962
ENSGGOG00000001850	protein_coding	0	0
ENSGGOG00000001852	protein_coding	292.31	442.251
ENSGGOG00000001853	protein_coding	0	0
ENSGGOG00000001855	protein_coding	0.086776	0.559231
ENSGGOG00000001856	protein_coding	0	0
ENSGGOG00000001857	protein_coding	276.957	311.142
ENSGGOG00000001859	protein_coding	2.83857	1.13749
ENSGGOG00000001860	processed_pseudogene	0.368298	0.23507
ENSGGOG00000001861	protein_coding	126.584	93.7828
ENSGGOG00000001862	protein_coding	56.2491	59.3873
ENSGGOG00000001863	protein_coding	180.1	205.661
ENSGGOG00000001864	protein_coding	0	0.031194
ENSGGOG00000001865	protein_coding	49.9578	13.9239
ENSGGOG00000001866	protein_coding	0	1.3842
ENSGGOG00000001867	protein_coding	103.836	76.095
ENSGGOG00000001869	protein_coding	0	0
ENSGGOG00000001871	protein_coding	0.007913	0.023794
ENSGGOG00000001872	protein_coding	30.1774	92.0053
ENSGGOG00000001873	protein_coding	0.084231	0.189231
ENSGGOG00000001874	protein_coding	20.3964	37.2171
ENSGGOG00000001875	protein_coding	33.7617	63.4937
ENSGGOG00000001876	protein_coding	0	0
ENSGGOG00000001877	protein_coding	11.5179	12.7051
ENSGGOG00000001878	protein_coding	51.6765	39.6349
ENSGGOG00000001880	protein_coding	7.61593	5.54238
ENSGGOG00000001882	protein_coding	32.488	33.2694
ENSGGOG00000001883	protein_coding	0	0.198851
ENSGGOG00000001885	protein_coding	4.48269	16.2536
ENSGGOG00000001886	protein_coding	0.065499	0.050199
ENSGGOG00000001887	protein_coding	0	0
ENSGGOG00000001889	protein_coding	489.521	504.351
ENSGGOG00000001890	protein_coding	0.190243	0.152473
ENSGGOG00000001892	protein_coding	27.5536	32.4881
ENSGGOG00000001893	protein_coding	0.074883	0.046981
ENSGGOG00000001894	protein_coding	26.5122	28.8674
ENSGGOG00000001895	protein_coding	0.0814	0.058103
ENSGGOG00000001896	protein_coding	80.399	109.686
ENSGGOG00000001897	protein_coding	59.6128	59.7104
ENSGGOG00000001899	protein_coding	37.1029	33.7721
ENSGGOG00000001900	protein_coding	0	0.018646
ENSGGOG00000001901	protein_coding	32.5614	50.2982
ENSGGOG00000001902	protein_coding	100.36	106.257
ENSGGOG00000001903	protein_coding	0	0
ENSGGOG00000001904	protein_coding	4.85206	7.6461
ENSGGOG00000001905	protein_coding	12.2646	20.6041
ENSGGOG00000001906	protein_coding	50.7225	45.3008
ENSGGOG00000001907	protein_coding	34.3672	41.8988
ENSGGOG00000001908	protein_coding	195.761	45.4245
ENSGGOG00000001909	protein_coding	266.559	176.581
ENSGGOG00000001910	protein_coding	83.0613	57.4416
ENSGGOG00000001911	protein_coding	60.2414	84.8748
ENSGGOG00000001912	protein_coding	0.368011	0
ENSGGOG00000001913	protein_coding	4.98471	5.80827
ENSGGOG00000001914	protein_coding	23.2406	36.6349
ENSGGOG00000001915	protein_coding	0	0
ENSGGOG00000001916	protein_coding	240.957	279.538
ENSGGOG00000001917	protein_coding	1.22396	0.227606
ENSGGOG00000001918	protein_coding	0	0
ENSGGOG00000001919	protein_coding	69.1912	78.1375
ENSGGOG00000001920	protein_coding	36.0067	25.9301
ENSGGOG00000001923	protein_coding	92.6462	72.0304
ENSGGOG00000001924	protein_coding	25.4072	14.5276
ENSGGOG00000001925	protein_coding	0.788055	1.45177
ENSGGOG00000001926	protein_coding	112.691	133.622
ENSGGOG00000001927	protein_coding	0	0
ENSGGOG00000001928	protein_coding	760.706	1115.15
ENSGGOG00000001929	protein_coding	96.7315	107.562
ENSGGOG00000001930	protein_coding	229.259	220.976
ENSGGOG00000001931	protein_coding	61.9583	50.7818
ENSGGOG00000001932	protein_coding	139.142	113.702
ENSGGOG00000001933	protein_coding	0.018592	0.018156
ENSGGOG00000001934	protein_coding	0.173597	0.020196
ENSGGOG00000001935	protein_coding	58.239	75.7818
ENSGGOG00000001936	protein_coding	0	0.431561
ENSGGOG00000001937	protein_coding	3.55085	4.29953
ENSGGOG00000001938	protein_coding	0.159159	2.48183
ENSGGOG00000001940	protein_coding	42.1226	35.6778
ENSGGOG00000001941	protein_coding	8.64895	9.30524
ENSGGOG00000001942	protein_coding	0	0.08149
ENSGGOG00000001943	protein_coding	21.2199	17.3465
ENSGGOG00000001944	protein_coding	22.0938	17.2986
ENSGGOG00000001945	protein_coding	0	0.023425
ENSGGOG00000001947	protein_coding	0.099931	0.487799
ENSGGOG00000001949	protein_coding	16.7534	20.6551
ENSGGOG00000001950	protein_coding	64.4072	69.2975
ENSGGOG00000001951	protein_coding	0	0
ENSGGOG00000001952	protein_coding	0	0
ENSGGOG00000001953	protein_coding	47.1012	16.8248
ENSGGOG00000001954	protein_coding	29.6326	15.2328
ENSGGOG00000001955	protein_coding	1.26891	3.92882
ENSGGOG00000001956	protein_coding	15.3544	15.3888
ENSGGOG00000001957	protein_coding	0	0.055213
ENSGGOG00000001958	protein_coding	55.2193	18.6176
ENSGGOG00000001959	protein_coding	0	0.026676
ENSGGOG00000001960	protein_coding	75.9986	83.3395
ENSGGOG00000001961	protein_coding	23.6213	29.2269
ENSGGOG00000001962	protein_coding	0	0
ENSGGOG00000001963	protein_coding	14.6391	34.7759
ENSGGOG00000001964	protein_coding	83.6299	47.666
ENSGGOG00000001965	protein_coding	12.3431	16.3725
ENSGGOG00000001966	protein_coding	2.27127	2.72106
ENSGGOG00000001967	protein_coding	4.46775	10.6617
ENSGGOG00000001968	protein_coding	0.187548	0.235857
ENSGGOG00000001969	protein_coding	0.041619	0
ENSGGOG00000001971	protein_coding	0.019131	0.016078
ENSGGOG00000001972	protein_coding	70.4914	92.1307
ENSGGOG00000001973	protein_coding	0	0
ENSGGOG00000001974	protein_coding	1.2049	0.672392
ENSGGOG00000001976	protein_coding	73.3083	38.4953
ENSGGOG00000001977	protein_coding	32.1555	30.6006
ENSGGOG00000001978	protein_coding	28.3028	21.0493
ENSGGOG00000001979	protein_coding	0	0.851297
ENSGGOG00000001980	protein_coding	9.42326	10.1277
ENSGGOG00000001981	protein_coding	0	0.033671
ENSGGOG00000001982	protein_coding	197.388	194.245
ENSGGOG00000001983	protein_coding	169.42	153.306
ENSGGOG00000001984	protein_coding	37.0873	32.1801
ENSGGOG00000001985	protein_coding	0	0
ENSGGOG00000001986	protein_coding	39.6328	34.5115
ENSGGOG00000001987	protein_coding	80.1096	44.855
ENSGGOG00000001988	protein_coding	15.8879	26.7127
ENSGGOG00000001989	protein_coding	6.25508	8.18699
ENSGGOG00000001990	protein_coding	0	0.037959
ENSGGOG00000001991	protein_coding	147.791	175.224
ENSGGOG00000001993	protein_coding	0	0
ENSGGOG00000001996	protein_coding	4.58205	3.03437
ENSGGOG00000001997	protein_coding	0	0
ENSGGOG00000001999	protein_coding	0.174814	0.044157
ENSGGOG00000002000	protein_coding	0.342624	0.126919
ENSGGOG00000002002	protein_coding	4.60417	11.0019
ENSGGOG00000002003	protein_coding	89.2398	86.1598
ENSGGOG00000002004	protein_coding	0.026476	0
ENSGGOG00000002005	protein_coding	0	0
ENSGGOG00000002006	protein_coding	188.993	123.789
ENSGGOG00000002007	protein_coding	0	0
ENSGGOG00000002008	protein_coding	0.056178	0
ENSGGOG00000002009	protein_coding	9.02884	10.8014
ENSGGOG00000002010	protein_coding	117.622	93.7924
ENSGGOG00000002011	protein_coding	6.54243	10.2747
ENSGGOG00000002013	protein_coding	7.66376	12.3053
ENSGGOG00000002014	protein_coding	0	0
ENSGGOG00000002015	protein_coding	40.6547	44.2708
ENSGGOG00000002018	protein_coding	24.7548	37.1482
ENSGGOG00000002019	protein_coding	69.2231	125.532
ENSGGOG00000002021	protein_coding	135.788	168.644
ENSGGOG00000002023	protein_coding	35.9008	27.3324
ENSGGOG00000002024	protein_coding	2.1161	8.0172
ENSGGOG00000002026	protein_coding	0	0.00178
ENSGGOG00000002027	protein_coding	8.10437	6.67919
ENSGGOG00000002029	protein_coding	34.692	28.7187
ENSGGOG00000002030	protein_coding	22.1439	24.7003
ENSGGOG00000002031	protein_coding	0.200341	0.252528
ENSGGOG00000002032	protein_coding	77.4981	132.35
ENSGGOG00000002034	protein_coding	149.555	165.429
ENSGGOG00000002036	protein_coding	0	0
ENSGGOG00000002037	protein_coding	112.295	153.874
ENSGGOG00000002038	protein_coding	0.645132	2.00645
ENSGGOG00000002039	protein_coding	0.012312	0
ENSGGOG00000002042	protein_coding	47.4431	65.6309
ENSGGOG00000002043	protein_coding	0	0
ENSGGOG00000002044	protein_coding	47.3323	63.269
ENSGGOG00000002045	protein_coding	0	0
ENSGGOG00000002046	protein_coding	0	0
ENSGGOG00000002047	protein_coding	0	0.059006
ENSGGOG00000002048	protein_coding	213.255	144.576
ENSGGOG00000002049	protein_coding	0	0
ENSGGOG00000002050	protein_coding	0.243774	0.06149
ENSGGOG00000002051	protein_coding	20.685	37.3463
ENSGGOG00000002053	protein_coding	5.16739	5.4404
ENSGGOG00000002055	protein_coding	42.2437	43.8128
ENSGGOG00000002056	protein_coding	0	0
ENSGGOG00000002057	protein_coding	0	0
ENSGGOG00000002058	protein_coding	0.070437	0.142684
ENSGGOG00000002059	protein_coding	1.27437	1.61656
ENSGGOG00000002061	protein_coding	0	0
ENSGGOG00000002062	protein_coding	36.776	36.6163
ENSGGOG00000002063	protein_coding	29.4903	27.8222
ENSGGOG00000002066	protein_coding	71.156	60.0397
ENSGGOG00000002068	protein_coding	0.732323	3.06206
ENSGGOG00000002070	protein_coding	44.4732	31.1714
ENSGGOG00000002072	protein_coding	16.2696	18.615
ENSGGOG00000002073	protein_coding	2.21663	6.88469
ENSGGOG00000002074	protein_coding	2.15865	5.05787
ENSGGOG00000002076	protein_coding	0	0
ENSGGOG00000002077	protein_coding	82.7632	82.1126
ENSGGOG00000002079	protein_coding	82.2842	121.776
ENSGGOG00000002081	protein_coding	31.0602	33.5241
ENSGGOG00000002082	protein_coding	58.476	96.0991
ENSGGOG00000002083	protein_coding	41.7796	39.4316
ENSGGOG00000002085	protein_coding	0	0
ENSGGOG00000002087	protein_coding	1.46228	0.524935
ENSGGOG00000002088	protein_coding	10.9963	9.40296
ENSGGOG00000002089	protein_coding	0	0
ENSGGOG00000002090	protein_coding	0.091294	0.13663
ENSGGOG00000002091	protein_coding	63.2527	66.9624
ENSGGOG00000002093	protein_coding	0.02366	0.008133
ENSGGOG00000002094	protein_coding	0	0
ENSGGOG00000002095	protein_coding	2.4908	7.8804
ENSGGOG00000002096	protein_coding	0	0
ENSGGOG00000002097	protein_coding	13.1417	23.1198
ENSGGOG00000002098	protein_coding	0	0
ENSGGOG00000002100	protein_coding	0	0
ENSGGOG00000002101	protein_coding	0.014779	0.007431
ENSGGOG00000002102	protein_coding	7.31072	3.03036
ENSGGOG00000002103	protein_coding	9.86765	10.995
ENSGGOG00000002104	protein_coding	0.01157	0
ENSGGOG00000002105	protein_coding	12.3412	21.8158
ENSGGOG00000002106	protein_coding	0.063539	0.045506
ENSGGOG00000002108	protein_coding	0.26343	0.204359
ENSGGOG00000002109	protein_coding	0	0
ENSGGOG00000002110	protein_coding	3.58992	2.95624
ENSGGOG00000002111	protein_coding	7.84011	7.01286
ENSGGOG00000002112	protein_coding	0	0
ENSGGOG00000002113	protein_coding	58.139	46.8861
ENSGGOG00000002114	protein_coding	31.1326	20.2241
ENSGGOG00000002115	protein_coding	0	0
ENSGGOG00000002116	protein_coding	11.9882	10.4457
ENSGGOG00000002117	protein_coding	371.301	372.003
ENSGGOG00000002118	protein_coding	32.683	32.7914
ENSGGOG00000002119	protein_coding	0	0
ENSGGOG00000002120	protein_coding	6.9833	17.8409
ENSGGOG00000002121	protein_coding	0.688133	1.01625
ENSGGOG00000002122	protein_coding	0.636725	1.07351
ENSGGOG00000002123	protein_coding	45.4532	61.879
ENSGGOG00000002124	protein_coding	51.5801	67.2472
ENSGGOG00000002125	protein_coding	19.7566	9.67961
ENSGGOG00000002126	protein_coding	252.905	261.913
ENSGGOG00000002128	protein_coding	315.227	229.897
ENSGGOG00000002129	protein_coding	51.851	46.2361
ENSGGOG00000002130	protein_coding	0.71525	0
ENSGGOG00000002131	protein_coding	4.10607	7.37062
ENSGGOG00000002132	protein_coding	49.42	62.3741
ENSGGOG00000002134	protein_coding	2.92285	5.40981
ENSGGOG00000002135	protein_coding	0.381973	0.320748
ENSGGOG00000002136	protein_coding	104.127	101.504
ENSGGOG00000002137	protein_coding	14.7755	17.7677
ENSGGOG00000002138	protein_coding	3.53973	2.67925
ENSGGOG00000002139	protein_coding	16.9134	20.1547
ENSGGOG00000002140	protein_coding	12.2698	11.5406
ENSGGOG00000002141	protein_coding	68.5845	51.679
ENSGGOG00000002142	protein_coding	5.87479	32.6536
ENSGGOG00000002144	protein_coding	16.0002	24.4693
ENSGGOG00000002145	protein_coding	39.7624	56.9855
ENSGGOG00000002146	protein_coding	104.56	103.512
ENSGGOG00000002147	protein_coding	96.6468	116.884
ENSGGOG00000002149	protein_coding	18.3898	16.1905
ENSGGOG00000002150	protein_coding	4.41092	0.825396
ENSGGOG00000002151	protein_coding	4.15501	7.12787
ENSGGOG00000002152	protein_coding	128.746	135.176
ENSGGOG00000002154	protein_coding	19.9539	25.2947
ENSGGOG00000002155	protein_coding	37.3365	35.0303
ENSGGOG00000002156	protein_coding	21.33	33.8926
ENSGGOG00000002157	protein_coding	0.050372	0
ENSGGOG00000002158	protein_coding	128.998	78.2927
ENSGGOG00000002159	protein_coding	0.122253	0.029468
ENSGGOG00000002160	protein_coding	0	0
ENSGGOG00000002161	protein_coding	0.273096	0
ENSGGOG00000002162	protein_coding	0.14261	0
ENSGGOG00000002164	protein_coding	333.018	290.194
ENSGGOG00000002165	protein_coding	37.1526	38.6587
ENSGGOG00000002166	protein_coding	198.028	125.762
ENSGGOG00000002167	protein_coding	0	0
ENSGGOG00000002168	protein_coding	16.7783	12.1572
ENSGGOG00000002169	protein_coding	22.829	26.0631
ENSGGOG00000002170	protein_coding	45.1689	48.3845
ENSGGOG00000002171	protein_coding	6.10017	4.50363
ENSGGOG00000002173	protein_coding	0	0
ENSGGOG00000002175	protein_coding	225.723	123.074
ENSGGOG00000002176	protein_coding	60.0255	48.6747
ENSGGOG00000002177	protein_coding	2.18413	2.07669
ENSGGOG00000002179	protein_coding	44.1031	29.6663
ENSGGOG00000002181	protein_coding	4.06583	1.30708
ENSGGOG00000002182	protein_coding	0.665561	0.934895
ENSGGOG00000002185	protein_coding	49.1686	53.6505
ENSGGOG00000002186	protein_coding	0	0.02933
ENSGGOG00000002187	protein_coding	108.436	132.753
ENSGGOG00000002188	protein_coding	225.736	231.391
ENSGGOG00000002189	protein_coding	155.285	166.747
ENSGGOG00000002190	protein_coding	14.3742	3.99189
ENSGGOG00000002191	protein_coding	0	0.087222
ENSGGOG00000002192	protein_coding	1.84655	1.96669
ENSGGOG00000002193	protein_coding	0	0
ENSGGOG00000002194	protein_coding	0	0.756381
ENSGGOG00000002195	protein_coding	35.0603	37.5134
ENSGGOG00000002196	protein_coding	51.8787	41.0312
ENSGGOG00000002197	protein_coding	0	0
ENSGGOG00000002199	protein_coding	0	0
ENSGGOG00000002200	protein_coding	30.1421	38.6551
ENSGGOG00000002201	protein_coding	30.5732	35.6463
ENSGGOG00000002202	protein_coding	0.646557	0.455501
ENSGGOG00000002203	protein_coding	0	0
ENSGGOG00000002204	protein_coding	0	0
ENSGGOG00000002205	protein_coding	23.3023	49.2842
ENSGGOG00000002206	protein_coding	21.5456	10.116
ENSGGOG00000002208	protein_coding	64.3819	50.1833
ENSGGOG00000002209	protein_coding	3.8957	2.68148
ENSGGOG00000002210	protein_coding	24.5569	26.801
ENSGGOG00000002211	protein_coding	0	0
ENSGGOG00000002212	protein_coding	0.073377	0.158284
ENSGGOG00000002213	protein_coding	0.095385	0
ENSGGOG00000002214	protein_coding	0	0
ENSGGOG00000002215	protein_coding	0.655374	0.109741
ENSGGOG00000002216	protein_coding	17.3642	21.9176
ENSGGOG00000002217	protein_coding	1.5955	0
ENSGGOG00000002218	protein_coding	1.85441	0
ENSGGOG00000002220	protein_coding	1.68323	0.301176
ENSGGOG00000002221	protein_coding	0	0
ENSGGOG00000002222	protein_coding	1.08114	0.078288
ENSGGOG00000002223	protein_coding	0	0.9408
ENSGGOG00000002224	protein_coding	119.991	127.377
ENSGGOG00000002225	protein_coding	1.14467	0
ENSGGOG00000002226	protein_coding	0.598997	0
ENSGGOG00000002227	protein_coding	57.3795	63.5243
ENSGGOG00000002228	protein_coding	3.33905	2.79242
ENSGGOG00000002229	protein_coding	11.6372	8.20457
ENSGGOG00000002230	protein_coding	0	0
ENSGGOG00000002231	protein_coding	2.79029	19.6668
ENSGGOG00000002232	protein_coding	400.747	535.715
ENSGGOG00000002234	protein_coding	0.058934	0
ENSGGOG00000002236	protein_coding	23.5602	23.069
ENSGGOG00000002237	protein_coding	0	0
ENSGGOG00000002238	protein_coding	0.487913	0
ENSGGOG00000002239	protein_coding	25.8975	19.6426
ENSGGOG00000002241	protein_coding	9.77507	19.4304
ENSGGOG00000002243	protein_coding	230.865	174.295
ENSGGOG00000002244	protein_coding	0	0
ENSGGOG00000002245	protein_coding	0	0
ENSGGOG00000002247	protein_coding	0.42788	0
ENSGGOG00000002249	protein_coding	3.55404	0.28945
ENSGGOG00000002250	protein_coding	25.2539	27.2261
ENSGGOG00000002251	protein_coding	77.7461	97.915
ENSGGOG00000002252	protein_coding	54.7984	35.2823
ENSGGOG00000002253	protein_coding	0	0
ENSGGOG00000002254	protein_coding	0.281088	1.57126
ENSGGOG00000002255	protein_coding	0.729257	0.009163
ENSGGOG00000002256	protein_coding	0	0
ENSGGOG00000002257	protein_coding	0.053913	0
ENSGGOG00000002258	protein_coding	0.042367	0.010124
ENSGGOG00000002259	protein_coding	45.7584	34.7907
ENSGGOG00000002260	protein_coding	90.9501	106.962
ENSGGOG00000002261	protein_coding	1.38989	2.26934
ENSGGOG00000002264	protein_coding	7.61369	5.75121
ENSGGOG00000002265	protein_coding	105.222	98.0318
ENSGGOG00000002266	protein_coding	7.28852	2.23159
ENSGGOG00000002267	protein_coding	523.98	894.62
ENSGGOG00000002268	protein_coding	102.313	146.277
ENSGGOG00000002269	protein_coding	0	0
ENSGGOG00000002270	protein_coding	51.8886	74.2112
ENSGGOG00000002272	protein_coding	0	0
ENSGGOG00000002273	protein_coding	0.609809	3.71048
ENSGGOG00000002274	protein_coding	19.663	13.9044
ENSGGOG00000002275	protein_coding	0.252379	0.078814
ENSGGOG00000002276	protein_coding	11.8493	16.5328
ENSGGOG00000002277	protein_coding	24.414	38.1342
ENSGGOG00000002278	protein_coding	420.133	466.38
ENSGGOG00000002279	protein_coding	0	0.014054
ENSGGOG00000002280	protein_coding	16.3358	18.4141
ENSGGOG00000002281	protein_coding	50.4578	28.2393
ENSGGOG00000002282	protein_coding	0	0
ENSGGOG00000002283	protein_coding	0	0
ENSGGOG00000002284	protein_coding	132.377	268.448
ENSGGOG00000002285	protein_coding	6.60928	2.13025
ENSGGOG00000002286	protein_coding	0	0
ENSGGOG00000002288	protein_coding	160.584	103.078
ENSGGOG00000002289	protein_coding	1.87749	2.49194
ENSGGOG00000002290	protein_coding	15.7895	14.8444
ENSGGOG00000002292	protein_coding	0.051293	0
ENSGGOG00000002293	protein_coding	22.5525	24.7126
ENSGGOG00000002294	protein_coding	0	0
ENSGGOG00000002296	protein_coding	8.18294	12.4166
ENSGGOG00000002297	protein_coding	0.03175	0.020447
ENSGGOG00000002298	protein_coding	26.6098	28.9604
ENSGGOG00000002299	protein_coding	0	0
ENSGGOG00000002300	protein_coding	139.216	239.218
ENSGGOG00000002301	protein_coding	0.00272	0
ENSGGOG00000002302	protein_coding	0.047654	0.111767
ENSGGOG00000002303	protein_coding	0	0.043096
ENSGGOG00000002304	protein_coding	22.4638	25.3533
ENSGGOG00000002305	protein_coding	0	0
ENSGGOG00000002307	protein_coding	0	0
ENSGGOG00000002308	protein_coding	0.025427	0.062598
ENSGGOG00000002309	protein_coding	69.2613	54.4804
ENSGGOG00000002310	protein_coding	31.7886	97.3663
ENSGGOG00000002311	protein_coding	102.342	121.643
ENSGGOG00000002312	protein_coding	91.2682	120.519
ENSGGOG00000002313	protein_coding	101.786	107.958
ENSGGOG00000002314	pseudogene	36.2369	11.7958
ENSGGOG00000002315	protein_coding	0	0
ENSGGOG00000002316	protein_coding	0.005611	0.231832
ENSGGOG00000002317	protein_coding	6.1266	3.78161
ENSGGOG00000002318	protein_coding	4.7542	5.77596
ENSGGOG00000002319	protein_coding	27.1123	51.8798
ENSGGOG00000002320	protein_coding	108.076	101.164
ENSGGOG00000002321	protein_coding	5.37465	0.168033
ENSGGOG00000002322	protein_coding	218.334	141.502
ENSGGOG00000002323	protein_coding	8.26657	6.14319
ENSGGOG00000002324	protein_coding	0	0
ENSGGOG00000002325	protein_coding	61.9536	56.4927
ENSGGOG00000002326	protein_coding	1721.96	1093.57
ENSGGOG00000002327	protein_coding	0	0
ENSGGOG00000002328	protein_coding	0.525779	0.325298
ENSGGOG00000002329	protein_coding	151.895	198.228
ENSGGOG00000002330	protein_coding	3.53523	2.14542
ENSGGOG00000002331	protein_coding	0	0
ENSGGOG00000002332	protein_coding	1.05087	3.53244
ENSGGOG00000002334	protein_coding	72.9253	77.0846
ENSGGOG00000002335	protein_coding	21.6822	14.8952
ENSGGOG00000002336	protein_coding	49.4671	49.2775
ENSGGOG00000002337	protein_coding	0.425012	0.113473
ENSGGOG00000002338	protein_coding	74.108	96.7452
ENSGGOG00000002339	protein_coding	0.265397	0.187302
ENSGGOG00000002341	protein_coding	0	0
ENSGGOG00000002342	protein_coding	51.1709	46.8859
ENSGGOG00000002344	protein_coding	29.327	21.4832
ENSGGOG00000002346	protein_coding	0	0
ENSGGOG00000002347	protein_coding	0	0
ENSGGOG00000002348	protein_coding	0.06642	0.009117
ENSGGOG00000002349	protein_coding	0.135742	1.40713
ENSGGOG00000002350	protein_coding	447.981	361.522
ENSGGOG00000002351	protein_coding	6.64233	5.46141
ENSGGOG00000002353	protein_coding	54.2961	58.6059
ENSGGOG00000002355	protein_coding	0	0.010338
ENSGGOG00000002357	protein_coding	0.400013	1.13309
ENSGGOG00000002358	protein_coding	158.325	170.969
ENSGGOG00000002359	protein_coding	49.9477	77.285
ENSGGOG00000002360	protein_coding	39.4982	35.5736
ENSGGOG00000002361	protein_coding	64.5138	50.3619
ENSGGOG00000002362	protein_coding	0	0
ENSGGOG00000002364	protein_coding	78.3166	101.111
ENSGGOG00000002365	protein_coding	2.81673	2.98614
ENSGGOG00000002366	protein_coding	0.18988	0
ENSGGOG00000002367	protein_coding	0	0
ENSGGOG00000002368	protein_coding	0	0
ENSGGOG00000002369	protein_coding	26.6266	23.0757
ENSGGOG00000002371	protein_coding	0.04258	0
ENSGGOG00000002373	protein_coding	135.908	63.3171
ENSGGOG00000002374	protein_coding	0	0
[truncated: 27,600 more rows]

## Sheet: Orangutan
Gene_id	Biotype	TPM_br1	TPM_br2
ENSPPYG00000000001	protein_coding	10.698	17.2047
ENSPPYG00000000002	protein_coding	60.9878	81.3225
ENSPPYG00000000003	protein_coding	13.5336	38.5612
ENSPPYG00000000004	protein_coding	15.1329	40.9321
ENSPPYG00000000005	protein_coding	3.09479	4.93918
ENSPPYG00000000006	pseudogene	2.67368	3.46869
ENSPPYG00000000007	protein_coding	1.49113	1.61542
ENSPPYG00000000008	protein_coding	2.66896	4.07839
ENSPPYG00000000009	pseudogene	0	0.07452
ENSPPYG00000000010	protein_coding	0.027949	0.040887
ENSPPYG00000000011	protein_coding	0	0
ENSPPYG00000000012	protein_coding	0	0
ENSPPYG00000000013	protein_coding	0	0
ENSPPYG00000000014	protein_coding	0	0
ENSPPYG00000000015	protein_coding	0	0.062363
ENSPPYG00000000016	pseudogene	0	0
ENSPPYG00000000017	protein_coding	0.294533	1.01399
ENSPPYG00000000018	protein_coding	0	0.187089
ENSPPYG00000000019	protein_coding	0	0.042779
ENSPPYG00000000020	protein_coding	0.413034	0.469512
ENSPPYG00000000021	protein_coding	0.059082	0.042779
ENSPPYG00000000022	protein_coding	0.144951	0.316439
ENSPPYG00000000023	protein_coding	0.599758	0.444247
ENSPPYG00000000024	pseudogene	0	0.659706
ENSPPYG00000000025	protein_coding	0.12902	5.55876
ENSPPYG00000000026	pseudogene	0	0
ENSPPYG00000000027	protein_coding	0	0
ENSPPYG00000000028	protein_coding	0	0
ENSPPYG00000000029	protein_coding	0	0
ENSPPYG00000000030	protein_coding	0	0
ENSPPYG00000000031	protein_coding	0	0
ENSPPYG00000000032	protein_coding	0	0
ENSPPYG00000000033	protein_coding	0	0
ENSPPYG00000000034	protein_coding	5.80388	1.89209
ENSPPYG00000000035	protein_coding	0.404528	0.041843
ENSPPYG00000000036	protein_coding	1.50496	2.61791
ENSPPYG00000000037	protein_coding	34.71	28.9019
ENSPPYG00000000038	protein_coding	0	0
ENSPPYG00000000039	protein_coding	28.6869	38.499
ENSPPYG00000000040	protein_coding	7.33774	12.3206
ENSPPYG00000000041	protein_coding	1.64721	2.50461
ENSPPYG00000000042	protein_coding	34.8494	97.6593
ENSPPYG00000000043	pseudogene	0	0.292751
ENSPPYG00000000044	protein_coding	26.3458	70.8612
ENSPPYG00000000045	protein_coding	32.4227	31.8898
ENSPPYG00000000046	protein_coding	14.5444	37.9831
ENSPPYG00000000047	protein_coding	20.1013	30.2345
ENSPPYG00000000048	protein_coding	0.11534	0.009569
ENSPPYG00000000049	protein_coding	0.227709	0
ENSPPYG00000000050	protein_coding	2.04019	6.58863
ENSPPYG00000000051	pseudogene	0	0
ENSPPYG00000000052	protein_coding	513.37	774.509
ENSPPYG00000000053	protein_coding	14.1756	25.9092
ENSPPYG00000000054	protein_coding	3.86114	3.70621
ENSPPYG00000000055	protein_coding	27.4235	51.2212
ENSPPYG00000000056	protein_coding	0.033119	0.152066
ENSPPYG00000000057	protein_coding	50.8597	99.8248
ENSPPYG00000000058	protein_coding	0	0
ENSPPYG00000000059	protein_coding	24.6355	13.1905
ENSPPYG00000000060	protein_coding	12.8686	14.2063
ENSPPYG00000000061	protein_coding	20.8134	20.9513
ENSPPYG00000000062	protein_coding	0	0
ENSPPYG00000000063	protein_coding	53.274	82.169
ENSPPYG00000000064	protein_coding	1.67691	0
ENSPPYG00000000065	protein_coding	0	0
ENSPPYG00000000066	protein_coding	0	0
ENSPPYG00000000067	protein_coding	25.2662	88.2354
ENSPPYG00000000068	protein_coding	0	0
ENSPPYG00000000069	protein_coding	13.4569	21.0227
ENSPPYG00000000070	protein_coding	4.72578	0.794972
ENSPPYG00000000071	protein_coding	98.5132	158.362
ENSPPYG00000000072	protein_coding	0.048495	0.241835
ENSPPYG00000000073	protein_coding	0.054712	0.267892
ENSPPYG00000000074	protein_coding	0	0
ENSPPYG00000000075	protein_coding	0.056553	0.008189
ENSPPYG00000000076	protein_coding	0	0
ENSPPYG00000000077	protein_coding	0	0
ENSPPYG00000000078	protein_coding	0	0
ENSPPYG00000000079	protein_coding	5.34216	0.064346
ENSPPYG00000000080	protein_coding	0	0
ENSPPYG00000000081	pseudogene	0	0
ENSPPYG00000000082	protein_coding	1.11536	3.09227
ENSPPYG00000000083	protein_coding	58.2807	91.257
ENSPPYG00000000084	protein_coding	0	0
ENSPPYG00000000085	protein_coding	51.8076	68.6106
ENSPPYG00000000086	protein_coding	26.5628	15.4378
ENSPPYG00000000087	protein_coding	2.04804	0.49966
ENSPPYG00000000088	protein_coding	5.59256	5.45889
ENSPPYG00000000089	protein_coding	27.413	25.806
ENSPPYG00000000090	protein_coding	46.1869	54.8205
ENSPPYG00000000091	protein_coding	10.7715	11.1313
ENSPPYG00000000092	protein_coding	22.7937	64.6131
ENSPPYG00000000093	protein_coding	0	0
ENSPPYG00000000094	protein_coding	0	0
ENSPPYG00000000095	protein_coding	26.3325	34.1669
ENSPPYG00000000096	protein_coding	37.468	52.1398
ENSPPYG00000000097	protein_coding	44.4957	41.551
ENSPPYG00000000098	protein_coding	75.6978	73.037
ENSPPYG00000000099	protein_coding	172.99	153.82
ENSPPYG00000000100	pseudogene	0	0
ENSPPYG00000000101	protein_coding	165.432	238.854
ENSPPYG00000000102	protein_coding	41.3165	64.431
ENSPPYG00000000103	protein_coding	47.1664	41.8235
ENSPPYG00000000104	protein_coding	4.52555	0
ENSPPYG00000000105	protein_coding	0.765755	4.52937
ENSPPYG00000000106	protein_coding	13.478	6.99062
ENSPPYG00000000107	protein_coding	6.46494	11.5797
ENSPPYG00000000108	protein_coding	39.0879	42.9549
ENSPPYG00000000109	protein_coding	8.58671	8.61263
ENSPPYG00000000110	protein_coding	44.2072	29.3207
ENSPPYG00000000111	protein_coding	1.77558	0.597662
ENSPPYG00000000112	protein_coding	53.0724	65.514
ENSPPYG00000000113	protein_coding	0	0
ENSPPYG00000000114	protein_coding	76.4554	40.4749
ENSPPYG00000000115	protein_coding	3.2172	3.2037
ENSPPYG00000000116	protein_coding	27.6827	31.4046
ENSPPYG00000000117	protein_coding	37.8	31.8677
ENSPPYG00000000118	protein_coding	9.70401	14.92
ENSPPYG00000000119	protein_coding	0.205284	0
ENSPPYG00000000120	protein_coding	0	0.013481
ENSPPYG00000000121	protein_coding	41.1292	48.8309
ENSPPYG00000000122	protein_coding	0	0
ENSPPYG00000000123	protein_coding	34.184	63.0466
ENSPPYG00000000124	protein_coding	32.4345	48.8555
ENSPPYG00000000125	protein_coding	9.75535	10.8398
ENSPPYG00000000126	protein_coding	67.087	73.9725
ENSPPYG00000000127	protein_coding	0.035908	0.146855
ENSPPYG00000000128	protein_coding	66.2499	54.312
ENSPPYG00000000129	pseudogene	0	0
ENSPPYG00000000130	protein_coding	13.4257	3.71754
ENSPPYG00000000131	protein_coding	8.45584	5.61549
ENSPPYG00000000132	pseudogene	0.155557	0
ENSPPYG00000000133	protein_coding	0	0
ENSPPYG00000000134	protein_coding	4.91798	3.06371
ENSPPYG00000000135	protein_coding	2.34531	180.992
ENSPPYG00000000136	protein_coding	0	0.097736
ENSPPYG00000000137	protein_coding	0	0.077304
ENSPPYG00000000138	protein_coding	21.1942	36.5426
ENSPPYG00000000139	protein_coding	0.317668	2.17795
ENSPPYG00000000140	pseudogene	0	0
ENSPPYG00000000141	protein_coding	0.421887	0.87087
ENSPPYG00000000142	protein_coding	4.64527	4.20362
ENSPPYG00000000143	pseudogene	2.65134	0.857768
ENSPPYG00000000144	protein_coding	0.097555	0.311037
ENSPPYG00000000145	protein_coding	110.032	92.1791
ENSPPYG00000000146	protein_coding	98.774	148.776
ENSPPYG00000000147	protein_coding	37.4647	48.242
ENSPPYG00000000148	protein_coding	404.661	503.876
ENSPPYG00000000149	protein_coding	6.33046	2.89239
ENSPPYG00000000150	protein_coding	0	0
ENSPPYG00000000151	protein_coding	0.140629	0.881006
ENSPPYG00000000152	protein_coding	0	0
ENSPPYG00000000153	protein_coding	22.4593	38.6625
ENSPPYG00000000154	protein_coding	34.8877	41.9102
ENSPPYG00000000155	protein_coding	14.6392	12.2025
ENSPPYG00000000156	protein_coding	0	0
ENSPPYG00000000157	protein_coding	0.057773	0
ENSPPYG00000000158	protein_coding	11.9299	21.2843
ENSPPYG00000000159	protein_coding	17.7488	16.2087
ENSPPYG00000000160	protein_coding	11.3176	12.1352
ENSPPYG00000000161	protein_coding	23.6753	2.1648
ENSPPYG00000000162	protein_coding	0	0
ENSPPYG00000000163	pseudogene	0	0
ENSPPYG00000000164	protein_coding	337.506	322.766
ENSPPYG00000000165	protein_coding	13.3793	19.0328
ENSPPYG00000000166	protein_coding	0.318239	0.480075
ENSPPYG00000000167	protein_coding	0.780107	0
ENSPPYG00000000168	protein_coding	950.715	590.368
ENSPPYG00000000169	protein_coding	44.8719	59.1639
ENSPPYG00000000170	protein_coding	0	0.021998
ENSPPYG00000000171	protein_coding	47.3264	64.3462
ENSPPYG00000000172	protein_coding	0	0
ENSPPYG00000000173	protein_coding	2.87517	0.725273
ENSPPYG00000000174	protein_coding	427.424	431.601
ENSPPYG00000000175	protein_coding	28.1533	3.54406
ENSPPYG00000000176	protein_coding	106.847	117.945
ENSPPYG00000000177	protein_coding	0	0
ENSPPYG00000000178	protein_coding	0.51571	0
ENSPPYG00000000179	protein_coding	4.52034	0
ENSPPYG00000000180	protein_coding	10.3501	0.443212
ENSPPYG00000000181	protein_coding	12.746	2.49397
ENSPPYG00000000182	protein_coding	81.2856	67.7599
ENSPPYG00000000183	protein_coding	28.7152	29.0662
ENSPPYG00000000184	protein_coding	43.0835	57.2222
ENSPPYG00000000185	protein_coding	51.2038	60.0646
ENSPPYG00000000186	protein_coding	30.5141	64.6205
ENSPPYG00000000187	protein_coding	20.2346	96.8626
ENSPPYG00000000188	protein_coding	0.138642	0.049948
ENSPPYG00000000189	protein_coding	0.458621	0
ENSPPYG00000000190	protein_coding	74.4636	0.17342
ENSPPYG00000000191	pseudogene	7.84187	0.015594
ENSPPYG00000000192	protein_coding	6.24315	5.91619
ENSPPYG00000000193	protein_coding	0	0.338043
ENSPPYG00000000194	protein_coding	1.21732	0
ENSPPYG00000000195	protein_coding	27.5182	26.6935
ENSPPYG00000000196	protein_coding	108.504	120.843
ENSPPYG00000000197	protein_coding	34.8066	36.4938
ENSPPYG00000000198	protein_coding	8.48372	14.6382
ENSPPYG00000000199	protein_coding	0	0
ENSPPYG00000000200	protein_coding	26.6493	84.8911
ENSPPYG00000000201	protein_coding	0	0
ENSPPYG00000000202	protein_coding	1.62348	2.16308
ENSPPYG00000000204	protein_coding	6.8978	15.255
ENSPPYG00000000205	protein_coding	2.094	0.03974
ENSPPYG00000000206	protein_coding	8.81267	0.015233
ENSPPYG00000000207	protein_coding	48.7484	56.2673
ENSPPYG00000000208	protein_coding	116.384	121.916
ENSPPYG00000000209	protein_coding	51.3254	101.986
ENSPPYG00000000210	protein_coding	232.827	235.045
ENSPPYG00000000211	protein_coding	0	0
ENSPPYG00000000212	protein_coding	16.9464	22.6576
ENSPPYG00000000213	protein_coding	0.677546	4.00127
ENSPPYG00000000214	protein_coding	49.3641	119.407
ENSPPYG00000000215	protein_coding	0	0.297972
ENSPPYG00000000216	protein_coding	21.4102	54.062
ENSPPYG00000000217	protein_coding	0.345034	0.015338
ENSPPYG00000000218	protein_coding	0.089587	0.012964
ENSPPYG00000000219	protein_coding	14.4933	43.18
ENSPPYG00000000220	protein_coding	0.474488	0
ENSPPYG00000000221	protein_coding	234.789	215.068
ENSPPYG00000000222	protein_coding	1.10841	0.677952
ENSPPYG00000000223	protein_coding	21.5564	25.1859
ENSPPYG00000000224	protein_coding	0.040552	0.009919
ENSPPYG00000000225	protein_coding	0	0
ENSPPYG00000000226	protein_coding	16.3004	17.7821
ENSPPYG00000000227	protein_coding	36.295	31.7955
ENSPPYG00000000228	protein_coding	0.916719	0.543996
ENSPPYG00000000229	protein_coding	10.8481	23.722
ENSPPYG00000000230	protein_coding	6.11932	3.20857
ENSPPYG00000000231	protein_coding	0	0
ENSPPYG00000000232	protein_coding	9.97789	10.8212
ENSPPYG00000000233	protein_coding	36.7318	62.3479
ENSPPYG00000000234	protein_coding	6.18522	522.4
ENSPPYG00000000235	protein_coding	10.1286	31.3772
ENSPPYG00000000236	protein_coding	21.2567	27.509
ENSPPYG00000000237	protein_coding	45.6044	33.8782
ENSPPYG00000000238	protein_coding	63.2036	120.736
ENSPPYG00000000239	protein_coding	53.868	56.351
ENSPPYG00000000240	protein_coding	154.788	137.81
ENSPPYG00000000241	protein_coding	78.4905	105.849
ENSPPYG00000000242	protein_coding	17.9384	17.6753
ENSPPYG00000000243	protein_coding	0	0
ENSPPYG00000000244	protein_coding	19.7771	25.724
ENSPPYG00000000245	protein_coding	24.7565	22.1838
ENSPPYG00000000246	pseudogene	4.58317	2.96491
ENSPPYG00000000247	protein_coding	0.886643	0.815861
ENSPPYG00000000248	protein_coding	43.052	3.85004
ENSPPYG00000000249	protein_coding	0	0
ENSPPYG00000000250	protein_coding	0	0
ENSPPYG00000000251	protein_coding	0.179977	0
ENSPPYG00000000252	protein_coding	28.9111	50.8538
ENSPPYG00000000253	protein_coding	2.5666	0.413645
ENSPPYG00000000255	protein_coding	40.7198	50.6937
ENSPPYG00000000256	protein_coding	0	1.37059
ENSPPYG00000000257	protein_coding	12.8713	35.7737
ENSPPYG00000000258	protein_coding	6.98791	9.4862
ENSPPYG00000000259	protein_coding	0	0.245367
ENSPPYG00000000260	protein_coding	0	0
ENSPPYG00000000261	protein_coding	0.149499	0
ENSPPYG00000000262	protein_coding	0.356131	0
ENSPPYG00000000263	pseudogene	0	0
ENSPPYG00000000264	protein_coding	2.98327	1.1266
ENSPPYG00000000265	protein_coding	58.809	38.6704
ENSPPYG00000000266	protein_coding	0	0
ENSPPYG00000000267	protein_coding	0.013146	2.09921
ENSPPYG00000000268	protein_coding	3.90687	24.6693
ENSPPYG00000000269	protein_coding	63.2317	126.224
ENSPPYG00000000270	protein_coding	0	0
ENSPPYG00000000271	protein_coding	0.197394	12.4757
ENSPPYG00000000272	protein_coding	7.82714	14.533
ENSPPYG00000000273	protein_coding	20.1836	23.019
ENSPPYG00000000274	protein_coding	0.09521	0.15511
ENSPPYG00000000275	protein_coding	0	0
ENSPPYG00000000276	protein_coding	0.10335	0.149663
ENSPPYG00000000277	protein_coding	0.676335	0.106623
ENSPPYG00000000278	protein_coding	6.86695	0.660436
ENSPPYG00000000279	protein_coding	0	0
ENSPPYG00000000280	protein_coding	0	0
ENSPPYG00000000281	protein_coding	0	0.159444
ENSPPYG00000000282	protein_coding	2.97929	12.6097
ENSPPYG00000000283	protein_coding	95.8094	86.6445
ENSPPYG00000000284	protein_coding	2.35862	2.92941
ENSPPYG00000000285	protein_coding	201.422	134.475
ENSPPYG00000000286	protein_coding	8.91435	19.099
ENSPPYG00000000287	protein_coding	0	0.065074
ENSPPYG00000000288	protein_coding	37.5546	26.9007
ENSPPYG00000000289	protein_coding	15.5334	34.3738
ENSPPYG00000000291	protein_coding	35.2494	38.9083
ENSPPYG00000000292	protein_coding	0	0.146848
ENSPPYG00000000293	protein_coding	0	0
ENSPPYG00000000294	protein_coding	1.36128	0.031622
ENSPPYG00000000295	protein_coding	0.045383	0
ENSPPYG00000000296	protein_coding	0.048894	0.405641
ENSPPYG00000000297	protein_coding	9.74132	29.5089
ENSPPYG00000000298	protein_coding	44.1613	96.8093
ENSPPYG00000000299	protein_coding	335.785	379.705
ENSPPYG00000000300	protein_coding	0	0
ENSPPYG00000000301	protein_coding	0.693328	1.17221
ENSPPYG00000000302	protein_coding	101.67	79.4929
ENSPPYG00000000303	protein_coding	4.49297	5.08725
ENSPPYG00000000304	protein_coding	6.65283	1.08819
ENSPPYG00000000305	protein_coding	0	0
ENSPPYG00000000306	protein_coding	0.013253	0
ENSPPYG00000000307	protein_coding	13.9992	7.97927
ENSPPYG00000000308	protein_coding	0.668318	4.20368
ENSPPYG00000000309	protein_coding	11.4225	7.64613
ENSPPYG00000000310	protein_coding	40.424	50.4367
ENSPPYG00000000311	protein_coding	2.26653	3.3252
ENSPPYG00000000312	protein_coding	0.007134	0
ENSPPYG00000000313	protein_coding	0.835692	0.050547
ENSPPYG00000000314	protein_coding	0.0259	0
ENSPPYG00000000315	protein_coding	72.9285	45.2516
ENSPPYG00000000316	protein_coding	34.7281	45.8521
ENSPPYG00000000317	pseudogene	3.46297	1.33295
ENSPPYG00000000318	protein_coding	84.7484	125.945
ENSPPYG00000000319	protein_coding	6.39949	1.58506
ENSPPYG00000000320	protein_coding	5.10741	0.520319
ENSPPYG00000000321	protein_coding	0	0
ENSPPYG00000000322	protein_coding	0	0
ENSPPYG00000000323	protein_coding	1.98688	0.265037
ENSPPYG00000000324	protein_coding	6.58946	0.159302
ENSPPYG00000000325	protein_coding	0	0
ENSPPYG00000000326	protein_coding	567.082	592.201
ENSPPYG00000000327	protein_coding	186.093	179.126
ENSPPYG00000000328	protein_coding	5.38229	0.088577
ENSPPYG00000000329	protein_coding	64.769	50.6383
ENSPPYG00000000330	protein_coding	0.049016	0
ENSPPYG00000000331	protein_coding	0.993365	0.107785
ENSPPYG00000000332	protein_coding	0.921009	0
ENSPPYG00000000333	protein_coding	28.0219	12.7773
ENSPPYG00000000334	protein_coding	0.168851	0
ENSPPYG00000000335	protein_coding	0.068199	0.055848
ENSPPYG00000000336	protein_coding	0	0.24903
ENSPPYG00000000337	protein_coding	0.214616	0.762303
ENSPPYG00000000338	protein_coding	0	0
ENSPPYG00000000339	protein_coding	1.27909	0.859753
ENSPPYG00000000340	protein_coding	87.6695	82.6249
ENSPPYG00000000341	protein_coding	33.3609	29.5727
ENSPPYG00000000342	protein_coding	132.345	200.253
ENSPPYG00000000343	protein_coding	70.4545	82.144
ENSPPYG00000000344	protein_coding	35.7436	76.8961
ENSPPYG00000000345	pseudogene	0	0
ENSPPYG00000000346	protein_coding	54.9954	25.3397
ENSPPYG00000000347	protein_coding	0.079104	0
ENSPPYG00000000348	protein_coding	15.2231	8.369
ENSPPYG00000000349	protein_coding	66.6768	141.392
ENSPPYG00000000350	protein_coding	0.075011	0.201826
ENSPPYG00000000351	protein_coding	50.3096	54.2237
ENSPPYG00000000352	protein_coding	64.2208	94.6207
ENSPPYG00000000353	protein_coding	0	0
ENSPPYG00000000354	protein_coding	20.729	0.193809
ENSPPYG00000000355	protein_coding	29.5108	25.1635
ENSPPYG00000000356	protein_coding	72.1829	144.364
ENSPPYG00000000357	protein_coding	0.415374	0.03833
ENSPPYG00000000358	protein_coding	1.49129	1.68729
ENSPPYG00000000359	protein_coding	8.79297	0.135229
ENSPPYG00000000361	protein_coding	252.971	352.615
ENSPPYG00000000362	protein_coding	117.252	137.579
ENSPPYG00000000363	protein_coding	52.7885	9.19051
ENSPPYG00000000364	protein_coding	0.58878	0.297749
ENSPPYG00000000365	protein_coding	46.7536	0
ENSPPYG00000000366	protein_coding	0.237821	0.063913
ENSPPYG00000000367	protein_coding	71.954	54.0316
ENSPPYG00000000368	pseudogene	0	0
ENSPPYG00000000369	protein_coding	0	0
ENSPPYG00000000370	protein_coding	0	0
ENSPPYG00000000371	protein_coding	31.6178	27.0383
ENSPPYG00000000372	protein_coding	23.659	14.9328
ENSPPYG00000000373	protein_coding	0	0.193916
ENSPPYG00000000374	protein_coding	24.5878	15.8507
ENSPPYG00000000376	protein_coding	53.4662	59.8583
ENSPPYG00000000377	protein_coding	0	0
ENSPPYG00000000378	protein_coding	1235.62	823.832
ENSPPYG00000000379	protein_coding	0	0.007771
ENSPPYG00000000380	protein_coding	64.133	220.1
ENSPPYG00000000381	protein_coding	0	0
ENSPPYG00000000382	protein_coding	0	0
ENSPPYG00000000383	protein_coding	41.31	55.128
ENSPPYG00000000384	protein_coding	0	0
ENSPPYG00000000385	protein_coding	0.201856	1.42281
ENSPPYG00000000386	protein_coding	6.1928	48.1288
ENSPPYG00000000387	protein_coding	0.011567	0.015331
ENSPPYG00000000388	protein_coding	22.1635	16.9759
ENSPPYG00000000389	protein_coding	101.491	125.175
ENSPPYG00000000390	protein_coding	0	0.053407
ENSPPYG00000000391	protein_coding	0	0.036406
ENSPPYG00000000392	protein_coding	0	0.018005
ENSPPYG00000000393	protein_coding	0	0.735979
ENSPPYG00000000394	protein_coding	30.9243	25.8513
ENSPPYG00000000395	protein_coding	0	0
ENSPPYG00000000396	protein_coding	32.018	44.4915
ENSPPYG00000000397	protein_coding	66.2596	50.9078
ENSPPYG00000000398	protein_coding	66.0458	114.348
ENSPPYG00000000399	protein_coding	344.682	14.6457
ENSPPYG00000000400	protein_coding	0	0.33088
ENSPPYG00000000401	protein_coding	37.051	23.4176
ENSPPYG00000000402	protein_coding	0.897733	0
ENSPPYG00000000403	protein_coding	0.351419	0
ENSPPYG00000000404	protein_coding	0	0
ENSPPYG00000000405	pseudogene	0.50633	0
ENSPPYG00000000406	protein_coding	0	0
ENSPPYG00000000407	protein_coding	0.813982	39.5279
ENSPPYG00000000408	protein_coding	0.419273	2.82767
ENSPPYG00000000409	protein_coding	30.4605	29.3406
ENSPPYG00000000410	protein_coding	0	0
ENSPPYG00000000411	protein_coding	130.56	144.905
ENSPPYG00000000412	protein_coding	0	0
ENSPPYG00000000413	protein_coding	2.14152	6.62811
ENSPPYG00000000414	protein_coding	130.387	221.614
ENSPPYG00000000415	protein_coding	14.9001	10.6641
ENSPPYG00000000416	protein_coding	27.985	22.3316
ENSPPYG00000000417	protein_coding	32.2463	31.8614
ENSPPYG00000000418	protein_coding	22.1019	70.3531
ENSPPYG00000000419	protein_coding	40.5388	30.9027
ENSPPYG00000000420	protein_coding	57.1133	0.07873
ENSPPYG00000000421	protein_coding	32.7735	34.5142
ENSPPYG00000000422	protein_coding	0.478067	0.690204
ENSPPYG00000000423	protein_coding	24.957	43.0304
ENSPPYG00000000424	protein_coding	0	0
ENSPPYG00000000425	protein_coding	376.57	429.254
ENSPPYG00000000426	protein_coding	115.618	128.191
ENSPPYG00000000427	protein_coding	55.2181	49.6259
ENSPPYG00000000428	protein_coding	0.377691	0
ENSPPYG00000000429	protein_coding	1.29892	0.255207
ENSPPYG00000000430	protein_coding	0.153045	0.020189
ENSPPYG00000000431	protein_coding	257.022	372.661
ENSPPYG00000000432	protein_coding	5.48588	26.3466
ENSPPYG00000000433	protein_coding	0.391317	0.338766
ENSPPYG00000000434	protein_coding	27.4024	272.981
ENSPPYG00000000435	protein_coding	7.49834	15.9863
ENSPPYG00000000436	protein_coding	0	0
ENSPPYG00000000437	protein_coding	0	0.426335
ENSPPYG00000000438	protein_coding	0	0.346775
ENSPPYG00000000439	protein_coding	0	0.452837
ENSPPYG00000000440	protein_coding	60.2295	524.496
ENSPPYG00000000441	protein_coding	0.202243	0
ENSPPYG00000000442	protein_coding	0.771815	0.113612
ENSPPYG00000000443	protein_coding	1.63991	0.453919
ENSPPYG00000000444	pseudogene	52.7103	68.9538
ENSPPYG00000000445	protein_coding	58.0866	44.9667
ENSPPYG00000000446	protein_coding	46.8919	25.1374
ENSPPYG00000000447	protein_coding	0	0
ENSPPYG00000000448	protein_coding	0.449132	0
ENSPPYG00000000449	protein_coding	30.9773	25.6603
ENSPPYG00000000450	protein_coding	56.5997	61.0007
ENSPPYG00000000451	protein_coding	0	0.067473
ENSPPYG00000000452	protein_coding	117.577	112.664
ENSPPYG00000000453	protein_coding	0.08217	0
ENSPPYG00000000454	protein_coding	56.8174	56.3248
ENSPPYG00000000455	protein_coding	42.7395	69.0734
ENSPPYG00000000456	protein_coding	5.27117	2.99118
ENSPPYG00000000458	protein_coding	67.6625	103.38
ENSPPYG00000000459	protein_coding	0.301287	0
ENSPPYG00000000460	protein_coding	0	0
ENSPPYG00000000461	protein_coding	0	0
ENSPPYG00000000462	protein_coding	0.175844	0.072741
ENSPPYG00000000463	protein_coding	34.971	56.4341
ENSPPYG00000000464	protein_coding	18.195	9.75347
ENSPPYG00000000465	protein_coding	63.9686	87.8613
ENSPPYG00000000466	protein_coding	57.4595	51.7304
ENSPPYG00000000467	protein_coding	30.9809	0.52991
ENSPPYG00000000468	protein_coding	0	0
ENSPPYG00000000469	pseudogene	0.650122	0
ENSPPYG00000000470	protein_coding	4.90766	0.099184
ENSPPYG00000000471	protein_coding	3.22992	0
ENSPPYG00000000472	protein_coding	0	0
ENSPPYG00000000473	protein_coding	0.268892	0.678964
ENSPPYG00000000474	protein_coding	0	0
ENSPPYG00000000475	protein_coding	0	0
ENSPPYG00000000476	protein_coding	0.041772	0
ENSPPYG00000000477	protein_coding	0	0.018798
ENSPPYG00000000478	protein_coding	0.019735	0.002014
ENSPPYG00000000479	protein_coding	0.217962	0.025842
ENSPPYG00000000480	protein_coding	69.0382	50.5497
ENSPPYG00000000481	protein_coding	0	0
ENSPPYG00000000482	protein_coding	0.029357	0
ENSPPYG00000000483	pseudogene	102.658	153.043
ENSPPYG00000000484	protein_coding	0.006033	0.031497
ENSPPYG00000000485	protein_coding	82.9924	100.356
ENSPPYG00000000486	protein_coding	27.2467	62.5532
ENSPPYG00000000487	protein_coding	19.5764	63.3399
ENSPPYG00000000488	pseudogene	1.9258	6.39102
ENSPPYG00000000489	protein_coding	0	0
ENSPPYG00000000490	protein_coding	52.045	57.6169
ENSPPYG00000000491	protein_coding	0	0
ENSPPYG00000000492	protein_coding	15.8428	12.2143
ENSPPYG00000000493	protein_coding	35.4312	29.9806
ENSPPYG00000000494	protein_coding	16.066	20.3442
ENSPPYG00000000495	protein_coding	14.8317	24.7193
ENSPPYG00000000496	protein_coding	0.050771	0.583078
ENSPPYG00000000497	protein_coding	0	0
ENSPPYG00000000498	protein_coding	89.1526	255.032
ENSPPYG00000000499	pseudogene	1.38091	1.4652
ENSPPYG00000000500	protein_coding	27.8484	830.288
ENSPPYG00000000501	protein_coding	0	0.349625
ENSPPYG00000000502	protein_coding	0	0.362516
ENSPPYG00000000503	protein_coding	0	0.147906
ENSPPYG00000000504	protein_coding	30.4506	21.7928
ENSPPYG00000000505	protein_coding	0	0
ENSPPYG00000000506	protein_coding	46.7056	44.9586
ENSPPYG00000000507	protein_coding	0.364528	0.298787
ENSPPYG00000000508	protein_coding	0.113877	0
ENSPPYG00000000509	protein_coding	41.557	59.3579
ENSPPYG00000000510	protein_coding	0	0
ENSPPYG00000000511	protein_coding	16.4918	11.3504
ENSPPYG00000000512	protein_coding	0	0
ENSPPYG00000000513	protein_coding	137.812	143.374
ENSPPYG00000000514	protein_coding	5.41304	2.89407
ENSPPYG00000000515	protein_coding	0.126687	0
ENSPPYG00000000516	protein_coding	0	0
ENSPPYG00000000517	protein_coding	0	0
ENSPPYG00000000518	protein_coding	0	0
ENSPPYG00000000519	protein_coding	0	0
ENSPPYG00000000520	protein_coding	0	0
ENSPPYG00000000521	protein_coding	5.13877	0
ENSPPYG00000000522	protein_coding	10.5114	9.92315
ENSPPYG00000000523	protein_coding	0	0
ENSPPYG00000000524	protein_coding	49.1293	44.3908
ENSPPYG00000000525	protein_coding	18.4786	18.9072
ENSPPYG00000000526	protein_coding	39.1559	66.3788
ENSPPYG00000000527	protein_coding	19.2131	18.2427
ENSPPYG00000000528	protein_coding	0	0
ENSPPYG00000000529	protein_coding	0.36844	4.67069
ENSPPYG00000000530	protein_coding	0	0.035647
ENSPPYG00000000531	protein_coding	0	0.599001
ENSPPYG00000000532	protein_coding	10.6502	8.75637
ENSPPYG00000000533	protein_coding	1.67206	3.00765
ENSPPYG00000000534	protein_coding	12.7848	18.0901
ENSPPYG00000000535	protein_coding	22.9873	22.7458
ENSPPYG00000000536	protein_coding	2.07471	15.0541
ENSPPYG00000000537	protein_coding	0	0.226213
ENSPPYG00000000538	protein_coding	795.78	1.74735
ENSPPYG00000000539	protein_coding	484.947	3.52317
ENSPPYG00000000540	protein_coding	0.248997	0.323305
ENSPPYG00000000541	protein_coding	37.0474	37.9959
ENSPPYG00000000542	protein_coding	3.7811	1.72288
ENSPPYG00000000543	protein_coding	53.0362	60.2866
ENSPPYG00000000544	protein_coding	0.201976	2.82891
ENSPPYG00000000545	protein_coding	105.033	79.1212
ENSPPYG00000000546	protein_coding	38.0159	32.6664
ENSPPYG00000000547	protein_coding	0	0.007721
ENSPPYG00000000548	protein_coding	37.2524	24.4261
ENSPPYG00000000549	protein_coding	54.0224	213.132
ENSPPYG00000000550	protein_coding	15.1003	24.273
ENSPPYG00000000551	protein_coding	0.51508	0.509274
ENSPPYG00000000552	protein_coding	39.174	21.7304
ENSPPYG00000000553	protein_coding	1.49991	1.45105
ENSPPYG00000000554	protein_coding	0	0.340064
ENSPPYG00000000555	protein_coding	0.871736	0.806808
ENSPPYG00000000556	protein_coding	10.8966	11.6418
ENSPPYG00000000557	protein_coding	36.6545	26.428
ENSPPYG00000000558	protein_coding	37.8533	72.1066
ENSPPYG00000000559	protein_coding	0	0
ENSPPYG00000000560	protein_coding	0.773764	1.60054
ENSPPYG00000000561	protein_coding	22.9072	84.2522
ENSPPYG00000000562	protein_coding	2.01198	6.54931
ENSPPYG00000000563	protein_coding	75.7459	100.532
ENSPPYG00000000564	pseudogene	0.072879	0
ENSPPYG00000000565	protein_coding	61.0837	78.6199
ENSPPYG00000000566	protein_coding	0	0
ENSPPYG00000000567	protein_coding	0	0
ENSPPYG00000000568	protein_coding	146.533	85.589
ENSPPYG00000000569	protein_coding	115.225	107.64
ENSPPYG00000000570	protein_coding	0.175516	0
ENSPPYG00000000571	protein_coding	2.62431	0.043568
ENSPPYG00000000572	protein_coding	6.40055	3.07182
ENSPPYG00000000573	pseudogene	1.61677	0.887096
ENSPPYG00000000574	protein_coding	65.3905	113.275
ENSPPYG00000000575	protein_coding	1.05679	0
ENSPPYG00000000576	protein_coding	29.7391	0
ENSPPYG00000000577	protein_coding	0	0
ENSPPYG00000000578	protein_coding	21.2758	52.3303
ENSPPYG00000000579	protein_coding	2.74644	3.92518
ENSPPYG00000000580	protein_coding	3.63674	3.40902
ENSPPYG00000000581	protein_coding	74.4757	145.02
ENSPPYG00000000582	protein_coding	60.0486	90.9989
ENSPPYG00000000583	protein_coding	0.461151	0
ENSPPYG00000000584	protein_coding	4.06796	0
ENSPPYG00000000585	protein_coding	2.48534	0.314172
ENSPPYG00000000586	protein_coding	0	0
ENSPPYG00000000588	protein_coding	0	0
ENSPPYG00000000589	protein_coding	37.5502	27.989
ENSPPYG00000000590	protein_coding	87.4769	112.665
ENSPPYG00000000591	protein_coding	0.191757	0.877384
ENSPPYG00000000592	protein_coding	19.8724	5.70157
ENSPPYG00000000593	protein_coding	6.3275	0.671076
ENSPPYG00000000594	protein_coding	0	0.118694
ENSPPYG00000000595	protein_coding	0.237115	2.03687
ENSPPYG00000000596	protein_coding	0	0
ENSPPYG00000000597	protein_coding	0	0.130589
ENSPPYG00000000598	protein_coding	108.672	72.8727
ENSPPYG00000000599	protein_coding	5.78351	0.836094
ENSPPYG00000000600	protein_coding	8.25684	4.4982
ENSPPYG00000000601	protein_coding	0	0
ENSPPYG00000000602	protein_coding	0.223952	0.0881
ENSPPYG00000000603	protein_coding	22.898	28.0506
ENSPPYG00000000604	protein_coding	0.850931	0.263307
ENSPPYG00000000605	protein_coding	206.917	137.125
ENSPPYG00000000606	protein_coding	0	0.082879
ENSPPYG00000000607	protein_coding	40.074	41.9851
ENSPPYG00000000608	protein_coding	11.6553	9.51876
ENSPPYG00000000609	protein_coding	24.9055	24.5789
ENSPPYG00000000610	protein_coding	290.352	255.268
ENSPPYG00000000611	pseudogene	0	0
ENSPPYG00000000612	protein_coding	25.6282	29.3688
ENSPPYG00000000613	protein_coding	13.4151	15.8169
ENSPPYG00000000614	protein_coding	139.171	207.515
ENSPPYG00000000615	protein_coding	9.06374	12.2776
ENSPPYG00000000616	protein_coding	5.73282	8.77528
ENSPPYG00000000617	protein_coding	174.808	199.74
ENSPPYG00000000618	pseudogene	0	0
ENSPPYG00000000619	protein_coding	106.995	105.5
ENSPPYG00000000620	protein_coding	44.803	26.3378
ENSPPYG00000000621	protein_coding	96.2704	71.179
ENSPPYG00000000622	protein_coding	0.117113	0
ENSPPYG00000000623	protein_coding	0.231843	0
ENSPPYG00000000624	protein_coding	14.7598	0.097692
ENSPPYG00000000625	protein_coding	56.1782	2.266
ENSPPYG00000000626	protein_coding	91.4668	70.1176
ENSPPYG00000000627	protein_coding	350.702	70.208
ENSPPYG00000000628	protein_coding	16.0929	373.215
ENSPPYG00000000629	protein_coding	1.58597	2.55865
ENSPPYG00000000630	protein_coding	22.7309	29.7433
ENSPPYG00000000631	protein_coding	1.66251	0.094485
ENSPPYG00000000632	protein_coding	0	0
ENSPPYG00000000633	protein_coding	45.636	32.0508
ENSPPYG00000000634	protein_coding	162.78	150.65
ENSPPYG00000000635	protein_coding	18.2741	14.7764
ENSPPYG00000000636	protein_coding	55.8935	84.4143
ENSPPYG00000000637	protein_coding	125.326	104.776
ENSPPYG00000000638	protein_coding	45.7836	66.5233
ENSPPYG00000000639	protein_coding	0.057342	0
ENSPPYG00000000640	protein_coding	0	0
ENSPPYG00000000641	protein_coding	0.734567	0
ENSPPYG00000000642	protein_coding	24.6307	47.6472
ENSPPYG00000000643	protein_coding	0.024511	0.117299
ENSPPYG00000000644	protein_coding	0	0
ENSPPYG00000000645	protein_coding	15.5402	10.7134
ENSPPYG00000000646	protein_coding	0	0.306061
ENSPPYG00000000647	protein_coding	0.127239	0.919178
ENSPPYG00000000648	protein_coding	541.96	942.454
ENSPPYG00000000649	protein_coding	1.44785	1.76956
ENSPPYG00000000650	protein_coding	0.558008	2.28557
ENSPPYG00000000651	protein_coding	0	0.376322
ENSPPYG00000000652	protein_coding	0.136143	1.45604
ENSPPYG00000000653	protein_coding	0	0
ENSPPYG00000000654	protein_coding	3.5833	5.06001
ENSPPYG00000000655	protein_coding	0	0
ENSPPYG00000000656	pseudogene	0	0
ENSPPYG00000000657	protein_coding	0	0
ENSPPYG00000000658	protein_coding	0	0
ENSPPYG00000000659	protein_coding	0	0
ENSPPYG00000000660	protein_coding	0	0
ENSPPYG00000000661	protein_coding	0	0
ENSPPYG00000000662	protein_coding	0.097204	0.159544
ENSPPYG00000000663	protein_coding	0.087025	0.430467
ENSPPYG00000000664	protein_coding	87.66	148.428
ENSPPYG00000000665	protein_coding	179.191	259.417
ENSPPYG00000000666	protein_coding	0.28982	0.245505
ENSPPYG00000000667	protein_coding	0.41486	0
ENSPPYG00000000668	protein_coding	0	0
ENSPPYG00000000669	protein_coding	0	0
ENSPPYG00000000670	protein_coding	0	0
ENSPPYG00000000671	protein_coding	0.069522	0
ENSPPYG00000000672	protein_coding	0	0
ENSPPYG00000000673	protein_coding	0	0
ENSPPYG00000000674	pseudogene	0	0
ENSPPYG00000000675	protein_coding	0	0
ENSPPYG00000000676	protein_coding	0	0
ENSPPYG00000000677	protein_coding	0	0
ENSPPYG00000000678	protein_coding	0	0
ENSPPYG00000000679	protein_coding	0	0
ENSPPYG00000000680	protein_coding	0.05392	0.153376
ENSPPYG00000000681	protein_coding	0	0
ENSPPYG00000000682	protein_coding	0.331051	0.087304
ENSPPYG00000000683	protein_coding	0	0
ENSPPYG00000000684	protein_coding	0	0.033851
ENSPPYG00000000685	protein_coding	5.07453	12.21
ENSPPYG00000000686	protein_coding	0.071688	0.065867
ENSPPYG00000000687	protein_coding	0	0
ENSPPYG00000000688	protein_coding	0	0.017255
ENSPPYG00000000689	protein_coding	18.9238	0
ENSPPYG00000000690	protein_coding	133.979	0.682777
ENSPPYG00000000691	protein_coding	22.5371	134.988
ENSPPYG00000000692	protein_coding	45.0551	2.80169
ENSPPYG00000000693	protein_coding	33.2099	25.062
ENSPPYG00000000694	protein_coding	0	0
ENSPPYG00000000695	protein_coding	20.367	4.40054
ENSPPYG00000000696	protein_coding	0.107569	0.477263
ENSPPYG00000000697	protein_coding	0.073772	0.256352
ENSPPYG00000000698	protein_coding	0.317271	0.557198
ENSPPYG00000000699	protein_coding	0.015876	0.004919
ENSPPYG00000000700	protein_coding	0.832885	0.315836
ENSPPYG00000000701	protein_coding	57.0386	13.3325
ENSPPYG00000000702	protein_coding	67.7406	95.9515
ENSPPYG00000000703	protein_coding	392.139	517.734
ENSPPYG00000000704	protein_coding	63.4561	57.8279
ENSPPYG00000000705	protein_coding	13.296	10.7594
ENSPPYG00000000706	protein_coding	31.7286	63.304
ENSPPYG00000000707	protein_coding	0.188095	0.121431
ENSPPYG00000000708	protein_coding	1.27612	0.043195
ENSPPYG00000000709	protein_coding	0	0.064142
ENSPPYG00000000710	protein_coding	0.021207	0.043344
ENSPPYG00000000711	protein_coding	38.9502	93.5102
ENSPPYG00000000712	protein_coding	3.15503	1.19943
ENSPPYG00000000713	protein_coding	158.971	159.586
ENSPPYG00000000714	protein_coding	0	0
ENSPPYG00000000715	protein_coding	20.3936	27.4318
ENSPPYG00000000716	protein_coding	29.6091	57.9272
ENSPPYG00000000717	protein_coding	0.0655	0.040857
ENSPPYG00000000718	protein_coding	0	0
ENSPPYG00000000719	protein_coding	0.960529	0
ENSPPYG00000000720	protein_coding	281.867	366.26
ENSPPYG00000000721	protein_coding	48.3484	21.282
ENSPPYG00000000722	protein_coding	11.4807	12.8022
ENSPPYG00000000723	protein_coding	64.4231	111.17
ENSPPYG00000000724	protein_coding	1.52965	1.88697
ENSPPYG00000000725	protein_coding	36.5763	61.4567
ENSPPYG00000000726	protein_coding	29.0666	64.3475
ENSPPYG00000000727	protein_coding	9.63617	61.5836
ENSPPYG00000000728	protein_coding	72.4293	1372.91
ENSPPYG00000000729	protein_coding	8.9167	18.8336
ENSPPYG00000000730	protein_coding	0	0.044908
ENSPPYG00000000731	protein_coding	169.47	159.107
ENSPPYG00000000732	protein_coding	35.3425	60.4847
ENSPPYG00000000733	protein_coding	228.003	155.968
ENSPPYG00000000734	protein_coding	94.2363	113.867
ENSPPYG00000000735	protein_coding	0.265612	0.196738
ENSPPYG00000000736	protein_coding	69.1408	67.6397
ENSPPYG00000000737	protein_coding	29.0018	20.5913
ENSPPYG00000000738	protein_coding	4.65034	39.1525
ENSPPYG00000000739	protein_coding	48.8777	56.1216
ENSPPYG00000000740	protein_coding	8.868	10.5924
ENSPPYG00000000741	protein_coding	4.59775	5.24032
ENSPPYG00000000742	protein_coding	158.648	165.982
ENSPPYG00000000743	protein_coding	72.0602	72.3256
ENSPPYG00000000744	protein_coding	45.9831	23.0226
ENSPPYG00000000745	protein_coding	6.79088	12.4663
ENSPPYG00000000746	protein_coding	10.8022	2.45092
ENSPPYG00000000747	protein_coding	293.214	620.984
ENSPPYG00000000748	protein_coding	123.907	88.7716
ENSPPYG00000000749	protein_coding	68.7076	111.266
ENSPPYG00000000750	protein_coding	35.325	10.9758
ENSPPYG00000000751	protein_coding	28.0218	19.1736
ENSPPYG00000000752	protein_coding	55.6791	90.3055
ENSPPYG00000000753	protein_coding	10.1058	4.18439
ENSPPYG00000000754	protein_coding	4.60224	14.3417
ENSPPYG00000000755	protein_coding	1.60132	7.57669
ENSPPYG00000000756	protein_coding	261.644	278.986
ENSPPYG00000000757	protein_coding	76.3728	53.4362
ENSPPYG00000000758	protein_coding	77.5703	117.191
ENSPPYG00000000759	protein_coding	4.82653	0.994689
ENSPPYG00000000760	protein_coding	8.194	4.9496
ENSPPYG00000000761	protein_coding	15.6194	3.09539
ENSPPYG00000000762	protein_coding	19.4352	15.1113
ENSPPYG00000000763	protein_coding	0.155506	0.147271
ENSPPYG00000000764	protein_coding	0.816009	0.138188
ENSPPYG00000000765	protein_coding	37.8486	32.8412
ENSPPYG00000000766	protein_coding	0.86823	0.845688
ENSPPYG00000000767	protein_coding	65.6861	84.8854
ENSPPYG00000000768	protein_coding	163.389	226.265
ENSPPYG00000000769	protein_coding	108.118	101.292
ENSPPYG00000000770	protein_coding	35.082	27.8517
ENSPPYG00000000771	protein_coding	105.798	46.8811
ENSPPYG00000000772	protein_coding	22.87	21.5154
ENSPPYG00000000773	pseudogene	0	0
ENSPPYG00000000774	protein_coding	35.6008	0.732089
ENSPPYG00000000775	protein_coding	0	0
ENSPPYG00000000776	protein_coding	198.142	251.2
ENSPPYG00000000777	protein_coding	0	0
ENSPPYG00000000778	protein_coding	58.5102	87.9362
ENSPPYG00000000779	protein_coding	0	0
ENSPPYG00000000780	protein_coding	0	0.476865
ENSPPYG00000000781	protein_coding	14.8469	6.55074
ENSPPYG00000000782	protein_coding	0	0
ENSPPYG00000000783	protein_coding	315.731	324.412
ENSPPYG00000000784	protein_coding	67.96	81.8479
ENSPPYG00000000785	protein_coding	164.38	148.056
ENSPPYG00000000786	protein_coding	0.81409	1.02985
ENSPPYG00000000787	protein_coding	456.047	546.624
ENSPPYG00000000788	protein_coding	0.060888	0.088117
ENSPPYG00000000789	protein_coding	988.533	558.529
ENSPPYG00000000790	protein_coding	6.62827	103.666
ENSPPYG00000000791	protein_coding	158.291	260.568
ENSPPYG00000000792	protein_coding	40.7912	25.4517
ENSPPYG00000000793	protein_coding	85.424	116.348
ENSPPYG00000000794	protein_coding	37.0337	58.5812
ENSPPYG00000000795	protein_coding	32.934	28.4272
ENSPPYG00000000796	protein_coding	2.44219	2.32519
ENSPPYG00000000797	protein_coding	90.4542	82.8045
ENSPPYG00000000798	pseudogene	0.419094	0.020055
ENSPPYG00000000799	protein_coding	0.089576	0.091463
ENSPPYG00000000800	protein_coding	322.451	407.091
ENSPPYG00000000801	protein_coding	37.0169	27.363
ENSPPYG00000000802	protein_coding	40.3408	51.8265
ENSPPYG00000000803	protein_coding	217.082	304.675
ENSPPYG00000000804	protein_coding	3.04656	8.68946
ENSPPYG00000000805	protein_coding	1.51409	1.10322
ENSPPYG00000000806	protein_coding	0	0.042018
ENSPPYG00000000807	protein_coding	0	310.574
ENSPPYG00000000808	protein_coding	82.6393	1275.08
ENSPPYG00000000809	protein_coding	0	8.08534
ENSPPYG00000000810	protein_coding	27.6848	2231.88
ENSPPYG00000000811	protein_coding	0	0
ENSPPYG00000000812	protein_coding	0	0
ENSPPYG00000000813	protein_coding	0	0
ENSPPYG00000000814	protein_coding	0	0
ENSPPYG00000000815	protein_coding	0	0
ENSPPYG00000000816	protein_coding	0	0
ENSPPYG00000000817	protein_coding	0	0
ENSPPYG00000000818	protein_coding	0	0
ENSPPYG00000000819	protein_coding	0	0
ENSPPYG00000000820	protein_coding	0	0
ENSPPYG00000000821	protein_coding	0	0
ENSPPYG00000000822	protein_coding	0	0
ENSPPYG00000000823	protein_coding	0	0
ENSPPYG00000000824	protein_coding	0	0
ENSPPYG00000000825	protein_coding	0	0
ENSPPYG00000000826	protein_coding	0	0
ENSPPYG00000000827	protein_coding	0	0
ENSPPYG00000000828	protein_coding	4.06389	0
ENSPPYG00000000829	protein_coding	0.284034	0
ENSPPYG00000000830	protein_coding	1.6858	1.23377
ENSPPYG00000000831	protein_coding	0.288492	0.099151
ENSPPYG00000000832	protein_coding	0	0
ENSPPYG00000000833	protein_coding	0	0
ENSPPYG00000000834	protein_coding	0	0
ENSPPYG00000000835	protein_coding	0	0
ENSPPYG00000000836	protein_coding	0	0
ENSPPYG00000000837	protein_coding	0	0
ENSPPYG00000000838	protein_coding	0	0
ENSPPYG00000000839	protein_coding	0	0
ENSPPYG00000000840	protein_coding	0	0
ENSPPYG00000000841	protein_coding	0.29827	0
ENSPPYG00000000842	protein_coding	0	0
ENSPPYG00000000843	protein_coding	0	0
ENSPPYG00000000844	protein_coding	0	0
ENSPPYG00000000845	protein_coding	0	0
ENSPPYG00000000846	protein_coding	0	0
ENSPPYG00000000847	protein_coding	0	0
ENSPPYG00000000848	protein_coding	249.762	883.029
ENSPPYG00000000849	protein_coding	0.13352	0
ENSPPYG00000000850	protein_coding	17.1024	142.216
ENSPPYG00000000851	protein_coding	51.3744	67.3514
ENSPPYG00000000852	protein_coding	0	0
ENSPPYG00000000853	protein_coding	0	0.112255
ENSPPYG00000000854	protein_coding	0	0.021984
ENSPPYG00000000855	protein_coding	0.490395	6.15896
ENSPPYG00000000856	protein_coding	0.367914	2.32743
ENSPPYG00000000857	protein_coding	97.7705	128.751
ENSPPYG00000000858	protein_coding	0.069812	0.4566
ENSPPYG00000000859	protein_coding	0	0
ENSPPYG00000000860	protein_coding	19.1323	32.4264
ENSPPYG00000000861	protein_coding	18.1401	11.3372
ENSPPYG00000000862	protein_coding	21.0145	6.69652
ENSPPYG00000000863	pseudogene	898.291	571.425
ENSPPYG00000000864	protein_coding	61.327	41.5821
ENSPPYG00000000865	protein_coding	329.982	408.794
ENSPPYG00000000866	protein_coding	0	0.023875
ENSPPYG00000000867	protein_coding	115.515	167.495
ENSPPYG00000000868	protein_coding	59.6402	64.6001
ENSPPYG00000000869	protein_coding	16.4441	13.1881
ENSPPYG00000000870	protein_coding	6.39921	5.31044
ENSPPYG00000000871	protein_coding	493.918	474.862
ENSPPYG00000000872	protein_coding	81.3767	125.343
ENSPPYG00000000873	protein_coding	48.0933	53.8788
ENSPPYG00000000874	protein_coding	59.0441	76.7113
ENSPPYG00000000875	protein_coding	35.4753	22.8462
ENSPPYG00000000876	protein_coding	28.4888	39.5706
ENSPPYG00000000877	protein_coding	0.704737	0.60063
ENSPPYG00000000878	protein_coding	17.2551	12.3872
ENSPPYG00000000879	protein_coding	47.9403	76.7493
ENSPPYG00000000880	protein_coding	211.398	469.009
ENSPPYG00000000881	protein_coding	4.39187	2.48191
ENSPPYG00000000882	protein_coding	1.11654	1.11412
ENSPPYG00000000883	protein_coding	18.9931	24.9052
ENSPPYG00000000884	protein_coding	12.9194	7.96633
ENSPPYG00000000885	protein_coding	2.47877	0.732346
ENSPPYG00000000886	protein_coding	143.881	186.638
ENSPPYG00000000887	protein_coding	33.9793	21.5259
ENSPPYG00000000888	protein_coding	87.5803	55.5987
ENSPPYG00000000889	protein_coding	2.77443	1.81168
ENSPPYG00000000890	protein_coding	67.4558	50.9677
ENSPPYG00000000891	protein_coding	0	0.032206
ENSPPYG00000000892	protein_coding	25.0155	16.3374
ENSPPYG00000000893	protein_coding	267.426	388.355
ENSPPYG00000000894	protein_coding	200.349	280.466
ENSPPYG00000000896	protein_coding	0.038148	0.117639
ENSPPYG00000000897	protein_coding	3.55283	2.9274
ENSPPYG00000000898	protein_coding	61.405	59.2617
ENSPPYG00000000899	protein_coding	26.5994	24.4115
ENSPPYG00000000900	protein_coding	49.2307	84.6116
ENSPPYG00000000901	protein_coding	0	0
ENSPPYG00000000902	pseudogene	0	0
ENSPPYG00000000903	protein_coding	5.87999	5.65135
ENSPPYG00000000904	protein_coding	1.0589	1.00149
ENSPPYG00000000905	protein_coding	146.397	141.139
ENSPPYG00000000906	protein_coding	0.146981	0
ENSPPYG00000000907	protein_coding	128.925	159.5
ENSPPYG00000000908	protein_coding	80.856	96.5824
ENSPPYG00000000909	protein_coding	63.4198	61.1113
ENSPPYG00000000910	protein_coding	37.912	40.9214
ENSPPYG00000000911	protein_coding	1.19307	0.963156
ENSPPYG00000000912	protein_coding	60.3168	85.2002
ENSPPYG00000000913	protein_coding	3.24273	0.107199
ENSPPYG00000000914	protein_coding	91.6277	172.814
ENSPPYG00000000915	protein_coding	324.344	374.047
ENSPPYG00000000916	protein_coding	788.335	1110.67
ENSPPYG00000000917	protein_coding	267.357	331.86
ENSPPYG00000000918	protein_coding	219.705	573.273
ENSPPYG00000000919	pseudogene	7.22417	3.42827
ENSPPYG00000000920	protein_coding	1499.5	1392.14
ENSPPYG00000000921	protein_coding	1189.86	1637.4
ENSPPYG00000000922	protein_coding	1674.85	2141.57
ENSPPYG00000000923	protein_coding	3.77456	1.40077
ENSPPYG00000000924	protein_coding	0	0
ENSPPYG00000000925	protein_coding	0	0
ENSPPYG00000000926	protein_coding	69.2477	83.6569
ENSPPYG00000000927	pseudogene	10.9017	7.63207
ENSPPYG00000000928	protein_coding	38.9287	31.5322
ENSPPYG00000000929	protein_coding	93.8532	135.85
ENSPPYG00000000930	protein_coding	0.816782	0.660712
ENSPPYG00000000931	protein_coding	28.4488	36.9364
ENSPPYG00000000932	protein_coding	0.425148	0.657837
ENSPPYG00000000933	protein_coding	0	0
ENSPPYG00000000934	protein_coding	12.2876	13.0297
ENSPPYG00000000935	protein_coding	20.0799	18.5173
ENSPPYG00000000936	protein_coding	34.9094	31.7307
ENSPPYG00000000937	protein_coding	92.6576	80.1662
ENSPPYG00000000938	protein_coding	0.091851	0.278412
ENSPPYG00000000939	protein_coding	2.47518	1.01623
ENSPPYG00000000940	protein_coding	58.3544	56.9891
ENSPPYG00000000941	protein_coding	0	0
ENSPPYG00000000942	protein_coding	0	0
ENSPPYG00000000943	protein_coding	19.9735	9.0467
ENSPPYG00000000944	protein_coding	16.4417	19.1358
ENSPPYG00000000945	protein_coding	0.118678	0
ENSPPYG00000000946	protein_coding	83.6068	49.3697
ENSPPYG00000000947	protein_coding	21.1738	12.6077
ENSPPYG00000000948	protein_coding	38.7196	11.1535
ENSPPYG00000000949	protein_coding	0.374098	0
ENSPPYG00000000950	protein_coding	0	0
ENSPPYG00000000951	protein_coding	0	0
ENSPPYG00000000952	protein_coding	11.0536	7.67659
ENSPPYG00000000953	protein_coding	0	0.017194
ENSPPYG00000000954	protein_coding	0	0
ENSPPYG00000000955	protein_coding	8.96183	7.38683
ENSPPYG00000000956	protein_coding	0	0
ENSPPYG00000000957	protein_coding	65.9288	62.5289
ENSPPYG00000000958	protein_coding	1.70509	53.1638
ENSPPYG00000000959	protein_coding	0	0
ENSPPYG00000000960	protein_coding	0	0
ENSPPYG00000000961	protein_coding	0.800779	0
ENSPPYG00000000962	protein_coding	181.051	191.471
ENSPPYG00000000963	protein_coding	6.49197	2.11908
ENSPPYG00000000964	protein_coding	0	0
ENSPPYG00000000965	protein_coding	0	0
ENSPPYG00000000966	protein_coding	0	0.228216
ENSPPYG00000000967	protein_coding	27.9565	21.3981
ENSPPYG00000000968	protein_coding	0.028434	0
ENSPPYG00000000969	protein_coding	0	0
ENSPPYG00000000970	protein_coding	120.164	165.458
ENSPPYG00000000971	protein_coding	30.9401	25.5824
ENSPPYG00000000972	protein_coding	27.4445	1.55024
ENSPPYG00000000973	protein_coding	105.562	26.3883
ENSPPYG00000000974	protein_coding	0	0
ENSPPYG00000000975	protein_coding	2.93849	1.41436
ENSPPYG00000000976	protein_coding	76.8053	73.7033
ENSPPYG00000000977	protein_coding	1.36007	0.112228
ENSPPYG00000000978	protein_coding	23.5293	0.233485
ENSPPYG00000000979	protein_coding	0	0
ENSPPYG00000000980	protein_coding	0	0
ENSPPYG00000000981	protein_coding	4.52595	4.17364
ENSPPYG00000000982	protein_coding	115.722	230.628
ENSPPYG00000000983	pseudogene	20.6145	32.7758
ENSPPYG00000000984	pseudogene	2.34816	1.78974
ENSPPYG00000000985	protein_coding	161.876	180.961
ENSPPYG00000000986	protein_coding	0.717511	0
ENSPPYG00000000987	protein_coding	4.48361	1.74683
ENSPPYG00000000988	protein_coding	0	0.155481
ENSPPYG00000000989	protein_coding	0.09793	0
ENSPPYG00000000990	protein_coding	25.4573	6.73143
ENSPPYG00000000991	protein_coding	0.075123	0.326092
ENSPPYG00000000992	protein_coding	16.4187	0.341158
ENSPPYG00000000993	protein_coding	0	0
ENSPPYG00000000994	protein_coding	0	0
ENSPPYG00000000995	protein_coding	39.9512	30.4083
ENSPPYG00000000996	protein_coding	691.402	438.795
ENSPPYG00000000997	protein_coding	126.392	145.35
ENSPPYG00000000998	protein_coding	0.488728	0
ENSPPYG00000000999	protein_coding	3.18353	1.71874
ENSPPYG00000001000	protein_coding	65.2391	122.841
ENSPPYG00000001001	protein_coding	53.5247	43.9423
ENSPPYG00000001002	protein_coding	0	0
ENSPPYG00000001003	protein_coding	0.126056	0.234151
ENSPPYG00000001004	protein_coding	59.0376	30.7992
ENSPPYG00000001005	protein_coding	17.3792	32.7809
ENSPPYG00000001006	protein_coding	18.8042	34.7779
ENSPPYG00000001007	protein_coding	0.66306	1.19256
ENSPPYG00000001008	protein_coding	51.9699	20.8808
ENSPPYG00000001009	protein_coding	42.3585	40.9065
ENSPPYG00000001010	protein_coding	24.4214	23.6856
ENSPPYG00000001011	protein_coding	4.51908	2.42626
ENSPPYG00000001012	protein_coding	19.073	13.132
ENSPPYG00000001013	protein_coding	23.1273	14.41
ENSPPYG00000001014	protein_coding	86.436	123.087
ENSPPYG00000001015	protein_coding	0	0
ENSPPYG00000001016	pseudogene	0	0.018007
ENSPPYG00000001017	protein_coding	0	0
ENSPPYG00000001018	protein_coding	2.39316	0.683027
ENSPPYG00000001019	protein_coding	151.858	63.6362
ENSPPYG00000001020	protein_coding	110.412	112.434
ENSPPYG00000001021	protein_coding	267.967	292.587
ENSPPYG00000001022	protein_coding	5.54344	4.58836
ENSPPYG00000001023	protein_coding	0.046212	0
ENSPPYG00000001024	protein_coding	13.2142	20.7353
ENSPPYG00000001025	protein_coding	0.287429	1.29908
ENSPPYG00000001026	protein_coding	50.6025	70.6553
ENSPPYG00000001027	protein_coding	18.8101	13.5263
ENSPPYG00000001028	protein_coding	111.462	85.8493
ENSPPYG00000001030	protein_coding	0.204445	0.157877
ENSPPYG00000001031	protein_coding	1.55986	1.70107
ENSPPYG00000001032	protein_coding	263.407	211.885
ENSPPYG00000001033	protein_coding	47.7597	62.4284
ENSPPYG00000001034	protein_coding	7.29608	6.0666
ENSPPYG00000001035	protein_coding	8.89586	7.94513
ENSPPYG00000001036	protein_coding	0.074921	0.063849
ENSPPYG00000001037	protein_coding	0	0.033856
ENSPPYG00000001038	protein_coding	0.876601	2.70727
ENSPPYG00000001039	protein_coding	86.5185	20.4061
ENSPPYG00000001040	protein_coding	33.1981	26.7508
ENSPPYG00000001041	protein_coding	101.375	48.1438
ENSPPYG00000001042	protein_coding	24.6924	19.1427
ENSPPYG00000001043	protein_coding	179.974	233.606
ENSPPYG00000001044	protein_coding	0	0
ENSPPYG00000001045	protein_coding	4.01968	48.6918
ENSPPYG00000001046	protein_coding	0	1.11267
ENSPPYG00000001047	protein_coding	0	0.012404
ENSPPYG00000001048	protein_coding	0	0
ENSPPYG00000001049	protein_coding	9.75822	12.4249
ENSPPYG00000001050	protein_coding	0.025391	0.034584
ENSPPYG00000001051	protein_coding	96.5647	109.647
ENSPPYG00000001052	protein_coding	0	0
ENSPPYG00000001053	protein_coding	0.14925	0.071043
ENSPPYG00000001054	protein_coding	0.093396	0
ENSPPYG00000001055	protein_coding	0	0
ENSPPYG00000001056	pseudogene	0	0.169705
ENSPPYG00000001057	protein_coding	38.8344	51.7173
ENSPPYG00000001058	protein_coding	98.3114	74.5834
ENSPPYG00000001059	protein_coding	6.22302	27.8572
ENSPPYG00000001060	protein_coding	0	0
ENSPPYG00000001061	protein_coding	0	0
ENSPPYG00000001062	protein_coding	0	0
ENSPPYG00000001063	pseudogene	0	0.108861
ENSPPYG00000001064	protein_coding	0.811978	6.38379
ENSPPYG00000001065	protein_coding	7.80895	5.10863
ENSPPYG00000001066	protein_coding	29.7713	10.5945
ENSPPYG00000001067	protein_coding	38.6193	80.682
ENSPPYG00000001068	protein_coding	0	0.031506
ENSPPYG00000001069	protein_coding	185.653	245.131
ENSPPYG00000001070	protein_coding	0.292063	0
ENSPPYG00000001071	protein_coding	2.61079	2.62919
ENSPPYG00000001072	protein_coding	7.8574	6.22576
ENSPPYG00000001073	protein_coding	10.1943	11.7965
ENSPPYG00000001074	protein_coding	1.41269	1.11456
ENSPPYG00000001075	protein_coding	298.844	452.648
ENSPPYG00000001076	protein_coding	2.78142	0.034316
ENSPPYG00000001077	protein_coding	0	0
ENSPPYG00000001078	protein_coding	8.76994	3.2263
ENSPPYG00000001079	protein_coding	1.96214	0.789157
ENSPPYG00000001080	protein_coding	202.969	232.087
ENSPPYG00000001081	protein_coding	0.754975	0.121983
ENSPPYG00000001082	protein_coding	0	0
ENSPPYG00000001083	protein_coding	30.9354	21.8918
ENSPPYG00000001084	protein_coding	27.4194	55.0457
ENSPPYG00000001085	protein_coding	22.7311	33.7424
ENSPPYG00000001086	protein_coding	27.1438	16.2133
ENSPPYG00000001087	protein_coding	36.6583	27.166
ENSPPYG00000001088	protein_coding	0	0.159537
ENSPPYG00000001089	protein_coding	0	0.088806
ENSPPYG00000001090	protein_coding	40.4064	61.6675
ENSPPYG00000001091	protein_coding	0.030976	0
ENSPPYG00000001092	protein_coding	53.3192	64.1654
ENSPPYG00000001093	protein_coding	0	0.274805
ENSPPYG00000001094	protein_coding	11.0659	45.9779
ENSPPYG00000001095	protein_coding	0	0
ENSPPYG00000001096	protein_coding	0	0.232402
ENSPPYG00000001097	protein_coding	42.4826	50.8375
ENSPPYG00000001098	protein_coding	8.28675	22.2275
ENSPPYG00000001099	protein_coding	66.5432	53.1238
ENSPPYG00000001100	protein_coding	3.80202	0
ENSPPYG00000001101	protein_coding	0	0
ENSPPYG00000001102	protein_coding	42.5762	22.6191
ENSPPYG00000001103	protein_coding	0.187428	0
ENSPPYG00000001104	protein_coding	0.116734	0.312072
ENSPPYG00000001105	pseudogene	1.67901	4.79313
ENSPPYG00000001106	protein_coding	138.027	227.475
ENSPPYG00000001107	protein_coding	94.6068	93.8265
ENSPPYG00000001108	pseudogene	1.45987	1.0161
ENSPPYG00000001109	protein_coding	42.8567	36.1661
ENSPPYG00000001110	protein_coding	0	0.077309
ENSPPYG00000001111	protein_coding	37.1187	10.748
ENSPPYG00000001112	protein_coding	21.9676	8.5147
ENSPPYG00000001113	protein_coding	0	0
ENSPPYG00000001114	protein_coding	13.885	15.2351
ENSPPYG00000001115	protein_coding	37.2484	71.3865
ENSPPYG00000001116	protein_coding	35.3845	27.4283
ENSPPYG00000001117	protein_coding	0.219234	0.049071
ENSPPYG00000001118	protein_coding	0	0.093906
ENSPPYG00000001119	protein_coding	3.37113	4.0086
ENSPPYG00000001120	protein_coding	25.632	26.2879
ENSPPYG00000001121	protein_coding	42.3088	41.2933
ENSPPYG00000001122	protein_coding	67.7431	65.3598
ENSPPYG00000001123	protein_coding	33.1748	21.349
ENSPPYG00000001124	protein_coding	42.4187	37.4854
ENSPPYG00000001125	protein_coding	20.6288	4.24714
ENSPPYG00000001126	protein_coding	0	0
ENSPPYG00000001127	protein_coding	0	0
ENSPPYG00000001128	protein_coding	0	0
ENSPPYG00000001129	protein_coding	14.7235	27.1601
ENSPPYG00000001130	pseudogene	0	0
ENSPPYG00000001131	protein_coding	2.03162	0
ENSPPYG00000001132	protein_coding	37.3944	19.1634
ENSPPYG00000001133	protein_coding	0	0
ENSPPYG00000001134	protein_coding	13.561	9.55873
ENSPPYG00000001135	protein_coding	4.60024	1.79154
ENSPPYG00000001136	protein_coding	18.2655	20.8861
ENSPPYG00000001137	protein_coding	143.175	53.4844
ENSPPYG00000001138	protein_coding	1.21872	0.154119
ENSPPYG00000001139	protein_coding	1.99853	0.334347
ENSPPYG00000001140	protein_coding	35.6902	42.5037
ENSPPYG00000001141	protein_coding	0	0.493098
ENSPPYG00000001142	protein_coding	0.07112	3.24639
ENSPPYG00000001143	protein_coding	13.0917	19.2027
ENSPPYG00000001144	protein_coding	0.340265	0
ENSPPYG00000001145	protein_coding	2.62778	86.1809
ENSPPYG00000001146	protein_coding	4.63916	18.5018
ENSPPYG00000001147	protein_coding	61.3466	91.0019
ENSPPYG00000001148	protein_coding	58.8823	38.8107
ENSPPYG00000001149	protein_coding	36.2111	42.0877
ENSPPYG00000001150	protein_coding	91.275	89.7143
ENSPPYG00000001151	protein_coding	22.0771	4.38261
ENSPPYG00000001152	protein_coding	2232.54	1501.51
ENSPPYG00000001153	protein_coding	23.1807	4.41177
ENSPPYG00000001154	protein_coding	18.7172	18.5938
ENSPPYG00000001155	protein_coding	18.708	27.1727
ENSPPYG00000001156	protein_coding	0	0
ENSPPYG00000001157	protein_coding	5.24584	2.9083
ENSPPYG00000001158	protein_coding	0.338111	0.242575
ENSPPYG00000001159	protein_coding	0	0
ENSPPYG00000001160	protein_coding	27.5909	0.241162
ENSPPYG00000001161	protein_coding	7.8171	13.3195
ENSPPYG00000001162	protein_coding	31.88	28.2938
ENSPPYG00000001163	protein_coding	4.06908	1.0715
ENSPPYG00000001164	protein_coding	65.7048	51.8421
ENSPPYG00000001165	protein_coding	0	0
ENSPPYG00000001166	protein_coding	24.9838	26.3962
ENSPPYG00000001167	protein_coding	27.6117	42.8311
ENSPPYG00000001168	protein_coding	14.3671	64.1053
ENSPPYG00000001169	protein_coding	10.5708	11.274
ENSPPYG00000001170	protein_coding	94.4627	4.89471
ENSPPYG00000001171	protein_coding	125.222	102.319
ENSPPYG00000001172	protein_coding	107.22	122.465
ENSPPYG00000001173	protein_coding	11.1864	16.1055
ENSPPYG00000001174	protein_coding	189.101	454.854
ENSPPYG00000001175	protein_coding	4.53935	11.2316
ENSPPYG00000001176	protein_coding	115.57	129.101
ENSPPYG00000001178	protein_coding	86.8473	139.572
ENSPPYG00000001179	protein_coding	173.915	98.2986
ENSPPYG00000001180	protein_coding	25.3779	13.8636
ENSPPYG00000001181	protein_coding	17.1	14.0588
ENSPPYG00000001182	protein_coding	0	0
ENSPPYG00000001183	protein_coding	24.2678	19.2342
ENSPPYG00000001184	protein_coding	66.523	85.9886
ENSPPYG00000001185	protein_coding	41.0977	34.5429
ENSPPYG00000001186	protein_coding	0	0
ENSPPYG00000001187	protein_coding	0	0
ENSPPYG00000001188	protein_coding	0.108649	0.062077
ENSPPYG00000001189	protein_coding	42.316	12.1149
ENSPPYG00000001190	protein_coding	1.66061	0.007154
ENSPPYG00000001191	protein_coding	35.9718	40.1903
ENSPPYG00000001192	protein_coding	0	0.104343
ENSPPYG00000001193	protein_coding	0.050389	0.06159
ENSPPYG00000001194	protein_coding	25.937	20.207
ENSPPYG00000001195	protein_coding	50.8808	75.1243
ENSPPYG00000001196	protein_coding	26.0428	19.1929
ENSPPYG00000001197	protein_coding	1.67522	1.80281
ENSPPYG00000001198	protein_coding	2.75031	0.779005
ENSPPYG00000001199	protein_coding	137.023	279.749
ENSPPYG00000001200	protein_coding	0.567038	4.45557
ENSPPYG00000001201	protein_coding	17.0005	11.7529
ENSPPYG00000001202	protein_coding	0	0
ENSPPYG00000001203	protein_coding	75.8218	64.9289
ENSPPYG00000001204	protein_coding	0.396818	0.781371
ENSPPYG00000001205	protein_coding	371.626	336.389
ENSPPYG00000001206	protein_coding	66.8973	90.5154
ENSPPYG00000001207	protein_coding	0	0
ENSPPYG00000001208	protein_coding	10.1576	0.403094
ENSPPYG00000001209	protein_coding	15.5152	6.26201
ENSPPYG00000001210	protein_coding	26.364	8.19227
ENSPPYG00000001211	protein_coding	0.028905	21.2141
ENSPPYG00000001212	protein_coding	0	0
ENSPPYG00000001213	protein_coding	0.030686	0
ENSPPYG00000001214	protein_coding	100.051	123.511
ENSPPYG00000001215	protein_coding	41.7516	86.5702
ENSPPYG00000001216	protein_coding	0.092568	0
ENSPPYG00000001217	protein_coding	39.4943	26.9761
ENSPPYG00000001218	protein_coding	0	0
ENSPPYG00000001219	protein_coding	295.069	351.36
ENSPPYG00000001220	protein_coding	0	0.51825
ENSPPYG00000001221	protein_coding	9.1511	7.21373
ENSPPYG00000001222	protein_coding	40.1968	30.0348
ENSPPYG00000001223	protein_coding	62.1135	55.1957
ENSPPYG00000001224	protein_coding	2.43672	0
ENSPPYG00000001225	protein_coding	19.116	15.8484
ENSPPYG00000001226	protein_coding	0	0.127672
ENSPPYG00000001227	protein_coding	3.07651	0.158728
ENSPPYG00000001228	protein_coding	0	0
ENSPPYG00000001229	protein_coding	0	0
ENSPPYG00000001230	protein_coding	185.545	264.628
ENSPPYG00000001231	protein_coding	133.569	112.206
ENSPPYG00000001232	protein_coding	0.311169	0.010999
ENSPPYG00000001233	protein_coding	0	0
ENSPPYG00000001234	protein_coding	27.5458	44.1963
ENSPPYG00000001235	protein_coding	30.6831	27.941
ENSPPYG00000001236	protein_coding	0.048449	0.071272
ENSPPYG00000001237	protein_coding	4.80229	3.9226
ENSPPYG00000001238	protein_coding	0	0
ENSPPYG00000001239	protein_coding	0	1.70657
ENSPPYG00000001240	protein_coding	127.21	111.243
ENSPPYG00000001241	protein_coding	0	0
ENSPPYG00000001242	protein_coding	30.4441	27.7091
ENSPPYG00000001243	protein_coding	0.799764	0.469013
ENSPPYG00000001244	protein_coding	47.3963	54.7375
ENSPPYG00000001245	protein_coding	119.52	130.331
ENSPPYG00000001246	protein_coding	67.0165	85.6816
ENSPPYG00000001247	protein_coding	17.3513	0
ENSPPYG00000001248	protein_coding	106.558	145.348
ENSPPYG00000001249	protein_coding	0	0.206401
ENSPPYG00000001250	pseudogene	4.41571	1.78347
ENSPPYG00000001251	protein_coding	0	32.8522
ENSPPYG00000001252	protein_coding	0.185484	127.217
ENSPPYG00000001253	protein_coding	64.6443	23.983
ENSPPYG00000001254	protein_coding	179.132	43.0272
ENSPPYG00000001255	protein_coding	0	0
ENSPPYG00000001256	protein_coding	931.226	863.226
ENSPPYG00000001257	protein_coding	160.607	293.929
ENSPPYG00000001258	protein_coding	129.035	122.538
ENSPPYG00000001259	protein_coding	2.01897	0.053703
ENSPPYG00000001260	protein_coding	52.6297	80.1556
ENSPPYG00000001261	protein_coding	61.9357	57.8419
ENSPPYG00000001262	protein_coding	0.534714	0.269573
ENSPPYG00000001263	protein_coding	0	0
ENSPPYG00000001264	protein_coding	1.4523	0.522771
ENSPPYG00000001265	protein_coding	0	0.096633
ENSPPYG00000001266	protein_coding	57.2812	77.9691
ENSPPYG00000001267	protein_coding	0.684191	0.820271
ENSPPYG00000001268	pseudogene	0.614613	0.865116
ENSPPYG00000001269	protein_coding	144.597	60.2071
ENSPPYG00000001270	protein_coding	445.307	112.894
ENSPPYG00000001271	protein_coding	2.44423	0.709958
ENSPPYG00000001272	protein_coding	3.51374	2.89157
ENSPPYG00000001273	protein_coding	0	0
ENSPPYG00000001274	protein_coding	0.917304	0.108208
ENSPPYG00000001275	protein_coding	10.6076	11.8512
ENSPPYG00000001276	protein_coding	43.3923	28.6995
ENSPPYG00000001277	protein_coding	21.1075	27.586
ENSPPYG00000001278	protein_coding	0.293183	0.02657
ENSPPYG00000001279	protein_coding	32.8772	18.0977
ENSPPYG00000001280	protein_coding	41.2214	22.0464
ENSPPYG00000001281	protein_coding	0.324793	0
ENSPPYG00000001282	pseudogene	0	0
ENSPPYG00000001283	protein_coding	0	0
ENSPPYG00000001284	protein_coding	58.4924	95.4443
ENSPPYG00000001285	protein_coding	0.155308	0
ENSPPYG00000001286	protein_coding	0.223677	0
ENSPPYG00000001287	protein_coding	22.3279	9.97485
ENSPPYG00000001288	protein_coding	32.5596	18.7748
ENSPPYG00000001289	protein_coding	0	0
ENSPPYG00000001290	protein_coding	0	0.132263
ENSPPYG00000001291	protein_coding	0	0
ENSPPYG00000001292	protein_coding	0.154799	2.31139
ENSPPYG00000001293	protein_coding	22.998	4.29648
ENSPPYG00000001294	protein_coding	29.1769	26.353
ENSPPYG00000001295	protein_coding	34.1688	299.764
ENSPPYG00000001296	protein_coding	42.2528	30.9686
ENSPPYG00000001297	protein_coding	0	0
ENSPPYG00000001298	protein_coding	44.1942	39.9736
ENSPPYG00000001299	protein_coding	0	0.022404
ENSPPYG00000001300	protein_coding	0	0
ENSPPYG00000001301	protein_coding	0	0
ENSPPYG00000001302	protein_coding	0.850346	0
ENSPPYG00000001303	protein_coding	0.475245	0.026906
ENSPPYG00000001304	protein_coding	4.36246	1.95242
ENSPPYG00000001305	protein_coding	89.0097	96.4214
ENSPPYG00000001306	protein_coding	0.420913	0.0315
ENSPPYG00000001307	protein_coding	0.217604	0.320034
ENSPPYG00000001308	protein_coding	61.803	236.4
ENSPPYG00000001309	protein_coding	0	0.092763
ENSPPYG00000001310	protein_coding	0	0
ENSPPYG00000001311	protein_coding	36.4584	49.6414
ENSPPYG00000001312	protein_coding	24.274	31.7832
ENSPPYG00000001313	protein_coding	0	0
ENSPPYG00000001314	protein_coding	0	0
ENSPPYG00000001315	protein_coding	0.559811	2.79113
ENSPPYG00000001316	protein_coding	26.7606	34.2003
ENSPPYG00000001317	pseudogene	1.34632	0.791488
ENSPPYG00000001318	protein_coding	278.394	309.752
ENSPPYG00000001320	protein_coding	3.33857	4.3517
ENSPPYG00000001321	protein_coding	0.039691	0.165989
ENSPPYG00000001322	protein_coding	0	0
ENSPPYG00000001323	protein_coding	35.9183	33.9859
ENSPPYG00000001324	protein_coding	48.3267	38.2975
ENSPPYG00000001325	protein_coding	0.238007	0.200087
ENSPPYG00000001326	protein_coding	0	0
ENSPPYG00000001327	protein_coding	67.3982	94.4904
ENSPPYG00000001328	protein_coding	17.8455	12.9781
ENSPPYG00000001329	protein_coding	0.817789	0.347539
ENSPPYG00000001330	protein_coding	27.4428	25.6731
ENSPPYG00000001331	protein_coding	45.3279	58.645
ENSPPYG00000001332	protein_coding	0	0.025991
ENSPPYG00000001333	protein_coding	0	0
ENSPPYG00000001334	protein_coding	21.4964	99.5222
ENSPPYG00000001335	protein_coding	99.7035	123.656
ENSPPYG00000001336	protein_coding	27.2959	44.2762
ENSPPYG00000001337	protein_coding	29.8623	39.2147
ENSPPYG00000001338	protein_coding	0	0
ENSPPYG00000001339	protein_coding	0.785175	0.442308
ENSPPYG00000001340	protein_coding	95.9763	65.8529
ENSPPYG00000001341	protein_coding	21.1777	14.414
ENSPPYG00000001342	protein_coding	0.405132	6.05644
ENSPPYG00000001343	protein_coding	29.3671	29.8332
ENSPPYG00000001344	protein_coding	7.92387	60.524
ENSPPYG00000001345	protein_coding	0	1.17771
ENSPPYG00000001346	protein_coding	2.11078	40.188
ENSPPYG00000001347	protein_coding	68.2705	50.7227
ENSPPYG00000001348	protein_coding	57.562	57.7368
ENSPPYG00000001349	protein_coding	82.7159	126.917
ENSPPYG00000001350	pseudogene	0	0.19886
ENSPPYG00000001351	protein_coding	34.2399	46.1763
ENSPPYG00000001352	protein_coding	26.001	9.29753
ENSPPYG00000001353	protein_coding	95.2047	101.118
ENSPPYG00000001354	protein_coding	116.337	109.16
ENSPPYG00000001355	protein_coding	0	0
ENSPPYG00000001356	protein_coding	3.95376	1.75495
ENSPPYG00000001357	protein_coding	110.258	105.095
ENSPPYG00000001358	protein_coding	162.529	147.876
ENSPPYG00000001359	protein_coding	76.8726	91.2371
ENSPPYG00000001360	protein_coding	2.55067	4.49513
ENSPPYG00000001361	protein_coding	33.2781	43.1693
ENSPPYG00000001362	pseudogene	1.7956	0.827692
ENSPPYG00000001363	pseudogene	0	0
ENSPPYG00000001364	protein_coding	0	0
ENSPPYG00000001365	protein_coding	198.948	18.7156
ENSPPYG00000001366	protein_coding	0	0
ENSPPYG00000001367	protein_coding	0.022217	0
ENSPPYG00000001368	protein_coding	0	0.134677
ENSPPYG00000001369	pseudogene	0	0
ENSPPYG00000001370	protein_coding	0	0
ENSPPYG00000001371	protein_coding	0.646777	10.0951
ENSPPYG00000001372	protein_coding	6.02049	3.72655
ENSPPYG00000001373	protein_coding	5.54147	0.190958
ENSPPYG00000001374	protein_coding	2.09315	0
ENSPPYG00000001375	pseudogene	3.71754	0
ENSPPYG00000001376	protein_coding	32.6834	0
ENSPPYG00000001377	pseudogene	8.37101	0
ENSPPYG00000001378	protein_coding	0.213674	0.265549
ENSPPYG00000001379	protein_coding	0	0
ENSPPYG00000001380	protein_coding	79.3002	106.619
ENSPPYG00000001381	protein_coding	39.6707	53.21
ENSPPYG00000001382	protein_coding	0	0.340409
ENSPPYG00000001383	protein_coding	0	2.38508
ENSPPYG00000001384	protein_coding	0	0.011401
ENSPPYG00000001385	protein_coding	0	0
ENSPPYG00000001386	protein_coding	0	0
ENSPPYG00000001387	protein_coding	0	0
ENSPPYG00000001388	protein_coding	58.4903	20.0464
ENSPPYG00000001389	protein_coding	111.337	104.233
ENSPPYG00000001390	protein_coding	0.135238	0.080604
ENSPPYG00000001391	protein_coding	24.1996	18.7927
ENSPPYG00000001392	protein_coding	14.8697	18.337
ENSPPYG00000001393	protein_coding	0	0
ENSPPYG00000001394	protein_coding	0.211191	0
ENSPPYG00000001395	protein_coding	0	0
ENSPPYG00000001396	protein_coding	29.3323	31.3598
ENSPPYG00000001397	protein_coding	73.98	78.6173
ENSPPYG00000001398	protein_coding	31.9502	50.1412
ENSPPYG00000001399	protein_coding	0.231279	2.58653
ENSPPYG00000001400	protein_coding	24.1691	45.6208
ENSPPYG00000001401	protein_coding	0.220085	0
ENSPPYG00000001402	protein_coding	32.4069	14.4575
ENSPPYG00000001403	protein_coding	31.9083	24.4816
ENSPPYG00000001404	protein_coding	12.8325	11.2944
ENSPPYG00000001405	protein_coding	0	0.524979
ENSPPYG00000001406	protein_coding	36.8098	38.6718
ENSPPYG00000001407	protein_coding	124.178	106.739
ENSPPYG00000001408	protein_coding	7.82755	3.65292
ENSPPYG00000001409	protein_coding	165.754	164.556
ENSPPYG00000001410	protein_coding	153.026	238.187
ENSPPYG00000001411	protein_coding	238.92	391.695
ENSPPYG00000001412	protein_coding	21.6374	20.0936
ENSPPYG00000001413	protein_coding	11.5538	2.96897
ENSPPYG00000001414	protein_coding	26.5643	66.3771
ENSPPYG00000001415	protein_coding	64.9471	55.1013
ENSPPYG00000001416	protein_coding	0.905883	0.860834
ENSPPYG00000001417	pseudogene	5.12568	1.93476
ENSPPYG00000001418	protein_coding	0.585363	0.116295
ENSPPYG00000001419	protein_coding	109.725	153.923
ENSPPYG00000001420	protein_coding	16.9209	18.8167
ENSPPYG00000001421	protein_coding	36.3915	63.1977
ENSPPYG00000001422	protein_coding	0.390443	0.111424
ENSPPYG00000001423	protein_coding	0	0
ENSPPYG00000001424	protein_coding	15.7572	37.8844
ENSPPYG00000001425	protein_coding	0.064263	0
ENSPPYG00000001426	protein_coding	3253.1	2052.68
ENSPPYG00000001427	protein_coding	152.127	213.734
ENSPPYG00000001428	protein_coding	4.67676	5.69396
ENSPPYG00000001429	protein_coding	7.2809	27.1192
ENSPPYG00000001430	protein_coding	30.9155	31.2026
ENSPPYG00000001431	protein_coding	64.0458	68.9566
ENSPPYG00000001432	protein_coding	54.9115	57.8577
ENSPPYG00000001433	protein_coding	0	0
ENSPPYG00000001434	protein_coding	0	0
ENSPPYG00000001435	protein_coding	0.232424	0.160115
ENSPPYG00000001436	protein_coding	20.9063	7.53024
ENSPPYG00000001437	protein_coding	69.1245	94.2462
ENSPPYG00000001438	protein_coding	80.2892	142.769
ENSPPYG00000001439	protein_coding	46.9439	71.4178
ENSPPYG00000001440	protein_coding	10.8911	7.51664
ENSPPYG00000001441	protein_coding	0	0
ENSPPYG00000001442	protein_coding	53.8916	53.58
ENSPPYG00000001443	protein_coding	13.8328	7.03505
ENSPPYG00000001444	protein_coding	0.878139	0.716469
ENSPPYG00000001445	protein_coding	20.2179	12.0479
ENSPPYG00000001447	protein_coding	103.454	183.518
ENSPPYG00000001448	protein_coding	258.183	387.509
ENSPPYG00000001449	protein_coding	0.161239	1.67211
ENSPPYG00000001450	protein_coding	78.6462	76.5803
ENSPPYG00000001451	protein_coding	0	0.05582
ENSPPYG00000001452	protein_coding	0	0
ENSPPYG00000001453	protein_coding	0	0
ENSPPYG00000001454	protein_coding	0	0
ENSPPYG00000001455	protein_coding	0	0.124485
ENSPPYG00000001456	protein_coding	53.2212	94.3876
ENSPPYG00000001457	protein_coding	0	0
ENSPPYG00000001458	protein_coding	86.1243	148.325
ENSPPYG00000001459	protein_coding	19.96	22.4525
ENSPPYG00000001460	protein_coding	0.665783	0.50152
ENSPPYG00000001461	protein_coding	10.4333	7.8114
ENSPPYG00000001462	protein_coding	1.71766	3.36557
ENSPPYG00000001463	protein_coding	42.1451	33.4353
ENSPPYG00000001464	protein_coding	36.0168	41.8399
ENSPPYG00000001465	protein_coding	0	0
ENSPPYG00000001466	protein_coding	1444.45	1242.93
ENSPPYG00000001467	protein_coding	127.17	131.243
ENSPPYG00000001468	protein_coding	1.11196	0.953179
ENSPPYG00000001469	protein_coding	48.517	40.6103
ENSPPYG00000001470	protein_coding	3.10054	2.71242
ENSPPYG00000001471	protein_coding	40.3557	25.3988
ENSPPYG00000001472	protein_coding	62.6576	63.6654
ENSPPYG00000001473	protein_coding	0	0
ENSPPYG00000001474	protein_coding	0	0
ENSPPYG00000001475	protein_coding	2.66795	2.94929
ENSPPYG00000001476	protein_coding	0.10004	0
ENSPPYG00000001477	protein_coding	0.476316	0.097028
ENSPPYG00000001478	protein_coding	30.6352	25.5831
ENSPPYG00000001479	protein_coding	0.638922	0.505839
ENSPPYG00000001480	protein_coding	111.692	203.86
ENSPPYG00000001481	protein_coding	0	0.382498
ENSPPYG00000001482	protein_coding	0.459802	0.314229
ENSPPYG00000001483	protein_coding	77.5206	60.9297
ENSPPYG00000001484	protein_coding	16.1252	8.12139
ENSPPYG00000001485	protein_coding	0.348803	0.16244
ENSPPYG00000001486	protein_coding	7.94418	10.2667
ENSPPYG00000001487	protein_coding	11.4912	31.4799
ENSPPYG00000001488	protein_coding	4.35655	7.15048
ENSPPYG00000001489	protein_coding	7.44659	6.87833
ENSPPYG00000001490	protein_coding	243.358	291.561
ENSPPYG00000001491	protein_coding	13.0081	10.2827
ENSPPYG00000001492	protein_coding	41.6672	69.6306
ENSPPYG00000001493	protein_coding	0	0.047161
ENSPPYG00000001494	protein_coding	59.0975	35.0226
ENSPPYG00000001495	protein_coding	33.9224	34.9187
ENSPPYG00000001496	protein_coding	296.251	333.449
ENSPPYG00000001497	protein_coding	16.5657	40.4905
ENSPPYG00000001498	protein_coding	2.62442	0.308709
ENSPPYG00000001499	protein_coding	104.943	89.0943
ENSPPYG00000001500	protein_coding	0	0.04446
ENSPPYG00000001501	protein_coding	24.6544	26.4889
ENSPPYG00000001502	protein_coding	0.255483	0.181903
ENSPPYG00000001503	protein_coding	2.55939	7.00549
ENSPPYG00000001504	protein_coding	0.302949	1.98743
ENSPPYG00000001505	protein_coding	0	1.23611
ENSPPYG00000001506	protein_coding	267.317	177.574
ENSPPYG00000001507	protein_coding	0	0.036295
ENSPPYG00000001508	pseudogene	5.52861	4.27414
ENSPPYG00000001509	protein_coding	150.757	143.426
ENSPPYG00000001510	protein_coding	479.008	384.241
ENSPPYG00000001511	protein_coding	78.203	90.0687
ENSPPYG00000001512	protein_coding	0.095652	0.013634
ENSPPYG00000001513	protein_coding	0.172861	0
ENSPPYG00000001514	protein_coding	0	0
ENSPPYG00000001515	protein_coding	35.6204	31.3249
ENSPPYG00000001516	protein_coding	18.397	22.4401
ENSPPYG00000001517	protein_coding	66.641	106.079
ENSPPYG00000001518	protein_coding	16.5815	14.6923
ENSPPYG00000001519	protein_coding	136.503	180.636
ENSPPYG00000001520	protein_coding	38.9908	50.0545
ENSPPYG00000001521	protein_coding	19.4144	29.1194
ENSPPYG00000001522	protein_coding	42.0959	57.4704
ENSPPYG00000001523	protein_coding	85.4125	227.116
ENSPPYG00000001524	protein_coding	49.6425	4.38619
ENSPPYG00000001525	protein_coding	5.07984	0.065725
ENSPPYG00000001526	protein_coding	55.0926	61.0498
ENSPPYG00000001527	protein_coding	15.8123	17.4403
ENSPPYG00000001528	protein_coding	0.041832	0
ENSPPYG00000001529	protein_coding	57.5782	93.6755
ENSPPYG00000001530	protein_coding	0	0.197635
ENSPPYG00000001531	protein_coding	0.813163	0.271385
ENSPPYG00000001532	protein_coding	34.5496	48.189
ENSPPYG00000001533	protein_coding	28.6778	50.0275
ENSPPYG00000001534	protein_coding	24.6135	45.0665
ENSPPYG00000001535	protein_coding	0	0
ENSPPYG00000001536	protein_coding	0	0
ENSPPYG00000001537	protein_coding	152.76	139.587
ENSPPYG00000001538	protein_coding	8.66571	10.9677
ENSPPYG00000001539	protein_coding	99.5069	129.742
ENSPPYG00000001540	protein_coding	26.1766	42.36
ENSPPYG00000001541	protein_coding	3.94844	3.11363
ENSPPYG00000001542	protein_coding	0.142411	0.02251
ENSPPYG00000001543	protein_coding	17.6641	6.36256
ENSPPYG00000001544	protein_coding	166.294	171.147
ENSPPYG00000001545	protein_coding	48.8321	59.9903
ENSPPYG00000001546	protein_coding	96.962	130.679
ENSPPYG00000001547	protein_coding	0.157609	0
ENSPPYG00000001548	protein_coding	47.625	63.8907
ENSPPYG00000001549	protein_coding	6.72305	5.74277
ENSPPYG00000001550	protein_coding	31.8139	26.9817
ENSPPYG00000001551	protein_coding	45.2861	40.3022
ENSPPYG00000001552	protein_coding	18.2353	8.42774
ENSPPYG00000001553	protein_coding	32.1175	61.1299
ENSPPYG00000001554	protein_coding	0.795274	6.91513
ENSPPYG00000001555	protein_coding	166.377	158.417
ENSPPYG00000001556	protein_coding	0.051995	0
ENSPPYG00000001557	protein_coding	19.5446	44.2337
ENSPPYG00000001558	protein_coding	39.0539	18.857
ENSPPYG00000001559	protein_coding	65.2532	44.2183
ENSPPYG00000001560	protein_coding	213.301	256.885
ENSPPYG00000001561	protein_coding	14.0667	3.65213
ENSPPYG00000001562	protein_coding	17.6719	19.8202
ENSPPYG00000001563	protein_coding	1.56469	0.784034
ENSPPYG00000001564	protein_coding	0.058917	0.092852
ENSPPYG00000001565	protein_coding	0	0.084347
ENSPPYG00000001566	protein_coding	0.068239	0.163393
ENSPPYG00000001567	pseudogene	0	0
ENSPPYG00000001568	protein_coding	0.067492	0
ENSPPYG00000001569	protein_coding	0.042305	0
ENSPPYG00000001570	protein_coding	0.008666	0
ENSPPYG00000001571	protein_coding	0	0
ENSPPYG00000001572	protein_coding	9.63404	6.17701
ENSPPYG00000001573	protein_coding	24.2792	24.5306
ENSPPYG00000001574	protein_coding	0	0
ENSPPYG00000001575	protein_coding	5.71809	7.66924
ENSPPYG00000001576	protein_coding	3.40205	1.34365
ENSPPYG00000001577	pseudogene	0	0
ENSPPYG00000001578	protein_coding	1.33659	0.637828
ENSPPYG00000001579	protein_coding	193.042	205.615
ENSPPYG00000001580	protein_coding	49.6914	167.849
ENSPPYG00000001581	protein_coding	6.48624	5.09644
ENSPPYG00000001582	protein_coding	0	0
ENSPPYG00000001583	protein_coding	0	0
ENSPPYG00000001584	protein_coding	50.3844	30.7546
ENSPPYG00000001585	protein_coding	152.993	272.765
ENSPPYG00000001586	protein_coding	0.937616	2.3058
ENSPPYG00000001587	protein_coding	0.183768	0.897407
ENSPPYG00000001588	protein_coding	316.352	311.065
ENSPPYG00000001589	protein_coding	48.2338	54.1984
ENSPPYG00000001590	protein_coding	3.99752	1.80301
ENSPPYG00000001591	protein_coding	0.308663	0
ENSPPYG00000001592	protein_coding	26.8048	28.5051
ENSPPYG00000001593	protein_coding	0.723811	0
ENSPPYG00000001594	protein_coding	110.567	47.4272
ENSPPYG00000001595	protein_coding	228.587	255.64
ENSPPYG00000001596	protein_coding	1.88386	0.170029
ENSPPYG00000001597	protein_coding	0.699838	0.306617
ENSPPYG00000001598	protein_coding	243.688	235.869
ENSPPYG00000001599	protein_coding	16.525	17.5803
ENSPPYG00000001600	protein_coding	0.482068	0
ENSPPYG00000001601	protein_coding	47.4193	199.73
ENSPPYG00000001602	protein_coding	64.2303	148.64
ENSPPYG00000001603	protein_coding	87.0148	91.8942
ENSPPYG00000001604	protein_coding	10.3136	10.8089
ENSPPYG00000001605	protein_coding	245.33	211.4
ENSPPYG00000001606	protein_coding	140.7	183.257
ENSPPYG00000001607	protein_coding	0	0.016259
ENSPPYG00000001608	protein_coding	0	0.033809
ENSPPYG00000001609	protein_coding	1.45873	0.432207
ENSPPYG00000001610	protein_coding	0	0.007659
ENSPPYG00000001611	protein_coding	108.947	98.5039
ENSPPYG00000001612	protein_coding	0	0
ENSPPYG00000001613	protein_coding	0	0
ENSPPYG00000001614	protein_coding	0	0
ENSPPYG00000001615	protein_coding	1.34474	0.579365
ENSPPYG00000001616	protein_coding	1.23425	0.390762
ENSPPYG00000001617	protein_coding	86.8606	89.0949
ENSPPYG00000001618	protein_coding	130.036	169.517
ENSPPYG00000001619	protein_coding	0.055465	0.067603
ENSPPYG00000001620	protein_coding	0	2.0091
ENSPPYG00000001621	protein_coding	99.1869	100.902
ENSPPYG00000001622	protein_coding	0.195724	0.150859
ENSPPYG00000001623	protein_coding	7.11146	0.087354
ENSPPYG00000001624	protein_coding	634.728	329.331
ENSPPYG00000001625	protein_coding	1.86737	1.1669
ENSPPYG00000001626	pseudogene	1.53175	0.430311
ENSPPYG00000001627	protein_coding	1.62577	0.180583
ENSPPYG00000001628	protein_coding	24.1004	21.2192
ENSPPYG00000001629	protein_coding	85.0672	93.9402
ENSPPYG00000001630	protein_coding	0.843253	0
ENSPPYG00000001631	protein_coding	154.858	103.12
ENSPPYG00000001632	protein_coding	13.5009	6.71238
ENSPPYG00000001633	protein_coding	0	0.056292
ENSPPYG00000001634	protein_coding	127.241	152.349
ENSPPYG00000001635	protein_coding	32.593	45.2078
ENSPPYG00000001636	protein_coding	20.5754	28.0352
ENSPPYG00000001638	protein_coding	58.08	107.113
ENSPPYG00000001639	protein_coding	10.9659	12.1583
ENSPPYG00000001640	protein_coding	58.8274	96.4452
ENSPPYG00000001641	protein_coding	31.9866	22.2293
ENSPPYG00000001642	protein_coding	34.9951	43.7191
ENSPPYG00000001643	protein_coding	47.6668	41.1636
ENSPPYG00000001644	protein_coding	107.109	62.6745
ENSPPYG00000001645	protein_coding	6.27072	9.10964
ENSPPYG00000001646	protein_coding	0.19454	0
ENSPPYG00000001647	protein_coding	1.03158	0.230167
ENSPPYG00000001648	protein_coding	37.1907	20.7782
ENSPPYG00000001649	protein_coding	0.419552	0
ENSPPYG00000001650	protein_coding	0.89452	0.104619
ENSPPYG00000001651	protein_coding	159.348	177.237
ENSPPYG00000001652	protein_coding	251.924	161.8
ENSPPYG00000001653	protein_coding	0.644049	0
ENSPPYG00000001654	protein_coding	82.8691	113.457
ENSPPYG00000001655	protein_coding	37.6783	36.4047
ENSPPYG00000001656	protein_coding	9.13889	11.2715
ENSPPYG00000001657	protein_coding	1.37088	1.42335
ENSPPYG00000001658	protein_coding	108.574	343.092
ENSPPYG00000001659	protein_coding	49.261	0.129476
ENSPPYG00000001660	protein_coding	6.4779	3.59491
ENSPPYG00000001661	protein_coding	60.9882	46.4109
ENSPPYG00000001662	protein_coding	0.111739	0.845303
ENSPPYG00000001663	protein_coding	0	0
ENSPPYG00000001664	protein_coding	0	0
ENSPPYG00000001665	protein_coding	0.529876	0.286606
ENSPPYG00000001666	protein_coding	11.2648	10.1155
ENSPPYG00000001667	protein_coding	30.5505	44.2809
ENSPPYG00000001668	protein_coding	84.113	72.8115
ENSPPYG00000001669	protein_coding	4.8878	7.01391
ENSPPYG00000001670	protein_coding	0.262441	0.593003
ENSPPYG00000001671	pseudogene	0	0
ENSPPYG00000001672	protein_coding	0.157787	0
ENSPPYG00000001673	protein_coding	139.418	230.252
ENSPPYG00000001674	protein_coding	0	0
ENSPPYG00000001675	protein_coding	20.1083	19.347
ENSPPYG00000001676	protein_coding	59.2387	98.6094
ENSPPYG00000001677	protein_coding	0.293763	0.212436
ENSPPYG00000001678	protein_coding	11.0998	18.1537
ENSPPYG00000001679	protein_coding	19.8808	15.1141
ENSPPYG00000001680	protein_coding	42.38	36.2795
ENSPPYG00000001681	protein_coding	84.084	148.774
ENSPPYG00000001682	protein_coding	1008.67	1001.19
ENSPPYG00000001683	protein_coding	30.9265	46.1307
ENSPPYG00000001684	protein_coding	0	0
ENSPPYG00000001685	protein_coding	0	4.7636
ENSPPYG00000001686	protein_coding	1.40562	0.360403
ENSPPYG00000001687	protein_coding	219.398	18.1315
ENSPPYG00000001688	protein_coding	26.6155	29.9747
ENSPPYG00000001689	protein_coding	58.1389	84.2842
ENSPPYG00000001690	protein_coding	44.8133	92.938
ENSPPYG00000001691	protein_coding	0	0
ENSPPYG00000001692	protein_coding	1.42512	1.93875
ENSPPYG00000001693	protein_coding	52.8052	87.9162
ENSPPYG00000001694	protein_coding	0	0
ENSPPYG00000001695	protein_coding	19.4104	17.3484
ENSPPYG00000001696	protein_coding	0.072378	0.061094
ENSPPYG00000001697	protein_coding	0	0
ENSPPYG00000001698	protein_coding	0.140738	0
ENSPPYG00000001699	protein_coding	23.8642	28.2944
ENSPPYG00000001700	protein_coding	414.215	463.207
ENSPPYG00000001701	pseudogene	0.949376	2.34641
ENSPPYG00000001702	protein_coding	32.0788	26.1459
ENSPPYG00000001703	protein_coding	18.3493	32.1717
ENSPPYG00000001704	protein_coding	44.2822	32.084
ENSPPYG00000001705	protein_coding	1.28218	0
ENSPPYG00000001706	protein_coding	16.533	1.56421
ENSPPYG00000001707	protein_coding	4.21104	0.631296
ENSPPYG00000001708	protein_coding	17.175	8.44772
ENSPPYG00000001709	protein_coding	44.5917	58.7271
ENSPPYG00000001710	protein_coding	0.049693	0
ENSPPYG00000001711	protein_coding	76.3632	99.4502
ENSPPYG00000001712	protein_coding	24.9862	27.7793
ENSPPYG00000001713	protein_coding	98.4483	79.5704
ENSPPYG00000001714	protein_coding	134.045	166.495
ENSPPYG00000001715	protein_coding	116.32	240.88
ENSPPYG00000001716	protein_coding	49.2609	49.7828
ENSPPYG00000001717	protein_coding	0.127474	0
ENSPPYG00000001718	protein_coding	1.34907	1.69989
ENSPPYG00000001719	protein_coding	19.2064	15.2782
ENSPPYG00000001720	protein_coding	0.042999	0.449849
ENSPPYG00000001721	protein_coding	1.89745	3.28321
ENSPPYG00000001722	protein_coding	3.89986	17.4939
ENSPPYG00000001723	protein_coding	0.088943	0.096361
ENSPPYG00000001724	protein_coding	0	0
ENSPPYG00000001725	protein_coding	0	0
ENSPPYG00000001726	protein_coding	149.611	135.445
ENSPPYG00000001727	protein_coding	369.626	202.047
ENSPPYG00000001728	protein_coding	3.04689	6.22792
ENSPPYG00000001729	protein_coding	40.533	0.112375
ENSPPYG00000001730	protein_coding	46.6264	20.6492
ENSPPYG00000001731	protein_coding	49.6411	24.24
ENSPPYG00000001732	protein_coding	29.6733	53.1688
ENSPPYG00000001733	protein_coding	62.2375	70.8246
ENSPPYG00000001734	protein_coding	60.7874	68.7668
ENSPPYG00000001735	protein_coding	147.036	221.102
ENSPPYG00000001736	protein_coding	923.954	604.393
ENSPPYG00000001737	protein_coding	0	0
ENSPPYG00000001738	protein_coding	141.004	28.8884
ENSPPYG00000001739	protein_coding	21.049	10.6104
ENSPPYG00000001740	protein_coding	35.8387	0
ENSPPYG00000001741	protein_coding	0.735541	0
ENSPPYG00000001742	protein_coding	10.1541	1.037
ENSPPYG00000001743	protein_coding	16.3876	12.0029
ENSPPYG00000001744	protein_coding	224.931	235.412
ENSPPYG00000001745	protein_coding	0.195448	0
ENSPPYG00000001746	protein_coding	68.3772	39.3824
ENSPPYG00000001747	protein_coding	183.767	162.45
ENSPPYG00000001748	protein_coding	0	0
ENSPPYG00000001749	protein_coding	0	0
ENSPPYG00000001750	protein_coding	0	0
ENSPPYG00000001751	protein_coding	0	0
ENSPPYG00000001752	protein_coding	26.1384	22.4855
ENSPPYG00000001753	protein_coding	0	0
ENSPPYG00000001754	protein_coding	0.182966	0.018993
ENSPPYG00000001755	protein_coding	408.039	367.425
ENSPPYG00000001756	protein_coding	0.35357	0.079702
ENSPPYG00000001757	protein_coding	1.10633	0.063864
ENSPPYG00000001758	protein_coding	124.812	51.4121
ENSPPYG00000001759	protein_coding	4.74123	0.371834
ENSPPYG00000001760	protein_coding	0.609054	0.359189
ENSPPYG00000001761	protein_coding	53.6833	135.467
ENSPPYG00000001762	pseudogene	2.26151	4.8317
ENSPPYG00000001763	protein_coding	0	0
ENSPPYG00000001764	protein_coding	91.1518	83.7894
ENSPPYG00000001765	protein_coding	141.896	143.015
ENSPPYG00000001766	protein_coding	4.30106	6.29542
ENSPPYG00000001767	protein_coding	0.139215	0.353792
ENSPPYG00000001768	protein_coding	417.673	295.276
ENSPPYG00000001769	protein_coding	20.5172	10.5331
ENSPPYG00000001770	protein_coding	1.75689	2.15913
ENSPPYG00000001771	protein_coding	2.24743	0
ENSPPYG00000001772	protein_coding	0	0.341602
ENSPPYG00000001773	protein_coding	22.9903	24.2955
ENSPPYG00000001774	protein_coding	0.078581	0.05962
ENSPPYG00000001775	protein_coding	0	0.251464
ENSPPYG00000001776	protein_coding	0.091766	0.134393
ENSPPYG00000001777	protein_coding	0.407901	0.275678
ENSPPYG00000001778	protein_coding	0	0
ENSPPYG00000001779	protein_coding	0	0
ENSPPYG00000001780	protein_coding	0	0
ENSPPYG00000001781	protein_coding	0	0
ENSPPYG00000001782	protein_coding	36.0608	19.7099
ENSPPYG00000001783	protein_coding	0.231279	0
ENSPPYG00000001784	protein_coding	16.2619	6.33061
ENSPPYG00000001785	protein_coding	0	0
ENSPPYG00000001786	protein_coding	518.926	413.913
ENSPPYG00000001787	protein_coding	0.420422	0.810148
ENSPPYG00000001788	protein_coding	57.1824	37.8359
ENSPPYG00000001789	protein_coding	274.13	201.688
ENSPPYG00000001790	pseudogene	0	0
ENSPPYG00000001791	protein_coding	5.56834	6.24979
ENSPPYG00000001792	protein_coding	181.697	137.538
ENSPPYG00000001793	protein_coding	1.45417	0.907106
ENSPPYG00000001794	protein_coding	0.187344	0.181405
ENSPPYG00000001795	protein_coding	88.7976	154.868
ENSPPYG00000001796	protein_coding	46.6979	52.9942
ENSPPYG00000001797	protein_coding	98.5921	94.2269
ENSPPYG00000001798	protein_coding	18.0982	46.3419
ENSPPYG00000001799	protein_coding	4.11679	7.72236
ENSPPYG00000001800	protein_coding	0	0
ENSPPYG00000001801	protein_coding	0	0
ENSPPYG00000001802	protein_coding	0.106963	0.01687
ENSPPYG00000001803	protein_coding	0.363181	0
ENSPPYG00000001804	protein_coding	0	0
ENSPPYG00000001805	protein_coding	20.7467	1.10131
ENSPPYG00000001806	protein_coding	0	0
ENSPPYG00000001807	protein_coding	0.188779	0.125322
ENSPPYG00000001808	protein_coding	0	0
ENSPPYG00000001809	protein_coding	0	0
ENSPPYG00000001810	protein_coding	0	0
ENSPPYG00000001811	protein_coding	0.498896	0.036238
ENSPPYG00000001812	protein_coding	238.862	253.901
ENSPPYG00000001813	protein_coding	25.9795	15.0436
ENSPPYG00000001814	protein_coding	1.02487	0
ENSPPYG00000001815	protein_coding	8.97552	6.60823
ENSPPYG00000001816	protein_coding	0	0
ENSPPYG00000001817	protein_coding	0	0
ENSPPYG00000001818	protein_coding	10.6223	15.354
ENSPPYG00000001819	protein_coding	59.0973	65.3103
ENSPPYG00000001820	protein_coding	1.93373	1.811
ENSPPYG00000001821	protein_coding	159.947	204.21
ENSPPYG00000001822	protein_coding	24.8841	25.0509
ENSPPYG00000001823	protein_coding	0.316666	0.565066
ENSPPYG00000001824	protein_coding	5.71313	4.29364
ENSPPYG00000001825	protein_coding	1.26547	2.20009
ENSPPYG00000001826	protein_coding	1.38883	2.04324
ENSPPYG00000001827	protein_coding	13.8136	1.2327
ENSPPYG00000001828	protein_coding	0.639895	0.022967
ENSPPYG00000001829	protein_coding	2.19426	0
ENSPPYG00000001830	protein_coding	10.5271	0
ENSPPYG00000001831	protein_coding	0	0
ENSPPYG00000001832	protein_coding	0	0
ENSPPYG00000001833	protein_coding	77.7911	52.3014
ENSPPYG00000001834	protein_coding	28.2574	16.5227
ENSPPYG00000001835	pseudogene	5.35428	2.56994
ENSPPYG00000001836	protein_coding	50.2284	22.7082
ENSPPYG00000001837	protein_coding	0.611372	0
ENSPPYG00000001838	protein_coding	0	0
ENSPPYG00000001840	protein_coding	47.027	43.0306
ENSPPYG00000001841	protein_coding	57.3906	50.4989
ENSPPYG00000001842	protein_coding	0.164258	0.03118
ENSPPYG00000001843	protein_coding	17.1193	13.5355
ENSPPYG00000001844	protein_coding	35.3343	36.0559
ENSPPYG00000001845	protein_coding	0	0
ENSPPYG00000001846	protein_coding	0	0
ENSPPYG00000001848	protein_coding	3.79469	0
ENSPPYG00000001849	protein_coding	17.5844	0
ENSPPYG00000001850	protein_coding	29.2631	0.735798
ENSPPYG00000001851	protein_coding	0	0
ENSPPYG00000001852	protein_coding	0	0
ENSPPYG00000001853	pseudogene	0	0
ENSPPYG00000001854	protein_coding	19.1642	9.62298
ENSPPYG00000001855	protein_coding	51.8681	43.5008
ENSPPYG00000001856	protein_coding	26.1556	0.12049
ENSPPYG00000001857	pseudogene	0	0
ENSPPYG00000001858	protein_coding	0.367163	0
ENSPPYG00000001859	protein_coding	0	0
ENSPPYG00000001860	protein_coding	0	0.045544
ENSPPYG00000001861	protein_coding	0	0
ENSPPYG00000001862	protein_coding	0	0.210379
ENSPPYG00000001863	protein_coding	0	0
ENSPPYG00000001864	protein_coding	0.045634	0.126795
ENSPPYG00000001865	protein_coding	0	0
ENSPPYG00000001866	protein_coding	0	0
ENSPPYG00000001867	protein_coding	0	0.12215
ENSPPYG00000001868	protein_coding	58.2724	136.326
ENSPPYG00000001869	protein_coding	26.3818	20.2255
ENSPPYG00000001870	protein_coding	106.184	142.853
ENSPPYG00000001871	protein_coding	54.6584	144.819
ENSPPYG00000001872	protein_coding	24.8552	51.477
ENSPPYG00000001873	protein_coding	67.3504	107.975
ENSPPYG00000001874	protein_coding	100.109	39.292
ENSPPYG00000001875	protein_coding	64.0205	65.0337
ENSPPYG00000001876	protein_coding	0	0
ENSPPYG00000001877	pseudogene	0.337579	0.942275
ENSPPYG00000001878	protein_coding	0	0
ENSPPYG00000001879	protein_coding	8.40822	12.8059
ENSPPYG00000001880	protein_coding	16.1139	9.27922
ENSPPYG00000001881	protein_coding	0.069475	0.023487
ENSPPYG00000001882	protein_coding	0.107714	0
ENSPPYG00000001883	protein_coding	16.3865	25.6192
ENSPPYG00000001884	protein_coding	0.20774	0.047093
ENSPPYG00000001885	protein_coding	134.522	177.688
ENSPPYG00000001886	protein_coding	7.89165	16.4007
ENSPPYG00000001887	protein_coding	38.5737	33.3816
ENSPPYG00000001888	protein_coding	1.08148	0.608432
ENSPPYG00000001889	protein_coding	0.360682	0.26927
ENSPPYG00000001890	protein_coding	0	0
ENSPPYG00000001891	protein_coding	82.7916	124.461
ENSPPYG00000001892	protein_coding	45.0532	44.9338
ENSPPYG00000001893	protein_coding	0	0
ENSPPYG00000001894	protein_coding	130.838	143.687
ENSPPYG00000001895	protein_coding	0	0
ENSPPYG00000001896	protein_coding	0	0
ENSPPYG00000001897	protein_coding	1.09058	5.50697
ENSPPYG00000001898	protein_coding	24.7417	36.0528
ENSPPYG00000001899	protein_coding	81.5287	120.883
ENSPPYG00000001900	protein_coding	31.8707	51.2964
ENSPPYG00000001901	protein_coding	128.841	141.144
ENSPPYG00000001902	protein_coding	9.34445	26.989
ENSPPYG00000001903	protein_coding	51.7788	38.3676
ENSPPYG00000001904	protein_coding	0	0
ENSPPYG00000001905	protein_coding	15.9778	14.8138
ENSPPYG00000001906	protein_coding	40.8561	42.3206
ENSPPYG00000001908	protein_coding	68.255	49.0603
ENSPPYG00000001909	protein_coding	132.558	213.018
ENSPPYG00000001910	protein_coding	2.25972	1.72238
ENSPPYG00000001911	protein_coding	4.29572	6.36019
ENSPPYG00000001912	protein_coding	21.839	29.2481
ENSPPYG00000001913	protein_coding	18.2549	15.8049
ENSPPYG00000001914	protein_coding	62.3079	41.4537
ENSPPYG00000001915	protein_coding	35.47	21.8174
ENSPPYG00000001916	protein_coding	25.7776	28.1173
ENSPPYG00000001917	protein_coding	29.8076	57.8417
ENSPPYG00000001918	protein_coding	0.244972	0
ENSPPYG00000001919	protein_coding	0	0.548266
ENSPPYG00000001920	protein_coding	1876.74	1322.81
ENSPPYG00000001921	protein_coding	36.9197	12.1079
ENSPPYG00000001922	protein_coding	67.8207	48.6502
ENSPPYG00000001923	protein_coding	0	0.020628
ENSPPYG00000001924	protein_coding	3.04621	1.48275
ENSPPYG00000001925	protein_coding	370.692	339.863
ENSPPYG00000001926	protein_coding	63.8324	33.0172
ENSPPYG00000001927	protein_coding	15.0845	1.07292
ENSPPYG00000001928	protein_coding	2.73722	2.96697
ENSPPYG00000001929	protein_coding	0	0
ENSPPYG00000001930	protein_coding	3.70056	3.59434
ENSPPYG00000001931	protein_coding	30.263	22.7017
ENSPPYG00000001932	protein_coding	1.53886	1.93975
ENSPPYG00000001933	protein_coding	0	0
ENSPPYG00000001934	protein_coding	63.2644	114.394
ENSPPYG00000001935	protein_coding	37.1201	34.642
ENSPPYG00000001936	protein_coding	25.6721	25.0431
ENSPPYG00000001937	protein_coding	8.53246	13.664
ENSPPYG00000001938	protein_coding	18.1915	23.69
ENSPPYG00000001939	protein_coding	0	0
ENSPPYG00000001940	protein_coding	43.9766	64.6934
ENSPPYG00000001941	protein_coding	2.31696	1.35646
ENSPPYG00000001942	protein_coding	0.447255	0.122532
ENSPPYG00000001943	protein_coding	0.359436	0.022048
ENSPPYG00000001944	protein_coding	3.22185	12.9614
ENSPPYG00000001945	protein_coding	40.8389	89.0991
ENSPPYG00000001946	protein_coding	2.58998	9.53487
ENSPPYG00000001947	protein_coding	0	0
ENSPPYG00000001948	pseudogene	0	0.146983
ENSPPYG00000001949	protein_coding	32.7641	63.5072
ENSPPYG00000001950	protein_coding	0.552141	1.42072
ENSPPYG00000001951	protein_coding	392.087	229.857
ENSPPYG00000001952	protein_coding	0.059952	0.249611
ENSPPYG00000001953	protein_coding	53.0982	65.5132
ENSPPYG00000001954	protein_coding	0.366192	0.28241
ENSPPYG00000001955	protein_coding	4.81201	7.63018
ENSPPYG00000001956	protein_coding	0	0.075507
ENSPPYG00000001957	protein_coding	37.7548	67.0712
ENSPPYG00000001958	protein_coding	4.88572	10.0682
ENSPPYG00000001959	protein_coding	23.2759	26.5102
ENSPPYG00000001960	protein_coding	23.0636	31.189
ENSPPYG00000001961	protein_coding	0	0.030664
ENSPPYG00000001962	protein_coding	18.6549	18.8497
ENSPPYG00000001963	protein_coding	23.7491	19.0038
ENSPPYG00000001964	protein_coding	20.692	17.6704
ENSPPYG00000001965	protein_coding	17.2079	24.4784
ENSPPYG00000001966	protein_coding	0.162142	0.010771
ENSPPYG00000001967	protein_coding	0	0
ENSPPYG00000001968	protein_coding	0	0
ENSPPYG00000001969	pseudogene	0	0
ENSPPYG00000001970	protein_coding	0	0
ENSPPYG00000001971	protein_coding	0	0
ENSPPYG00000001973	protein_coding	0	0
ENSPPYG00000001974	protein_coding	8.63462	5.32636
ENSPPYG00000001975	pseudogene	0.129438	0.094672
ENSPPYG00000001976	protein_coding	29.415	21.0289
ENSPPYG00000001977	protein_coding	35.5814	26.5748
ENSPPYG00000001978	protein_coding	0	0
ENSPPYG00000001979	protein_coding	18.4693	22.5075
ENSPPYG00000001980	protein_coding	91.6932	140.968
ENSPPYG00000001981	protein_coding	1.53488	4.2949
ENSPPYG00000001982	protein_coding	5.3209	5.15503
ENSPPYG00000001983	protein_coding	22.8775	20.5344
ENSPPYG00000001984	protein_coding	0.018374	0
ENSPPYG00000001985	protein_coding	0.191629	0.295676
ENSPPYG00000001986	protein_coding	0	0
ENSPPYG00000001987	protein_coding	0	0
ENSPPYG00000001988	protein_coding	0	0
ENSPPYG00000001989	pseudogene	0	0
ENSPPYG00000001990	protein_coding	0	0
ENSPPYG00000001991	protein_coding	16.6584	39.5063
ENSPPYG00000001992	protein_coding	0	0
ENSPPYG00000001993	protein_coding	206.919	218.298
ENSPPYG00000001994	protein_coding	62.8721	62.3471
ENSPPYG00000001995	protein_coding	23.3404	20.5764
ENSPPYG00000001996	protein_coding	35.8492	45.4165
ENSPPYG00000001997	protein_coding	3.90379	1.9254
ENSPPYG00000001998	protein_coding	15.0336	15.4222
ENSPPYG00000001999	protein_coding	0	0
ENSPPYG00000002000	protein_coding	110.565	122.935
ENSPPYG00000002001	protein_coding	0	0.294248
ENSPPYG00000002002	protein_coding	29.5719	62.3527
ENSPPYG00000002003	protein_coding	39.9803	55.9151
ENSPPYG00000002004	protein_coding	1.09937	1.087
ENSPPYG00000002005	protein_coding	2.13344	0.186158
ENSPPYG00000002006	protein_coding	0	0
ENSPPYG00000002007	protein_coding	90.4735	83.7945
ENSPPYG00000002008	protein_coding	266.864	300.001
ENSPPYG00000002009	protein_coding	4.85887	0.130396
ENSPPYG00000002010	protein_coding	39.2654	57.9156
ENSPPYG00000002011	protein_coding	0.303259	0.297768
ENSPPYG00000002012	protein_coding	18.2181	16.0282
ENSPPYG00000002013	protein_coding	69.1599	94.0856
ENSPPYG00000002014	protein_coding	18.1425	35.0736
ENSPPYG00000002015	protein_coding	10.8563	16.8891
ENSPPYG00000002016	protein_coding	0.299479	0
[truncated: 26,444 more rows]

## Sheet: Macaque
Gene_id	Biotype	TPM_br1	TPM_br2
ENSMMUG00000000001	protein_coding	36.2078	27.0459
ENSMMUG00000000002	protein_coding	14.9592	20.98
ENSMMUG00000000005	protein_coding	144.23	79.3391
ENSMMUG00000000006	protein_coding	5.1934	7.11188
ENSMMUG00000000007	protein_coding	20.5275	20.6789
ENSMMUG00000000009	protein_coding	445.203	366.46
ENSMMUG00000000010	protein_coding	70.0451	68.6505
ENSMMUG00000000012	protein_coding	137.166	15.3836
ENSMMUG00000000013	protein_coding	23.8741	25.5444
ENSMMUG00000000015	protein_coding	2.19572	0.781839
ENSMMUG00000000016	protein_coding	82.0165	94.0343
ENSMMUG00000000017	protein_coding	0	0.140511
ENSMMUG00000000018	protein_coding	0	0
ENSMMUG00000000019	protein_coding	11.2962	12.6718
ENSMMUG00000000020	protein_coding	0.041095	0.013141
ENSMMUG00000000021	protein_coding	0.345902	0.508455
ENSMMUG00000000022	protein_coding	0.073811	0
ENSMMUG00000000023	protein_coding	32.7414	28.5862
ENSMMUG00000000024	protein_coding	0	0.045091
ENSMMUG00000000025	protein_coding	0.602647	1.5145
ENSMMUG00000000026	protein_coding	0	0
ENSMMUG00000000029	protein_coding	11.3514	15.6611
ENSMMUG00000000031	protein_coding	0	0
ENSMMUG00000000032	protein_coding	0.035197	0.112047
ENSMMUG00000000033	protein_coding	31.6301	32.0962
ENSMMUG00000000037	protein_coding	41.3443	53.0731
ENSMMUG00000000038	protein_coding	51.604	48.7499
ENSMMUG00000000039	protein_coding	75.9683	81.6306
ENSMMUG00000000040	protein_coding	90.8101	91.3886
ENSMMUG00000000042	protein_coding	9.21903	8.33612
ENSMMUG00000000043	protein_coding	16.1095	17.268
ENSMMUG00000000044	protein_coding	4.09004	3.48262
ENSMMUG00000000047	protein_coding	0	0
ENSMMUG00000000048	protein_coding	0.342758	2.29669
ENSMMUG00000000049	protein_coding	9.07625	11.2104
ENSMMUG00000000050	protein_coding	293.038	313.665
ENSMMUG00000000051	protein_coding	1.07634	0.91088
ENSMMUG00000000054	protein_coding	50.522	45.7204
ENSMMUG00000000055	protein_coding	34.5918	39.2104
ENSMMUG00000000056	protein_coding	24.0944	26.3061
ENSMMUG00000000058	protein_coding	465.394	495.947
ENSMMUG00000000059	protein_coding	119.639	116.451
ENSMMUG00000000062	protein_coding	0.066675	0
ENSMMUG00000000063	protein_coding	3.21669	3.76296
ENSMMUG00000000065	protein_coding	6.62703	7.70697
ENSMMUG00000000066	protein_coding	1.6662	0
ENSMMUG00000000067	protein_coding	0	0
ENSMMUG00000000069	protein_coding	15.3348	19.5917
ENSMMUG00000000070	protein_coding	104.586	67.5792
ENSMMUG00000000072	protein_coding	75.718	70.3454
ENSMMUG00000000073	protein_coding	15.3236	9.66492
ENSMMUG00000000074	protein_coding	130.873	92.9771
ENSMMUG00000000075	protein_coding	67.5551	75.56
ENSMMUG00000000079	protein_coding	1.29248	1.10961
ENSMMUG00000000081	protein_coding	64.477	63.403
ENSMMUG00000000082	protein_coding	0	0
ENSMMUG00000000083	protein_coding	88.7236	87.2219
ENSMMUG00000000085	protein_coding	4.47872	4.18535
ENSMMUG00000000089	protein_coding	0.043564	0.288006
ENSMMUG00000000090	protein_coding	76.5479	89.9562
ENSMMUG00000000092	protein_coding	59.454	62.3703
ENSMMUG00000000098	protein_coding	90.1733	82.491
ENSMMUG00000000100	protein_coding	0.689494	0.808648
ENSMMUG00000000101	protein_coding	0	0
ENSMMUG00000000102	protein_coding	0	0
ENSMMUG00000000104	protein_coding	63.0887	73.5577
ENSMMUG00000000107	protein_coding	8.64132	8.82526
ENSMMUG00000000108	protein_coding	276.484	194.021
ENSMMUG00000000110	protein_coding	23.0435	30.3879
ENSMMUG00000000111	protein_coding	11.6888	12.2447
ENSMMUG00000000113	protein_coding	0	0.024192
ENSMMUG00000000115	protein_coding	0.078556	0.225701
ENSMMUG00000000116	protein_coding	0	0
ENSMMUG00000000117	protein_coding	35.2191	2.26963
ENSMMUG00000000118	protein_coding	13.7546	16.8391
ENSMMUG00000000121	protein_coding	0.020503	0.015754
ENSMMUG00000000122	protein_coding	64.305	54.3595
ENSMMUG00000000123	protein_coding	0.031312	0.071917
ENSMMUG00000000124	protein_coding	0	0
ENSMMUG00000000125	protein_coding	28.1476	40.1705
ENSMMUG00000000126	pseudogene	0	0
ENSMMUG00000000129	protein_coding	0	0.022358
ENSMMUG00000000130	protein_coding	39.2429	51.1925
ENSMMUG00000000134	protein_coding	241.031	242.098
ENSMMUG00000000135	protein_coding	0	0.024202
ENSMMUG00000000136	protein_coding	4.47516	4.07178
ENSMMUG00000000137	protein_coding	37.7766	27.5435
ENSMMUG00000000138	protein_coding	6.18286	5.42575
ENSMMUG00000000140	protein_coding	2.83238	8.52069
ENSMMUG00000000141	protein_coding	48.7928	57.5539
ENSMMUG00000000142	protein_coding	0	0
ENSMMUG00000000143	protein_coding	136.848	116.377
ENSMMUG00000000144	protein_coding	6.9146	7.40947
ENSMMUG00000000145	protein_coding	0	0
ENSMMUG00000000146	lincRNA	0	0
ENSMMUG00000000147	protein_coding	0	0
ENSMMUG00000000148	protein_coding	0	0
ENSMMUG00000000149	protein_coding	5.30346	11.293
ENSMMUG00000000151	protein_coding	0.111414	0
ENSMMUG00000000152	protein_coding	33.045	28.1094
ENSMMUG00000000153	protein_coding	1.44818	3.02095
ENSMMUG00000000156	protein_coding	298.574	311.833
ENSMMUG00000000157	protein_coding	0	0
ENSMMUG00000000158	protein_coding	182.673	222.754
ENSMMUG00000000159	protein_coding	16.0908	16.1979
ENSMMUG00000000163	protein_coding	0	0.009054
ENSMMUG00000000164	protein_coding	1.05257	3.08358
ENSMMUG00000000165	protein_coding	585.428	630.135
ENSMMUG00000000166	protein_coding	41.5239	26.5581
ENSMMUG00000000167	protein_coding	31.0781	30.5056
ENSMMUG00000000168	protein_coding	0.852223	1.56746
ENSMMUG00000000169	protein_coding	59.1871	45.3646
ENSMMUG00000000170	protein_coding	13.4547	19.4567
ENSMMUG00000000171	protein_coding	116.398	53.9978
ENSMMUG00000000172	protein_coding	3.44169	6.29607
ENSMMUG00000000173	protein_coding	93.6811	89.0789
ENSMMUG00000000179	protein_coding	0.254328	0.50163
ENSMMUG00000000180	protein_coding	0	0
ENSMMUG00000000181	protein_coding	0	0.022449
ENSMMUG00000000182	protein_coding	43.5757	45.0794
ENSMMUG00000000183	protein_coding	95.9772	87.3156
ENSMMUG00000000184	protein_coding	34.2067	35.799
ENSMMUG00000000185	protein_coding	31.8011	31.9784
ENSMMUG00000000186	protein_coding	153.161	196.864
ENSMMUG00000000187	protein_coding	53.9617	61.1989
ENSMMUG00000000188	protein_coding	69.8545	76.35
ENSMMUG00000000190	protein_coding	11.8015	7.50698
ENSMMUG00000000192	protein_coding	0	0
ENSMMUG00000000193	protein_coding	0	0
ENSMMUG00000000194	protein_coding	5.42518	7.49253
ENSMMUG00000000195	protein_coding	40.8761	44.7572
ENSMMUG00000000196	protein_coding	0.505117	0.51189
ENSMMUG00000000198	protein_coding	37.5726	44.467
ENSMMUG00000000199	protein_coding	0	0
ENSMMUG00000000200	protein_coding	0.034009	0.253506
ENSMMUG00000000201	protein_coding	5.5305	5.39694
ENSMMUG00000000202	protein_coding	0.961002	1.05001
ENSMMUG00000000203	protein_coding	30.4995	30.7402
ENSMMUG00000000204	protein_coding	24.2981	21.9494
ENSMMUG00000000205	protein_coding	2.25996	8.60735
ENSMMUG00000000208	protein_coding	0	0.028576
ENSMMUG00000000210	protein_coding	1.93428	2.58098
ENSMMUG00000000212	protein_coding	0	0.21967
ENSMMUG00000000215	protein_coding	0	0
ENSMMUG00000000217	protein_coding	116.56	108.182
ENSMMUG00000000218	protein_coding	0.913235	0
ENSMMUG00000000220	protein_coding	99.024	99.1097
ENSMMUG00000000222	protein_coding	0	2.4542
ENSMMUG00000000223	protein_coding	0	0
ENSMMUG00000000224	protein_coding	27.8746	39.6875
ENSMMUG00000000226	protein_coding	84.5467	80.7197
ENSMMUG00000000227	protein_coding	0.812284	0.824216
ENSMMUG00000000229	protein_coding	147.3	133.253
ENSMMUG00000000232	protein_coding	69.3774	70.0495
ENSMMUG00000000237	protein_coding	134.379	143.255
ENSMMUG00000000238	protein_coding	0.087092	3.46819
ENSMMUG00000000240	protein_coding	0	0
ENSMMUG00000000242	protein_coding	0.521011	1.75419
ENSMMUG00000000243	protein_coding	0	0
ENSMMUG00000000244	protein_coding	0	0
ENSMMUG00000000245	protein_coding	75.6508	56.6867
ENSMMUG00000000246	protein_coding	0	0
ENSMMUG00000000249	protein_coding	351.793	366.401
ENSMMUG00000000250	protein_coding	88.8301	86.0613
ENSMMUG00000000252	protein_coding	26.0688	29.3673
ENSMMUG00000000256	protein_coding	0	0
ENSMMUG00000000258	protein_coding	47.6018	69.2046
ENSMMUG00000000261	protein_coding	1.06041	1.02231
ENSMMUG00000000262	protein_coding	0	0
ENSMMUG00000000263	protein_coding	37.6739	28.2828
ENSMMUG00000000264	protein_coding	95.4075	88.2224
ENSMMUG00000000265	protein_coding	0	0
ENSMMUG00000000266	protein_coding	0	0
ENSMMUG00000000267	protein_coding	2484.46	2725.82
ENSMMUG00000000268	protein_coding	2.1979	5.26955
ENSMMUG00000000270	protein_coding	0	0
ENSMMUG00000000271	protein_coding	4.92972	7.24552
ENSMMUG00000000273	protein_coding	86.6376	73.181
ENSMMUG00000000275	protein_coding	2.97853	3.05127
ENSMMUG00000000276	protein_coding	0.079015	0.14938
ENSMMUG00000000277	protein_coding	19.8583	24.9668
ENSMMUG00000000278	protein_coding	2.8826	3.06153
ENSMMUG00000000283	protein_coding	0	3.77438
ENSMMUG00000000284	protein_coding	36.5043	33.0996
ENSMMUG00000000286	protein_coding	0	0.01059
ENSMMUG00000000287	protein_coding	6.4386	8.59066
ENSMMUG00000000288	protein_coding	0	0
ENSMMUG00000000289	protein_coding	3.10876	2.83796
ENSMMUG00000000290	protein_coding	0	0
ENSMMUG00000000291	protein_coding	0	0
ENSMMUG00000000292	protein_coding	0	0
ENSMMUG00000000293	protein_coding	0	0.008912
ENSMMUG00000000294	protein_coding	1.63796	2.91165
ENSMMUG00000000296	protein_coding	0.1175	0.033755
ENSMMUG00000000297	protein_coding	0	0
ENSMMUG00000000300	protein_coding	135.609	140.383
ENSMMUG00000000302	protein_coding	45.2799	44.7184
ENSMMUG00000000304	protein_coding	45.2402	58.1802
ENSMMUG00000000306	protein_coding	77.0773	72.5067
ENSMMUG00000000307	protein_coding	54.5054	68.7905
ENSMMUG00000000308	protein_coding	35.9027	27.4107
ENSMMUG00000000311	protein_coding	0.796618	0
ENSMMUG00000000312	protein_coding	0.683596	2.3607
ENSMMUG00000000313	protein_coding	0.070486	0.067897
ENSMMUG00000000314	protein_coding	0.032542	0.010492
ENSMMUG00000000315	protein_coding	27.1635	31.2129
ENSMMUG00000000316	protein_coding	0	0
ENSMMUG00000000318	protein_coding	0.111462	0.124869
ENSMMUG00000000319	protein_coding	0	0
ENSMMUG00000000320	protein_coding	0	0
ENSMMUG00000000321	protein_coding	5.81326	37.4564
ENSMMUG00000000322	protein_coding	0	0
ENSMMUG00000000323	protein_coding	0	0
ENSMMUG00000000324	pseudogene	0	0
ENSMMUG00000000327	protein_coding	208.955	190.166
ENSMMUG00000000328	protein_coding	4.04503	3.97487
ENSMMUG00000000329	protein_coding	42.9555	34.5528
ENSMMUG00000000330	protein_coding	15.9743	18.2715
ENSMMUG00000000331	protein_coding	208.234	133.949
ENSMMUG00000000332	protein_coding	0.085117	0.177499
ENSMMUG00000000335	protein_coding	48.5242	59.2023
ENSMMUG00000000336	protein_coding	21.0625	18.8568
ENSMMUG00000000337	protein_coding	0	0
ENSMMUG00000000338	protein_coding	80.1945	115.555
ENSMMUG00000000340	protein_coding	12.7829	17.2263
ENSMMUG00000000341	protein_coding	0	0
ENSMMUG00000000342	protein_coding	0	0.10095
ENSMMUG00000000343	protein_coding	0.105348	0.024067
ENSMMUG00000000345	protein_coding	13.1372	19.189
ENSMMUG00000000346	pseudogene	42.3408	46.643
ENSMMUG00000000347	protein_coding	0.155159	0
ENSMMUG00000000350	protein_coding	159.131	172.286
ENSMMUG00000000352	protein_coding	0.030463	0
ENSMMUG00000000353	protein_coding	0.14589	0.112368
ENSMMUG00000000357	protein_coding	11.3389	13.1448
ENSMMUG00000000358	protein_coding	17.1686	18.7837
ENSMMUG00000000359	protein_coding	0	0.039441
ENSMMUG00000000360	protein_coding	0	0
ENSMMUG00000000362	protein_coding	2.49376	2.29054
ENSMMUG00000000364	protein_coding	189.083	159.612
ENSMMUG00000000366	protein_coding	228.062	212.452
ENSMMUG00000000368	protein_coding	6.46916	8.73541
ENSMMUG00000000373	protein_coding	88.9232	74.795
ENSMMUG00000000375	protein_coding	2.80377	0.995682
ENSMMUG00000000376	protein_coding	7.03105	8.83723
ENSMMUG00000000377	protein_coding	11.9122	10.8655
ENSMMUG00000000378	protein_coding	0	0
ENSMMUG00000000379	protein_coding	0	0
ENSMMUG00000000380	protein_coding	82.835	92.7341
ENSMMUG00000000381	protein_coding	26.3186	25.0785
ENSMMUG00000000382	protein_coding	15.1426	14.083
ENSMMUG00000000383	protein_coding	0.565511	0.255457
ENSMMUG00000000384	protein_coding	0.200728	0.154823
ENSMMUG00000000386	protein_coding	16.4841	20.3128
ENSMMUG00000000387	protein_coding	1.07469	1.11
ENSMMUG00000000388	protein_coding	42.2625	37.6315
ENSMMUG00000000389	protein_coding	23.2722	32.9282
ENSMMUG00000000390	protein_coding	7.46489	9.10255
ENSMMUG00000000391	protein_coding	2.24227	2.71353
ENSMMUG00000000392	protein_coding	0	0.481526
ENSMMUG00000000396	protein_coding	6.91903	9.83801
ENSMMUG00000000397	protein_coding	8.88546	8.9665
ENSMMUG00000000398	protein_coding	0	0
ENSMMUG00000000399	protein_coding	46.5986	58.3902
ENSMMUG00000000400	protein_coding	41.5633	52.7615
ENSMMUG00000000401	protein_coding	6.19805	7.67743
ENSMMUG00000000402	protein_coding	3.44829	3.41398
ENSMMUG00000000404	protein_coding	0	0
ENSMMUG00000000406	protein_coding	0.174033	0.125575
ENSMMUG00000000411	protein_coding	280.562	281.518
ENSMMUG00000000413	protein_coding	3.27418	3.81062
ENSMMUG00000000414	protein_coding	0	0
ENSMMUG00000000415	protein_coding	0.019748	0.098425
ENSMMUG00000000416	protein_coding	0.252775	0.297577
ENSMMUG00000000419	protein_coding	32.2695	21.0585
ENSMMUG00000000421	protein_coding	219.616	231.269
ENSMMUG00000000422	protein_coding	1402.52	1494.14
ENSMMUG00000000424	protein_coding	34.9575	24.4058
ENSMMUG00000000425	protein_coding	31.7962	30.8218
ENSMMUG00000000426	protein_coding	0	0
ENSMMUG00000000427	protein_coding	129.368	123.192
ENSMMUG00000000428	protein_coding	28.598	44.7529
ENSMMUG00000000429	protein_coding	0	0.01663
ENSMMUG00000000430	protein_coding	0	0.088894
ENSMMUG00000000431	protein_coding	1.10349	0.277419
ENSMMUG00000000433	protein_coding	0.006406	1.26487
ENSMMUG00000000434	protein_coding	69.9741	86.7176
ENSMMUG00000000436	protein_coding	3.99395	1.73925
ENSMMUG00000000438	protein_coding	3.35998	2.24133
ENSMMUG00000000439	protein_coding	12.5336	12.8846
ENSMMUG00000000441	protein_coding	0	0
ENSMMUG00000000443	protein_coding	0	0
ENSMMUG00000000446	protein_coding	153.784	173.925
ENSMMUG00000000447	protein_coding	0	0
ENSMMUG00000000448	protein_coding	0	0
ENSMMUG00000000449	protein_coding	64.1901	70.9934
ENSMMUG00000000450	protein_coding	0	0
ENSMMUG00000000451	protein_coding	30.6903	46.8246
ENSMMUG00000000452	protein_coding	97.2926	105.018
ENSMMUG00000000453	protein_coding	45.3959	41.0485
ENSMMUG00000000454	protein_coding	4.71856	10.0113
ENSMMUG00000000455	protein_coding	64.5686	56.9466
ENSMMUG00000000456	protein_coding	5.10167	3.0883
ENSMMUG00000000457	protein_coding	137.754	95.7803
ENSMMUG00000000458	protein_coding	0	0
ENSMMUG00000000459	protein_coding	131.349	133.346
ENSMMUG00000000460	protein_coding	2.47562	1.69179
ENSMMUG00000000464	protein_coding	129.394	147.577
ENSMMUG00000000465	protein_coding	0	0
ENSMMUG00000000466	protein_coding	0	0
ENSMMUG00000000468	protein_coding	17.1978	18.1079
ENSMMUG00000000469	protein_coding	0	0
ENSMMUG00000000470	protein_coding	0.109166	0.332156
ENSMMUG00000000474	protein_coding	5.68484	6.73101
ENSMMUG00000000475	protein_coding	15.9739	20.0039
ENSMMUG00000000476	protein_coding	0.687475	0.631586
ENSMMUG00000000477	protein_coding	1.28114	0.649621
ENSMMUG00000000478	protein_coding	291.46	276.2
ENSMMUG00000000480	protein_coding	0.03131	0.38102
ENSMMUG00000000481	protein_coding	4.33801	10.3649
ENSMMUG00000000482	protein_coding	0	0.270039
ENSMMUG00000000484	protein_coding	2.24237	1.91429
ENSMMUG00000000485	protein_coding	0.365787	3.578
ENSMMUG00000000488	protein_coding	4.46693	2.98252
ENSMMUG00000000490	protein_coding	8.15252	9.0085
ENSMMUG00000000491	protein_coding	28.8746	33.6808
ENSMMUG00000000492	protein_coding	14.5559	11.5846
ENSMMUG00000000493	protein_coding	0	0.039765
ENSMMUG00000000494	protein_coding	32.6473	29.0606
ENSMMUG00000000495	protein_coding	11.5509	12.4946
ENSMMUG00000000496	protein_coding	28.9681	29.4523
ENSMMUG00000000498	protein_coding	29.2076	32.3024
ENSMMUG00000000500	protein_coding	0	0
ENSMMUG00000000501	protein_coding	0	0
ENSMMUG00000000502	protein_coding	0	0
ENSMMUG00000000504	protein_coding	194.433	163.487
ENSMMUG00000000505	protein_coding	18.9444	21.2794
ENSMMUG00000000506	protein_coding	0	0
ENSMMUG00000000507	protein_coding	0.189996	1.91115
ENSMMUG00000000511	protein_coding	87.8575	80.8221
ENSMMUG00000000512	protein_coding	234.67	143.566
ENSMMUG00000000513	protein_coding	0	0.092223
ENSMMUG00000000514	protein_coding	0	0
ENSMMUG00000000515	protein_coding	0.163133	0.261102
ENSMMUG00000000517	protein_coding	78.4984	79.5234
ENSMMUG00000000519	protein_coding	0	0.054697
ENSMMUG00000000520	protein_coding	0.046314	0
ENSMMUG00000000521	protein_coding	5.37236	1.73698
ENSMMUG00000000522	protein_coding	55.3935	56.2178
ENSMMUG00000000523	protein_coding	69.6372	65.2321
ENSMMUG00000000524	protein_coding	0	0
ENSMMUG00000000525	protein_coding	20.7824	21.3185
ENSMMUG00000000526	protein_coding	1.15078	0.85744
ENSMMUG00000000527	protein_coding	0	0.044924
ENSMMUG00000000529	protein_coding	0	0.013314
ENSMMUG00000000531	protein_coding	0	0
ENSMMUG00000000533	protein_coding	0	0.052158
ENSMMUG00000000534	protein_coding	0.045873	0
ENSMMUG00000000535	protein_coding	140.746	158.912
ENSMMUG00000000536	protein_coding	0	0
ENSMMUG00000000537	protein_coding	16.5661	19.6754
ENSMMUG00000000539	protein_coding	0	0
ENSMMUG00000000540	protein_coding	0	0
ENSMMUG00000000541	protein_coding	79.1013	86.3902
ENSMMUG00000000544	protein_coding	1.06812	4.74431
ENSMMUG00000000545	protein_coding	0.075782	0.160428
ENSMMUG00000000546	protein_coding	64.5574	52.7222
ENSMMUG00000000547	protein_coding	6.76149	7.6349
ENSMMUG00000000549	protein_coding	0	0
ENSMMUG00000000552	protein_coding	0	0.031001
ENSMMUG00000000553	protein_coding	41.5678	40.1756
ENSMMUG00000000554	protein_coding	0	0.004362
ENSMMUG00000000556	protein_coding	4.27546	11.0727
ENSMMUG00000000558	protein_coding	418.768	1256.4
ENSMMUG00000000560	protein_coding	40.7314	42.5719
ENSMMUG00000000561	protein_coding	0	0.026738
ENSMMUG00000000565	protein_coding	146.53	163.573
ENSMMUG00000000566	protein_coding	0.124986	0.114236
ENSMMUG00000000567	protein_coding	0.027067	0.53589
ENSMMUG00000000568	protein_coding	0	0
ENSMMUG00000000570	protein_coding	0	0
ENSMMUG00000000572	protein_coding	64.9818	76.3483
ENSMMUG00000000573	protein_coding	99.2316	93.5746
ENSMMUG00000000574	protein_coding	8.04565	11.259
ENSMMUG00000000576	protein_coding	0	0
ENSMMUG00000000577	protein_coding	20.9431	20.9854
ENSMMUG00000000578	protein_coding	0	0
ENSMMUG00000000580	protein_coding	0.707818	0.326478
ENSMMUG00000000582	protein_coding	200.213	210.756
ENSMMUG00000000583	protein_coding	0	0.460728
ENSMMUG00000000584	protein_coding	0.018415	0
ENSMMUG00000000585	protein_coding	0	0
ENSMMUG00000000586	protein_coding	94.4084	99.8758
ENSMMUG00000000588	protein_coding	0.256074	0.502218
ENSMMUG00000000589	protein_coding	76.8728	70.5411
ENSMMUG00000000590	protein_coding	6.63199	5.6
ENSMMUG00000000591	protein_coding	179.741	160.858
ENSMMUG00000000595	protein_coding	0.145231	0.223345
ENSMMUG00000000596	protein_coding	39.7231	48.186
ENSMMUG00000000599	protein_coding	27.8399	38.3289
ENSMMUG00000000602	protein_coding	0	0
ENSMMUG00000000603	protein_coding	0.163311	0.243899
ENSMMUG00000000604	protein_coding	0	0.202252
ENSMMUG00000000605	protein_coding	33.9298	36.4426
ENSMMUG00000000609	protein_coding	78.4837	74.2999
ENSMMUG00000000610	protein_coding	28.8747	33.0894
ENSMMUG00000000612	protein_coding	266.997	287.849
ENSMMUG00000000613	protein_coding	44.1119	41.6883
ENSMMUG00000000615	protein_coding	26.3825	25.9547
[truncated: 31,977 more rows]
