# Supplementary material for: Epigenomic profiling of primate lymphoblastoid cell lines reveals the evolutionary patterns of epigenetic activities in gene regulatory architectures
Source: Nat Commun. 2021 May 25;12:3116. doi: 10.1038/s41467-021-23397-1 (PMC8149829; doi:10.1038/s41467-021-23397-1)
Supplement: Supplementary file 5 — Supplementary Data 3 [file 41467_2021_23397_MOESM5_ESM.xlsx]

## Sheet: OrthologousRegulatoryRegions
ID	Human	Chimpanzee	Gorilla	Orangutan	Macaque	Regulatory_componenent	Gene_id	Human_gene_id
t1	sP	sP	sP	sP	sP	gE	ENSG00000166974	ENSG00000166974
t2	sP	sP	sP	sP	sP	P	ENSG00000163644	ENSG00000163644
t3	sP	sP	sP	sP	sP	P	ENSG00000170473	ENSG00000170473
t4	sE	sE	sE	sE	sE	gE	ENSG00000171310	ENSG00000171310
t5	sP	sP	sP	sP	sP	P	ENSG00000183291	ENSG00000183291
t6	sP	sP	sP	sP	sP	P	ENSG00000096746	ENSG00000096746
t7	sP	sP	sP	sP	sP	P	ENSG00000172239	ENSG00000172239
t8	sP	sP	sP	sP	sP	P	ENSG00000164754	ENSG00000164754
t9	sP	sP	sP	sP	sP	P	ENSG00000257261	ENSG00000257261
t10	sP	sP	sP	sP	sP	P	ENSG00000086061	ENSG00000086061
t11	sP	sP	sP	sP	sP	P	ENSG00000181744	ENSG00000181744
t12	sP	sP	sP	aP	sP	P	ENSG00000164649	ENSG00000164649
t13	sE	sE	sE	sE	sE	gE	ENSG00000057663	ENSG00000057663
t14	sP	sP	sP	sP	sP	P	ENSG00000004897	ENSG00000004897
t15	sP	sP	sP	sP	sP	P	ENSG00000029363	ENSG00000029363
t16	sP	sP	sP	sP	sP	P	ENSG00000170185	ENSG00000170185
t17	sP	sP	sP	sP	sP	P	ENSG00000143761	ENSG00000143761
t18	sP	sP	sP	sP	sP	P	ENSG00000182944	ENSG00000182944
t19	sP	sP	sP	sP	sP	P	ENSG00000134884	ENSG00000134884
t20	sP	sP	sP	sP	sP	P	ENSG00000116679	ENSG00000116679
t21	aP	sP	sP	sP	sP	P	ENSG00000090104	ENSG00000090104
t22	sP	sP	sP	sP	sP	P	ENSG00000149311	ENSG00000149311
t23	sP	sP	sP	sP	sP	P	ENSG00000096968	ENSG00000096968
t24	sP	sP	sP	sP	sP	P	ENSG00000071189	ENSG00000071189
t25	sP	sP	sP	sP	sP	P	ENSG00000154174	ENSG00000154174
t26	sP	sP	sP	sP	sP	P	ENSG00000118564	ENSG00000118564
t27	sP	sP	sP	sP	sP	P	ENSG00000101782	ENSG00000101782
t28	sP	sP	sP	sP	sP	P	ENSG00000171320	ENSG00000171320
t29	sP	sP	sP	sP	sP	P	ENSG00000102893	ENSG00000102893
t30	sP	sP	sP	sP	sP	P	ENSG00000143303	ENSG00000143303
t31	sP	sP	sP	sP	sP	P	ENSG00000178966	ENSG00000178966
t32	sP	sP	sP	sP	sP	P	ENSG00000185278	ENSG00000185278
t33	pP	pP	pP	pP	pP	P	ENSG00000179148	ENSG00000179148
t34	sP	sP	sP	sP	sP	P	ENSG00000177119	ENSG00000177119
t35	sP	sP	sP	sP	sP	P	ENSG00000066027	ENSG00000066027
t36	sP	sP	sP	sP	sP	P	ENSG00000266086	ENSG00000266086
t37	sP	sP	sP	sP	sP	P	ENSG00000196305	ENSG00000196305
t38	sP	sP	sP	sP	sP	P	ENSG00000204569	ENSG00000204569
t39	sP	sP	sP	aP	aP	P	ENSG00000165322	ENSG00000165322
t40	sP	sP	sP	sP	sP	P	ENSG00000180957	ENSG00000180957
t41	sP	sP	sP	sP	sP	P	ENSG00000137076	ENSG00000137076
t42	sE	sE	sE	sE	sE	PiE	ENSG00000175048,ENSG00000215712	ENSG00000175048,ENSG00000215712
t43	sP	sP	sP	sP	sP	P	ENSG00000135842	ENSG00000135842
t44	aE	sP	sP	sP	wE	P	ENSG00000168685	ENSG00000168685
t45	sE	sE	sE	aE	sE	gE	ENSG00000166949	ENSG00000166949
t46	sP	sP	sP	sP	sP	P	ENSG00000039123	ENSG00000039123
t47	sP	sP	sP	sP	sP	P	ENSG00000116133	ENSG00000116133
t48	sP	sP	sP	sP	sP	P	ENSG00000124160	ENSG00000124160
t49	sP	sP	sP	sP	sP	P	ENSG00000164031	ENSG00000164031
t50	sP	sP	sP	sP	sP	P	ENSG00000148634	ENSG00000148634
t51	sE	sE	sE	sE	aE	gE	ENSG00000124191	ENSG00000124191
t52	sP	sP	sP	sP	sP	P	ENSG00000152795	ENSG00000152795
t53	sP	sP	sP	sP	sP	P	ENSG00000104549	ENSG00000104549
t54	pP	pP	pP	aP	pE	P	ENSG00000077327	ENSG00000077327
t55	sE	sE	sE	sE	sE	gE	ENSG00000182985	ENSG00000182985
t56	sP	sP	sP	sP	sP	P	ENSG00000052802	ENSG00000052802
t57	sP	sP	sP	sP	sP	P	ENSG00000228988	ENSG00000228988
t58	sP	sP	sP	sP	sP	P	ENSG00000116754	ENSG00000116754
t59	sP	sP	sP	sP	sP	P	ENSG00000140262	ENSG00000140262
t60	sP	sP	sP	sP	sP	P	ENSG00000139746	ENSG00000139746
t61	sP	sP	sP	sP	sP	P	ENSG00000170860	ENSG00000170860
t62	sE	sE	sE	sE	sE	gE	ENSG00000071205	ENSG00000071205
t63	sP	sP	sP	sP	sP	P	ENSG00000174021	ENSG00000174021
t64	sP	sP	sE	sP	sP	P	ENSG00000146856	ENSG00000146856
t65	sP	sP	sP	sP	sP	P	ENSG00000198087	ENSG00000198087
t66	sP	sP	sP	sP	sP	P	ENSG00000182512	ENSG00000182512
t67	sP	sP	sP	sP	sP	P	ENSG00000198728	ENSG00000198728
t68	sP	sP	sP	sP	sP	PiE	ENSG00000230825	ENSG00000230825
t69	sP	sP	sP	aP	sP	P	ENSG00000100523	ENSG00000100523
t70	sP	sP	sP	sP	sP	P	ENSG00000028839	ENSG00000028839
t71	sP	sP	sP	sP	sP	P	ENSG00000248710	ENSG00000248710
t72	sP	sP	sP	sP	sP	P	ENSG00000239306	ENSG00000239306
t73	sP	sP	sP	sP	sP	P	ENSG00000139168	ENSG00000139168
t74	sP	sP	sP	sP	sP	P	ENSG00000118420	ENSG00000118420
t75	sP	pP	sP	sP	pP	P	ENSG00000260940	ENSG00000260940
t76	sP	sP	sP	sP	sP	P	ENSG00000170881	ENSG00000170881
t77	sP	sP	sP	sP	sP	P	ENSG00000143033	ENSG00000143033
t78	sP	sP	sP	sP	sP	P	ENSG00000144426	ENSG00000144426
t79	sP	sP	sP	sP	sP	PiE	ENSG00000143515,ENSG00000143552,ENSG00000143575,ENSG00000143612	ENSG00000143515,ENSG00000143552,ENSG00000143575,ENSG00000143612
t80	sP	sP	sP	sP	sP	P	ENSG00000198356	ENSG00000198356
t81	sP	sP	sP	sP	sP	P	ENSG00000136810	ENSG00000136810
t82	sP	sP	sP	sP	sP	P	ENSG00000177302	ENSG00000177302
t83	sP	sP	sP	sP	pP	P	ENSG00000168438	ENSG00000168438
t84	sP	sP	sP	sP	sP	P	ENSG00000067082	ENSG00000067082
t85	sP	sP	sP	sP	sP	PiE	ENSG00000112576,ENSG00000112578,ENSG00000137218,ENSG00000164663	ENSG00000112576,ENSG00000112578,ENSG00000137218,ENSG00000164663
t86	sP	sP	sP	sP	sP	P	ENSG00000163131	ENSG00000163131
t87	sP	sP	sP	sP	sP	P	ENSG00000116668	ENSG00000116668
t88	sP	sP	sP	sP	sP	P	ENSG00000273338	ENSG00000273338
t89	sE	sE	sE	sE	sE	gE	ENSG00000249859	ENSG00000249859
t90	sP	sP	sP	sP	sP	P	ENSG00000151923	ENSG00000151923
t91	sE	sE	sE	sE	sE	gE	ENSG00000157654	ENSG00000157654
t92	sP	sP	sP	sP	sP	PiE	ENSG00000131187,ENSG00000146094,ENSG00000169220,ENSG00000198055,ENSG00000246334	ENSG00000131187,ENSG00000146094,ENSG00000169220,ENSG00000198055,ENSG00000246334
t93	sP	sP	sP	sP	sP	P	ENSG00000143409	ENSG00000143409
t94	sP	sP	sP	sP	sP	P	ENSG00000186480	ENSG00000186480
t95	sE	sE	sP	sE	sE	gE	ENSG00000184384	ENSG00000184384
t96	sP	sP	sP	sP	sP	P	ENSG00000114850	ENSG00000114850
t97	sP	sP	sP	sP	sP	P	ENSG00000136485	ENSG00000136485
t98	sP	sP	sP	sP	sP	P	ENSG00000244754	ENSG00000244754
t99	sP	sP	sP	sP	sP	P	ENSG00000048991	ENSG00000048991
t100	sP	sP	sP	sP	sP	P	ENSG00000075539	ENSG00000075539
t101	sP	sP	sP	sP	sP	P	ENSG00000164109	ENSG00000164109
t102	sP	sP	sP	sP	sP	P	ENSG00000131470	ENSG00000131470
t103	sP	sP	sP	sP	sP	P	ENSG00000273549	ENSG00000273549
t104	sP	sP	sP	sP	sP	P	ENSG00000008018	ENSG00000008018
t105	sP	sP	sP	sP	sE	P	ENSG00000050344	ENSG00000050344
t106	sP	sP	sP	sP	sP	P	ENSG00000186184	ENSG00000186184
t107	sP	sP	sP	sP	sP	P	ENSG00000006576	ENSG00000006576
t108	sP	sP	sP	sP	sP	P	ENSG00000144659	ENSG00000144659
t109	sP	sP	sP	sP	sE	P	ENSG00000136240	ENSG00000136240
t110	sP	sP	sP	sE	sP	P	ENSG00000108439	ENSG00000108439
t111	sP	sP	sP	sP	sP	P	ENSG00000165416	ENSG00000165416
t112	sP	sP	sP	sP	sP	P	ENSG00000071537	ENSG00000071537
t113	sP	sP	sP	sP	sP	P	ENSG00000119953	ENSG00000119953
t114	sP	sP	sP	sP	sP	P	ENSG00000183308	ENSG00000183308
t115	sP	sP	sP	sP	sP	P	ENSG00000117862	ENSG00000117862
t116	sP	sP	sP	sP	sP	P	ENSG00000143321	ENSG00000143321
t117	sP	sP	sP	sP	sP	P	ENSG00000162971	ENSG00000162971
t118	sP	sP	sP	sP	sP	P	ENSG00000186517	ENSG00000186517
t119	sP	sP	sP	sP	sP	P	ENSG00000107829	ENSG00000107829
t120	sP	sP	sP	sP	sP	P	ENSG00000111596	ENSG00000111596
t121	sP	wP	sP	sP	sP	P	ENSG00000135164	ENSG00000135164
t122	sP	sP	sP	sP	sP	P	ENSG00000197713	ENSG00000197713
t123	sP	sP	sP	sP	sP	P	ENSG00000181467	ENSG00000181467
t124	sP	sP	sP	sP	sP	P	ENSG00000136521	ENSG00000136521
t125	sE	sE	sE	sE	sE	P	ENSG00000243903	ENSG00000243903
t126	sP	sP	sP	sP	sP	PiE	ENSG00000168010,ENSG00000214530,ENSG00000256568	ENSG00000168010,ENSG00000214530,ENSG00000256568
t127	sP	sP	sP	sP	sP	P	ENSG00000173226	ENSG00000173226
t128	sP	sP	sP	sP	sP	P	ENSG00000154640	ENSG00000154640
t129	sP	sP	sP	sP	sP	P	ENSG00000117475	ENSG00000117475
t130	sP	sP	sP	sP	sP	P	ENSG00000175105	ENSG00000175105
t131	sP	sP	sP	sP	sP	P	ENSG00000036549	ENSG00000036549
t132	sP	sP	sP	sP	sP	P	ENSG00000179021	ENSG00000179021
t133	sP	sP	sP	sP	sP	P	ENSG00000186591	ENSG00000186591
t134	sP	sP	sP	sP	sP	P	ENSG00000108055	ENSG00000108055
t135	sP	sP	sP	sP	sP	P	ENSG00000205323	ENSG00000205323
t136	sE	sE	sE	sE	sE	EiE	ENSG00000237567	ENSG00000237567
t137	sP	sP	sP	sP	sP	P	ENSG00000172732	ENSG00000172732
t138	pE	pP	sP	sP	pP	P	ENSG00000182985	ENSG00000182985
t139	sP	sP	sP	sP	sE	P	ENSG00000141219	ENSG00000141219
t140	sP	sP	sP	sP	sP	P	ENSG00000056586	ENSG00000056586
t141	sP	sE	sE	sE	sE	P	ENSG00000214301	ENSG00000214301
t142	sP	sP	sP	sP	sP	P	ENSG00000116717	ENSG00000116717
t143	sP	sP	sP	sP	sP	P	ENSG00000118496	ENSG00000118496
t144	sP	sP	sP	sP	sP	P	ENSG00000087095	ENSG00000087095
t145	sP	sP	sP	sP	sP	P	ENSG00000111817	ENSG00000111817
t146	sP	sP	sP	sP	sP	P	ENSG00000038274	ENSG00000038274
t147	sP	sP	sP	sP	sP	P	ENSG00000069345	ENSG00000069345
t148	sP	sP	sP	sP	sP	P	ENSG00000107949	ENSG00000107949
t149	sP	sP	sP	sP	sP	P	ENSG00000107341	ENSG00000107341
t150	sP	sP	sP	sP	sP	prE	ENSG00000260443	ENSG00000260443
t151	sP	sP	sP	sP	sP	P	ENSG00000133858	ENSG00000133858
t152	sP	sP	sP	sP	sP	P	ENSG00000170759	ENSG00000170759
t153	sP	sP	sP	sP	sP	P	ENSG00000145354	ENSG00000145354
t154	sP	sP	sP	sP	sP	P	ENSG00000134900	ENSG00000134900
t155	sP	sP	sP	sP	sP	PiE	ENSG00000171202,ENSG00000171204	ENSG00000171202,ENSG00000171204
t156	sP	sP	sP	sP	sP	P	ENSG00000140521	ENSG00000140521
t157	sP	sP	sP	sP	pP	P	ENSG00000171723	ENSG00000171723
t158	sP	sP	sP	sP	sP	P	ENSG00000163162	ENSG00000163162
t159	pP	aP	sP	aP	pP	P	ENSG00000185697	ENSG00000185697
t160	sP	sP	sP	sP	aP	P	ENSG00000117632	ENSG00000117632
t161	sE	sE	sE	sE	sE	gE	ENSG00000096093	ENSG00000096093
t162	sE	sE	sE	sE	sE	PiE	ENSG00000224592,ENSG00000284632	ENSG00000224592,ENSG00000284632
t163	sP	sP	sP	sP	sP	P	ENSG00000071082	ENSG00000071082
t164	sP	sP	sP	sP	sP	P	ENSG00000185728	ENSG00000185728
t165	sP	sP	sP	sP	sP	P	ENSG00000115827	ENSG00000115827
t166	sP	sP	sP	sP	sP	P	ENSG00000101421	ENSG00000101421
t167	sP	sP	sP	sP	sP	PiE	ENSG00000215068	ENSG00000215068
t168	sP	sP	sP	sP	sP	P	ENSG00000245667	ENSG00000245667
t169	sE	sE	sE	sE	sE	gE	ENSG00000180957	ENSG00000180957
t170	sP	sP	sP	aP	sP	P	ENSG00000106686	ENSG00000106686
t171	sP	sP	sP	sP	sP	P	ENSG00000111860	ENSG00000111860
t172	sE	sE	sE	sE	aE	gE	ENSG00000085832	ENSG00000085832
t173	sP	sP	sP	sP	sP	P	ENSG00000005238	ENSG00000005238
t174	sP	sP	sP	sP	sP	P	ENSG00000164609	ENSG00000164609
t175	sP	sP	sP	sP	sP	P	ENSG00000213079	ENSG00000213079
t176	sP	sP	sP	sP	sP	P	ENSG00000125952	ENSG00000125952
t177	aE	sE	sE	aE	wE	PiE	ENSG00000095203	ENSG00000095203
t178	sP	sP	aP	sP	sP	P	ENSG00000180667	ENSG00000180667
t179	sP	sP	sP	sP	sP	PiE	ENSG00000050426,ENSG00000110925,ENSG00000123268	ENSG00000050426,ENSG00000110925,ENSG00000123268
t180	sP	sP	sP	sP	sP	P	ENSG00000271555	ENSG00000271555
t181	sP	sP	sP	sP	sP	P	ENSG00000164442	ENSG00000164442
t182	sP	sP	sP	sP	sP	P	ENSG00000102580	ENSG00000102580
t183	sP	sP	sP	sP	sP	P	ENSG00000086598	ENSG00000086598
t184	sE	sE	sE	sE	sE	PiE	ENSG00000115233	ENSG00000115233
t185	sP	sP	sP	sP	sP	P	ENSG00000132196	ENSG00000132196
t186	sP	sP	sP	sP	sP	PiE	ENSG00000105355,ENSG00000127663,ENSG00000267484	ENSG00000105355,ENSG00000127663,ENSG00000267484
t187	sP	sP	sP	sP	sP	PiE	ENSG00000184381	ENSG00000184381
t188	sE	sE	sE	sE	sE	gE	ENSG00000198160	ENSG00000198160
t189	sP	sP	sP	sP	sP	P	ENSG00000023041	ENSG00000023041
t190	sP	sP	sP	sP	sP	P	ENSG00000275491	ENSG00000275491
t191	sP	sP	sP	sP	sP	P	ENSG00000136122	ENSG00000136122
t192	sP	sP	sP	aP	sP	P	ENSG00000163110	ENSG00000163110
t193	sP	sP	sP	sP	sP	P	ENSG00000086065	ENSG00000086065
t194	sP	sP	sP	sP	sP	P	ENSG00000172795	ENSG00000172795
t195	sP	sP	sP	sP	sP	P	ENSG00000104331	ENSG00000104331
t196	sP	sP	sP	sP	sP	P	ENSG00000156304	ENSG00000156304
t197	sE	sE	sE	aE	sE	gE	ENSG00000124788	ENSG00000124788
t198	sP	sP	sP	sP	sP	P	ENSG00000126070	ENSG00000126070
t199	aP	sP	sP	sP	pP	gE	ENSG00000144736	ENSG00000144736
t200	sP	sP	sP	sP	sP	P	ENSG00000162980	ENSG00000162980
t201	sP	sP	sP	sP	sP	P	ENSG00000274904	ENSG00000274904
t202	sE	sE	sE	sE	sE	PiE	ENSG00000252804	ENSG00000252804
t203	sP	sP	sP	sP	sP	P	ENSG00000164144	ENSG00000164144
t204	sP	sP	aP	aP	sP	P	ENSG00000156026	ENSG00000156026
t205	sP	sP	sP	sP	sP	P	ENSG00000083520	ENSG00000083520
t206	aE	sE	sP	sE	sE	gE	ENSG00000164330	ENSG00000164330
t207	sP	sP	sP	sP	sP	P	ENSG00000063244	ENSG00000063244
t208	sP	sP	sP	sP	sP	P	ENSG00000116095	ENSG00000116095
t209	sE	sE	sE	sE	sE	PiE	ENSG00000175087	ENSG00000175087
t210	sP	sP	sP	sP	sP	P	ENSG00000124795	ENSG00000124795
t211	sP	sP	sP	sP	sP	P	ENSG00000113369	ENSG00000113369
t212	sE	sE	sE	sE	sE	gE	ENSG00000152601	ENSG00000152601
t213	sE	sE	sE	sE	sE	NA	NA	NA
t214	aP	pP	aP	pP	pP	P	ENSG00000113739	ENSG00000113739
t215	sP	sP	sP	sP	sP	P	ENSG00000115966	ENSG00000115966
t216	sP	sP	sP	sP	sP	P	ENSG00000165410	ENSG00000165410
t217	sP	sP	sP	sP	sP	P	ENSG00000104218	ENSG00000104218
t218	sE	sE	sE	sE	sE	PiE	ENSG00000275015	ENSG00000275015
t219	sP	sP	sP	sP	sP	P	ENSG00000171793	ENSG00000171793
t220	sP	sP	sP	sP	pP	P	ENSG00000275342	ENSG00000275342
t221	sE	sE	sE	sE	sE	PiE	ENSG00000270423	ENSG00000270423
t222	sP	sP	sP	sP	sP	P	ENSG00000151748	ENSG00000151748
t223	sP	sP	sP	sP	sP	P	ENSG00000111711	ENSG00000111711
t224	sP	sP	sP	sP	sP	P	ENSG00000107882	ENSG00000107882
t225	sP	sP	sP	sP	sP	P	ENSG00000108091	ENSG00000108091
t226	sP	sP	sP	sP	sP	P	ENSG00000134262	ENSG00000134262
t227	sP	sP	sP	sP	sP	P	ENSG00000214517	ENSG00000214517
t228	sE	sE	sE	sE	sE	gE	ENSG00000169180	ENSG00000169180
t229	sP	sP	sP	sP	sP	P	ENSG00000253744	ENSG00000253744
t230	sP	sP	sP	sP	sP	P	ENSG00000171953	ENSG00000171953
t231	sP	sP	sP	sP	pP	P	ENSG00000134897	ENSG00000134897
t232	sE	sE	sE	sE	sE	NA	NA	NA
t233	sE	sE	sP	sE	sP	gE	ENSG00000197959	ENSG00000197959
t234	sP	sP	sP	sP	sP	P	ENSG00000010244	ENSG00000010244
t235	sP	sP	sP	sP	sP	P	ENSG00000163608	ENSG00000163608
t236	sP	sP	sP	sP	sP	P	ENSG00000086544	ENSG00000086544
t237	sP	sP	sP	sP	sP	P	ENSG00000113595	ENSG00000113595
t238	sP	sP	sP	sE	sP	P	ENSG00000056097	ENSG00000056097
t239	sP	sP	sP	aP	sP	P	ENSG00000171720	ENSG00000171720
t240	sE	sE	sE	sE	sE	PiE	ENSG00000070915	ENSG00000070915
t241	sP	sP	sP	sP	sP	P	ENSG00000242114	ENSG00000242114
t242	sP	sP	sP	sP	sP	PiE	ENSG00000110200,ENSG00000137497,ENSG00000263742	ENSG00000110200,ENSG00000137497,ENSG00000263742
t243	sP	sP	sP	sP	sP	P	ENSG00000140406	ENSG00000140406
t244	sP	sP	sP	sP	sP	PiE	ENSG00000116132,ENSG00000271811	ENSG00000116132,ENSG00000271811
t245	sP	sP	sP	sP	sP	P	ENSG00000272325	ENSG00000272325
t246	sP	sP	sP	sP	sP	P	ENSG00000170242	ENSG00000170242
t247	sP	sP	sP	sP	sP	P	ENSG00000119812	ENSG00000119812
t248	sP	sP	sE	sP	sP	P	ENSG00000155097	ENSG00000155097
t249	sP	sP	sP	sP	sP	P	ENSG00000066135	ENSG00000066135
t250	sE	sE	sE	aE	sE	PiE	ENSG00000162882	ENSG00000162882
t251	sE	sE	sE	sE	sE	PiE	ENSG00000141378	ENSG00000141378
t252	sP	sP	sP	sP	sP	P	ENSG00000177888	ENSG00000177888
t253	sP	sP	sP	sP	sP	P	ENSG00000176853	ENSG00000176853
t254	sP	sP	sP	sP	sP	P	ENSG00000151465	ENSG00000151465
t255	sP	sP	sP	sP	sP	P	ENSG00000147654	ENSG00000147654
t256	sP	sP	sP	sP	sP	P	ENSG00000023734	ENSG00000023734
t257	sP	sP	sP	sP	sP	P	ENSG00000034152	ENSG00000034152
t258	sP	sP	sP	sP	sP	P	ENSG00000134824	ENSG00000134824
t259	aP	sP	sP	sP	sP	P	ENSG00000135390	ENSG00000135390
t260	sP	sP	sP	sP	sP	P	ENSG00000164440	ENSG00000164440
t261	sP	sP	sP	sP	sP	P	ENSG00000275066	ENSG00000275066
t262	sP	sP	sP	sP	sP	P	ENSG00000110218	ENSG00000110218
t263	sP	sP	sP	sP	sP	P	ENSG00000138180	ENSG00000138180
t264	sP	sP	sP	sP	sP	P	ENSG00000122557	ENSG00000122557
t265	sP	sP	sP	sP	sP	P	ENSG00000144655	ENSG00000144655
t266	sP	sP	sP	sP	sP	P	ENSG00000189308	ENSG00000189308
t267	sP	sP	sP	sP	sP	P	ENSG00000080986	ENSG00000080986
t268	sP	sP	sP	sP	sP	gE	ENSG00000159314	ENSG00000159314
t269	sP	sP	sP	sP	sP	P	ENSG00000167548	ENSG00000167548
t270	sP	sP	sP	sP	sP	P	ENSG00000181991	ENSG00000181991
t271	sE	sE	sE	sE	sE	gE	ENSG00000140694	ENSG00000140694
t272	sP	sP	sP	sP	sP	P	ENSG00000162695	ENSG00000162695
t273	sP	sP	sP	sP	sP	P	ENSG00000172007	ENSG00000172007
t274	sE	sE	sE	sE	pE	gE	ENSG00000145675	ENSG00000145675
t275	sP	sP	sP	sP	sP	P	ENSG00000108946	ENSG00000108946
t276	sP	sP	sP	sP	sP	P	ENSG00000109084	ENSG00000109084
t277	sP	sP	sP	sP	sP	P	ENSG00000048649	ENSG00000048649
t278	sP	sP	sP	sP	sP	P	ENSG00000000419	ENSG00000000419
t279	sE	sE	sE	aE	pE	gE	ENSG00000198369	ENSG00000198369
t280	sP	sP	sP	sP	sP	P	ENSG00000000457	ENSG00000000457
t281	sP	sP	sP	sP	sP	P	ENSG00000197312	ENSG00000197312
t282	sP	sP	sP	sP	sP	P	ENSG00000101160	ENSG00000101160
t283	sE	sE	sE	aE	sE	PiE	ENSG00000138166	ENSG00000138166
t284	sP	sP	sP	sP	sP	P	ENSG00000156876	ENSG00000156876
t285	sP	sP	sP	sP	sP	P	ENSG00000144228	ENSG00000144228
t286	sP	sP	sP	sP	sP	P	ENSG00000111832	ENSG00000111832
t287	sP	sP	sP	sP	sP	P	ENSG00000114125	ENSG00000114125
t288	sP	sP	sP	sP	sP	P	ENSG00000228474	ENSG00000228474
t289	sP	sP	sP	sP	sP	P	ENSG00000112208	ENSG00000112208
t290	sP	sP	sP	sP	sE	P	ENSG00000173327	ENSG00000173327
t291	sP	sP	sP	pP	sP	P	ENSG00000135090	ENSG00000135090
t292	sP	sP	sP	sP	sP	PiE	ENSG00000119414,ENSG00000136918,ENSG00000136935,ENSG00000173611	ENSG00000119414,ENSG00000136918,ENSG00000136935,ENSG00000173611
t293	aP	sP	sP	sP	sP	P	ENSG00000117036	ENSG00000117036
t294	sE	sE	sE	aE	sE	gE	ENSG00000035403	ENSG00000035403
t295	sE	sE	sE	sE	sE	PiE	ENSG00000102780	ENSG00000102780
t296	sP	sP	sP	sP	sP	P	ENSG00000113356	ENSG00000113356
t297	sP	sP	sP	sP	sP	P	ENSG00000176058	ENSG00000176058
t298	sE	sP	sP	aP	sE	PiE	ENSG00000227719	ENSG00000227719
t299	sP	sP	sP	sP	sP	P	ENSG00000110048	ENSG00000110048
t300	sP	sP	sP	sP	sP	P	ENSG00000121879	ENSG00000121879
t301	sP	sP	sP	sP	sP	P	ENSG00000126746	ENSG00000126746
t302	sP	sP	sP	sP	sP	P	ENSG00000168288	ENSG00000168288
t303	sP	sP	sP	sP	sP	P	ENSG00000128534	ENSG00000128534
t304	sP	sP	sP	sP	sP	P	ENSG00000070610	ENSG00000070610
t305	sP	sP	sP	sP	sP	P	ENSG00000141232	ENSG00000141232
t306	sP	sP	sP	sP	sP	PiE	ENSG00000074603,ENSG00000138614	ENSG00000074603,ENSG00000138614
t307	sP	sP	sP	sP	sP	P	ENSG00000074603	ENSG00000074603
t308	sE	sE	sE	sE	sE	gE	ENSG00000153944	ENSG00000153944
t309	sE	sE	sE	sE	sE	prE	ENSG00000253666	ENSG00000253666
t310	sP	sP	sP	sP	sP	P	ENSG00000042088	ENSG00000042088
t311	sE	sE	sE	sE	sE	PiE	ENSG00000148248	ENSG00000148248
t312	sP	sP	sP	sP	sP	P	ENSG00000147853	ENSG00000147853
t313	sP	sP	sP	sP	sP	P	ENSG00000169967	ENSG00000169967
t314	sP	sP	sP	sP	aE	PiE	ENSG00000147654	ENSG00000147654
t315	sP	sP	sP	sP	sP	P	ENSG00000075568	ENSG00000075568
t316	sE	sE	aE	sE	wE	gE	ENSG00000069667	ENSG00000069667
t317	sE	sE	sE	sE	sE	gE	ENSG00000222042	ENSG00000222042
t318	sP	sP	sP	sP	sP	P	ENSG00000136824	ENSG00000136824
t319	sP	sP	sP	sP	sP	P	ENSG00000170027	ENSG00000170027
t320	sP	sP	sP	aP	sP	P	ENSG00000167578	ENSG00000167578
t321	sP	sP	sP	sP	sP	P	ENSG00000129055	ENSG00000129055
t322	sP	sP	pP	sP	sP	P	ENSG00000068724	ENSG00000068724
t323	sP	sP	sP	sP	sP	P	ENSG00000151233	ENSG00000151233
t324	sE	sE	sE	sE	sE	gE	ENSG00000231721	ENSG00000231721
t325	sE	sE	sE	sE	sE	gE	ENSG00000197555	ENSG00000197555
t326	sP	sP	sP	sP	sP	P	ENSG00000247556	ENSG00000247556
t327	sP	sP	sP	sP	sP	P	ENSG00000120129	ENSG00000120129
t328	sP	sP	sP	sP	sP	gE	ENSG00000099991	ENSG00000099991
t329	sE	sE	sE	sE	sE	gE	ENSG00000184384	ENSG00000184384
t330	sE	sE	sE	sE	sE	gE	ENSG00000155846	ENSG00000155846
t331	sE	sE	sE	sE	sE	PiE	ENSG00000254777,ENSG00000271377	ENSG00000254777,ENSG00000271377
t332	sP	sP	sP	sP	sP	P	ENSG00000137764	ENSG00000137764
t333	sP	sE	sE	aE	aE	PiE	ENSG00000263894	ENSG00000263894
t334	sP	sP	sP	sP	sP	P	ENSG00000123219	ENSG00000123219
t335	sP	sP	sP	sP	sP	P	ENSG00000040487	ENSG00000040487
t336	aE	sE	sE	sE	sE	gE	ENSG00000233755	ENSG00000233755
t337	sP	wP	sP	sP	sP	P	ENSG00000214078	ENSG00000214078
t338	sP	sP	sP	sP	sP	P	ENSG00000115548	ENSG00000115548
t339	sP	sP	sP	sP	sP	P	ENSG00000124356	ENSG00000124356
t340	sP	sP	sP	sP	sP	P	ENSG00000151332	ENSG00000151332
t341	sP	sP	sP	sP	sP	P	ENSG00000240303	ENSG00000240303
t342	sP	sP	sP	sP	sP	P	ENSG00000163743	ENSG00000163743
t343	sP	sP	sP	sP	sP	P	ENSG00000198887	ENSG00000198887
t344	sP	aP	aP	sP	sP	P	ENSG00000053254	ENSG00000053254
t345	sP	sP	sP	sP	sP	P	ENSG00000148358	ENSG00000148358
t346	sP	sP	sP	sP	sP	P	ENSG00000005812	ENSG00000005812
t347	sP	sP	sP	sP	sP	P	ENSG00000241135	ENSG00000241135
t348	sP	sP	sP	sP	sP	P	ENSG00000112237	ENSG00000112237
t349	sP	sP	sP	sP	sP	P	ENSG00000086300	ENSG00000086300
t350	sE	sE	aE	sE	sE	PiE	ENSG00000139083	ENSG00000139083
t351	aP	pP	sP	sP	pP	P	ENSG00000107833	ENSG00000107833
t352	sP	sP	sP	sP	sP	P	ENSG00000132323	ENSG00000132323
t353	sP	sP	sP	sP	sP	P	ENSG00000076053	ENSG00000076053
t354	sP	sP	sP	sP	sP	P	ENSG00000143919	ENSG00000143919
t355	pP	pP	pP	pP	pP	P	ENSG00000185633	ENSG00000185633
t356	sP	sP	sP	sP	sP	P	ENSG00000171806	ENSG00000171806
t357	sP	sP	sP	sP	sP	P	ENSG00000136051	ENSG00000136051
t358	sP	sP	sP	sP	sP	PiE	ENSG00000041988,ENSG00000116273,ENSG00000204859	ENSG00000041988,ENSG00000116273,ENSG00000204859
t359	sP	sP	sP	sP	sP	P	ENSG00000112312	ENSG00000112312
t360	sE	sE	sP	sE	sE	PiE	ENSPTRG00000004194	ENSG00000166037
t361	sP	sP	sP	sP	sP	P	ENSG00000128595	ENSG00000128595
t362	sP	sP	sP	sP	sP	P	ENSG00000003056	ENSG00000003056
t363	sE	sE	aE	sE	sE	prE	ENSG00000238523	ENSG00000238523
t364	sP	sP	sP	sP	sP	P	ENSG00000224470	ENSG00000224470
t365	sP	sP	sP	sP	sP	P	ENSG00000113328	ENSG00000113328
t366	sP	sP	sP	sP	sP	P	ENSG00000125503	ENSG00000125503
t367	sP	sP	sP	aP	sP	gE	ENSG00000131018	ENSG00000131018
t368	sP	pP	sP	sP	sP	P	ENSG00000159023	ENSG00000159023
t369	sP	sP	sP	sP	sP	P	ENSG00000138768	ENSG00000138768
t370	sP	sP	sP	sP	sP	P	ENSG00000137200	ENSG00000137200
t371	sP	sP	sP	sP	sP	P	ENSG00000168564	ENSG00000168564
t372	sP	sP	sP	sP	sP	P	ENSG00000165280	ENSG00000165280
t373	sE	sE	sE	sE	sE	gE	ENSG00000184384	ENSG00000184384
t374	sP	sP	sP	sP	sP	P	ENSG00000134186	ENSG00000134186
t375	sE	sE	sP	aE	sE	PiE	ENSMMUG00000013304	ENSG00000111885
t376	sP	sP	sP	sE	sP	P	ENSG00000137409	ENSG00000137409
t377	aP	sP	sP	sP	sP	P	ENSG00000143515	ENSG00000143515
t378	sP	sP	sP	sP	sP	P	ENSG00000236753	ENSG00000236753
t379	sP	sP	sP	sP	sP	P	ENSG00000155875	ENSG00000155875
t380	sP	sP	sP	sP	sP	P	ENSG00000152457	ENSG00000152457
t381	sP	sP	sP	sP	sP	P	ENSG00000124508	ENSG00000124508
t382	sE	sE	aE	sE	aE	P	ENSG00000254310	ENSG00000254310
t383	sP	sP	sP	sP	sP	P	ENSG00000258818	ENSG00000258818
t384	sP	sP	sP	sP	sP	P	ENSG00000126773	ENSG00000126773
t385	sE	sE	sE	aE	sE	P	ENSG00000233656	ENSG00000233656
t386	sP	sP	sP	sP	sP	P	ENSG00000125107	ENSG00000125107
t387	sP	sP	sP	sP	pP	P	ENSG00000174748	ENSG00000174748
t388	sP	sP	sP	sP	sP	PiE	ENSG00000108774,ENSG00000131473,ENSG00000173786	ENSG00000108774,ENSG00000131473,ENSG00000173786
t389	sP	sP	sP	sP	sP	P	ENSG00000141499	ENSG00000141499
t390	sP	sP	sP	sP	sP	P	ENSG00000137955	ENSG00000137955
t391	sP	sP	sP	sP	sP	P	ENSG00000153147	ENSG00000153147
t392	sP	sP	sP	sP	sP	P	ENSG00000174780	ENSG00000174780
t393	sP	sP	sP	sP	sP	P	ENSG00000134330	ENSG00000134330
t394	sP	sP	sP	aP	sP	gE	ENSG00000149091	ENSG00000149091
t395	sP	sP	sP	sP	sP	P	ENSG00000070814	ENSG00000070814
t396	sP	sP	sP	sP	sP	P	ENSG00000132603	ENSG00000132603
t397	sP	sP	sP	sP	sP	P	ENSG00000185480	ENSG00000185480
t398	aE	sE	sE	wE	sE	PiE	ENSG00000231607	ENSG00000231607
t399	sP	sP	sP	sP	sP	P	ENSG00000103353	ENSG00000103353
t400	sE	sE	sE	sE	sE	gE	ENSG00000196712	ENSG00000196712
t401	sP	pP	sP	aP	pP	P	ENSG00000108932	ENSG00000108932
t402	pP	pP	sP	aP	pP	P	ENSG00000273604	ENSG00000273604
t403	sP	sP	sP	sP	sP	P	ENSG00000145386	ENSG00000145386
t404	sP	sP	sP	sP	sP	P	ENSG00000166024	ENSG00000166024
t405	sP	sP	sP	sP	sP	P	ENSG00000107651	ENSG00000107651
t406	sP	sP	sP	sP	sP	P	ENSG00000234545	ENSG00000234545
t407	aP	pP	sP	aP	pP	P	ENSG00000147889	ENSG00000147889
t408	sP	sP	sP	sP	sP	P	ENSG00000116001	ENSG00000116001
t409	aP	sP	sP	aP	aP	P	ENSG00000139289	ENSG00000139289
t410	sP	sP	sP	sP	sP	P	ENSG00000150753	ENSG00000150753
t411	sE	sE	sE	sE	sE	P	ENSG00000267882	ENSG00000267882
t412	sE	sE	sE	sE	sE	gE	ENSG00000064393	ENSG00000064393
t413	sP	sP	sP	sP	sP	P	ENSG00000138029	ENSG00000138029
t414	sE	sE	sE	sE	sE	gE	ENSG00000115020	ENSG00000115020
t415	sP	sP	sP	sP	sP	P	ENSG00000135930	ENSG00000135930
t416	sP	sP	sP	sP	sP	P	ENSG00000154719	ENSG00000154719
t417	sP	sP	sP	sP	sP	P	ENSG00000136108	ENSG00000136108
t418	sP	sP	sP	sP	sP	P	ENSG00000213625	ENSG00000213625
t419	sP	sP	sP	sP	sP	P	ENSG00000138246	ENSG00000138246
t420	sP	sP	sP	sP	sP	P	ENSG00000132716	ENSG00000132716
t421	sP	sP	sP	sP	sP	P	ENSG00000113161	ENSG00000113161
t422	sP	sP	sP	sP	sP	P	ENSG00000005194	ENSG00000005194
t423	sE	sE	sE	wE	sE	EiE	ENSG00000134954	ENSG00000134954
t424	sP	sP	sP	sP	sP	P	ENSG00000105879	ENSG00000105879
t425	sP	sP	sP	sP	sP	P	ENSG00000237489	ENSG00000237489
t426	sP	sP	sP	sP	sP	P	ENSG00000076201	ENSG00000076201
t427	sP	sP	sP	sP	sP	P	ENSG00000164327	ENSG00000164327
t428	sP	sP	sP	sP	sP	P	ENSG00000138380	ENSG00000138380
t429	sP	sP	sP	sP	sP	P	ENSG00000080802	ENSG00000080802
t430	sP	sP	sP	sP	sP	P	ENSG00000142867	ENSG00000142867
t431	sP	sP	sP	sE	sE	P	ENSG00000234572	ENSG00000234572
t432	sP	sP	sP	sP	sP	P	ENSG00000130695	ENSG00000130695
t433	sP	sP	sP	sP	sP	P	ENSG00000272558	ENSG00000272558
t434	sP	sP	sP	sP	sP	P	ENSG00000113272	ENSG00000113272
t435	sE	sE	sE	aE	sE	EiE	ENSG00000170340,ENSG00000173163,ENSG00000270335	ENSG00000170340,ENSG00000173163,ENSG00000270335
t436	sE	sE	sE	sE	sE	gE	ENSG00000135932	ENSG00000135932
t437	sP	sP	sP	sP	sP	P	ENSG00000101361	ENSG00000101361
t438	sP	sP	sP	sP	sP	P	ENSG00000180448	ENSG00000180448
t439	sP	sP	aP	aP	pP	P	ENSG00000148842	ENSG00000148842
t440	sP	sP	sP	sP	sP	P	ENSG00000163376	ENSG00000163376
t441	sE	sE	sE	sE	sE	gE	ENSG00000091436	ENSG00000091436
t442	sE	sE	sE	sE	aE	gE	ENSG00000249708	ENSG00000249708
t443	sP	sP	sP	sP	sP	P	ENSG00000165525	ENSG00000165525
t444	sP	sP	sP	sP	sP	P	ENSG00000175305	ENSG00000175305
t445	sP	sP	sP	sP	sP	P	ENSG00000177731	ENSG00000177731
t446	sP	sP	sP	sP	sP	P	ENSG00000236287	ENSG00000236287
t447	aP	sP	sP	sP	sP	P	ENSG00000144445	ENSG00000144445
t448	sP	sP	sP	sP	sP	P	ENSG00000169019	ENSG00000169019
t449	sP	sP	sP	sP	sP	P	ENSG00000139350	ENSG00000139350
t450	aP	aP	aP	aP	sP	P	ENSG00000137571	ENSG00000137571
t451	sP	sP	sP	sP	sP	P	ENSG00000214367	ENSG00000214367
t452	sP	sP	sP	sP	sP	P	ENSG00000091483	ENSG00000091483
t453	sP	sP	sP	sP	sP	P	ENSG00000141380	ENSG00000141380
t454	aP	sP	sP	sP	sP	P	ENSG00000106799	ENSG00000106799
t455	sE	sE	sE	sE	sE	PiE	ENSG00000145990	ENSG00000145990
t456	sE	sE	sE	sE	sE	PiE	ENSG00000233694,ENSG00000234572	ENSG00000233694,ENSG00000234572
t457	sP	sP	sP	sP	sP	P	ENSG00000175137	ENSG00000175137
t458	sE	sE	sP	aE	wE	PiE	ENSG00000165209,ENSG00000186130	ENSG00000165209,ENSG00000186130
t459	sE	sE	sE	sE	sE	gE	ENSG00000166164	ENSG00000166164
t460	sP	sP	sP	sP	sP	P	ENSG00000133872	ENSG00000133872
t461	sE	sE	sE	aE	sE	PiE	ENSG00000214174	ENSG00000214174
t462	sP	sP	sP	sP	pP	prE	ENSG00000226961	ENSG00000226961
t463	sP	sP	sP	sP	aP	P	ENSG00000196150	ENSG00000196150
t464	sP	sP	sP	sP	sP	P	ENSG00000132434	ENSG00000132434
t465	sP	sP	sP	sP	sP	PiE	ENSG00000100354,ENSG00000239900	ENSG00000100354,ENSG00000239900
t466	sP	sP	sP	sP	sP	P	ENSG00000213064	ENSG00000213064
t467	sP	sP	sP	sP	sP	P	ENSG00000270829	ENSG00000270829
t468	sP	sP	sP	sP	sP	P	ENSG00000163528	ENSG00000163528
t469	sP	sP	sP	sP	sP	P	ENSG00000072958	ENSG00000072958
t470	sP	sP	sP	sP	sP	PiE	ENSG00000111144	ENSG00000111144
t471	sP	sP	sE	sE	sP	P	ENSG00000151690	ENSG00000151690
t472	sE	sE	sE	sE	sE	gE	ENSG00000236065	ENSG00000236065
t473	sP	sP	sP	sP	sP	PiE	ENSG00000107077,ENSG00000225489,ENSG00000229611,ENSG00000256968	ENSG00000107077,ENSG00000225489,ENSG00000229611,ENSG00000256968
t474	sP	sP	sP	sP	sP	P	ENSG00000100815	ENSG00000100815
t475	sP	sP	sP	sP	sP	P	ENSG00000156017	ENSG00000156017
t476	aP	sP	sP	aP	sP	P	ENSG00000116741	ENSG00000116741
t477	sP	sP	sP	sP	sE	PiE	ENSG00000133789,ENSG00000166478,ENSG00000243964,ENSG00000245522	ENSG00000133789,ENSG00000166478,ENSG00000243964,ENSG00000245522
t478	sP	sP	sP	sP	sP	EiE	ENSG00000186687	ENSG00000186687
t479	aP	aP	sP	sP	pP	P	ENSG00000234807	ENSG00000234807
t480	sP	sP	sP	sP	sP	P	ENSG00000110172	ENSG00000110172
t481	sP	sP	sP	sP	sP	P	ENSG00000139793	ENSG00000139793
t482	sP	sP	sP	sP	sP	P	ENSG00000070010	ENSG00000070010
t483	sP	sP	sP	sP	sP	P	ENSG00000092841	ENSG00000092841
t484	sP	sP	sP	sP	sP	P	ENSG00000142655	ENSG00000142655
t485	sP	sP	sP	sP	sP	P	ENSG00000070614	ENSG00000070614
t486	aP	sP	aP	aP	aP	PiE	ENSG00000158373,ENSG00000182952,ENSG00000220875,ENSG00000284607	ENSG00000158373,ENSG00000182952,ENSG00000220875,ENSG00000284607
t487	sP	sP	sP	sP	sP	P	ENSG00000060069	ENSG00000060069
t488	sP	sP	sP	sP	sP	P	ENSG00000204370	ENSG00000204370
t489	sP	sP	sP	sP	sP	P	ENSG00000147679	ENSG00000147679
t490	pP	aP	sP	aP	pP	P	ENSG00000155229	ENSG00000155229
t491	sP	sP	sP	sP	sP	P	ENSG00000257103	ENSG00000257103
t492	sP	sP	sP	sP	sP	P	ENSG00000224358	ENSG00000224358
t493	sP	sP	sP	sP	sP	P	ENSG00000203965	ENSG00000203965
t494	sP	sP	sP	sE	pP	P	ENSG00000137094	ENSG00000137094
t495	sP	sP	sP	aP	sE	PiE	ENSG00000273888	ENSG00000273888
t496	sP	sP	sP	sP	sP	P	ENSG00000134057	ENSG00000134057
t497	sP	sP	sP	sP	sP	P	ENSG00000274049	ENSG00000274049
t498	pP	pP	pP	sP	pP	P	ENSG00000213626	ENSG00000213626
t499	sP	sP	sP	sP	sP	P	ENSG00000164338	ENSG00000164338
t500	sP	sP	sP	sP	sP	P	ENSG00000082996	ENSG00000082996
t501	sP	sP	sP	sP	sP	P	ENSG00000125814	ENSG00000125814
t502	sP	sP	sP	sP	sP	P	ENSG00000198719	ENSG00000198719
t503	sP	sP	sP	sP	sP	P	ENSG00000114346	ENSG00000114346
t504	sP	sP	sP	sP	sP	P	ENSG00000134852	ENSG00000134852
t505	sP	sP	sP	sP	sP	P	ENSG00000136937	ENSG00000136937
t506	sE	sE	sE	sE	sE	gE	ENSG00000111913	ENSG00000111913
t507	sP	sP	sP	sP	sP	P	ENSG00000099246	ENSG00000099246
t508	sP	sP	sP	sP	sP	P	ENSG00000186834	ENSG00000186834
t509	sP	sP	sP	sP	sP	P	ENSG00000137876	ENSG00000137876
t510	sP	sP	sP	sP	sP	P	ENSG00000119977	ENSG00000119977
t511	sP	sP	sP	sP	sP	P	ENSG00000107443	ENSG00000107443
t512	sP	sP	sP	sP	sP	P	ENSG00000186908	ENSG00000186908
t513	aP	aP	aP	aP	pP	P	ENSG00000127990	ENSG00000127990
t514	sP	sP	sP	sP	sP	P	ENSG00000140030	ENSG00000140030
t515	pP	pP	sP	sP	pE	P	ENSG00000089558	ENSG00000089558
t516	sP	sP	sP	sP	sP	P	ENSG00000058272	ENSG00000058272
t517	sP	sP	sP	sP	sP	P	ENSG00000173273	ENSG00000173273
t518	sP	sP	sP	sP	sP	P	ENSG00000142961	ENSG00000142961
t519	sE	sE	sE	sE	sE	P	ENSG00000201217	ENSG00000201217
t520	sP	sP	sP	sP	sP	PiE	ENSG00000132906,ENSG00000270620	ENSG00000132906,ENSG00000270620
t521	sP	sP	sP	sP	sP	P	ENSG00000119638	ENSG00000119638
t522	sE	sE	sE	sE	sE	gE	ENSG00000134516	ENSG00000134516
t523	sP	sP	sP	sP	sP	P	ENSG00000134108	ENSG00000134108
t524	sP	sP	sP	sP	sP	P	ENSG00000178107	ENSG00000178107
t525	sP	sP	sP	sP	sP	PiE	ENSG00000113845,ENSG00000121578,ENSG00000138495,ENSG00000242052	ENSG00000113845,ENSG00000121578,ENSG00000138495,ENSG00000242052
t526	sP	sP	sP	sP	sP	P	ENSG00000134183	ENSG00000134183
t527	sP	sP	sP	sP	sP	P	ENSG00000145741	ENSG00000145741
t528	sP	sP	sP	sP	sP	P	ENSG00000158402	ENSG00000158402
t529	sP	sP	sP	sP	sP	P	ENSG00000153140	ENSG00000153140
t530	sE	sE	sE	aE	wE	prE	ENSG00000219986	ENSG00000219986
t531	sP	sP	sP	sP	sP	P	ENSG00000112763	ENSG00000112763
t532	sP	sP	sP	sE	sP	P	ENSG00000073111	ENSG00000073111
t533	sP	sP	sP	sP	sP	P	ENSG00000125944	ENSG00000125944
t534	sP	sP	sP	sP	sP	P	ENSG00000077232	ENSG00000077232
t535	sP	sP	sP	sP	sP	P	ENSG00000139324	ENSG00000139324
t536	sE	sE	sE	aE	sE	gE	ENSG00000144468	ENSG00000144468
t537	sP	sP	sP	sP	sP	P	ENSG00000175054	ENSG00000175054
t538	sP	sP	sP	sP	sP	P	ENSG00000264247	ENSG00000264247
t539	sP	sP	sP	sP	sP	P	ENSG00000198830	ENSG00000198830
t540	sP	sP	sP	sP	sP	P	ENSG00000183665	ENSG00000183665
t541	sP	sP	sP	sP	sP	P	ENSG00000197958	ENSG00000197958
t542	sP	sP	sP	sP	sP	P	ENSG00000153989	ENSG00000153989
t543	sE	sE	sE	sE	sE	EiE	ENSG00000135541	ENSG00000135541
t544	sP	sP	sP	sP	sP	P	ENSG00000172432	ENSG00000172432
t545	sE	sE	sE	sE	aE	gE	ENSG00000173273	ENSG00000173273
t546	sP	sP	sP	sP	sP	P	ENSG00000013306	ENSG00000013306
t547	sP	sP	sP	sP	sP	P	ENSG00000060688	ENSG00000060688
t548	sP	sP	sP	sP	sP	P	ENSG00000126814	ENSG00000126814
t549	sP	sP	sP	sP	sP	P	ENSG00000096080	ENSG00000096080
t550	sP	sP	sP	sP	sP	P	ENSG00000151665	ENSG00000151665
t551	sE	sE	sP	sE	wE	gE	ENSG00000183049	ENSG00000183049
t552	sP	sP	sP	sP	sP	P	ENSG00000129083	ENSG00000129083
t553	pP	pP	sP	aP	aP	P	ENSG00000136156	ENSG00000136156
t554	sP	sP	sP	sP	sP	P	ENSG00000119912	ENSG00000119912
t555	aE	sE	sE	sE	sE	gE	ENSG00000243156	ENSG00000243156
t556	sP	sP	sP	aP	sP	P	ENSG00000171204	ENSG00000171204
t557	sP	sP	sP	sP	sP	P	ENSG00000170903	ENSG00000170903
t558	sP	sP	sP	sP	sP	P	ENSG00000135677	ENSG00000135677
t559	sP	sP	sP	sP	sP	P	ENSG00000144713	ENSG00000144713
t560	sP	sP	sP	sP	sP	P	ENSG00000136936	ENSG00000136936
t561	sE	sE	sP	sE	sE	gE	ENSG00000167081	ENSG00000167081
t562	sP	sP	sP	sP	sP	PiE	ENSG00000156876,ENSG00000162695	ENSG00000156876,ENSG00000162695
t563	sP	sP	sP	sP	sP	P	ENSG00000183808	ENSG00000183808
t564	sP	sP	sP	sP	sP	P	ENSG00000126214	ENSG00000126214
t565	aE	wE	aE	aE	aE	NA	NA	NA
t566	sP	sP	sP	sP	sP	P	ENSG00000153975	ENSG00000153975
t567	sP	sP	sP	sP	sP	P	ENSG00000142687	ENSG00000142687
t568	sE	sE	sP	sE	sE	PiE	ENSG00000156650	ENSG00000156650
t569	sP	sP	sP	sP	aP	P	ENSG00000197121	ENSG00000197121
t570	sP	sP	sP	sP	sP	P	ENSG00000145191	ENSG00000145191
t571	sP	sP	sP	sP	sP	P	ENSG00000128951	ENSG00000128951
t572	sP	sP	sP	sP	sP	P	ENSG00000157869	ENSG00000157869
t573	sE	sP	wE	aE	sE	PiE	ENSG00000145703	ENSG00000145703
t574	sE	sE	sE	sE	sE	PiE	ENSG00000232774,ENSG00000258964	ENSG00000232774,ENSG00000258964
t575	sP	sP	sP	sP	sP	P	ENSG00000145604	ENSG00000145604
t576	sE	sE	sE	sE	sE	P	ENSG00000223027	ENSG00000223027
t577	sP	sP	sP	sP	sP	P	ENSG00000165572	ENSG00000165572
t578	sP	sP	sP	aP	sP	P	ENSG00000213965	ENSG00000213965
t579	sP	sP	sP	sP	sP	P	ENSG00000018510	ENSG00000018510
t580	sP	sP	sP	sP	sP	P	ENSG00000223663	ENSG00000223663
t581	sE	sE	sE	sE	sE	gE	ENSG00000133794	ENSG00000133794
t582	sP	sP	sP	sP	sP	P	ENSG00000173692	ENSG00000173692
t583	sP	sP	sP	sP	sP	P	ENSG00000170037	ENSG00000170037
t584	sP	sP	sP	sP	sP	P	ENSG00000159459	ENSG00000159459
t585	sP	sP	sP	sP	sP	P	ENSG00000113621	ENSG00000113621
t586	sE	sE	sE	sE	sE	P	ENSG00000238171	ENSG00000238171
t587	sE	sE	sE	sE	sE	PiE	ENSG00000023330,ENSG00000164091,ENSG00000199150,ENSG00000239732,ENSG00000280003	ENSG00000023330,ENSG00000164091,ENSG00000199150,ENSG00000239732,ENSG00000280003
t588	sE	sE	sE	sE	sE	PiE	ENSG00000145687	ENSG00000145687
t589	sP	sP	sP	sP	sP	P	ENSG00000113811	ENSG00000113811
t590	sP	sP	sP	sP	sP	P	ENSG00000205208	ENSG00000205208
t591	sP	sP	sP	sP	sP	P	ENSG00000171262	ENSG00000171262
t592	sP	sP	sP	sP	sP	P	ENSG00000154370	ENSG00000154370
t593	sP	aP	sP	sP	sP	P	ENSG00000119906	ENSG00000119906
t594	sP	sP	sP	sP	sP	P	ENSG00000139163	ENSG00000139163
t595	sP	sP	sP	sP	sP	P	ENSG00000117592	ENSG00000117592
t596	sP	sP	sP	sP	sP	P	ENSG00000139921	ENSG00000139921
t597	sE	sE	sE	sP	wE	gE	ENSG00000143603	ENSG00000143603
t598	sP	sP	sP	sP	sP	P	ENSG00000090621	ENSG00000090621
t599	aE	aE	sE	aE	sE	gE	ENSG00000153814	ENSG00000153814
t600	sP	sP	sP	sP	sP	P	ENSG00000133111	ENSG00000133111
t601	sE	aE	sE	aE	sE	gE	ENSG00000240216	ENSG00000240216
t602	aP	sP	aP	aP	pP	P	ENSG00000081913	ENSG00000081913
t603	sE	sE	sE	sE	sE	EiE	ENSG00000150347	ENSG00000150347
t604	sE	sE	sE	sE	sE	PiE	ENSG00000225415	ENSG00000225415
t605	sP	sP	sP	sP	sP	P	ENSG00000151239	ENSG00000151239
t606	sP	sP	sP	sP	sP	P	ENSG00000110713	ENSG00000110713
t607	sP	sP	sP	sP	sP	P	ENSG00000147687	ENSG00000147687
t608	sE	sE	sE	sE	aE	gE	ENSG00000154229	ENSG00000154229
t609	sP	sP	sP	sE	sE	P	ENSG00000177699	ENSG00000177699
t610	aE	sE	wE	aE	aE	PiE	ENSG00000232613,ENSG00000234572	ENSG00000232613,ENSG00000234572
t611	sE	sP	sP	sP	sE	PiE	ENSG00000243927	ENSG00000243927
t612	sE	sE	sE	sE	aE	PiE	ENSG00000071051	ENSG00000071051
t613	sP	sP	sP	sP	sP	P	ENSG00000101337	ENSG00000101337
t614	sE	sE	sE	aE	sE	gE	ENSG00000151883	ENSG00000151883
t615	sP	sP	sP	sP	sP	P	ENSG00000140396	ENSG00000140396
t616	sE	sE	sE	sE	sE	PiE	ENSG00000137764,ENSG00000189227	ENSG00000137764,ENSG00000189227
t617	sP	sP	sP	sP	sP	gE	ENSG00000174197	ENSG00000174197
t618	sE	sE	sE	sE	sE	gE	ENSG00000135932	ENSG00000135932
t619	sP	sP	sP	sP	sP	PiE	ENSG00000035141,ENSG00000116001,ENSG00000116005,ENSG00000124380,ENSG00000143977,ENSG00000231327	ENSG00000035141,ENSG00000116001,ENSG00000116005,ENSG00000124380,ENSG00000143977,ENSG00000231327
t620	sE	sE	sE	wE	wE	P	ENSG00000228981	ENSG00000228981
t621	sP	sP	sP	sP	sP	PiE	ENSG00000118997	ENSG00000118997
t622	aE	sE	sE	sE	sE	EiE	ENSG00000131873	ENSG00000131873
t623	sE	aE	aE	sE	aE	P	ENSG00000228399	ENSG00000228399
t624	pE	pP	aP	sP	pE	P	ENSG00000058668	ENSG00000058668
t625	sP	sP	sP	sP	sP	P	ENSG00000114439	ENSG00000114439
t626	sP	sP	sP	sP	sP	P	ENSG00000138660	ENSG00000138660
t627	sP	sP	sP	sP	sP	P	ENSG00000186063	ENSG00000186063
t628	sP	sP	sP	sP	sP	P	ENSG00000148943	ENSG00000148943
t629	sP	sP	sP	sP	sP	P	ENSG00000185958	ENSG00000185958
t630	sP	sP	sP	sP	sP	P	ENSG00000119446	ENSG00000119446
t631	sE	sE	sE	sE	sE	NA	NA	NA
t632	sE	sE	sE	aE	sE	PiE	ENSG00000175611,ENSG00000252847	ENSG00000175611,ENSG00000252847
t633	pP	sP	Non-re	sP	sP	P	ENSG00000149212	ENSG00000149212
t634	sE	sE	sE	sE	sE	prE	ENSG00000227523	ENSG00000227523
t635	sE	sE	aE	aE	sE	gE	ENSG00000124788	ENSG00000124788
t636	sP	sP	sP	sP	sP	P	ENSG00000180019	ENSG00000180019
t637	sP	sP	sP	sP	sP	P	ENSG00000064490	ENSG00000064490
t638	sE	sE	sE	sE	sE	gE	ENSG00000158019	ENSG00000158019
t639	sE	sE	sP	sE	sE	P	ENSG00000197361	ENSG00000197361
t640	sP	sP	sP	sP	sP	P	ENSG00000170325	ENSG00000170325
t641	sP	sP	sP	sP	sP	P	ENSG00000151287	ENSG00000151287
t642	sP	sP	sP	sP	sP	P	ENSG00000169087	ENSG00000169087
t643	aE	wE	aE	sE	sE	gE	ENSG00000145819	ENSG00000145819
t644	sP	sP	sP	sP	sP	P	ENSG00000247572	ENSG00000247572
t645	sP	sP	sP	sP	sP	P	ENSG00000137133	ENSG00000137133
t646	sE	sE	sE	sE	sE	prE	ENSG00000261072	ENSG00000261072
t647	sP	sP	sP	sP	sP	P	ENSG00000100802	ENSG00000100802
t648	aE	sE	sE	aE	sE	P	ENSG00000237620	ENSG00000237620
t649	sP	sP	sP	sP	sP	P	ENSG00000135953	ENSG00000135953
t650	sP	sP	sP	sP	sP	P	ENSG00000129245	ENSG00000129245
t651	sP	sP	sP	sP	sP	P	ENSG00000263709	ENSG00000263709
t652	sP	sP	sP	sP	sP	P	ENSG00000232995	ENSG00000232995
t653	sE	sE	sE	sE	sE	prE	ENSG00000163050	ENSG00000163050
t654	pP	sP	sP	sP	sP	P	ENSG00000151773	ENSG00000151773
t655	sE	sE	sE	sE	sE	gE	ENSG00000160563	ENSG00000160563
t656	sP	sP	sP	sP	sP	PiE	ENSG00000089597,ENSG00000133316,ENSG00000149499,ENSG00000162231,ENSG00000162236,ENSG00000168000,ENSG00000168002,ENSG00000168003,ENSG00000168539,ENSG00000168569	ENSG00000089597,ENSG00000133316,ENSG00000149499,ENSG00000162231,ENSG00000162236,ENSG00000168000,ENSG00000168002,ENSG00000168003,ENSG00000168539,ENSG00000168569
t657	sP	sP	sP	sP	sP	P	ENSG00000145982	ENSG00000145982
t658	sP	wP	sP	sP	sP	P	ENSG00000128590	ENSG00000128590
t659	sP	sP	sP	sP	sP	P	ENSG00000065243	ENSG00000065243
t660	sP	sP	sP	sP	sP	P	ENSG00000143373	ENSG00000143373
t661	sP	sP	sP	sP	sP	P	ENSG00000100941	ENSG00000100941
t662	sP	sP	sP	sP	sP	P	ENSG00000047621	ENSG00000047621
t663	sE	sE	aE	sE	sE	PiE	ENSG00000112486,ENSG00000166984	ENSG00000112486,ENSG00000166984
t664	sP	sP	sP	sP	sP	P	ENSG00000166260	ENSG00000166260
t665	sP	sP	sP	sP	sP	P	ENSG00000164889	ENSG00000164889
t666	sP	sP	sP	sP	sP	P	ENSG00000135473	ENSG00000135473
t667	sP	sP	sP	pP	pP	P	ENSG00000165156	ENSG00000165156
t668	sE	aE	sE	sE	sE	gE	ENSG00000182621	ENSG00000182621
t669	aP	sP	sP	sP	sP	P	ENSG00000124171	ENSG00000124171
t670	sE	sE	sE	sE	sE	prE	ENSG00000272024	ENSG00000272024
t671	sE	sE	sE	wE	sE	P	ENSG00000251009	ENSG00000251009
t672	sP	sP	sP	sP	sP	P	ENSG00000131791	ENSG00000131791
t673	sP	aP	sP	sP	sP	P	ENSG00000146281	ENSG00000146281
t674	sP	sP	sP	sP	sP	P	ENSG00000104765	ENSG00000104765
t675	sP	sP	sP	sP	sP	P	ENSG00000164117	ENSG00000164117
t676	sE	sE	sE	sE	sE	gE	ENSG00000028277	ENSG00000028277
t677	sP	sP	sP	sP	sP	P	ENSG00000149554	ENSG00000149554
t678	sP	sP	sP	sP	sP	P	ENSG00000140400	ENSG00000140400
t679	sP	sP	sP	sP	sP	P	ENSG00000107789	ENSG00000107789
t680	sP	sP	sP	sP	sP	P	ENSG00000171681	ENSG00000171681
t681	sP	sP	wP	sP	sP	P	ENSG00000047365	ENSG00000047365
t682	sP	sP	sP	aP	pP	P	ENSG00000107821	ENSG00000107821
t683	sP	sP	sP	sP	aP	P	ENSG00000273387	ENSG00000273387
t684	sE	sE	sE	sE	sE	PiE	ENSG00000167216	ENSG00000167216
t685	sP	sP	sP	sP	sP	P	ENSG00000157538	ENSG00000157538
t686	sE	wE	sE	sE	sE	gE	ENSG00000035403	ENSG00000035403
t687	sP	sP	sP	sP	sP	P	ENSG00000183621	ENSG00000183621
t688	sP	sP	sP	sP	sP	P	ENSG00000163946	ENSG00000163946
t689	sP	sP	sP	sP	sP	P	ENSG00000134077	ENSG00000134077
t690	sP	sP	sP	sP	aP	P	ENSG00000130684	ENSG00000130684
t691	sP	sP	sP	sP	sP	P	ENSG00000134575	ENSG00000134575
t692	sP	sP	sP	sP	sP	P	ENSG00000160710	ENSG00000160710
t693	sE	sE	aE	aE	sE	gE	ENSG00000150347	ENSG00000150347
t694	sP	sP	sP	sP	pP	P	ENSG00000151135	ENSG00000151135
t695	sE	sE	sE	sE	sE	gE	ENSG00000100503	ENSG00000100503
t696	aE	aE	sP	aE	sE	prE	ENSG00000143185	ENSG00000143185
t697	sP	sP	sP	sP	sP	gE	ENSG00000070269	ENSG00000070269
t698	sP	aP	sP	sP	sP	P	ENSG00000282742	ENSG00000282742
t699	sP	sP	sP	sP	sP	P	ENSG00000177239	ENSG00000177239
t700	sP	sP	sP	sP	sP	PiE	ENSG00000115468	ENSG00000115468
t701	sP	sP	sP	sP	sP	P	ENSG00000108774	ENSG00000108774
t702	sP	sP	sP	sP	sP	P	ENSG00000189043	ENSG00000189043
t703	sP	sP	sP	sP	sP	P	ENSG00000153443	ENSG00000153443
t704	sP	wP	sP	sP	sP	P	ENSG00000071462	ENSG00000071462
t705	sE	sE	sE	sE	sE	gE	ENSG00000057663	ENSG00000057663
t706	sP	sP	sP	sP	sP	P	ENSG00000141452	ENSG00000141452
t707	sP	sP	sE	sE	sP	P	ENSG00000133703	ENSG00000133703
t708	sP	sP	sP	sP	sP	P	ENSG00000204576	ENSG00000204576
t709	sP	sP	sP	sP	sP	P	ENSG00000068697	ENSG00000068697
t710	sE	sE	sE	sE	sE	prE	ENSG00000276169	ENSG00000276169
t711	sP	sP	sP	sP	sP	P	ENSG00000145375	ENSG00000145375
t712	sE	aE	sE	sE	sE	PiE	ENSG00000144791	ENSG00000144791
t713	sP	sP	sP	sE	sP	P	ENSG00000108395	ENSG00000108395
t714	sP	sP	sP	sP	aP	PiE	ENSG00000118707	ENSG00000118707
t715	sE	sE	sP	aE	aE	PiE	ENSG00000028203	ENSG00000028203
t716	sP	sP	sP	sP	sP	P	ENSG00000271500	ENSG00000271500
t717	sP	sP	sP	sP	sP	P	ENSG00000122218	ENSG00000122218
t718	sP	sP	sP	sP	sP	P	ENSG00000252464	ENSG00000252464
t719	sP	sP	sP	sP	sP	P	ENSG00000149929	ENSG00000149929
t720	sP	sP	sP	sP	sP	P	ENSG00000140525	ENSG00000140525
t721	sP	sP	sP	sP	sP	P	ENSG00000132964	ENSG00000132964
t722	sP	sP	sP	sP	sP	P	ENSG00000165516	ENSG00000165516
t723	sP	sP	sP	sP	sP	P	ENSG00000158636	ENSG00000158636
t724	sP	sP	sP	sP	sP	P	ENSG00000157911	ENSG00000157911
t725	sP	sP	aP	pP	sP	P	ENSG00000198873	ENSG00000198873
t726	sP	sP	sP	sP	sP	P	ENSG00000170248	ENSG00000170248
t727	sP	sP	sP	sP	sP	P	ENSG00000101654	ENSG00000101654
t728	sP	sP	sP	sP	sP	P	ENSG00000172361	ENSG00000172361
t729	sP	sP	sP	sP	sP	P	ENSG00000173349	ENSG00000173349
t730	sP	sP	sP	sP	sP	P	ENSG00000168806	ENSG00000168806
t731	sP	sP	sP	sP	sP	P	ENSG00000136897	ENSG00000136897
t732	sP	sP	sP	sP	sP	P	ENSG00000112249	ENSG00000112249
t733	sP	sP	sP	sP	sP	P	ENSG00000148925	ENSG00000148925
t734	sP	sP	sP	sP	sP	P	ENSG00000162664	ENSG00000162664
t735	sP	sP	sP	sP	sP	PiE	ENSG00000126070	ENSG00000126070
t736	sE	sE	sE	wE	sE	gE	ENSG00000106780	ENSG00000106780
t737	sP	sP	sP	sP	sP	P	ENSG00000171960	ENSG00000171960
t738	sP	sP	sP	sP	sP	P	ENSG00000257218	ENSG00000257218
t739	sE	sE	sE	sE	aE	gE	ENSG00000149179	ENSG00000149179
t740	sP	sP	sP	sP	pP	P	ENSG00000267395	ENSG00000267395
t741	pP	pP	sP	aP	pP	PiE	ENSG00000028839,ENSG00000227723,ENSG00000236700,ENSG00000240056	ENSG00000028839,ENSG00000227723,ENSG00000236700,ENSG00000240056
t742	sP	sP	sP	sP	sP	P	ENSG00000115649	ENSG00000115649
t743	sP	sP	sE	sP	sP	P	ENSG00000168710	ENSG00000168710
t744	sP	sP	sP	sP	sP	P	ENSG00000115234	ENSG00000115234
t745	sE	sE	sE	sE	sE	gE	ENSG00000187764	ENSG00000187764
t746	pE	pP	aP	sP	pP	prE	ENSG00000255186	ENSG00000255186
t747	sP	sP	sP	sP	sP	P	ENSG00000115392	ENSG00000115392
t748	sE	sE	sE	wE	sE	EiE	ENSG00000165209,ENSG00000186130	ENSG00000165209,ENSG00000186130
t749	aP	sP	sP	sP	sP	P	ENSG00000155016	ENSG00000155016
t750	sP	sP	sP	sP	sE	P	ENSG00000267638	ENSG00000267638
t751	sP	sP	sP	sP	sP	P	ENSG00000139180	ENSG00000139180
t752	sP	sP	sP	sP	sP	P	ENSG00000110906	ENSG00000110906
t753	sP	sP	sP	sP	sP	P	ENSG00000060749	ENSG00000060749
t754	sP	sP	sP	sP	sP	gE	ENSG00000127084	ENSG00000127084
t755	sE	sE	sE	aE	sE	prE	ENSG00000234268	ENSG00000234268
t756	sP	sP	sP	sP	sP	P	ENSG00000037749	ENSG00000037749
t757	sE	sE	sE	sE	aE	P	ENSG00000252283	ENSG00000252283
t758	aP	pP	pP	aP	pP	P	ENSG00000166147	ENSG00000166147
t759	sE	sE	sP	sE	sE	PiE	ENSG00000179010,ENSG00000186222	ENSG00000179010,ENSG00000186222
t760	sE	sE	sE	sE	wE	gE	ENSG00000257242	ENSG00000257242
t761	sP	sP	sP	sP	sP	P	ENSG00000112984	ENSG00000112984
t762	sP	sP	sP	sP	sP	P	ENSG00000184432	ENSG00000184432
t763	sP	sP	sP	sP	sP	P	ENSG00000275052	ENSG00000275052
t764	sP	sP	sP	sP	sP	P	ENSG00000118246	ENSG00000118246
t765	sP	sP	sP	sP	sP	P	ENSG00000084463	ENSG00000084463
t766	sP	sP	sP	sP	sP	P	ENSG00000107897	ENSG00000107897
t767	sP	sP	sP	sP	sP	P	ENSG00000146833	ENSG00000146833
t768	sE	sE	sE	sE	sE	P	ENSG00000260804	ENSG00000260804
t769	sE	sE	sE	sE	sE	PiE	ENSG00000271840	ENSG00000271840
t770	sP	sP	sP	sP	sP	P	ENSG00000122085	ENSG00000122085
t771	sP	sP	sP	sP	sP	PiE	ENSG00000119397	ENSG00000119397
t772	aE	sE	sE	sE	sE	EiE	ENSG00000145592,ENSG00000171522,ENSG00000212296	ENSG00000145592,ENSG00000171522,ENSG00000212296
t773	sE	sE	sE	aE	sE	gE	ENSG00000233656	ENSG00000233656
t774	sP	sP	sP	sP	sP	P	ENSG00000087299	ENSG00000087299
t775	sP	sP	sP	sP	sP	P	ENSG00000078177	ENSG00000078177
t776	sP	sP	sP	sP	sP	P	ENSG00000095574	ENSG00000095574
t777	sP	sP	sP	sP	sP	P	ENSG00000085377	ENSG00000085377
t778	sP	sP	sP	sP	sP	P	ENSG00000108064	ENSG00000108064
t779	sP	sP	sP	sP	sP	P	ENSG00000107862	ENSG00000107862
t780	sP	sP	sP	sP	sP	P	ENSG00000065518	ENSG00000065518
t781	aE	sE	sE	sE	sE	P	ENSG00000236525	ENSG00000236525
t782	sP	Non-re	sP	aP	sP	P	ENSG00000158457	ENSG00000158457
t783	sP	sP	sP	sP	sP	P	ENSG00000132773	ENSG00000132773
t784	sE	sE	sE	sE	sE	gE	ENSG00000131374	ENSG00000131374
t785	sP	sP	sP	sP	sP	P	ENSG00000014123	ENSG00000014123
t786	pP	sP	pP	aP	aP	P	ENSG00000102804	ENSG00000102804
t787	aP	sP	sP	sP	sP	P	ENSG00000139990	ENSG00000139990
t788	sE	sE	sE	sE	sE	PiE	ENSG00000011243	ENSG00000011243
t789	sE	sE	sE	sE	sE	PiE	ENSG00000204977	ENSG00000204977
t790	sE	sE	sE	sE	aE	P	ENSG00000007171	ENSG00000007171
t791	sP	sP	sP	sP	sP	P	ENSG00000159579	ENSG00000159579
t792	sP	sP	sP	sP	sP	P	ENSG00000102900	ENSG00000102900
t793	sP	sP	sP	sP	sP	gE	ENSG00000153113	ENSG00000153113
t794	sE	sE	sE	sE	sE	PiE	ENSG00000115946	ENSG00000115946
t795	sP	sP	sP	sP	sP	P	ENSG00000122034	ENSG00000122034
t796	sP	sP	sP	sP	sP	P	ENSG00000123200	ENSG00000123200
t797	sP	sP	sP	sP	sP	P	ENSG00000164603	ENSG00000164603
t798	pP	sP	sP	sP	sP	PiE	ENSG00000234684	ENSG00000234684
t799	sP	sP	sP	sP	sP	P	ENSG00000189227	ENSG00000189227
t800	sP	sP	sP	sP	sP	P	ENSG00000095139	ENSG00000095139
t801	sP	sP	sP	sP	sP	P	ENSG00000164597	ENSG00000164597
t802	sP	sP	sP	sP	sP	P	ENSG00000121067	ENSG00000121067
t803	sP	sP	sP	sP	sP	P	ENSG00000120616	ENSG00000120616
t804	sP	sP	sP	sP	sP	P	ENSG00000072849	ENSG00000072849
t805	sP	sP	sP	sP	sP	P	ENSG00000196352	ENSG00000196352
t806	sP	sP	sP	sP	sP	P	ENSG00000114867	ENSG00000114867
t807	sP	sP	sP	sP	sP	P	ENSG00000140526	ENSG00000140526
t808	sP	sP	sP	sP	sP	P	ENSG00000149357	ENSG00000149357
t809	sP	sP	sP	sP	wE	P	ENSG00000109103	ENSG00000109103
t810	sE	sE	sE	aE	sE	P	ENSG00000155087	ENSG00000155087
t811	sP	sP	sP	sP	sP	P	ENSG00000184465	ENSG00000184465
t812	sE	sE	sE	aE	sE	EiE	ENSG00000114423	ENSG00000114423
t813	aP	pP	sP	pP	pE	P	ENSG00000104290	ENSG00000104290
t814	sE	sE	sE	sE	sE	PiE	ENSG00000269927	ENSG00000269927
t815	pP	pP	pP	aP	pP	NA	NA	NA
t816	sE	sE	sE	sE	wE	gE	ENSG00000153944	ENSG00000153944
t817	sP	sP	sP	sP	sP	P	ENSG00000137760	ENSG00000137760
t818	sP	sP	sP	sP	sP	P	ENSG00000011426	ENSG00000011426
t819	sP	sP	sP	sP	sP	P	ENSG00000143457	ENSG00000143457
t820	sP	sP	sP	sP	sP	PiE	ENSG00000156172,ENSG00000175305	ENSG00000156172,ENSG00000175305
t821	sE	sE	sE	sE	sE	PiE	ENSG00000176148	ENSG00000176148
t822	sP	sP	sP	sP	sP	P	ENSG00000175768	ENSG00000175768
t823	sP	sP	sP	sP	sP	P	ENSG00000138433	ENSG00000138433
t824	sP	sP	sP	sP	sP	P	ENSG00000100591	ENSG00000100591
t825	sP	sP	sP	sP	sP	P	ENSG00000129810	ENSG00000129810
t826	sE	sE	sE	sE	sE	EiE	ENSG00000253111	ENSG00000253111
t827	sP	sP	sP	sP	sP	P	ENSG00000148481	ENSG00000148481
t828	sE	sE	sE	sE	sE	gE	ENSG00000119487	ENSG00000119487
t829	sE	sE	sE	sE	sE	NA	NA	NA
t830	sE	sE	sE	sE	sE	PiE	ENSG00000162702,ENSG00000282849	ENSG00000162702,ENSG00000282849
t831	sP	sP	sP	sP	sP	P	ENSG00000136492	ENSG00000136492
t832	sP	sP	sP	sP	aP	P	ENSG00000114745	ENSG00000114745
t833	pP	pP	pP	pP	pP	P	ENSG00000170345	ENSG00000170345
t834	sP	sP	sP	sP	sP	gE	ENSG00000102524	ENSG00000102524
t835	sE	sE	sE	sE	sE	gE	ENSG00000126091	ENSG00000126091
t836	sP	sP	sP	sP	sP	P	ENSG00000119185	ENSG00000119185
t837	sP	sP	sP	sP	sP	P	ENSG00000253276	ENSG00000253276
t838	sP	sP	sP	sP	sP	P	ENSG00000156384	ENSG00000156384
t839	sP	sP	sP	sP	sP	P	ENSG00000110104	ENSG00000110104
t840	sP	sP	sP	sP	sP	P	ENSG00000124802	ENSG00000124802
t841	sP	sP	sP	sP	sP	P	ENSG00000136631	ENSG00000136631
t842	sP	aP	sP	sP	pP	P	ENSG00000156966	ENSG00000156966
t843	sP	sP	sP	sP	sP	P	ENSG00000127311	ENSG00000127311
t844	wE	wE	aE	aE	aE	NA	NA	NA
t845	pP	pP	pP	pP	aP	P	ENSG00000246350	ENSG00000246350
t846	sP	sP	sP	sP	sP	P	ENSG00000135924	ENSG00000135924
t847	sP	sP	sP	sP	sP	P	ENSG00000135372	ENSG00000135372
t848	sP	sP	sP	sP	sP	P	ENSG00000113649	ENSG00000113649
t849	sP	aP	sP	sP	sP	P	ENSG00000075711	ENSG00000075711
t850	sP	sP	sE	sP	sP	P	ENSG00000162368	ENSG00000162368
t851	sP	sP	sP	sP	sP	P	ENSG00000151881	ENSG00000151881
t852	sP	sP	sP	sP	sP	P	ENSG00000023909	ENSG00000023909
t853	aP	sP	sP	sP	sP	P	ENSG00000163755	ENSG00000163755
t854	sE	sE	sE	sE	sE	P	ENSG00000240342	ENSG00000240342
t855	sP	sP	sP	sP	sP	P	ENSG00000110921	ENSG00000110921
t856	sP	sP	sP	sP	sP	P	ENSG00000137601	ENSG00000137601
t857	sP	sP	sP	sP	sP	P	ENSG00000104866	ENSG00000104866
t858	sE	sE	sE	sE	sE	gE	ENSG00000100592	ENSG00000100592
t859	sP	sP	sP	sP	sP	EiE	ENSG00000171530	ENSG00000171530
t860	sE	sE	sE	sE	wE	PiE	ENSG00000232460,ENSG00000254515	ENSG00000232460,ENSG00000254515
t861	sP	sP	sP	sP	sP	P	ENSG00000138606	ENSG00000138606
t862	sP	sP	sP	sP	sP	P	ENSG00000100522	ENSG00000100522
t863	sP	sP	sP	sP	sP	P	ENSG00000140319	ENSG00000140319
t864	pP	pP	pP	pP	pP	P	ENSG00000151623	ENSG00000151623
t865	sP	sP	sP	aP	aE	P	ENSG00000035720	ENSG00000035720
t866	sP	sP	sP	sP	sP	P	ENSG00000115484	ENSG00000115484
t867	sP	sP	sP	sP	sP	P	ENSG00000281501	ENSG00000281501
t868	sP	sP	sP	sP	sP	P	ENSG00000112305	ENSG00000112305
t869	sE	sE	aP	sE	sE	P	ENSG00000202388	ENSG00000202388
t870	sP	sP	sP	sP	sP	P	ENSG00000138777	ENSG00000138777
t871	sE	sE	sE	sE	sE	P	ENSG00000283409	ENSG00000283409
t872	aE	wE	aE	wE	aE	EiE	ENSPTRG00000048277	NA
t873	sP	sP	sP	sP	sP	P	ENSG00000183207	ENSG00000183207
t874	sP	sP	sP	sP	sP	P	ENSG00000186106	ENSG00000186106
t875	sP	sP	sP	sP	sP	P	ENSG00000118518	ENSG00000118518
t876	sP	sP	sP	sP	sP	P	ENSG00000271052	ENSG00000271052
t877	sP	sP	sP	sP	sP	gE	ENSG00000115944	ENSG00000115944
t878	sE	sE	sE	sE	wE	P	ENSG00000225907	ENSG00000225907
t879	sP	sP	sP	sP	sP	P	ENSG00000168291	ENSG00000168291
t880	sP	sP	sP	sP	sP	P	ENSG00000131375	ENSG00000131375
t881	aP	pP	pP	pP	pP	P	ENSG00000110429	ENSG00000110429
t882	sP	sP	sP	sP	sP	P	ENSG00000110435	ENSG00000110435
t883	sP	sP	sP	sP	sP	P	ENSG00000159377	ENSG00000159377
t884	sP	sP	sP	sP	sP	P	ENSG00000180329	ENSG00000180329
t885	sP	sP	sP	sP	sP	P	ENSG00000088179	ENSG00000088179
t886	sP	sP	sP	sP	sP	P	ENSG00000167088	ENSG00000167088
t887	aE	sE	sE	sE	sE	gE	ENSG00000179361	ENSG00000179361
t888	sE	sE	aE	sE	aE	PiE	ENSG00000012223	ENSG00000012223
t889	sP	sP	sP	aE	aE	P	ENSG00000124256	ENSG00000124256
t890	aP	sP	sP	sP	aP	P	ENSG00000089486	ENSG00000089486
t891	sE	sE	sE	sE	sE	PiE	ENSG00000136052	ENSG00000136052
t892	sP	sP	sP	sP	sP	P	ENSG00000109046	ENSG00000109046
t893	sE	sE	sE	aE	aE	NA	NA	NA
t894	sP	sP	sP	sP	sP	P	ENSG00000136021	ENSG00000136021
t895	sP	sP	sP	sP	sP	P	ENSG00000157778	ENSG00000157778
t896	sP	sP	sP	sP	sP	P	ENSG00000072121	ENSG00000072121
t897	sE	sE	sE	aE	wE	gE	ENSG00000171132	ENSG00000171132
t898	aE	sE	sP	aE	sE	gE	ENSG00000196628	ENSG00000196628
t899	sP	sP	sP	sP	sP	P	ENSG00000132153	ENSG00000132153
t900	sP	sP	sP	sP	sP	P	ENSG00000082213	ENSG00000082213
t901	sE	sE	sE	sE	sE	PiE	ENSG00000232823	ENSG00000232823
t902	sP	sP	sP	sP	sP	P	ENSG00000198612	ENSG00000198612
t903	sP	sP	sP	sP	sP	P	ENSG00000120451	ENSG00000120451
t904	sP	sP	sP	sP	sP	P	ENSG00000247137	ENSG00000247137
t905	sP	sP	sP	sP	sP	P	ENSG00000111897	ENSG00000111897
t906	sP	sP	sP	sP	sP	P	ENSG00000137168	ENSG00000137168
t907	sE	sE	sE	aE	sE	P	ENSG00000265719	ENSG00000265719
t908	sE	sE	sP	wE	sE	PiE	ENSG00000196668	ENSG00000196668
t909	sP	sP	sP	sP	sP	PiE	ENSG00000157456,ENSG00000241640	ENSG00000157456,ENSG00000241640
t910	sP	sP	sP	aP	pP	P	ENSG00000171132	ENSG00000171132
t911	sE	sE	sE	aE	pE	gE	ENSG00000146592	ENSG00000146592
t912	sE	sE	sE	wE	sE	gE	ENSG00000140396	ENSG00000140396
t913	wE	sE	sE	sE	wE	gE	ENSG00000133063	ENSG00000133063
t914	aP	aP	sP	sP	pP	PiE	ENSG00000163191	ENSG00000163191
t915	sE	sE	aE	aE	sE	PiE	ENSG00000145715,ENSG00000251951	ENSG00000145715,ENSG00000251951
t916	sP	sP	sP	sP	sP	P	ENSG00000176018	ENSG00000176018
t917	sP	wP	sP	sP	sP	P	ENSG00000167978	ENSG00000167978
t918	sP	sP	sP	sP	sP	P	ENSG00000164587	ENSG00000164587
t919	sP	sP	sP	sP	sP	P	ENSG00000139291	ENSG00000139291
t920	sP	sP	sP	sP	sP	P	ENSG00000256206	ENSG00000256206
t921	sE	sE	sE	sE	sE	P	ENSG00000267765	ENSG00000267765
t922	sE	sE	sE	sE	sE	P	ENSG00000253372	ENSG00000253372
t923	sP	sP	sP	sP	sP	gE	ENSG00000114416	ENSG00000114416
t924	sE	sE	sE	sE	sE	EiE	ENSG00000139083	ENSG00000139083
t925	sP	sP	sP	sP	sP	P	ENSG00000152256	ENSG00000152256
t926	sE	sE	sE	aE	Non-re	NA	NA	NA
t927	sP	sP	sP	sP	sP	P	ENSG00000107854	ENSG00000107854
t928	sP	sP	sP	sP	sP	P	ENSG00000170348	ENSG00000170348
t929	sP	sP	pP	aP	sP	P	ENSG00000072858	ENSG00000072858
t930	sP	sP	sP	sP	sP	P	ENSG00000155363	ENSG00000155363
t931	sP	sP	sP	sP	sP	P	ENSG00000087191	ENSG00000087191
t932	pP	aP	aP	sP	pP	P	ENSG00000164949	ENSG00000164949
t933	sP	sP	aP	sP	sP	P	ENSG00000049192	ENSG00000049192
t934	sP	sP	sP	sP	sP	P	ENSG00000151779	ENSG00000151779
t935	sP	sP	sP	sP	sP	P	ENSG00000134899	ENSG00000134899
t936	sP	sP	sP	sP	sP	P	ENSG00000269303	ENSG00000269303
t937	sP	sP	sP	sP	sP	P	ENSG00000014824	ENSG00000014824
t938	sP	sP	sP	sP	sP	P	ENSG00000117009	ENSG00000117009
t939	sP	sP	sP	aP	sP	P	ENSG00000070759	ENSG00000070759
t940	aP	pP	pP	pP	pP	PiE	ENSG00000213598	ENSG00000213598
t941	sP	aP	aP	pP	pP	P	ENSG00000154930	ENSG00000154930
t942	sP	sE	sE	sE	sE	P	ENSG00000162517	ENSG00000162517
t943	sP	sP	sP	sP	sP	P	ENSG00000163541	ENSG00000163541
t944	sP	sP	sE	sP	sP	P	ENSG00000167721	ENSG00000167721
t945	sP	sP	sP	sP	sP	P	ENSG00000126062	ENSG00000126062
t946	sP	sP	sP	sP	aP	gE	ENSG00000132670	ENSG00000132670
t947	sP	sP	sP	sP	sP	P	ENSG00000140307	ENSG00000140307
t948	sP	sP	sP	sP	sP	P	ENSG00000092108	ENSG00000092108
t949	sE	sE	sE	sE	sE	gE	ENSG00000115866	ENSG00000115866
t950	sP	sP	sP	sP	sP	P	ENSG00000152620	ENSG00000152620
t951	sP	sP	sP	sP	sP	P	ENSG00000155508	ENSG00000155508
t952	sE	sE	sE	aE	sE	gE	ENSG00000111859	ENSG00000111859
t953	sP	sP	sP	sP	sP	P	ENSG00000142330	ENSG00000142330
t954	sP	sP	sP	sP	sP	P	ENSG00000013275	ENSG00000013275
t955	sP	sP	sP	sP	sP	P	ENSG00000156603	ENSG00000156603
t956	sE	sE	aE	sE	wE	gE	ENSG00000182732	ENSG00000182732
t957	sP	sP	sP	sP	sP	P	ENSG00000173145	ENSG00000173145
t958	sP	sP	sP	sP	sP	P	ENSG00000112742	ENSG00000112742
t959	sP	sP	sP	sP	sP	P	ENSG00000140688	ENSG00000140688
t960	sE	sE	sE	sE	sE	gE	ENSG00000149346	ENSG00000149346
t961	sP	Non-re	sP	sP	aP	P	ENSG00000182197	ENSG00000182197
t962	sP	sP	sP	sP	sP	P	ENSG00000228360	ENSG00000228360
t963	sP	sP	sP	sP	sP	P	ENSG00000160305	ENSG00000160305
t964	sP	sP	sP	sP	sP	P	ENSG00000161203	ENSG00000161203
t965	sE	sE	sE	sE	aE	NA	NA	NA
t966	sP	sP	sP	sP	sP	P	ENSG00000263465	ENSG00000263465
t967	sP	sP	sP	sP	sP	P	ENSG00000105819	ENSG00000105819
t968	sP	sP	sP	sP	sP	P	ENSG00000101181	ENSG00000101181
t969	sP	sP	sP	sP	sP	P	ENSG00000184281	ENSG00000184281
t970	aE	sE	sE	sE	aE	gE	ENSPTRG00000004310	ENSG00000182985
t971	aP	sP	sP	sP	sP	P	ENSG00000165813	ENSG00000165813
t972	sP	sP	sP	sP	sP	P	ENSG00000033178	ENSG00000033178
t973	sP	sP	sP	sP	sP	P	ENSG00000272886	ENSG00000272886
t974	sP	sP	sP	sP	sP	P	ENSG00000196437	ENSG00000196437
t975	aE	sE	aE	wE	sE	gE	ENSG00000072952	ENSG00000072952
t976	sP	sP	sP	sP	sP	P	ENSG00000163539	ENSG00000163539
t977	sP	sP	sP	sP	sP	P	ENSG00000147533	ENSG00000147533
t978	sP	sP	sP	sP	sP	P	ENSG00000144524	ENSG00000144524
t979	pE	sE	sE	aE	pE	gE	ENSG00000123066	ENSG00000123066
t980	sP	sP	sP	sP	sP	P	ENSG00000047249	ENSG00000047249
t981	sP	sP	sP	sP	sP	P	ENSG00000106443	ENSG00000106443
t982	sP	sP	sP	sP	sP	P	ENSG00000100055	ENSG00000100055
t983	sP	sP	sP	sP	sP	P	ENSG00000128928	ENSG00000128928
t984	sP	sP	sP	sP	sP	P	ENSG00000041357	ENSG00000041357
t985	sP	sP	sP	sP	sP	P	ENSG00000179632	ENSG00000179632
t986	sE	sE	aE	wE	sE	PiE	ENSG00000047365,ENSG00000197057	ENSG00000047365,ENSG00000197057
t987	sP	sP	sP	sP	sP	P	ENSG00000123338	ENSG00000123338
t988	sP	sP	sP	sP	sP	P	ENSG00000247363	ENSG00000247363
t989	sP	sP	sP	aP	sP	P	ENSG00000137288	ENSG00000137288
t990	sP	sP	sP	sP	sP	P	ENSG00000169689	ENSG00000169689
t991	sP	sP	sP	sP	sP	P	ENSG00000111845	ENSG00000111845
t992	sP	sP	sP	sP	sP	PiE	ENSG00000145390	ENSG00000145390
t993	sE	aE	sE	aE	sE	gE	ENSG00000070214	ENSG00000070214
t994	aE	aE	wE	wE	aE	NA	NA	NA
t995	sE	sE	sE	sE	sE	gE	ENSG00000093167	ENSG00000093167
t996	sP	sP	sP	sP	sP	P	ENSG00000160326	ENSG00000160326
t997	sE	aE	sE	wE	sE	P	ENSG00000205336	ENSG00000205336
t998	sP	sP	sP	sP	sP	P	ENSG00000113716	ENSG00000113716
t999	sP	sP	sP	sP	sP	P	ENSG00000124784	ENSG00000124784
t1000	sP	sP	sP	sP	sP	P	ENSG00000237950	ENSG00000237950
t1001	sP	sP	sP	sP	sP	P	ENSG00000114796	ENSG00000114796
t1002	sP	sP	sP	sP	sP	P	ENSG00000171448	ENSG00000171448
t1003	sP	sP	sP	sP	sP	P	ENSG00000105329	ENSG00000105329
t1004	aE	sE	sE	wE	sE	NA	NA	NA
t1005	sP	sP	sP	sP	sP	gE	ENSG00000114439	ENSG00000114439
t1006	sP	sP	sP	sP	aP	P	ENSG00000138448	ENSG00000138448
t1007	sE	sE	aE	sE	aE	P	ENSG00000255605	ENSG00000255605
t1008	sP	aP	sP	sP	pP	P	ENSG00000196123	ENSG00000196123
t1009	sE	sE	sE	sE	sE	prE	ENSG00000225078	ENSG00000225078
t1010	sE	sE	sE	sE	sE	P	ENSG00000252153	ENSG00000252153
t1011	sP	sP	sP	sP	sP	P	ENSG00000169764	ENSG00000169764
t1012	sP	sP	sP	sP	sP	P	ENSG00000126456	ENSG00000126456
t1013	sP	sP	sP	sP	sP	PiE	ENSG00000078747,ENSG00000078804,ENSG00000100983,ENSG00000125971	ENSG00000078747,ENSG00000078804,ENSG00000100983,ENSG00000125971
t1014	sP	sP	sP	sP	sP	P	ENSG00000006695	ENSG00000006695
t1015	sE	sE	sE	sE	sE	PiE	ENSG00000176171	ENSG00000176171
t1016	sP	sP	sP	sP	sP	P	ENSG00000130706	ENSG00000130706
t1017	sE	sE	sE	sE	sE	gE	ENSG00000151461	ENSG00000151461
t1018	sP	sP	sP	sP	sP	P	ENSG00000145781	ENSG00000145781
t1019	sP	sP	sP	sP	sP	P	ENSG00000111615	ENSG00000111615
t1020	sE	sE	sE	sE	sE	EiE	ENSG00000028839,ENSG00000118515,ENSG00000201309,ENSG00000227723,ENSG00000236700,ENSG00000240056	ENSG00000028839,ENSG00000118515,ENSG00000201309,ENSG00000227723,ENSG00000236700,ENSG00000240056
t1021	sP	sP	sP	sP	sP	P	ENSG00000131748	ENSG00000131748
t1022	sP	sP	sP	sP	sP	P	ENSG00000069424	ENSG00000069424
t1023	sE	sE	sE	sE	sE	PiE	ENSG00000166126	ENSG00000166126
t1024	sP	sP	sP	sP	sP	P	ENSG00000231908	ENSG00000231908
t1025	sP	sP	sP	sP	sP	P	ENSG00000174206	ENSG00000174206
t1026	sP	sP	sE	sP	sE	P	ENSG00000102931	ENSG00000102931
t1027	sP	sP	sP	sP	sP	P	ENSG00000100441	ENSG00000100441
t1028	sP	sP	sP	sP	sP	PiE	ENSG00000139990	ENSG00000139990
t1029	sP	sP	sP	sP	sP	P	ENSG00000144747	ENSG00000144747
t1030	sE	sE	sE	sE	sE	PiE	ENSG00000270423	ENSG00000270423
t1031	sP	sP	sP	sP	sP	P	ENSG00000146963	ENSG00000146963
t1032	sE	sE	sE	sE	sE	gE	ENSG00000270099	ENSG00000270099
t1033	sP	sP	sP	sP	sP	P	ENSG00000104738	ENSG00000104738
t1034	sE	sE	sE	sE	wE	P	ENSG00000230003	ENSG00000230003
t1035	aP	aP	sP	sP	pP	P	ENSG00000245552	ENSG00000245552
t1036	sP	sP	sP	sP	sP	P	ENSG00000105254	ENSG00000105254
t1037	sE	sE	sE	aE	sE	PiE	ENSG00000148396,ENSG00000148400	ENSG00000148396,ENSG00000148400
t1038	sP	sP	sP	sP	sP	P	ENSG00000144566	ENSG00000144566
t1039	sE	sE	sE	sE	sE	gE	ENSG00000132388	ENSG00000132388
t1040	sP	sP	sP	sP	sP	P	ENSG00000173653	ENSG00000173653
t1041	sP	sP	sP	sP	sP	P	ENSG00000125746	ENSG00000125746
t1042	sE	sE	sE	aE	sE	gE	ENSG00000182185	ENSG00000182185
t1043	sP	sP	sP	sP	sP	PiE	ENSG00000100836,ENSG00000129473	ENSG00000100836,ENSG00000129473
t1044	sP	sP	sP	sP	sP	P	ENSG00000178694	ENSG00000178694
t1045	aP	pP	sP	sP	pP	P	ENSG00000257702	ENSG00000257702
t1046	sP	sP	sP	sP	sP	P	ENSG00000118873	ENSG00000118873
t1047	sP	sP	sP	sP	sP	PiE	ENSG00000178449,ENSG00000257588	ENSG00000178449,ENSG00000257588
t1048	sE	sE	sE	sE	sE	gE	ENSG00000197712	ENSG00000197712
t1049	sP	sP	sP	sP	sP	P	ENSG00000204120	ENSG00000204120
t1050	sE	sE	sE	sE	sE	gE	ENSG00000103194	ENSG00000103194
t1051	sE	sE	sE	sE	sE	prE	ENSGGOG00000007517	ENSG00000074266
t1052	sE	sE	sE	wE	wE	P	ENSG00000254864	ENSG00000254864
t1053	sP	sP	sP	sP	sP	P	ENSG00000123545	ENSG00000123545
t1054	sP	sP	sP	sP	sP	P	ENSG00000239672	ENSG00000239672
t1055	sP	sP	sP	sP	sP	P	ENSG00000105672	ENSG00000105672
t1056	sP	sP	sP	sP	sP	P	ENSG00000137807	ENSG00000137807
t1057	sE	sE	sE	sE	aE	PiE	ENSG00000214215,ENSG00000257345	ENSG00000214215,ENSG00000257345
t1058	sE	aE	sE	aE	sE	gE	ENSG00000069702	ENSG00000069702
t1059	sP	sP	sP	sP	sP	PiE	ENSG00000136986	ENSG00000136986
t1060	sP	sP	sP	sP	sP	P	ENSG00000164978	ENSG00000164978
t1061	sP	sP	sP	sP	sP	P	ENSG00000141543	ENSG00000141543
t1062	sE	sE	sE	sE	aE	gE	ENSG00000142599	ENSG00000142599
t1063	sE	sE	sP	sE	sE	PiE	ENSG00000137692	ENSG00000137692
t1064	sP	sP	sP	sP	sP	P	ENSG00000187522	ENSG00000187522
t1065	sP	sP	sP	sP	sP	P	ENSG00000123737	ENSG00000123737
t1066	sP	sP	sP	sP	sP	P	ENSG00000225921	ENSG00000225921
t1067	sP	sP	sP	sP	sP	P	ENSG00000152332	ENSG00000152332
t1068	sP	sP	sP	sP	sP	P	ENSG00000064703	ENSG00000064703
t1069	sP	sP	sP	sP	sP	P	ENSG00000144161	ENSG00000144161
t1070	sP	sP	sP	sP	sP	P	ENSG00000011405	ENSG00000011405
t1071	sP	sP	sP	sP	sP	P	ENSG00000134987	ENSG00000134987
t1072	sP	sP	sP	sP	sP	P	ENSG00000165669	ENSG00000165669
t1073	sP	sP	sP	aP	pP	P	ENSG00000151422	ENSG00000151422
t1074	aE	aE	sE	aE	aE	P	ENSG00000255363	ENSG00000255363
t1075	sP	sP	sP	sP	sP	P	ENSG00000173039	ENSG00000173039
t1076	sE	sE	sE	sE	wE	EiE	ENSG00000154814,ENSG00000271964	ENSG00000154814,ENSG00000271964
t1077	sP	sP	sP	sP	sP	P	ENSG00000150316	ENSG00000150316
t1078	sP	sP	sP	sP	sP	P	ENSG00000166479	ENSG00000166479
t1079	sP	sP	sP	sP	sP	gE	ENSG00000115504	ENSG00000115504
t1080	sP	sP	sP	sP	sP	P	ENSG00000141627	ENSG00000141627
t1081	sE	sE	sE	sE	sE	gE	ENSG00000164236	ENSG00000164236
t1082	sP	sP	sP	sP	sP	gE	ENSG00000075292	ENSG00000075292
t1083	sP	sP	sP	aP	sP	P	ENSG00000112367	ENSG00000112367
t1084	sE	sE	sE	sE	sE	PiE	ENSG00000005339	ENSG00000005339
t1085	pE	wE	wE	aE	sE	gE	ENSG00000227145	ENSG00000227145
t1086	sP	sP	sP	sP	sP	P	ENSG00000183048	ENSG00000183048
t1087	sE	sE	sE	sE	sE	P	ENSG00000272917	ENSG00000272917
t1088	sE	sE	sE	sE	sP	PiE	ENSG00000145817	ENSG00000145817
t1089	sE	sE	sE	sE	sE	gE	ENSG00000011405	ENSG00000011405
t1090	sP	sP	sP	sP	sP	P	ENSG00000163156	ENSG00000163156
t1091	sP	sE	sP	sE	aE	P	ENSG00000177406	ENSG00000177406
t1092	sP	sP	sP	sP	sP	P	ENSG00000164961	ENSG00000164961
t1093	sP	sP	sP	sP	sP	P	ENSG00000105325	ENSG00000105325
t1094	sP	sP	sP	sP	sP	P	ENSG00000200121	ENSG00000200121
t1095	sP	sP	sP	sP	sP	P	ENSG00000164062	ENSG00000164062
t1096	sP	sP	sP	sP	sP	P	ENSG00000125945	ENSG00000125945
t1097	sE	sE	sE	aE	aE	PiE	ENSG00000104365	ENSG00000104365
t1098	sP	sP	sP	sP	sP	P	ENSG00000138430	ENSG00000138430
t1099	sP	sP	sP	sP	sP	P	ENSG00000120805	ENSG00000120805
t1100	sE	sE	aE	aE	sE	PiE	ENSG00000122224,ENSG00000274562	ENSG00000122224,ENSG00000274562
t1101	sP	sP	sP	sP	sP	P	ENSG00000120686	ENSG00000120686
t1102	sP	sP	sP	sP	sP	P	ENSG00000219545	ENSG00000219545
t1103	sE	wE	sE	wE	wE	PiE	ENSG00000136451,ENSG00000180891,ENSG00000264112,ENSG00000264364,ENSG00000266086	ENSG00000136451,ENSG00000180891,ENSG00000264112,ENSG00000264364,ENSG00000266086
t1104	sE	sE	sE	wE	sE	NA	NA	NA
t1105	sP	sP	sP	sP	sP	P	ENSG00000125166	ENSG00000125166
t1106	sE	sE	sE	sE	sE	gE	ENSG00000196498	ENSG00000196498
t1107	sE	sE	sE	sE	sE	gE	ENSG00000036549	ENSG00000036549
t1108	sP	sP	sP	sP	sP	P	ENSG00000182973	ENSG00000182973
t1109	sP	sP	sP	sP	sP	P	ENSG00000115233	ENSG00000115233
t1110	sP	sP	sP	sP	sP	P	ENSG00000069248	ENSG00000069248
t1111	sP	sP	sP	sP	sP	P	ENSG00000184277	ENSG00000184277
t1112	sP	sP	sP	sP	sP	P	ENSG00000025156	ENSG00000025156
t1113	sP	sP	sP	sP	sP	P	ENSG00000135070	ENSG00000135070
t1114	sP	sP	sP	sP	sP	P	ENSG00000255529	ENSG00000255529
t1115	sP	sP	sP	sP	sP	P	ENSG00000228624	ENSG00000228624
t1116	sP	sP	sP	sP	sP	P	ENSG00000163104	ENSG00000163104
t1117	sP	sP	sP	sP	sP	P	ENSG00000204427	ENSG00000204427
t1118	sP	sP	sP	sP	sP	P	ENSG00000254732	ENSG00000254732
t1119	sP	sP	sP	sP	sP	P	ENSG00000198805	ENSG00000198805
t1120	sP	sP	sP	sP	sP	P	ENSG00000155592	ENSG00000155592
t1121	sE	sE	sE	wE	aE	EiE	ENSG00000259473	ENSG00000259473
t1122	sE	aE	aE	aE	wE	EiE	ENSG00000140332	ENSG00000140332
t1123	sE	sE	sE	sE	sE	PiE	ENSG00000173926	ENSG00000173926
t1124	sP	sP	sP	sP	sP	P	ENSG00000070061	ENSG00000070061
t1125	sE	sE	sP	sE	sE	gE	ENSG00000138101	ENSG00000138101
t1126	sP	sP	sP	sP	sP	P	ENSG00000246090	ENSG00000246090
t1127	sP	sP	sP	sP	sP	P	ENSG00000221829	ENSG00000221829
t1128	sP	sP	sP	sP	sP	P	ENSG00000109133	ENSG00000109133
t1129	sE	wE	sE	aE	wE	PiE	ENSG00000230284	ENSG00000230284
t1130	sE	sE	aE	aE	sE	gE	ENSG00000159216	ENSG00000159216
t1131	sP	sP	sP	sP	sP	PiE	ENSG00000060642	ENSG00000060642
t1132	sE	sE	sP	sE	sE	P	ENSG00000276778	ENSG00000276778
t1133	sP	sP	sE	wE	sP	P	ENSG00000167984	ENSG00000167984
t1134	sP	sP	sP	sP	sP	P	ENSG00000161956	ENSG00000161956
t1135	sP	sP	sP	sP	sP	P	ENSG00000173914	ENSG00000173914
t1136	sP	sP	sP	sP	sP	P	ENSG00000157500	ENSG00000157500
t1137	sP	sP	sP	sP	sP	P	ENSG00000267298	ENSG00000267298
t1138	sE	sE	sE	wE	wE	P	ENSG00000229220	ENSG00000229220
t1139	sP	sP	sP	sP	sP	P	ENSG00000272869	ENSG00000272869
t1140	sP	sP	sP	sP	sP	P	ENSG00000135404	ENSG00000135404
t1141	sP	sP	sP	sP	sP	P	ENSG00000125870	ENSG00000125870
t1142	sP	sP	sP	sP	sP	P	ENSG00000224647	ENSG00000224647
t1143	sP	sP	sP	sP	aE	P	ENSG00000273654	ENSG00000273654
t1144	sP	sP	sP	sP	sP	P	ENSG00000142528	ENSG00000142528
t1145	sE	aE	sE	sE	sE	PiE	ENSG00000236213	ENSG00000236213
t1146	aP	pP	sP	sP	pP	P	ENSG00000125740	ENSG00000125740
t1147	pP	sP	sP	sP	sP	P	ENSG00000139112	ENSG00000139112
t1148	pP	aP	aP	aP	pP	P	ENSG00000152784	ENSG00000152784
t1149	sE	sE	sE	sE	sE	EiE	ENSG00000110330,ENSG00000137674,ENSG00000255337	ENSG00000110330,ENSG00000137674,ENSG00000255337
t1150	aE	sE	aE	aE	sE	gE	ENSG00000255733	ENSG00000255733
t1151	sP	sP	sE	sP	sP	P	ENSG00000130559	ENSG00000130559
t1152	sP	sP	sP	sP	sP	P	ENSG00000143756	ENSG00000143756
t1153	sP	sP	sP	sP	sE	P	ENSG00000038358	ENSG00000038358
t1154	sP	sP	sP	sP	sP	PiE	ENSG00000008300,ENSG00000068745,ENSG00000213672	ENSG00000008300,ENSG00000068745,ENSG00000213672
t1155	sE	sE	sE	sE	sE	gE	ENSG00000139163	ENSG00000139163
t1156	sE	sE	sE	sE	sE	PiE	ENSG00000247925	ENSG00000247925
t1157	sP	sP	sP	sP	sP	P	ENSG00000175229	ENSG00000175229
t1158	sP	sP	sP	sP	sP	P	ENSG00000108671	ENSG00000108671
t1159	sP	sP	sP	sP	sP	P	ENSG00000113194	ENSG00000113194
t1160	sP	sP	sP	sP	sP	P	ENSG00000131013	ENSG00000131013
t1161	aE	sE	sE	sE	aE	prE	ENSG00000207967	ENSG00000207967
t1162	aE	aE	sE	aE	sE	P	ENSG00000264451	ENSG00000264451
t1163	sP	sP	pP	aP	aP	P	ENSG00000173926	ENSG00000173926
t1164	wE	sE	aE	aE	sE	gE	ENSG00000233656	ENSG00000233656
t1165	sP	sP	sP	sP	sP	P	ENSG00000185896	ENSG00000185896
t1166	sP	sP	sP	sP	sP	P	ENSG00000138750	ENSG00000138750
t1167	sE	sE	aE	sE	sE	gE	ENSG00000170962	ENSG00000170962
t1168	sP	sP	sP	sP	sE	P	ENSG00000155100	ENSG00000155100
t1169	sE	sE	sP	sP	aE	P	ENSG00000224478	ENSG00000224478
t1170	sE	sE	sE	sE	sE	PiE	ENSG00000174125,ENSG00000222230	ENSG00000174125,ENSG00000222230
t1171	sP	sP	sP	sP	sP	P	ENSG00000059915	ENSG00000059915
t1172	sP	sP	sP	sP	sP	P	ENSG00000149930	ENSG00000149930
t1173	sP	sP	sP	sP	sP	P	ENSG00000113141	ENSG00000113141
t1174	sP	sP	sP	sP	sP	PiE	ENSG00000110811,ENSG00000111642,ENSG00000111652,ENSG00000111653,ENSG00000111665,ENSG00000159335,ENSG00000184574,ENSG00000240370,ENSG00000245667	ENSG00000110811,ENSG00000111642,ENSG00000111652,ENSG00000111653,ENSG00000111665,ENSG00000159335,ENSG00000184574,ENSG00000240370,ENSG00000245667
t1175	sP	sP	sP	sP	sP	P	ENSG00000063322	ENSG00000063322
t1176	sP	sP	sP	sP	sP	P	ENSG00000105185	ENSG00000105185
t1177	sE	sE	sE	sE	sE	prE	ENSG00000274554	ENSG00000274554
t1178	sE	sE	sE	sE	sE	gE	ENSG00000173889	ENSG00000173889
t1179	sP	sP	sP	sP	sP	P	ENSG00000138398	ENSG00000138398
t1180	aP	sP	sP	sP	aP	P	ENSG00000110851	ENSG00000110851
t1181	sP	sP	sP	sP	sP	P	ENSG00000117620	ENSG00000117620
t1182	sP	sP	sP	sP	sP	P	ENSG00000121749	ENSG00000121749
t1183	sP	sP	sP	sP	sP	P	ENSG00000126091	ENSG00000126091
t1184	sP	sP	sP	sP	sP	P	ENSG00000111727	ENSG00000111727
t1185	sP	sP	sP	sP	pE	P	ENSG00000135114	ENSG00000135114
t1186	sP	sP	sP	sP	sP	P	ENSG00000115750	ENSG00000115750
t1187	sP	sP	sP	sP	sP	P	ENSG00000182934	ENSG00000182934
t1188	sP	sP	sP	sP	sP	P	ENSG00000198513	ENSG00000198513
t1189	sE	sE	sE	sE	sE	gE	ENSG00000135932	ENSG00000135932
t1190	sP	sP	sP	sP	sP	P	ENSG00000121931	ENSG00000121931
t1191	wE	aE	wE	aE	aE	PiE	ENSG00000228957	ENSG00000228957
t1192	sP	sP	sP	sP	sP	P	ENSG00000247315	ENSG00000247315
t1193	aP	pP	sP	sP	pP	P	ENSG00000119986	ENSG00000119986
t1194	sP	sP	sP	sP	sP	P	ENSG00000114098	ENSG00000114098
t1195	sP	sP	sP	sP	sP	P	ENSG00000109079	ENSG00000109079
t1196	sP	sP	sP	sP	sP	PiE	ENSG00000151914	ENSG00000151914
t1197	sE	sE	sE	sP	wE	gE	ENSG00000120549	ENSG00000120549
t1198	sE	sE	sE	sE	sE	PiE	ENSG00000148660	ENSG00000148660
t1199	sE	sE	sE	sE	sE	gE	ENSG00000152700	ENSG00000152700
t1200	pP	aP	aP	aP	pE	P	ENSG00000116962	ENSG00000116962
t1201	sE	sE	sE	aE	aE	gE	ENSG00000253320	ENSG00000253320
t1202	sP	sP	sP	sP	sP	P	ENSG00000168724	ENSG00000168724
t1203	aP	sP	sP	sP	sP	P	ENSG00000164610	ENSG00000164610
t1204	sP	sP	sP	sP	sP	P	ENSG00000117151	ENSG00000117151
t1205	sP	sP	sP	sP	sP	P	ENSG00000090432	ENSG00000090432
t1206	sP	sP	sP	sP	sP	P	ENSG00000104763	ENSG00000104763
t1207	sP	wP	sP	sP	aP	P	ENSG00000131652	ENSG00000131652
t1208	sP	sP	sP	sP	sP	P	ENSG00000160818	ENSG00000160818
t1209	wE	aE	aE	sE	wE	NA	NA	NA
t1210	sP	sP	sP	sP	sP	P	ENSG00000197714	ENSG00000197714
t1211	sE	sE	sE	aE	sE	gE	ENSGGOG00000002315	ENSG00000150676
t1212	aP	sP	sP	sP	aP	gE	ENSG00000164466	ENSG00000164466
t1213	sP	sP	sP	sP	sP	P	ENSG00000066739	ENSG00000066739
t1214	sE	sE	sE	wE	sE	EiE	ENSG00000126698,ENSG00000180198,ENSG00000253005	ENSG00000126698,ENSG00000180198,ENSG00000253005
t1215	wE	sE	sE	aE	sE	NA	NA	NA
t1216	aE	wE	aE	wE	sE	P	ENSG00000204301	ENSG00000204301
t1217	sP	sP	sP	sP	sP	P	ENSG00000101367	ENSG00000101367
t1218	sP	sP	sP	sP	sP	P	ENSG00000237190	ENSG00000237190
t1219	sE	sP	wE	sE	wE	gE	ENSG00000241978	ENSG00000241978
t1220	sP	pP	sP	sP	aP	P	ENSG00000184381	ENSG00000184381
t1221	sE	sE	sE	sE	sE	gE	ENSG00000273217	ENSG00000273217
t1222	sP	sP	sP	sP	sE	P	ENSG00000162755	ENSG00000162755
t1223	sP	sE	sE	sE	sE	P	ENSG00000258920	ENSG00000258920
t1224	aE	sE	sE	aE	aE	PiE	ENSG00000135999	ENSG00000135999
t1225	sE	sE	sE	sE	sE	PiE	ENSG00000166747,ENSG00000224470,ENSG00000261765	ENSG00000166747,ENSG00000224470,ENSG00000261765
t1226	sE	sE	sE	sE	sE	PiE	ENSG00000151012	ENSG00000151012
t1227	sP	sP	sP	sP	sP	P	ENSG00000198836	ENSG00000198836
t1228	sP	sP	sP	sP	sP	P	ENSG00000136146	ENSG00000136146
t1229	aP	sP	aP	aP	aP	P	ENSG00000138685	ENSG00000138685
t1230	sP	sP	sP	sP	sP	P	ENSG00000166912	ENSG00000166912
t1231	aE	wE	aE	aE	wE	NA	NA	NA
t1232	sP	sP	sP	sP	sP	P	ENSG00000075415	ENSG00000075415
t1233	sE	sE	sP	aE	sE	gE	ENSG00000283549	ENSG00000283549
t1234	sE	sE	sE	sE	sE	gE	ENSG00000073921	ENSG00000073921
t1235	sE	wE	aE	aE	wE	PiE	ENSG00000139083,ENSG00000247157,ENSG00000256237	ENSG00000139083,ENSG00000247157,ENSG00000256237
t1236	aP	sP	sP	sP	sP	P	ENSG00000278743	ENSG00000278743
t1237	sE	sE	sE	sE	sE	P	ENSG00000163815	ENSG00000163815
t1238	sE	sE	wP	aE	sE	PiE	ENSG00000188352,ENSG00000227071	ENSG00000188352,ENSG00000227071
t1239	sP	sP	sP	sP	sP	P	ENSG00000087053	ENSG00000087053
t1240	sP	sP	sP	sP	sP	P	ENSG00000114767	ENSG00000114767
t1241	sE	aE	aE	sE	sE	EiE	ENSG00000254777,ENSG00000271377	ENSG00000254777,ENSG00000271377
t1242	aP	sP	sP	sP	sP	P	ENSG00000185252	ENSG00000185252
t1243	aE	wE	sE	aE	wE	P	ENSG00000164398	ENSG00000164398
t1244	sE	sE	sE	wE	pE	gE	ENSG00000089159	ENSG00000089159
t1245	sP	sP	sP	sP	sP	P	ENSG00000186130	ENSG00000186130
t1246	sP	sP	sP	sP	sP	P	ENSG00000159658	ENSG00000159658
t1247	sE	sE	aE	sE	sE	P	ENSG00000275015	ENSG00000275015
t1248	sE	sE	sE	sE	sE	gE	ENSG00000100354	ENSG00000100354
t1249	sP	sP	sP	sP	sP	P	ENSG00000119777	ENSG00000119777
t1250	sP	sP	sP	sP	sP	P	ENSG00000164329	ENSG00000164329
t1251	aP	sP	sP	sP	pP	P	ENSG00000071967	ENSG00000071967
t1252	sE	sE	sE	sE	sE	gE	ENSG00000197157	ENSG00000197157
t1253	sE	sE	sE	sE	sE	gE	ENSG00000117859	ENSG00000117859
t1254	pP	sP	sP	sP	pP	gE	ENSG00000138670	ENSG00000138670
t1255	sE	sE	sE	sE	sE	gE	ENSG00000164330	ENSG00000164330
t1256	sE	sE	sE	sE	sE	gE	ENSG00000115419	ENSG00000115419
t1257	sP	sP	sP	sP	sP	P	ENSG00000030110	ENSG00000030110
t1258	sP	sP	sP	sP	sP	P	ENSG00000085274	ENSG00000085274
t1259	sE	sE	sP	aE	wE	PiE	ENSG00000243175	ENSG00000243175
t1260	sP	sP	sP	sP	sP	P	ENSG00000196922	ENSG00000196922
t1261	sP	sP	sP	sP	sP	P	ENSG00000273611	ENSG00000273611
t1262	sE	aE	sE	aE	sE	gE	ENSG00000269967	ENSG00000269967
t1263	sP	sP	sP	sP	sP	P	ENSG00000168958	ENSG00000168958
t1264	sP	sP	sP	sP	sP	P	ENSG00000172113	ENSG00000172113
t1265	aE	sE	sE	sE	wE	gE	ENSG00000281903	ENSG00000281903
t1266	sP	sP	sP	sE	sP	P	ENSG00000100014	ENSG00000100014
t1267	aE	sE	sE	aE	wE	PiE	ENSG00000227017	ENSG00000227017
t1268	sP	sP	sP	sP	sP	gE	ENSG00000104231	ENSG00000104231
t1269	sE	sE	sE	sE	sE	P	ENSG00000200135	ENSG00000200135
t1270	sE	sE	sE	sE	sE	EiE	ENSG00000138175	ENSG00000138175
t1271	sP	sP	sP	sP	sP	P	ENSG00000166189	ENSG00000166189
t1272	sP	sP	sP	sP	sP	P	ENSG00000155393	ENSG00000155393
t1273	sP	sP	sP	sP	sP	P	ENSG00000180228	ENSG00000180228
t1274	sP	sP	sP	sP	sP	P	ENSG00000168944	ENSG00000168944
t1275	sP	sP	sP	sP	sP	P	ENSG00000111912	ENSG00000111912
t1276	sP	sP	sP	sP	sP	PiE	ENSG00000162999	ENSG00000162999
t1277	sP	sP	sP	sP	sP	P	ENSG00000109534	ENSG00000109534
t1278	sP	sP	sP	sP	sP	P	ENSG00000041802	ENSG00000041802
t1279	sP	sP	sP	sP	sP	P	ENSG00000145817	ENSG00000145817
t1280	sE	sE	sE	aE	sE	gE	ENSG00000147421	ENSG00000147421
t1281	sP	sP	sP	sP	sP	P	ENSG00000145241	ENSG00000145241
t1282	sP	aP	sP	sP	sP	P	ENSG00000116761	ENSG00000116761
t1283	sP	sP	sP	sP	sP	P	ENSG00000133997	ENSG00000133997
t1284	aP	pP	sP	pP	pP	P	ENSG00000125868	ENSG00000125868
t1285	sP	Non-re	sP	sP	sP	P	ENSG00000114391	ENSG00000114391
t1286	sP	sP	sP	sP	sP	P	ENSG00000244038	ENSG00000244038
t1287	sP	sP	sP	sP	sP	P	ENSG00000155463	ENSG00000155463
t1288	sP	sP	sP	sP	sP	P	ENSG00000125149	ENSG00000125149
t1289	sE	sE	sE	sE	sE	gE	ENSG00000178607	ENSG00000178607
t1290	wE	sE	aE	aE	sE	gE	ENSMMUG00000041131	NA
t1291	sE	sE	aE	sE	wE	PiE	ENSG00000116962,ENSG00000252822	ENSG00000116962,ENSG00000252822
t1292	sP	sP	sP	sP	sP	P	ENSG00000146094	ENSG00000146094
t1293	sP	sP	sP	sP	sP	P	ENSG00000147894	ENSG00000147894
t1294	sP	sP	sP	sP	sP	P	ENSG00000132432	ENSG00000132432
t1295	sP	sP	sP	sP	sP	PiE	ENSG00000165997	ENSG00000165997
t1296	sP	sP	sP	sP	sP	P	ENSG00000168566	ENSG00000168566
t1297	sP	sP	sP	sP	sP	P	ENSG00000109062	ENSG00000109062
t1298	sP	aP	aP	sP	sP	P	ENSG00000088812	ENSG00000088812
t1299	sE	sE	sE	sE	wE	gE	ENSG00000197506	ENSG00000197506
t1300	sP	sP	sP	sP	sP	P	ENSG00000136783	ENSG00000136783
t1301	aP	sP	aP	sP	sP	P	ENSG00000087301	ENSG00000087301
t1302	sP	sP	sP	sP	sP	P	ENSG00000137628	ENSG00000137628
t1303	sE	sE	sE	sE	sE	gE	ENSG00000075568	ENSG00000075568
t1304	sP	sP	sP	sP	sP	P	ENSG00000164880	ENSG00000164880
t1305	sP	sP	sP	sP	sP	P	ENSG00000065970	ENSG00000065970
t1306	sP	sP	sP	sP	sP	P	ENSG00000177853	ENSG00000177853
t1307	sP	sP	sP	sP	sP	P	ENSG00000150776	ENSG00000150776
t1308	aE	wE	sE	sE	aE	EiE	ENSG00000229923	ENSG00000229923
t1309	sP	sP	sP	sP	sP	PiE	ENSG00000120837,ENSG00000139372	ENSG00000120837,ENSG00000139372
t1310	sE	sE	sE	sE	sE	gE	ENSG00000138081	ENSG00000138081
t1311	sE	aE	sE	sE	wE	NA	NA	NA
t1312	sP	sP	sP	aP	sP	P	ENSG00000163820	ENSG00000163820
t1313	sP	sP	sP	sP	sP	P	ENSG00000117133	ENSG00000117133
t1314	sP	sP	sP	sP	sP	P	ENSG00000166845	ENSG00000166845
t1315	sP	sP	sP	sP	sP	P	ENSG00000111880	ENSG00000111880
t1316	sP	sP	sP	sP	sP	P	ENSG00000132485	ENSG00000132485
t1317	sP	sP	sP	sP	sP	PiE	ENSG00000198520	ENSG00000198520
t1318	sE	sE	sE	sE	sE	gE	ENSG00000109606	ENSG00000109606
t1319	sP	sP	sP	sP	sP	P	ENSG00000149646	ENSG00000149646
t1320	sE	sE	sE	sE	sE	PiE	ENSG00000201343	ENSG00000201343
t1321	sP	sP	sP	sE	sP	P	ENSG00000127838	ENSG00000127838
t1322	sE	sE	sE	sE	sE	PiE	ENSG00000211455	ENSG00000211455
t1323	sP	sP	sP	sP	sP	P	ENSG00000181924	ENSG00000181924
t1324	sP	sP	sP	sP	sP	P	ENSG00000233184	ENSG00000233184
t1325	sP	sP	sP	sP	sP	P	ENSG00000166508	ENSG00000166508
t1326	sE	sE	sE	sE	sE	gE	ENSG00000109670	ENSG00000109670
t1327	sP	sP	sP	sP	sP	P	ENSG00000185088	ENSG00000185088
t1328	sP	sP	sP	sP	sP	P	ENSG00000143622	ENSG00000143622
t1329	sP	sP	sP	aP	pP	P	ENSG00000179104	ENSG00000179104
t1330	sP	sP	sP	sP	sP	P	ENSG00000006125	ENSG00000006125
t1331	sE	sE	sE	sE	sE	gE	ENSG00000271949	ENSG00000271949
t1332	sP	sP	sP	sP	sP	P	ENSG00000146463	ENSG00000146463
t1333	sE	sE	sE	sE	sE	gE	ENSG00000166716	ENSG00000166716
t1334	sP	sP	sP	sP	sP	P	ENSG00000183060	ENSG00000183060
t1335	sP	sP	sP	sP	sP	P	ENSG00000174132	ENSG00000174132
t1336	sP	sP	sP	sP	sP	P	ENSG00000169976	ENSG00000169976
t1337	sP	sP	sP	sP	sP	P	ENSG00000168476	ENSG00000168476
t1338	sE	sE	sE	aE	sE	P	ENSG00000255745	ENSG00000255745
t1339	sE	sE	sE	sE	sE	P	ENSG00000143552	ENSG00000143552
t1340	sE	aE	sE	sE	sE	P	ENSG00000227992	ENSG00000227992
t1341	sP	sP	sP	sP	sE	P	ENSG00000143971	ENSG00000143971
t1342	sP	sP	pP	sP	sP	P	ENSG00000122042	ENSG00000122042
t1343	sP	sP	sP	sP	sP	P	ENSG00000119471	ENSG00000119471
t1344	sP	sP	sP	sP	sP	P	ENSG00000172315	ENSG00000172315
t1345	sP	sP	sP	sP	sP	P	ENSG00000137817	ENSG00000137817
t1346	aE	sE	sE	sE	sE	gE	ENSG00000152217	ENSG00000152217
t1347	sP	sP	sP	sP	sP	P	ENSG00000111231	ENSG00000111231
t1348	aE	sE	aE	wE	wE	gE	ENSG00000249881	ENSG00000249881
t1349	sP	sP	sP	sP	sP	P	ENSG00000203760	ENSG00000203760
t1350	sP	sP	sP	sP	sP	PiE	ENSG00000181798	ENSG00000181798
t1351	sP	sP	sP	sP	sP	P	ENSG00000050426	ENSG00000050426
t1352	sP	sP	aP	sP	sP	P	ENSG00000123983	ENSG00000123983
t1353	sE	sE	sE	sE	wE	PiE	ENSG00000165507	ENSG00000165507
t1354	sP	aP	sP	sP	sP	P	ENSG00000121903	ENSG00000121903
t1355	sP	sP	sP	sP	sP	P	ENSG00000134480	ENSG00000134480
t1356	sE	sE	sE	wE	wE	P	ENSG00000235397	ENSG00000235397
t1357	sP	sP	sP	sP	sP	P	ENSG00000105229	ENSG00000105229
t1358	sP	sP	sP	sP	sP	P	ENSG00000175582	ENSG00000175582
t1359	sP	sP	sP	sP	sP	P	ENSG00000144320	ENSG00000144320
t1360	sE	sE	sE	sE	sE	gE	ENSG00000153064	ENSG00000153064
t1361	sE	sE	sE	sE	sE	gE	ENSG00000231718	ENSG00000231718
t1362	sP	sP	Non-re	sP	sP	P	ENSG00000010165	ENSG00000010165
t1363	sE	sE	sE	sE	sE	gE	ENSG00000144468	ENSG00000144468
t1364	sP	sP	sP	sP	sP	P	ENSG00000073803	ENSG00000073803
t1365	sP	sP	sP	sP	sP	P	ENSG00000215183	ENSG00000215183
t1366	sP	sP	sP	sP	sP	P	ENSG00000130935	ENSG00000130935
t1367	sE	sE	sE	sE	sE	PiE	ENSG00000168389,ENSG00000284678	ENSG00000168389,ENSG00000284678
t1368	pP	pP	aP	aP	Non-re	P	ENSG00000272502	ENSG00000272502
t1369	sE	aE	wE	wE	aE	EiE	ENSG00000026025	ENSG00000026025
t1370	sP	sP	sP	sP	sP	P	ENSG00000149503	ENSG00000149503
t1371	wE	sE	sE	sP	sE	gE	ENSG00000162434	ENSG00000162434
t1372	sP	sP	sP	sP	sP	P	ENSG00000158604	ENSG00000158604
t1373	aE	sE	sE	aE	sE	PiE	ENSG00000231607	ENSG00000231607
t1374	sP	sP	sP	sP	sP	P	ENSG00000136271	ENSG00000136271
t1375	sP	aP	aP	pP	pP	EiE	ENSG00000218347	ENSG00000218347
t1376	sP	sP	sP	sP	sP	P	ENSG00000175782	ENSG00000175782
t1377	sP	sP	sP	sP	sP	P	ENSG00000259431	ENSG00000259431
t1378	sP	sP	sP	sP	aP	P	ENSG00000132635	ENSG00000132635
t1379	sP	Non-re	sP	sP	sP	P	ENSG00000198952	ENSG00000198952
t1380	sE	sE	sE	sE	sE	gE	ENSG00000143641	ENSG00000143641
t1381	sP	sP	sP	sP	sP	P	ENSG00000141384	ENSG00000141384
t1382	sE	sE	sE	sE	sE	gE	ENSG00000124782	ENSG00000124782
t1383	sP	sP	sP	sP	sP	P	ENSG00000101132	ENSG00000101132
t1384	sP	sP	sP	sP	sP	P	ENSG00000128708	ENSG00000128708
t1385	sP	sP	sP	sP	sP	P	ENSG00000135778	ENSG00000135778
t1386	sP	sP	sP	aP	sP	P	ENSG00000177125	ENSG00000177125
t1387	sE	wE	sE	aE	sE	P	ENSG00000248323	ENSG00000248323
t1388	sP	sP	sP	sP	sP	P	ENSG00000150455	ENSG00000150455
t1389	sP	sP	sP	sP	sP	P	ENSG00000231636	ENSG00000231636
t1390	aP	sP	aP	sP	pP	P	ENSG00000142192	ENSG00000142192
t1391	pP	pP	pP	pP	pE	P	ENSG00000198055	ENSG00000198055
t1392	sE	sE	sE	sE	sE	gE	ENSG00000135541	ENSG00000135541
t1393	sP	sP	sP	sP	sP	P	ENSG00000170275	ENSG00000170275
t1394	sP	sP	sP	sP	sP	P	ENSG00000135632	ENSG00000135632
t1395	sP	sP	sP	sP	sP	P	ENSG00000161217	ENSG00000161217
t1396	sP	sP	sP	sP	sP	P	ENSG00000198301	ENSG00000198301
t1397	sE	sE	sE	aE	sE	gE	ENSG00000151779	ENSG00000151779
t1398	sE	sE	sE	aE	sE	gE	ENSG00000057663	ENSG00000057663
t1399	aP	sP	sE	aE	aE	P	ENSG00000238086	ENSG00000238086
t1400	sP	sP	sP	sP	sP	P	ENSG00000175198	ENSG00000175198
t1401	sE	sE	sE	sE	sE	gE	ENSG00000040933	ENSG00000040933
t1402	sP	sP	sP	sP	sP	P	ENSG00000205413	ENSG00000205413
t1403	sP	sP	sP	sP	sP	P	ENSG00000010322	ENSG00000010322
t1404	sE	sE	sE	aE	sE	gE	ENSG00000124406	ENSG00000124406
t1405	sE	sE	sE	aE	sE	gE	ENSG00000054654	ENSG00000054654
t1406	sP	Non-re	sP	sP	sP	P	ENSG00000105617	ENSG00000105617
t1407	sE	sE	sE	aE	sE	gE	ENSG00000188906	ENSG00000188906
t1408	sP	sP	sP	sP	sP	P	ENSG00000100281	ENSG00000100281
t1409	sP	sP	sP	sP	sP	PiE	ENSG00000145041,ENSG00000259956	ENSG00000145041,ENSG00000259956
t1410	sE	sE	sE	sE	sE	PiE	ENSG00000067596	ENSG00000067596
t1411	sP	sP	sP	sP	sP	P	ENSG00000198815	ENSG00000198815
t1412	sP	sP	sP	sP	sP	P	ENSG00000258311	ENSG00000258311
t1413	aE	wE	sE	sE	aE	gE	ENSG00000234261	ENSG00000234261
t1414	sP	sP	sP	sP	sP	P	ENSG00000132792	ENSG00000132792
t1415	sP	sP	sP	sP	sP	P	ENSG00000129691	ENSG00000129691
t1416	sP	sP	sP	sP	sP	P	ENSG00000010704	ENSG00000010704
t1417	sP	sP	sP	sP	sP	PiE	ENSG00000252769	ENSG00000252769
t1418	sE	sE	sE	sE	aE	PiE	ENSG00000227925	ENSG00000227925
t1419	sE	sE	sE	sE	sE	PiE	ENSG00000125814	ENSG00000125814
t1420	sE	aE	sP	aE	sE	PiE	ENSG00000143162	ENSG00000143162
t1421	pP	pP	aP	aP	pE	P	ENSG00000165424	ENSG00000165424
t1422	sE	sE	sE	sE	sE	prE	ENSG00000253351	ENSG00000253351
t1423	sP	sP	sP	sP	sP	P	ENSG00000137500	ENSG00000137500
t1424	sP	sP	sP	sP	sP	P	ENSG00000121542	ENSG00000121542
t1425	sP	sP	sP	sP	sP	P	ENSG00000061936	ENSG00000061936
t1426	sP	sP	sP	sP	sP	P	ENSG00000174373	ENSG00000174373
t1427	sE	sE	sE	sE	sE	gE	ENSG00000135372	ENSG00000135372
t1428	sP	sP	sP	sP	sP	P	ENSG00000055211	ENSG00000055211
t1429	sP	sP	sP	sP	sP	P	ENSG00000171865	ENSG00000171865
t1430	sP	sP	sP	sP	sP	P	ENSG00000173214	ENSG00000173214
t1431	sP	sP	sP	sP	sP	P	ENSG00000170145	ENSG00000170145
t1432	sE	sP	sP	sE	sP	EiE	ENSPTRG00000020301	ENSG00000147570
t1433	aE	wE	aE	aE	aE	gE	ENSG00000229656	ENSG00000229656
t1434	aP	aP	sP	sP	sP	P	ENSG00000196296	ENSG00000196296
t1435	sP	sP	sP	sP	sP	P	ENSG00000146414	ENSG00000146414
t1436	sP	sP	sP	sP	sP	P	ENSG00000066855	ENSG00000066855
t1437	sE	sE	sE	sE	sE	gE	ENSG00000140262	ENSG00000140262
t1438	sE	sE	aE	aE	wE	PiE	ENSG00000147439	ENSG00000147439
t1439	sP	sP	sP	sP	sP	P	ENSG00000133704	ENSG00000133704
t1440	sP	sP	sP	sP	sP	P	ENSG00000041988	ENSG00000041988
t1441	sP	sP	sP	sP	sP	P	ENSG00000158545	ENSG00000158545
t1442	sP	sP	sP	sP	sP	P	ENSG00000129484	ENSG00000129484
t1443	sE	sE	sE	sE	sE	gE	ENSG00000082701	ENSG00000082701
t1444	sP	sP	sP	sP	sP	P	ENSG00000137806	ENSG00000137806
t1445	aP	sP	sP	sP	aP	P	ENSG00000015532	ENSG00000015532
t1446	aP	aP	pP	pP	pP	P	ENSG00000135709	ENSG00000135709
t1447	sP	sE	sP	sE	sE	P	ENSG00000261218	ENSG00000261218
t1448	sP	sP	sP	sP	sP	P	ENSG00000163281	ENSG00000163281
t1449	sP	sP	sP	sP	sP	P	ENSG00000163389	ENSG00000163389
t1450	sP	sP	sP	sP	sP	P	ENSG00000179295	ENSG00000179295
t1451	sP	sP	sP	sP	sP	P	ENSG00000151498	ENSG00000151498
t1452	sP	sP	sP	aP	aP	PiE	ENSG00000131183,ENSG00000131187,ENSG00000146094,ENSG00000183258,ENSG00000196923,ENSG00000198055,ENSG00000246334	ENSG00000131183,ENSG00000131187,ENSG00000146094,ENSG00000183258,ENSG00000196923,ENSG00000198055,ENSG00000246334
t1453	sE	sE	sE	sE	sE	PiE	ENSG00000096080,ENSG00000112715,ENSG00000172432,ENSG00000231881	ENSG00000096080,ENSG00000112715,ENSG00000172432,ENSG00000231881
t1454	sE	sE	sE	sE	sE	PiE	ENSG00000100889,ENSG00000100897,ENSG00000213928	ENSG00000100889,ENSG00000100897,ENSG00000213928
t1455	sP	sP	sP	sP	sP	P	ENSG00000143970	ENSG00000143970
t1456	sE	sE	sE	sE	sE	P	ENSG00000175564	ENSG00000175564
t1457	sE	sE	sE	sE	sE	gE	ENSG00000163110	ENSG00000163110
t1458	sP	sP	sP	sP	sP	P	ENSG00000170471	ENSG00000170471
t1459	sE	wE	aE	wE	aE	gE	ENSG00000214145	ENSG00000214145
t1460	sP	sP	sP	sP	sP	P	ENSG00000181610	ENSG00000181610
t1461	aP	aP	sP	sP	aP	P	ENSG00000197375	ENSG00000197375
t1462	sP	sP	sP	sP	sP	P	ENSG00000006744	ENSG00000006744
t1463	sE	sE	sE	sE	wE	gE	ENSG00000135597	ENSG00000135597
t1464	sE	sE	sE	sE	sE	gE	ENSG00000075151	ENSG00000075151
t1465	sP	sP	sP	sP	sP	PiE	ENSG00000067369	ENSG00000067369
t1466	sE	sE	sE	sE	sE	gE	ENSG00000156110	ENSG00000156110
t1467	sP	sP	sP	sP	sP	P	ENSG00000178952	ENSG00000178952
t1468	sP	sP	sP	sE	sP	P	ENSG00000029639	ENSG00000029639
t1469	sE	sE	sE	sE	sE	gE	ENSG00000250917	ENSG00000250917
t1470	sE	sE	sE	sP	sE	gE	ENSG00000060982	ENSG00000060982
t1471	sP	sP	sP	sP	sP	P	ENSG00000166261	ENSG00000166261
t1472	sE	sE	sE	sE	sE	gE	ENSG00000142655	ENSG00000142655
t1473	sE	sE	sE	sE	sE	gE	ENSG00000106829	ENSG00000106829
t1474	sE	sE	sE	sE	sE	gE	ENSG00000134987	ENSG00000134987
t1475	sP	aP	sP	sP	sP	gE	ENSG00000133818	ENSG00000133818
t1476	sP	sP	sP	sP	sP	P	ENSG00000115459	ENSG00000115459
t1477	sP	sP	sP	sP	pP	P	ENSG00000112699	ENSG00000112699
t1478	sP	sP	sP	sP	sP	P	ENSG00000100353	ENSG00000100353
t1479	sP	sP	sP	sP	sP	P	ENSG00000163319	ENSG00000163319
t1480	sP	sP	sP	sP	sP	P	ENSG00000182551	ENSG00000182551
t1481	sP	sP	sP	sP	sP	P	ENSG00000079134	ENSG00000079134
t1482	sP	sP	sP	sP	sP	P	ENSG00000146263	ENSG00000146263
t1483	pP	sP	pP	aP	sP	P	ENSG00000185305	ENSG00000185305
t1484	sP	sP	sP	sP	sP	PiE	ENSG00000089486,ENSG00000153443	ENSG00000089486,ENSG00000153443
t1485	sE	sE	sE	sE	aE	gE	ENSG00000118960	ENSG00000118960
t1486	sP	sP	sP	sP	sP	P	ENSG00000008324	ENSG00000008324
t1487	sE	aE	wE	aE	aE	gE	ENSG00000126262	ENSG00000126262
t1488	aP	sP	sP	aP	sP	P	ENSG00000054523	ENSG00000054523
t1489	sE	sE	sE	wE	pE	gE	ENSG00000158321	ENSG00000158321
t1490	sP	sP	sP	sP	sP	P	ENSG00000119541	ENSG00000119541
t1491	sP	sP	aP	aP	aP	gE	ENSG00000073803	ENSG00000073803
t1492	sE	sE	sE	sE	wE	P	ENSG00000231316	ENSG00000231316
t1493	aE	wE	wE	aE	wE	P	ENSG00000284686	ENSG00000284686
t1494	aE	wE	sE	aE	sE	NA	NA	NA
t1495	sP	sP	sP	sP	sP	gE	ENSG00000116062	ENSG00000116062
t1496	sE	sE	sE	sE	sE	gE	ENSG00000005483	ENSG00000005483
t1497	sP	sP	sP	sP	pP	PiE	ENSG00000225230	ENSG00000225230
t1498	sP	sP	sP	sP	sP	P	ENSG00000127870	ENSG00000127870
t1499	sP	sP	sP	sP	sP	P	ENSG00000268614	ENSG00000268614
t1500	aP	sP	aP	aP	sP	P	ENSG00000166750	ENSG00000166750
t1501	sE	sE	sE	sE	sE	gE	ENSG00000075539	ENSG00000075539
t1502	pP	aP	sP	aP	pE	gE	ENSG00000283563	ENSG00000283563
t1503	sP	sP	sP	sP	sP	P	ENSG00000164022	ENSG00000164022
t1504	sE	sE	wE	sE	sE	gE	ENSG00000049759	ENSG00000049759
t1505	sE	sE	sE	sE	sE	gE	ENSG00000215421	ENSG00000215421
t1506	sP	sP	sP	sP	sP	P	ENSG00000108826	ENSG00000108826
t1507	sE	sE	sE	sE	sE	gE	ENSG00000115866	ENSG00000115866
t1508	sP	sP	sP	sP	sP	P	ENSG00000133119	ENSG00000133119
t1509	sP	sP	sP	sP	sP	P	ENSG00000104671	ENSG00000104671
t1510	aE	pP	aP	aP	sP	P	ENSG00000146285	ENSG00000146285
t1511	sP	sP	sP	sP	sP	P	ENSG00000117682	ENSG00000117682
t1512	sE	sE	sE	sE	sE	gE	ENSG00000163527	ENSG00000163527
t1513	sE	sE	sE	aE	aE	gE	ENSG00000198589	ENSG00000198589
t1514	sE	sE	sE	sE	sE	gE	ENSG00000070019	ENSG00000070019
t1515	sE	sE	sE	sE	sE	PiE	ENSG00000201448,ENSG00000214193	ENSG00000201448,ENSG00000214193
t1516	sE	sE	sE	sE	sE	gE	ENSG00000109606	ENSG00000109606
t1517	pP	pP	sP	pP	pP	P	ENSG00000253710	ENSG00000253710
t1518	sP	sP	sP	sP	sP	P	ENSG00000004142	ENSG00000004142
t1519	sE	sE	sE	sE	sE	gE	ENSG00000119522	ENSG00000119522
t1520	sP	sP	sP	sP	sP	P	ENSG00000125611	ENSG00000125611
t1521	sP	sP	sP	sP	pP	P	ENSG00000231856	ENSG00000231856
t1522	pP	pP	sP	aP	pP	P	ENSG00000109458	ENSG00000109458
t1523	sP	sP	sP	sP	sP	P	ENSG00000173171	ENSG00000173171
t1524	sP	sP	sP	sP	sP	P	ENSG00000078967	ENSG00000078967
t1525	sP	sP	sP	sP	sP	P	ENSG00000151012	ENSG00000151012
t1526	sP	aP	sP	sP	sP	P	ENSG00000168246	ENSG00000168246
t1527	sP	aP	sP	sP	sP	P	ENSG00000111696	ENSG00000111696
t1528	sP	sP	sP	sP	sP	P	ENSG00000100526	ENSG00000100526
t1529	sP	sP	sP	sP	sP	P	ENSG00000151746	ENSG00000151746
t1530	sE	sE	sE	sE	sE	gE	ENSG00000104517	ENSG00000104517
t1531	sP	sP	sP	sP	aP	P	ENSG00000122550	ENSG00000122550
t1532	sP	sP	wP	sP	sP	P	ENSG00000101220	ENSG00000101220
t1533	sP	sP	sP	sP	sP	P	ENSG00000173540	ENSG00000173540
t1534	sE	sE	wE	aE	aE	PiE	ENSG00000109756	ENSG00000109756
t1535	sE	sE	sE	sE	sE	PiE	ENSG00000162772,ENSG00000260805	ENSG00000162772,ENSG00000260805
t1536	sP	sP	sP	sP	sE	P	ENSG00000141480	ENSG00000141480
t1537	sE	sE	sE	sE	sE	gE	ENSG00000151726	ENSG00000151726
t1538	sP	sP	sP	sP	sP	P	ENSG00000144827	ENSG00000144827
t1539	sP	sP	sP	sP	sP	P	ENSG00000169372	ENSG00000169372
t1540	sP	sP	sP	sP	sP	P	ENSG00000272762	ENSG00000272762
t1541	sP	sP	sP	sP	sP	P	ENSG00000113583	ENSG00000113583
t1542	pE	aE	wE	sE	sE	NA	NA	NA
t1543	sP	sP	sP	sP	sP	P	ENSG00000197062	ENSG00000197062
t1544	pP	pP	sP	aP	sP	P	ENSG00000084234	ENSG00000084234
t1545	sE	sE	sE	sE	sE	gE	ENSG00000186106	ENSG00000186106
t1546	sP	sP	sP	sP	sP	P	ENSG00000114784	ENSG00000114784
t1547	sE	sE	sE	sE	sE	PiE	ENSG00000114107	ENSG00000114107
t1548	sE	sE	sE	sE	sE	EiE	ENSG00000112977	ENSG00000112977
t1549	sP	Non-re	sP	sP	sP	P	ENSG00000106397	ENSG00000106397
t1550	sP	sP	sP	sP	aP	gE	ENSG00000258137	ENSG00000258137
t1551	sP	sP	sP	sP	sP	P	ENSG00000103494	ENSG00000103494
t1552	sE	Non-re	sE	sE	sE	PiE	ENSG00000188693	ENSG00000188693
t1553	sE	sE	sE	sE	sE	gE	ENSG00000115310	ENSG00000115310
t1554	sP	sP	sP	sP	sP	P	ENSG00000204386	ENSG00000204386
t1555	aP	sP	sP	sP	sP	gE	ENSG00000274068	ENSG00000274068
t1556	sP	sP	sP	sP	sP	P	ENSG00000134058	ENSG00000134058
t1557	sE	aE	sE	sE	pE	gE	ENSG00000160712	ENSG00000160712
t1558	aP	aP	sP	sP	sP	P	ENSG00000254028	ENSG00000254028
t1559	sE	wE	sE	sE	sE	prE	ENSG00000238042	ENSG00000238042
t1560	sE	sE	sE	sE	sE	PiE	ENSG00000110435	ENSG00000110435
t1561	sE	sE	aE	aE	sE	prE	ENSG00000256172	ENSG00000256172
t1562	sE	sE	sE	sE	sE	gE	ENSG00000177119	ENSG00000177119
t1563	sP	sP	sP	sP	sP	P	ENSG00000156983	ENSG00000156983
t1564	sP	sP	sP	sP	pE	P	ENSG00000006625	ENSG00000006625
t1565	sP	sP	sP	sP	sP	PiE	ENSG00000142961,ENSG00000159658	ENSG00000142961,ENSG00000159658
t1566	sE	sE	sE	sE	sE	prE	ENSG00000262265	ENSG00000262265
t1567	sP	sP	sP	sP	pP	P	ENSG00000275700	ENSG00000275700
t1568	sP	sP	sP	sP	sP	P	ENSG00000100439	ENSG00000100439
t1569	aE	wE	sE	sE	sE	NA	NA	NA
t1570	sP	sP	sP	sP	sP	P	ENSG00000185000	ENSG00000185000
t1571	sP	sP	sP	sP	sP	P	ENSG00000174628	ENSG00000174628
t1572	sP	sP	aP	sP	aP	P	ENSG00000143537	ENSG00000143537
t1573	sP	wP	sP	sP	sP	P	ENSG00000113525	ENSG00000113525
t1574	sP	sP	sP	sP	sP	P	ENSG00000177409	ENSG00000177409
t1575	sP	sP	sP	sP	sP	P	ENSG00000166169	ENSG00000166169
t1576	sE	sE	sE	sE	sE	PiE	ENSG00000198056	ENSG00000198056
t1577	aE	sE	aE	aE	wE	gE	ENSG00000259754	ENSG00000259754
t1578	sP	sP	sP	sP	sP	P	ENSG00000116127	ENSG00000116127
t1579	pP	sP	sP	aP	sP	P	ENSG00000003393	ENSG00000003393
t1580	sP	sP	sP	sP	sP	P	ENSG00000196951	ENSG00000196951
t1581	sP	sP	sP	sP	sP	P	ENSG00000154839	ENSG00000154839
t1582	sP	sP	sP	sP	sP	P	ENSG00000088970	ENSG00000088970
t1583	sE	sE	sE	sE	sE	gE	ENSG00000170145	ENSG00000170145
t1584	sE	sE	wE	aE	sE	EiE	ENSG00000119866	ENSG00000119866
t1585	sP	sP	sP	sP	sP	P	ENSG00000152944	ENSG00000152944
t1586	sE	sP	sP	aE	sE	gE	ENSG00000185920	ENSG00000185920
t1587	sE	sE	sE	sE	sE	gE	ENSG00000116731	ENSG00000116731
t1588	wE	sE	aE	wE	wE	PiE	ENSG00000106031	ENSG00000106031
t1589	sP	sP	sP	sP	sP	P	ENSG00000148296	ENSG00000148296
t1590	sE	sE	sE	sE	sE	gE	ENSG00000276234	ENSG00000276234
t1591	pP	pP	aP	pP	pE	P	ENSG00000110400	ENSG00000110400
t1592	sP	sP	sP	sP	sP	P	ENSG00000080371	ENSG00000080371
t1593	sP	sP	sP	sP	sP	P	ENSG00000105518	ENSG00000105518
t1594	sP	sP	sP	sP	sP	gE	ENSG00000100629	ENSG00000100629
t1595	aP	sP	sP	sP	sP	P	ENSG00000140386	ENSG00000140386
t1596	sE	aE	sE	aE	wE	gE	ENSG00000259641	ENSG00000259641
t1597	sP	sP	sP	sP	sP	P	ENSG00000166557	ENSG00000166557
t1598	sE	aE	sE	aE	sE	EiE	ENSG00000226791	ENSG00000226791
t1599	sP	sP	sP	sP	sP	P	ENSG00000135541	ENSG00000135541
t1600	sP	sP	sP	sP	sP	P	ENSG00000185238	ENSG00000185238
t1601	sP	Non-re	sP	sP	sP	P	ENSG00000188739	ENSG00000188739
t1602	pP	pP	pE	pP	pP	P	ENSG00000092421	ENSG00000092421
t1603	sE	sE	sE	sE	sE	gE	ENSG00000128294	ENSG00000128294
t1604	sP	sP	sP	sP	sP	P	ENSG00000107521	ENSG00000107521
t1605	sE	sE	sE	aE	sE	gE	ENSG00000166501	ENSG00000166501
t1606	sP	sP	sP	sP	sP	PiE	ENSG00000112078,ENSG00000137168,ENSG00000137409,ENSG00000146192	ENSG00000112078,ENSG00000137168,ENSG00000137409,ENSG00000146192
t1607	sP	sP	sP	sP	sP	P	ENSG00000152749	ENSG00000152749
t1608	sP	sP	sP	sP	sP	P	ENSG00000128694	ENSG00000128694
t1609	sP	sP	sP	sP	sP	P	ENSG00000163684	ENSG00000163684
t1610	aE	wE	sE	wE	aE	P	ENSG00000260828	ENSG00000260828
t1611	sE	sE	sE	wE	sE	gE	ENSG00000237461	ENSG00000237461
t1612	aE	aE	sE	sE	wE	NA	NA	NA
t1613	sP	sP	sP	sP	sP	P	ENSG00000204659	ENSG00000204659
t1614	sP	sP	sP	sP	sP	P	ENSG00000131475	ENSG00000131475
t1615	sP	sP	sP	sP	sP	P	ENSG00000165916	ENSG00000165916
t1616	sE	aE	wE	wE	sE	prE	ENSG00000221269	ENSG00000221269
t1617	sE	sE	sE	sE	wE	P	ENSG00000277790	ENSG00000277790
t1618	sE	sE	sE	sE	sE	gE	ENSG00000147548	ENSG00000147548
t1619	sP	sP	sP	sP	sP	PiE	ENSG00000263809	ENSG00000263809
t1620	sP	sP	sP	sP	sP	P	ENSG00000111554	ENSG00000111554
t1621	aE	wE	sP	sE	sE	EiE	ENSG00000177337,ENSG00000266578	ENSG00000177337,ENSG00000266578
t1622	sP	sP	sP	sP	sP	P	ENSG00000037897	ENSG00000037897
t1623	sE	sE	sE	sE	sE	PiE	ENSG00000172845,ENSG00000224638	ENSG00000172845,ENSG00000224638
t1624	sE	sE	sE	aE	wE	gE	ENSG00000133805	ENSG00000133805
t1625	sP	sP	sP	sP	sP	P	ENSG00000044090	ENSG00000044090
t1626	sE	sE	sE	sE	sE	P	ENSG00000201365	ENSG00000201365
t1627	sP	sP	sP	sP	sP	P	ENSG00000250751	ENSG00000250751
t1628	sP	sP	sP	sP	sP	PiE	ENSG00000092067,ENSG00000100462,ENSG00000100813,ENSG00000139880	ENSG00000092067,ENSG00000100462,ENSG00000100813,ENSG00000139880
t1629	sE	sE	sE	sE	sE	PiE	ENSG00000258920	ENSG00000258920
t1630	sE	sE	sP	sE	sE	P	ENSG00000267006	ENSG00000267006
t1631	aE	wE	sE	sE	sE	gE	ENSG00000237803	ENSG00000237803
t1632	sP	sP	wP	sP	sP	P	ENSG00000126088	ENSG00000126088
t1633	sP	sP	sP	sP	sP	P	ENSG00000129493	ENSG00000129493
t1634	sE	sE	sE	sE	sE	gE	ENSG00000167202	ENSG00000167202
t1635	sE	sE	sE	sE	sE	gE	ENSG00000159200	ENSG00000159200
t1636	aE	sE	sE	sE	sE	gE	ENSG00000181804	ENSG00000181804
t1637	sE	sE	sE	sE	sE	gE	ENSG00000156110	ENSG00000156110
t1638	sP	sP	sP	sP	sP	P	ENSG00000023608	ENSG00000023608
t1639	sE	sE	sE	wE	sE	PiE	ENSG00000198087	ENSG00000198087
t1640	sE	wE	sE	sE	wE	gE	ENSG00000127124	ENSG00000127124
t1641	sP	sP	sP	sP	sP	P	ENSG00000147439	ENSG00000147439
t1642	sP	sP	sP	sP	sP	P	ENSG00000079805	ENSG00000079805
t1643	sE	sE	sE	sE	sE	P	ENSG00000112339	ENSG00000112339
t1644	sP	sP	sP	sP	sP	P	ENSG00000150712	ENSG00000150712
t1645	sE	aE	sE	sE	sE	gE	ENSG00000196776	ENSG00000196776
t1646	aE	sE	sE	sE	sE	P	ENSG00000221303	ENSG00000221303
t1647	sE	sE	sE	sE	sE	PiE	ENSG00000267270	ENSG00000267270
t1648	sE	sE	sE	sE	sE	gE	ENSG00000113712	ENSG00000113712
t1649	sP	sP	sP	sP	sP	P	ENSG00000163636	ENSG00000163636
t1650	sE	sE	sP	aE	sE	PiE	ENSG00000145781	ENSG00000145781
t1651	sE	sE	aE	sE	wE	gE	ENSG00000237352	ENSG00000237352
t1652	sP	sP	sP	sP	sP	P	ENSG00000251503	ENSG00000251503
t1653	sP	sP	sP	sP	sP	P	ENSG00000278619	ENSG00000278619
t1654	sE	sE	sE	sE	sE	PiE	ENSG00000135842	ENSG00000135842
t1655	sP	sP	sP	sP	pE	P	ENSG00000154760	ENSG00000154760
t1656	sP	sP	sP	sP	sP	P	ENSG00000160695	ENSG00000160695
t1657	sP	sP	sP	sP	aP	PiE	ENSG00000197429	ENSG00000197429
t1658	sP	sP	sP	sP	sP	PiE	ENSG00000106211,ENSG00000170027	ENSG00000106211,ENSG00000170027
t1659	sP	sP	sE	sP	sP	PiE	ENSG00000137274,ENSG00000224846,ENSG00000272277	ENSG00000137274,ENSG00000224846,ENSG00000272277
t1660	sP	sP	sP	sP	sP	P	ENSG00000168701	ENSG00000168701
t1661	sE	sE	sE	aE	sE	PiE	ENSG00000106799	ENSG00000106799
t1662	sP	sP	sP	sP	sP	P	ENSG00000120158	ENSG00000120158
t1663	sP	sP	sP	sE	sP	P	ENSG00000138834	ENSG00000138834
t1664	sP	sP	sP	sP	aP	PiE	ENSG00000198182,ENSG00000267422	ENSG00000198182,ENSG00000267422
t1665	sP	sP	pP	sP	aP	PiE	ENSG00000213782	ENSG00000213782
t1666	sP	sP	sP	sP	sP	P	ENSG00000137513	ENSG00000137513
t1667	aE	sE	aE	wE	aE	PiE	ENSG00000228171	ENSG00000228171
t1668	sP	sP	sP	sP	sP	P	ENSG00000259520	ENSG00000259520
t1669	sP	sP	sP	sP	sP	P	ENSG00000185722	ENSG00000185722
t1670	sP	sP	sP	sP	sP	P	ENSG00000138778	ENSG00000138778
t1671	sE	sE	sE	sE	sE	PiE	ENSG00000254869	ENSG00000254869
t1672	sP	sP	sP	sP	sP	PiE	ENSG00000079462,ENSG00000213904	ENSG00000079462,ENSG00000213904
t1673	sP	sP	sP	sP	sP	P	ENSG00000138092	ENSG00000138092
t1674	sP	sP	sP	sP	sP	P	ENSG00000067596	ENSG00000067596
t1675	sE	aE	wE	aE	sE	P	ENSG00000259503	ENSG00000259503
t1676	sP	sP	sP	sP	sP	PiE	ENSG00000275111	ENSG00000275111
t1677	sP	sP	sP	sP	sP	P	ENSG00000176225	ENSG00000176225
t1678	aE	wE	wE	aE	pE	gE	ENSG00000229964	ENSG00000229964
t1679	sP	sP	sP	sP	sP	P	ENSG00000128463	ENSG00000128463
t1680	sP	sP	sP	sP	sP	P	ENSG00000163781	ENSG00000163781
t1681	sP	sP	sP	sP	sP	P	ENSG00000196911	ENSG00000196911
t1682	sE	sE	sE	sE	sE	gE	ENSG00000033800	ENSG00000033800
t1683	sE	sE	sE	sE	sE	EiE	ENSG00000143748,ENSG00000143753	ENSG00000143748,ENSG00000143753
t1684	pP	pP	aP	aP	pP	P	ENSG00000144591	ENSG00000144591
t1685	sP	sP	sP	sP	sP	P	ENSG00000065615	ENSG00000065615
t1686	aE	aE	aE	aE	aE	P	ENSG00000226622	ENSG00000226622
t1687	sP	sP	sP	sP	sP	P	ENSG00000134910	ENSG00000134910
t1688	sE	sE	sE	aE	sE	NA	NA	NA
t1689	sP	pP	aP	aP	pP	P	ENSG00000114737	ENSG00000114737
t1690	sE	sE	sE	aE	sE	PiE	ENSG00000163041	ENSG00000163041
t1691	sE	sE	sE	sE	sE	P	ENSG00000275582	ENSG00000275582
t1692	sP	sP	sP	sP	sP	P	ENSG00000076321	ENSG00000076321
t1693	aE	aE	sE	sE	sE	PiE	ENSG00000114861	ENSG00000114861
t1694	sE	sE	sE	aE	sE	PiE	ENSG00000140262	ENSG00000140262
t1695	sP	sP	sP	sP	sP	P	ENSG00000131871	ENSG00000131871
t1696	sE	aE	sE	aE	wE	P	ENSG00000274075	ENSG00000274075
t1697	sP	sP	sP	sP	sP	P	ENSG00000165283	ENSG00000165283
t1698	sP	sP	sP	sP	aP	P	ENSG00000166326	ENSG00000166326
t1699	sP	sP	sP	sP	sP	P	ENSG00000111785	ENSG00000111785
t1700	pP	sP	sP	pP	pP	P	ENSG00000145632	ENSG00000145632
t1701	sP	sP	sP	aP	pP	P	ENSG00000272767	ENSG00000272767
t1702	sE	sE	sE	sE	sE	prE	ENSG00000279884	ENSG00000279884
t1703	sE	sE	sE	wE	sE	P	ENSG00000255398	ENSG00000255398
t1704	sP	sP	sP	sP	sP	P	ENSG00000188559	ENSG00000188559
t1705	sP	sP	sP	sP	sP	P	ENSG00000124786	ENSG00000124786
t1706	sP	wP	sP	sP	sP	P	ENSG00000213676	ENSG00000213676
t1707	sP	sP	sP	sP	sP	P	ENSG00000229399	ENSG00000229399
t1708	sP	sP	sP	sP	sP	P	ENSG00000114026	ENSG00000114026
t1709	sE	sE	sE	aE	wE	gE	ENSG00000091972	ENSG00000091972
t1710	sP	sP	sP	sP	sP	P	ENSG00000161204	ENSG00000161204
t1711	sE	aE	aE	aE	wE	PiE	ENSG00000232117	ENSG00000232117
t1712	sP	sP	sP	sP	sP	P	ENSG00000169612	ENSG00000169612
t1713	aE	sE	sE	sE	sE	P	ENSMMUG00000044111	NA
t1714	sE	sE	aE	sE	sE	PiE	ENSG00000151612	ENSG00000151612
t1715	aE	sE	aE	aE	sE	gE	ENSG00000138685	ENSG00000138685
t1716	sE	sE	sE	sE	sE	gE	ENSG00000140526	ENSG00000140526
t1717	sP	sP	sP	sP	sP	P	ENSG00000135972	ENSG00000135972
t1718	sP	sP	sP	sP	sP	P	ENSG00000090581	ENSG00000090581
t1719	sP	sP	sP	sP	sP	P	ENSG00000274475	ENSG00000274475
t1720	sE	sE	sE	aE	sE	gE	ENSG00000141293	ENSG00000141293
t1721	wE	sE	sE	aE	sE	gE	ENSG00000255745	ENSG00000255745
t1722	sE	sE	sE	sE	sE	gE	ENSG00000138814	ENSG00000138814
t1723	sP	sP	sP	sP	sP	P	ENSG00000129480	ENSG00000129480
t1724	sE	wE	sE	sE	sE	PiE	ENSG00000244405	ENSG00000244405
t1725	sP	sP	sP	sP	sP	P	ENSG00000243710	ENSG00000243710
t1726	sP	sP	sP	sE	sP	P	ENSG00000128699	ENSG00000128699
t1727	sP	wP	sP	sP	sP	P	ENSG00000101294	ENSG00000101294
t1728	sP	sP	sP	sP	sP	P	ENSG00000061794	ENSG00000061794
t1729	sP	sP	sP	sP	sP	P	ENSG00000165632	ENSG00000165632
t1730	sE	sE	sE	sE	sE	gE	ENSG00000254166	ENSG00000254166
t1731	sP	sP	sP	sP	sP	P	ENSG00000255302	ENSG00000255302
t1732	sE	sE	sE	sE	sE	PiE	ENSG00000227769	ENSG00000227769
t1733	sP	sP	sP	sP	sP	P	ENSG00000269106	ENSG00000269106
t1734	sP	sP	sP	sP	sP	P	ENSG00000129968	ENSG00000129968
t1735	wE	sE	wE	wE	aE	NA	NA	NA
t1736	sP	aP	sP	Non-re	aP	P	ENSG00000204923	ENSG00000204923
t1737	wE	sE	sE	sE	sE	gE	ENSG00000106829	ENSG00000106829
t1738	sP	sP	sP	sP	sP	P	ENSG00000243176	ENSG00000243176
t1739	sP	Non-re	sP	sP	sP	P	ENSG00000123485	ENSG00000123485
t1740	aE	wE	aE	wE	aE	gE	ENSG00000165895	ENSG00000165895
t1741	sE	sE	sE	sE	sE	PiE	ENSG00000157368,ENSG00000260156	ENSG00000157368,ENSG00000260156
t1742	sP	sP	sP	sP	sP	P	ENSG00000115128	ENSG00000115128
t1743	sP	sP	sP	sP	sP	PiE	ENSG00000083642,ENSG00000133119,ENSG00000139597	ENSG00000083642,ENSG00000133119,ENSG00000139597
t1744	sP	sP	sP	sP	sP	P	ENSG00000148690	ENSG00000148690
t1745	sP	sP	sP	sP	sP	PiE	ENSG00000142751,ENSG00000198746	ENSG00000142751,ENSG00000198746
t1746	sE	sE	sE	aE	wE	gE	ENSG00000173715	ENSG00000173715
t1747	sP	sP	sP	sP	sP	P	ENSG00000198862	ENSG00000198862
t1748	sP	sP	sP	sP	sP	P	ENSG00000188428	ENSG00000188428
t1749	sP	sP	sP	sP	sP	P	ENSG00000146802	ENSG00000146802
t1750	sP	sP	sP	sP	sP	P	ENSG00000070501	ENSG00000070501
t1751	sP	sP	sP	sP	sP	P	ENSG00000061987	ENSG00000061987
t1752	sP	sP	sP	sP	pP	P	ENSG00000137312	ENSG00000137312
t1753	sP	sP	sP	sP	sP	P	ENSG00000039319	ENSG00000039319
t1754	sP	sP	sP	sP	sP	P	ENSG00000083845	ENSG00000083845
t1755	sP	sP	sP	sP	sP	P	ENSG00000064313	ENSG00000064313
t1756	sE	Non-re	sE	sE	sE	gE	ENSG00000055609	ENSG00000055609
t1757	aE	sE	sE	sE	wE	PiE	ENSG00000197183	ENSG00000197183
t1758	sP	sP	sP	sP	sP	P	ENSG00000142875	ENSG00000142875
t1759	sP	sP	sP	sP	sP	P	ENSG00000102543	ENSG00000102543
t1760	sE	sE	sE	sE	sE	gE	ENSG00000172493	ENSG00000172493
t1761	sP	sP	sP	sP	sP	P	ENSG00000147475	ENSG00000147475
t1762	sP	sP	sP	sP	sP	P	ENSG00000156256	ENSG00000156256
t1763	sE	sE	sE	sE	wE	P	ENSG00000173627	ENSG00000173627
t1764	sP	sP	sP	sP	sP	PiE	ENSG00000103343,ENSG00000162086,ENSG00000263212,ENSG00000281005	ENSG00000103343,ENSG00000162086,ENSG00000263212,ENSG00000281005
t1765	sP	Non-re	sP	sP	sP	P	ENSG00000001629	ENSG00000001629
t1766	sE	sE	sE	aE	wE	NA	NA	NA
t1767	pP	pP	aP	sP	pE	P	ENSG00000205710	ENSG00000205710
t1768	sE	wE	sE	aE	aE	PiE	ENSG00000179119	ENSG00000179119
t1769	sE	sE	wE	aE	sE	PiE	ENSG00000163491	ENSG00000163491
t1770	aE	wE	sE	aE	aE	P	ENSG00000111144	ENSG00000111144
t1771	pP	sP	sP	sP	pP	P	ENSG00000089876	ENSG00000089876
t1772	sP	sP	sP	sP	sP	P	ENSG00000213995	ENSG00000213995
t1773	sE	sE	sE	sE	sE	PiE	ENSG00000200408,ENSG00000236779	ENSG00000200408,ENSG00000236779
t1774	sP	sP	sP	sP	sP	P	ENSG00000158042	ENSG00000158042
t1775	sP	sP	sP	sP	aP	P	ENSG00000166192	ENSG00000166192
t1776	sP	sE	sP	sP	sP	PiE	ENSG00000008324,ENSG00000114857,ENSG00000230084	ENSG00000008324,ENSG00000114857,ENSG00000230084
t1777	sP	sP	sP	sP	sP	P	ENSG00000157184	ENSG00000157184
t1778	sE	sE	sE	sE	sE	PiE	ENSG00000241135	ENSG00000241135
t1779	sE	sE	sE	sE	sE	gE	ENSG00000134014	ENSG00000134014
t1780	sE	sE	sE	aE	sE	gE	ENSG00000135250	ENSG00000135250
t1781	sP	sP	sP	sP	sP	P	ENSG00000059573	ENSG00000059573
t1782	sE	sE	sE	sE	sE	gE	ENSG00000143033	ENSG00000143033
t1783	sP	sP	sP	sP	aP	P	ENSG00000085365	ENSG00000085365
t1784	sE	sP	sE	sE	sE	prE	ENSG00000248967	ENSG00000248967
t1785	sP	sP	sP	sP	sP	PiE	ENSG00000015475,ENSG00000131100,ENSG00000236754	ENSG00000015475,ENSG00000131100,ENSG00000236754
t1786	aP	sP	sP	sP	sP	P	ENSG00000168118	ENSG00000168118
t1787	sE	sE	sE	sE	sE	gE	ENSPTRG00000001110	NA
t1788	sE	sE	sE	aE	sE	PiE	ENSG00000155087,ENSG00000253633	ENSG00000155087,ENSG00000253633
t1789	sP	sP	sP	sP	sP	P	ENSG00000101474	ENSG00000101474
t1790	sP	sP	sP	sP	sP	P	ENSG00000127922	ENSG00000127922
t1791	sP	sP	sP	sP	sP	P	ENSG00000136861	ENSG00000136861
t1792	sE	sE	sP	sP	sE	gE	ENSG00000135365	ENSG00000135365
t1793	sE	sE	sE	sE	sE	PiE	ENSG00000134884	ENSG00000134884
t1794	sE	sE	sE	sE	sE	P	ENSG00000228242	ENSG00000228242
t1795	sP	sP	sP	sP	sP	P	ENSG00000163001	ENSG00000163001
t1796	aE	wE	sE	aE	sE	PiE	ENSG00000280587	ENSG00000280587
t1797	pE	aE	aE	aE	sE	gE	ENSG00000145012	ENSG00000145012
t1798	sP	sP	sP	sP	sP	gE	ENSG00000100416	ENSG00000100416
t1799	sP	sP	sP	sP	sP	P	ENSG00000164494	ENSG00000164494
t1800	sE	aE	sE	sE	sE	EiE	ENSG00000168214,ENSG00000283314	ENSG00000168214,ENSG00000283314
t1801	sP	sP	sP	sP	sP	P	ENSG00000105849	ENSG00000105849
t1802	aP	sP	sP	sP	sP	P	ENSG00000140367	ENSG00000140367
t1803	sP	sP	sP	sP	sP	P	ENSG00000165699	ENSG00000165699
t1804	sE	sE	sE	aE	sE	PiE	ENSG00000252590	ENSG00000252590
t1805	sP	sP	sP	sP	sP	P	ENSG00000100889	ENSG00000100889
t1806	wE	wE	sE	wE	sE	prE	ENSG00000127318	ENSG00000127318
t1807	sE	wE	sE	aE	sE	NA	NA	NA
t1808	sE	sE	aE	aE	aE	NA	NA	NA
t1809	sP	sP	sP	sP	sP	P	ENSG00000111726	ENSG00000111726
t1810	sE	sE	wE	sE	wE	NA	NA	NA
t1811	sE	sE	wE	aE	sE	NA	NA	NA
t1812	sE	sE	sE	aE	sE	PiE	ENSG00000134248	ENSG00000134248
t1813	wE	wE	Non-re	sE	aE	P	ENSG00000231562	ENSG00000231562
t1814	sP	sP	sP	sP	sP	P	ENSG00000165264	ENSG00000165264
t1815	sP	sP	sP	sP	sP	P	ENSG00000107643	ENSG00000107643
t1816	sP	sP	sP	sP	sP	P	ENSG00000166887	ENSG00000166887
t1817	sP	sP	sP	sP	sP	PiE	ENSG00000197724	ENSG00000197724
t1818	sP	sP	sP	sP	sP	P	ENSG00000166136	ENSG00000166136
t1819	sP	sP	sP	sP	sP	PiE	ENSG00000147535,ENSG00000147548	ENSG00000147535,ENSG00000147548
t1820	sE	sE	sE	sE	wE	gE	ENSG00000237499	ENSG00000237499
t1821	sE	sE	sE	sE	sE	P	ENSG00000232646	ENSG00000232646
t1822	sP	sP	sP	sP	sP	P	ENSG00000131966	ENSG00000131966
t1823	sP	sP	sP	sP	sP	P	ENSG00000163428	ENSG00000163428
t1824	sP	sP	sP	sP	sP	P	ENSG00000103479	ENSG00000103479
t1825	sP	sP	sP	sP	sP	P	ENSG00000076924	ENSG00000076924
t1826	sP	sP	sP	sP	sP	P	ENSG00000136982	ENSG00000136982
t1827	sP	sP	sP	sP	sP	P	ENSG00000085511	ENSG00000085511
t1828	sE	sE	sE	wE	aE	PiE	ENSG00000166912	ENSG00000166912
t1829	sE	sE	sE	sE	sE	PiE	ENSG00000276121	ENSG00000276121
t1830	sP	sP	sP	sP	sP	P	ENSG00000213672	ENSG00000213672
t1831	sE	sE	sE	aE	sE	PiE	ENSG00000114423	ENSG00000114423
t1832	sP	sP	sP	sP	sP	P	ENSG00000138231	ENSG00000138231
t1833	sP	sP	sP	sP	sP	P	ENSG00000145388	ENSG00000145388
t1834	sP	sP	sP	sP	pP	P	ENSG00000119004	ENSG00000119004
t1835	sP	sP	sP	aP	sP	P	ENSG00000164663	ENSG00000164663
t1836	sP	sP	sP	sP	sP	P	ENSG00000117597	ENSG00000117597
t1837	sP	sP	sP	sP	sP	P	ENSG00000205250	ENSG00000205250
t1838	sP	sP	sP	sP	sP	P	ENSG00000095951	ENSG00000095951
t1839	sE	sE	aE	sE	sE	PiE	ENSG00000222182	ENSG00000222182
t1840	aE	sE	wE	sE	sE	EiE	ENSPTRG00000012500,ENSPTRG00000012501,ENSPTRG00000042775	ENSG00000115866,ENSG00000121966
t1841	sP	sP	sP	sP	sP	P	ENSG00000130766	ENSG00000130766
t1842	sP	sP	sP	sP	sP	PiE	ENSG00000086189	ENSG00000086189
t1843	sP	sP	sP	sP	sP	P	ENSG00000169857	ENSG00000169857
t1844	sE	aE	sE	wE	aE	gE	ENSG00000173546	ENSG00000173546
t1845	sP	sP	sP	sP	sP	P	ENSG00000223478	ENSG00000223478
t1846	sP	sP	sP	sP	sP	P	ENSG00000099800	ENSG00000099800
t1847	aE	sE	aE	sE	aE	PiE	ENSG00000282849	ENSG00000282849
t1848	aE	aE	aE	aE	sE	gE	ENSG00000178217	ENSG00000178217
t1849	aE	sE	sE	sE	sE	gE	ENSG00000068305	ENSG00000068305
t1850	sE	sE	sE	aE	sE	gE	ENSG00000140396	ENSG00000140396
t1851	sP	sP	sP	sP	sP	P	ENSG00000116863	ENSG00000116863
t1852	sP	sP	sP	sP	sP	P	ENSG00000181929	ENSG00000181929
t1853	sP	sP	sP	sP	aP	P	ENSG00000154114	ENSG00000154114
t1854	pP	pP	sP	sP	sP	gE	ENSG00000115841	ENSG00000115841
t1855	sE	sE	sE	sE	sE	gE	ENSG00000112297	ENSG00000112297
t1856	wE	wE	wE	wE	aE	gE	ENSG00000139567	ENSG00000139567
t1857	sP	sP	sP	sP	sP	P	ENSG00000165792	ENSG00000165792
t1858	sP	sP	aP	sP	sP	P	ENSG00000004864	ENSG00000004864
t1859	sE	sE	aE	wE	aE	P	ENSG00000254261	ENSG00000254261
t1860	sP	sP	sP	sP	sP	P	ENSG00000240857	ENSG00000240857
t1861	sE	sE	sE	sE	sE	gE	ENSG00000101464	ENSG00000101464
t1862	sP	aP	aP	aP	pE	P	ENSG00000243364	ENSG00000243364
t1863	sP	pP	sP	sP	sP	P	ENSG00000174851	ENSG00000174851
t1864	pP	aP	wP	sP	pE	P	ENSG00000206671	ENSG00000206671
t1865	sP	sP	aP	sP	pP	P	ENSG00000119655	ENSG00000119655
t1866	sE	sE	aE	sE	sE	gE	ENSG00000197157	ENSG00000197157
t1867	aP	pP	sP	sP	pP	PiE	ENSG00000141994,ENSG00000174886,ENSG00000196365	ENSG00000141994,ENSG00000174886,ENSG00000196365
t1868	sE	sE	sE	sE	sE	PiE	ENSG00000168273	ENSG00000168273
t1869	sP	sP	sP	sP	sP	P	ENSG00000168495	ENSG00000168495
t1870	aE	sE	sE	sE	aE	gE	ENSG00000204581	ENSG00000204581
t1871	sE	aE	sE	sE	sE	prE	ENSG00000264158	ENSG00000264158
t1872	sE	sE	wE	aE	sE	prE	ENSG00000206853	ENSG00000206853
t1873	sP	sP	sP	sP	sP	P	ENSG00000156521	ENSG00000156521
t1874	sP	sP	sP	aE	sP	P	ENSG00000169914	ENSG00000169914
t1875	sE	sE	sE	sE	sE	gE	ENSG00000182185	ENSG00000182185
t1876	sP	sP	sP	sP	sP	P	ENSG00000239920	ENSG00000239920
t1877	sE	sE	sE	sE	sE	gE	ENSG00000070081	ENSG00000070081
t1878	sP	sP	sP	sP	sP	gE	ENSG00000161267	ENSG00000161267
t1879	sP	sP	sP	sP	sP	P	ENSG00000226174	ENSG00000226174
t1880	sP	sP	sP	sP	sP	P	ENSG00000151304	ENSG00000151304
t1881	aE	aE	aE	sE	wE	EiE	ENSG00000115825,ENSG00000199603	ENSG00000115825,ENSG00000199603
t1882	pP	pP	pP	pP	pP	P	ENSG00000171914	ENSG00000171914
t1883	aP	pP	sP	sP	pP	P	ENSG00000124766	ENSG00000124766
t1884	sP	sP	sP	sP	sP	P	ENSG00000125971	ENSG00000125971
t1885	sP	Non-re	sP	sP	sP	P	ENSG00000127993	ENSG00000127993
t1886	aE	sE	sE	sE	sE	gE	ENSG00000156273	ENSG00000156273
t1887	wE	wE	wE	wE	aE	EiE	ENSG00000170345,ENSG00000170348,ENSG00000258820	ENSG00000170345,ENSG00000170348,ENSG00000258820
t1888	sP	sP	sP	sP	wP	P	ENSG00000170310	ENSG00000170310
t1889	sP	sP	sP	aP	sP	P	ENSG00000205629	ENSG00000205629
t1890	sE	wE	sE	sE	wE	prE	ENSG00000251413	ENSG00000251413
t1891	sP	sP	sP	sP	sP	P	ENSG00000204356	ENSG00000204356
t1892	sP	sP	sP	sP	sP	P	ENSG00000171566	ENSG00000171566
t1893	sE	sE	sE	sE	sE	P	ENSG00000235381	ENSG00000235381
t1894	sP	sP	sP	sP	sP	P	ENSG00000174165	ENSG00000174165
t1895	sE	sE	sE	sE	sE	PiE	ENSG00000171681,ENSG00000261324	ENSG00000171681,ENSG00000261324
t1896	sE	sE	sE	sE	sE	gE	ENSG00000048707	ENSG00000048707
t1897	aE	sE	aE	sE	aE	NA	NA	NA
t1898	sE	sE	sE	sE	sE	gE	ENSG00000134444	ENSG00000134444
t1899	sE	aE	sE	aE	aE	PiE	ENSG00000207378	ENSG00000207378
t1900	sP	sP	sP	sP	sP	PiE	ENSG00000174718	ENSG00000174718
t1901	sP	sP	sP	sP	sP	P	ENSG00000115365	ENSG00000115365
t1902	sP	sP	sP	sP	sP	P	ENSG00000213970	ENSG00000213970
t1903	sE	wE	sP	aE	wE	PiE	ENSG00000135540,ENSG00000279968	ENSG00000135540,ENSG00000279968
t1904	sP	sP	sP	sP	sP	P	ENSG00000143258	ENSG00000143258
t1905	sP	sP	sP	aP	sP	P	ENSG00000147912	ENSG00000147912
t1906	sE	sE	sE	wE	aE	PiE	ENSG00000144711	ENSG00000144711
t1907	sP	sP	sP	sP	sP	PiE	ENSG00000204580	ENSG00000204580
t1908	sP	sP	sP	sP	sP	P	ENSG00000133398	ENSG00000133398
t1909	aE	sE	sE	wE	wE	PiE	ENSG00000138071	ENSG00000138071
t1910	aP	pP	sP	sP	sP	P	ENSG00000196517	ENSG00000196517
t1911	sP	sP	sP	sP	sP	P	ENSG00000125651	ENSG00000125651
t1912	sP	sP	sP	aP	sP	gE	ENSG00000138336	ENSG00000138336
t1913	sE	aE	sE	sE	sE	gE	ENSG00000175471	ENSG00000175471
t1914	aP	sP	sP	sP	sP	P	ENSG00000116704	ENSG00000116704
t1915	sP	sP	sP	sP	sP	P	ENSG00000115137	ENSG00000115137
t1916	sP	sP	sP	sP	aP	P	ENSG00000108578	ENSG00000108578
t1917	sP	sP	sP	sP	sP	P	ENSG00000100109	ENSG00000100109
t1918	sP	sP	sP	sP	sP	P	ENSG00000149196	ENSG00000149196
t1919	sE	sE	sE	sE	wE	gE	ENSG00000183826	ENSG00000183826
t1920	sE	sE	sE	sE	sE	P	ENSG00000278135	ENSG00000278135
t1921	sE	sE	wE	aE	aE	gE	ENSG00000227398	ENSG00000227398
t1922	sE	sE	sE	sE	sE	PiE	ENSG00000180957	ENSG00000180957
t1923	sP	sP	sP	wP	sP	P	ENSG00000137996	ENSG00000137996
t1924	sP	sP	sP	sP	sP	P	ENSG00000159111	ENSG00000159111
t1925	sE	sE	sE	sE	sE	gE	ENSG00000149346	ENSG00000149346
t1926	sP	sP	sP	sP	sP	P	ENSG00000198855	ENSG00000198855
t1927	sE	sE	sE	sE	sE	gE	ENSG00000009413	ENSG00000009413
t1928	sP	sP	sP	sP	sP	P	ENSG00000165805	ENSG00000165805
t1929	sE	aE	wE	sE	sE	gE	ENSG00000157827	ENSG00000157827
t1930	wE	aE	sE	wE	wE	gE	ENSG00000257657	ENSG00000257657
t1931	sE	sE	sE	sE	aE	gE	ENSG00000119685	ENSG00000119685
t1932	sP	sP	sP	sP	sP	P	ENSG00000124523	ENSG00000124523
t1933	sE	sE	sE	sE	sE	gE	ENSG00000198586	ENSG00000198586
t1934	pP	sP	sP	aP	sP	P	ENSG00000160588	ENSG00000160588
t1935	sE	sE	sE	sE	sE	PiE	ENSG00000089737	ENSG00000089737
t1936	sP	sP	aP	sP	pP	P	ENSG00000269514	ENSG00000269514
t1937	sE	sE	sE	sE	sE	gE	ENSG00000157540	ENSG00000157540
t1938	sP	sP	sP	sP	sP	P	ENSG00000137054	ENSG00000137054
t1939	sP	sP	sP	sP	sP	P	ENSG00000106261	ENSG00000106261
t1940	sE	sE	sE	sE	sE	gE	ENSG00000058063	ENSG00000058063
t1941	sP	sP	sP	sP	sP	P	ENSG00000164332	ENSG00000164332
t1942	aE	wE	sE	wE	sE	EiE	ENSG00000105851	ENSG00000105851
t1943	pP	pP	pP	pP	pE	P	ENSG00000152818	ENSG00000152818
t1944	sP	Non-re	sP	sP	sP	P	ENSG00000106028	ENSG00000106028
t1945	sE	aE	sE	aE	aE	PiE	ENSPPYG00000028975	NA
t1946	sE	sE	sE	sE	sE	gE	ENSG00000153944	ENSG00000153944
t1947	sP	Non-re	sP	sP	sP	P	ENSG00000131437	ENSG00000131437
t1948	sP	sP	sP	sP	sP	P	ENSG00000162604	ENSG00000162604
t1949	aE	sE	aE	wE	aE	gE	ENSG00000048405	ENSG00000048405
t1950	sE	sE	sP	sE	sE	PiE	ENSG00000066336,ENSG00000165915	ENSG00000066336,ENSG00000165915
t1951	sE	sE	sE	sE	sE	gE	ENSG00000080503	ENSG00000080503
t1952	aP	sP	sP	aP	sP	P	ENSG00000203943	ENSG00000203943
t1953	sE	sE	sE	aE	sE	gE	ENSG00000163606	ENSG00000163606
t1954	aE	sE	sE	wE	sE	PiE	ENSG00000136104	ENSG00000136104
t1955	aE	aE	sE	wE	aE	PiE	ENSG00000100227,ENSG00000100266,ENSG00000128274	ENSG00000100227,ENSG00000100266,ENSG00000128274
t1956	sP	sP	sP	sP	sP	P	ENSG00000100462	ENSG00000100462
t1957	sP	sP	sP	sP	sP	P	ENSG00000196757	ENSG00000196757
t1958	sE	sE	sE	sE	sE	gE	ENSG00000102531	ENSG00000102531
t1959	aE	aE	aE	aE	aE	gE	ENSG00000255606	ENSG00000255606
t1960	sP	sP	sP	sP	sP	P	ENSG00000175634	ENSG00000175634
t1961	sE	sE	sE	sE	sE	PiE	ENSG00000005189	ENSG00000005189
t1962	sP	sP	sP	sP	sP	P	ENSG00000275111	ENSG00000275111
t1963	sE	sE	sE	sE	aE	NA	NA	NA
t1964	sE	sE	aE	aE	wE	P	ENSG00000201097	ENSG00000201097
t1965	sP	sP	sP	sP	sP	P	ENSG00000023572	ENSG00000023572
t1966	sP	sP	sP	sP	sP	P	ENSG00000183826	ENSG00000183826
t1967	aE	aE	sE	aE	sE	NA	NA	NA
t1968	sP	sP	sP	sP	sP	PiE	ENSG00000128881,ENSG00000137842,ENSG00000159459,ENSG00000166946	ENSG00000128881,ENSG00000137842,ENSG00000159459,ENSG00000166946
t1969	sP	sP	sP	sP	sP	P	ENSG00000175348	ENSG00000175348
t1970	sP	sP	sP	sP	pP	P	ENSG00000225230	ENSG00000225230
t1971	sP	sP	sP	sP	sP	P	ENSG00000128228	ENSG00000128228
t1972	sP	sP	sP	sP	sP	P	ENSG00000170949	ENSG00000170949
t1973	sP	sP	sP	sP	sP	P	ENSG00000274667	ENSG00000274667
t1974	sE	sE	sE	sE	sE	gE	ENSG00000229989	ENSG00000229989
t1975	sP	sP	sP	sP	sP	P	ENSG00000140395	ENSG00000140395
t1976	sE	sE	sE	aE	sE	gE	ENSG00000185104	ENSG00000185104
t1977	sE	aE	sE	aE	sE	gE	ENSG00000150672	ENSG00000150672
t1978	sE	sE	sE	sE	sE	PiE	ENSG00000205531	ENSG00000205531
t1979	sP	sP	sP	sP	sP	P	ENSG00000260608	ENSG00000260608
t1980	sP	aP	wP	sP	sP	NA	NA	NA
t1981	sE	sE	sE	sE	sE	gE	ENSG00000091140	ENSG00000091140
t1982	sE	sE	aE	sE	sE	gE	ENSG00000196233	ENSG00000196233
t1983	sE	sE	sE	sE	wE	EiE	ENSPTRG00000002538	ENSG00000122877
t1984	sE	sE	sE	aE	sE	gE	ENSG00000164597	ENSG00000164597
t1985	pP	sP	sP	sP	sP	prE	ENSG00000252322	ENSG00000252322
t1986	sP	sP	sP	sP	sP	P	ENSG00000239382	ENSG00000239382
t1987	sP	sP	sP	sP	sP	P	ENSG00000165271	ENSG00000165271
t1988	sP	sP	sP	sP	sP	P	ENSG00000164068	ENSG00000164068
t1989	sE	sE	sE	sE	sE	PiE	ENSG00000101194,ENSG00000272259	ENSG00000101194,ENSG00000272259
t1990	sE	sE	wE	aE	aE	prE	ENSG00000214642	ENSG00000214642
t1991	sE	Non-re	sE	aE	sE	gE	ENSG00000160584	ENSG00000160584
t1992	sP	sP	sP	sP	sP	P	ENSG00000174652	ENSG00000174652
t1993	sE	sE	sE	sE	aE	gE	ENSG00000160007	ENSG00000160007
t1994	sP	sP	sP	sP	sP	P	ENSG00000151611	ENSG00000151611
t1995	sP	sP	sP	sP	sP	gE	ENSG00000283341	ENSG00000283341
t1996	aE	wE	aE	aE	wE	PiE	ENSG00000275963	ENSG00000275963
t1997	sE	sE	sE	sE	sE	gE	ENSG00000153815	ENSG00000153815
t1998	sP	sP	sP	sP	sP	P	ENSG00000267345	ENSG00000267345
t1999	sP	sP	sP	sP	aP	P	ENSG00000105647	ENSG00000105647
[truncated: 26,704 more rows]
