# Supplementary material for: Epigenomic profiling of primate lymphoblastoid cell lines reveals the evolutionary patterns of epigenetic activities in gene regulatory architectures
Source: Nat Commun. 2021 May 25;12:3116. doi: 10.1038/s41467-021-23397-1 (PMC8149829; doi:10.1038/s41467-021-23397-1)
Supplement: Supplementary file 6 — Supplementary Data 4 [file 41467_2021_23397_MOESM6_ESM.xlsx]

## Sheet: Human
ID	chr	start	end
t1	chr18	35038600	35051800
t2	chr4	88274000	88287400
t3	chr12	55920800	55934200
t4	chr12	104595000	104606000
t5	chr1	86906600	86920000
t6	chr10	68327600	68340400
t7	chr5	43549000	43561600
t8	chr8	116863800	116875800
t9	chr12	46381800	46393800
t10	chr9	33021600	33034200
t11	chr3	143970200	143981400
t12	chr7	21937800	21949200
t13	chr6	106137800	106150200
t14	chr17	47177600	47190200
t15	chr6	136280000	136291400
t16	chr4	143181800	143193000
t17	chr1	228080400	228091800
t18	chr22	29265800	29279000
t19	chr13	106558200	106570400
t20	chr1	185308800	185319400
t21	chr1	192571400	192581000
t22	chr11	108215800	108229600
t23	chr9	4979400	4991400
t24	chr7	17932800	17941800
t25	chr3	100394400	100407200
t26	chr4	15674200	15685600
t27	chr18	23450200	23461400
t28	chr8	27769200	27781800
t29	chr16	47457000	47468400
t30	chr1	156719800	156731000
t31	chr9	83975800	83988600
t32	chr1	173860800	173873200
t33	chr17	8117400	8127800
t34	chr12	45214000	45226600
t35	chr1	212284000	212297800
t36	chr17	57999200	58008800
t37	chr9	92287800	92300600
t38	chr6	30610400	30621400
t39	chr10	31918400	31931200
t40	chr22	27911000	27921200
t41	chr9	35726000	35734800
t42	chr6	157456000	157467400
t43	chr1	184966400	184975800
t44	chr5	35851000	35864600
t45	chr15	67130000	67141400
t46	chr5	55302600	55314800
t47	chr1	54878400	54889200
t48	chr20	46081000	46090800
t49	chr4	99938600	99952400
t50	chr10	68067200	68076200
t51	chr20	43947400	43957000
t52	chr4	82424000	82436200
t53	chr8	124996800	125007800
t54	chr10	22333000	22345800
t55	chr11	115217200	115225200
t56	chr4	165325600	165338000
t57	chr1	70218600	70228600
t58	chr1	70201000	70212800
t59	chr15	56916800	56930200
t60	chr13	79398200	79408800
t61	chr3	14174200	14184200
t62	chr4	148051800	148063200
t63	chr1	84499800	84508000
t64	chr7	134985400	134999200
t65	chr6	47476200	47486600
t66	chr14	95529600	95542200
t67	chr10	102112000	102121800
t68	chr7	7180800	7190600
t69	chr14	53143200	53154400
t70	chr6	133951200	133962000
t71	chr3	160441200	160451200
t72	chr11	66615000	66624600
t73	chr12	42324200	42336000
t74	chr6	83060600	83072800
t75	chr1	101234200	101243600
t76	chr8	124469400	124482800
t77	chr1	93078000	93089400
t78	chr2	203013400	203023400
t79	chr1	154174600	154184200
t80	chr19	12726600	12739000
t81	chr9	110250200	110259800
t82	chr17	18309000	18320600
t83	chr6	110178000	110189800
t84	chr10	3777400	3786600
t85	chr6	41933600	41943200
t86	chr1	150759800	150768400
t87	chr1	185152400	185162000
t88	chr1	78002800	78011800
t89	chr8	127913200	127923000
t90	chr10	119588000	119599400
t91	chr9	109965600	109978000
t92	chr5	177425000	177433600
t93	chr1	151003000	151012600
t94	chr7	155295200	155307600
t95	chr11	96252600	96260800
t96	chr3	156544800	156556400
t97	chr17	63548800	63559400
t98	chr13	32527800	32540000
t99	chr2	135527200	135536200
t100	chr4	48772200	48781800
t101	chr4	120059400	120071000
t102	chr17	42574400	42582600
t103	chr5	179615200	179625200
t104	chr6	170547400	170559000
t105	chr7	26151000	26162400
t106	chr13	27616600	27628600
t107	chr7	77794400	77805600
t108	chr3	39382400	39391000
t109	chr7	6475400	6485000
t110	chr17	47935400	47947800
t111	chr13	52650600	52662000
t112	chr14	81526000	81537000
t113	chr10	110298400	110307000
t114	chr2	200958200	200969200
t115	chr1	52050000	52061200
t116	chr1	156765600	156778600
t117	chr2	199950600	199959600
t118	chr1	161058400	161071800
t119	chr10	101690000	101697200
t120	chr12	70239200	70251800
t121	chr7	87151000	87163000
t122	chr2	210001600	210010000
t123	chr3	153159200	153168000
t124	chr3	179600400	179610600
t125	chr3	59380200	59390400
t126	chr11	72717800	72726200
t127	chr3	121825800	121839600
t128	chr21	17607000	17614800
t129	chr1	169366400	169374200
t130	chr3	88056200	88066000
t131	chr1	77675600	77684600
t132	chr3	88147000	88160000
t133	chr7	129944600	129953800
t134	chr10	110566400	110575800
t135	chr12	55811400	55820200
t136	chr6	105643000	105651200
t137	chr11	65854600	65864800
t138	chr11	115493162	115504947
t139	chr17	73224200	73235000
t140	chr9	122897200	122906200
t141	chr3	133483200	133493400
t142	chr1	67684200	67691400
t143	chr6	145808400	145816800
t144	chr17	28040600	28050600
t145	chr6	116247000	116256200
t146	chr5	163502600	163510800
t147	chr16	46968600	46977600
t148	chr10	125819400	125829800
t149	chr9	33812000	33825800
t150	chr16	87950200	87957600
t151	chr12	71658800	71668000
t152	chr10	32046400	32057400
t153	chr4	102864600	102873600
t154	chr13	102591400	102603200
t155	chr11	85657400	85666000
t156	chr15	89329200	89336800
t157	chr14	66506200	66516600
t158	chr2	101299600	101309400
t159	chr8	66607000	66616200
t160	chr1	25899200	25907200
t161	chr6	52507757	52519462
t162	chr1	38025000	38033000
t163	chr2	101001600	101013200
t164	chr8	63166000	63175600
t165	chr2	171431200	171440200
t166	chr20	33810800	33820600
t167	chr5	43120000	43128800
t168	chr12	6531200	6541600
t169	chr22	27892000	27900400
t170	chr9	4661200	4667200
t171	chr6	118703400	118712200
t172	chr1	51438600	51449000
t173	chr9	35110600	35117400
t174	chr5	160414400	160427200
t175	chr6	154732200	154746000
t176	chr14	65095600	65103800
t177	chr9	109407000	109420600
t178	chr1	207045600	207055400
t179	chr12	51020600	51027000
t180	chr8	52709400	52720400
t181	chr6	139369800	139376800
t182	chr13	95673400	95684400
t183	chr12	123582000	123590600
t184	chr2	161382600	161392800
t185	chr1	162788600	162797200
t186	chr19	4908800	4917600
t187	chr22	38175600	38183200
t188	chr1	66978200	66988600
t189	chr10	112441800	112450600
t190	chr20	3794200	3803400
t191	chr13	72723200	72733200
t192	chr4	94451000	94460200
t193	chr9	33260200	33269400
t194	chr5	112975600	112985600
t195	chr8	56984200	56994600
t196	chr21	31724400	31736000
t197	chr6	16318400	16324600
t198	chr1	35929600	35937400
t199	chr3	72843600	72852800
t200	chr2	151822600	151829600
t201	chr16	30063000	30070800
t202	chr2	43452200	43463400
t203	chr4	152777800	152787600
t204	chr10	72684400	72696800
t205	chr13	72775200	72788800
t206	chr5	158749600	158755000
t207	chr19	55652800	55660400
t208	chr2	178475800	178487000
t209	chr1	26117600	26127600
t210	chr6	18256600	18265800
t211	chr5	91378400	91385000
t212	chr3	152397200	152406600
t213	chr13	79188200	79196800
t214	chr5	173324000	173332000
t215	chr2	175160600	175171600
t216	chr14	34709200	34716200
t217	chr8	67058400	67066800
t218	chr10	88268800	88275200
t219	chr1	40978800	40985600
t220	chr8	8380200	8392400
t221	chr11	109965200	109975200
t222	chr14	50660400	50669400
t223	chr12	21498800	21507600
t224	chr10	102498200	102508600
t225	chr10	59898000	59909200
t226	chr1	113898000	113910000
t227	chr11	74167200	74179000
t228	chr16	28137000	28145400
t229	chr5	66143200	66150600
t230	chr17	18035200	18042600
t231	chr13	102796800	102804800
t232	chr1	221066600	221075000
t233	chr1	172178600	172188600
t234	chr17	32348800	32361800
t235	chr3	113010600	113020600
t236	chr19	40714000	40723000
t237	chr5	65618400	65630400
t238	chr5	32436200	32447600
t239	chr5	141631000	141639200
t240	chr16	56909400	56921000
t241	chr22	30420400	30427600
t242	chr11	72036800	72043000
t243	chr15	80998000	81006600
t244	chr1	170066400	170075800
t245	chr6	34385800	34394400
t246	chr11	11841000	11853400
t247	chr2	33592800	33600400
t248	chr8	103020200	103028400
t249	chr1	43648400	43657000
t250	chr2	42750600	42755800
t251	chr17	59665400	59676600
t252	chr1	197192400	197202800
t253	chr8	123767600	123777600
t254	chr10	12190800	12201800
t255	chr8	109538200	109546800
t256	chr12	15880200	15890200
t257	chr17	21283600	21291000
t258	chr11	61790400	61800600
t259	chr12	53670200	53677600
t260	chr6	139287200	139297000
t261	chr17	37604600	37611400
t262	chr11	94127400	94137600
t263	chr10	93495400	93504400
t264	chr7	35687000	35696800
t265	chr3	39145200	39154600
t266	chr4	83006400	83014400
t267	chr18	2566800	2579200
t268	chr17	45406000	45415800
t269	chr12	49054400	49062200
t270	chr15	88464800	88473800
t271	chr16	14496000	14504600
t272	chr1	100892400	100903400
t273	chr4	139451800	139461000
t274	chr5	68237000	68244400
t275	chr17	68509200	68517000
t276	chr17	28317200	28328400
t277	chr11	77817000	77822400
t278	chr20	50953200	50961600
t279	chr2	65363200	65375800
t280	chr1	169887800	169896800
t281	chr1	15615800	15629200
t282	chr20	59002600	59009400
t283	chr10	110392600	110397400
t284	chr1	100127400	100136800
t285	chr2	138499000	138512000
t286	chr6	116569000	116577200
t287	chr3	141737200	141744600
t288	chr2	27068800	27076600
t289	chr6	57171400	57180600
t290	chr11	65609000	65620400
t291	chr12	118369400	118379600
t292	chr9	124933400	124942800
t293	chr1	157133000	157140600
t294	chr10	74076000	74081600
t295	chr13	41914200	41920800
t296	chr5	90471000	90478000
t297	chr9	137195200	137208600
t298	chr7	8172000	8180200
t299	chr11	59610400	59617400
t300	chr3	179146200	179154000
t301	chr12	6684200	6691600
t302	chr2	149578800	149588600
t303	chr7	118182200	118190200
t304	chr9	35743400	35751000
t305	chr17	50862800	50869000
t306	chr15	65868600	65876600
t307	chr15	65512000	65518400
t308	chr17	57337400	57343400
t309	chr8	100459000	100466400
t310	chr14	89953000	89961400
t311	chr9	134402200	134411000
t312	chr9	4735600	4744200
t313	chr2	127379200	127391400
t314	chr8	109519600	109529600
t315	chr2	97987200	97997000
t316	chr15	60896600	60904400
t317	chr21	25295800	25302600
t318	chr9	104090200	104099200
t319	chr7	76350600	76360200
t320	chr19	40774600	40781600
t321	chr3	134481800	134490200
t322	chr2	46913200	46920000
t323	chr12	42138800	42146000
t324	chr7	131006200	131014600
t325	chr14	71354400	71366400
t326	chr15	41281400	41293000
t327	chr5	172768600	172774200
t328	chr22	24155200	24165000
t329	chr11	96211200	96218000
t330	chr5	149743801	149753956
t331	chr8	60943200	60953200
t332	chr15	67538400	67546600
t333	chr6	36751400	36759800
t334	chr5	65555400	65566600
t335	chr1	19310400	19317800
t336	chr1	25093400	25097800
t337	chr20	35656200	35665800
t338	chr2	86440200	86449200
t339	chr2	73827800	73834000
t340	chr14	36314000	36321600
t341	chr3	132657200	132668800
t342	chr4	75507200	75517800
t343	chr9	70257400	70268400
t344	chr14	89612200	89621800
t345	chr9	130049800	130058600
t346	chr13	77019000	77028400
t347	chr3	157085800	157094200
t348	chr6	99562800	99569400
t349	chr7	26291000	26298800
t350	chr12	12006000	12013200
t351	chr10	101778600	101784600
t352	chr2	238198600	238205600
t353	chr11	114398000	114407000
t354	chr2	44357800	44368000
t355	chr12	57237400	57244200
t356	chr1	169791400	169803800
t357	chr12	105106200	105116000
t358	chr1	6597200	6604600
t359	chr6	24774000	24784800
t360	chr11	95251600	95257400
t361	chr7	128738400	128744400
t362	chr12	8945800	8952400
t363	chr10	50599200	50610000
t364	chr16	71841400	71849200
t365	chr5	163436400	163445200
t366	chr19	55112800	55122400
t367	chr6	152296400	152303000
t368	chr1	28883400	28891600
t369	chr4	75721200	75731000
t370	chr6	37432000	37443600
t371	chr4	183443000	183449000
t372	chr9	35067200	35074200
t373	chr11	96110400	96115200
t374	chr1	108690800	108697800
t375	chr6	119457600	119465400
t376	chr6	36981400	36987600
t377	chr1	154324400	154330800
t378	chr7	131324000	131332200
t379	chr9	19048000	19053600
t380	chr10	14949000	14956400
t381	chr6	26382000	26390600
t382	chr5	78753400	78765000
t383	chr14	20678400	20686600
t384	chr14	60090200	60097600
t385	chr6	11410600	11415600
t386	chr16	58623200	58631800
t387	chr3	23912000	23920800
t388	chr17	41912800	41920200
t389	chr17	7683800	7690400
t390	chr1	75783600	75794600
t391	chr4	143512600	143521800
t392	chr4	56464200	56471800
t393	chr2	9472200	9481000
t394	chr11	46344600	46354200
t395	chr5	150356800	150363200
t396	chr16	69336200	69343000
t397	chr12	102115400	102127200
t398	chr13	50221600	50227800
t399	chr16	23554200	23561600
t400	chr17	31369000	31375400
t401	chr17	68286400	68294400
t402	chr17	38671000	38678600
t403	chr4	121814200	121825000
t404	chr10	98132400	98143200
t405	chr10	119891400	119902000
t406	chr7	92584200	92591000
t407	chr9	21990600	21996600
t408	chr2	70242600	70250600
t409	chr12	76027400	76034200
t410	chr5	10247800	10257200
t411	chr20	47316800	47320800
t412	chr7	139680000	139689600
t413	chr2	26239600	26252200
t414	chr2	208291000	208295800
t415	chr2	232547800	232555400
t416	chr21	25602200	25609200
t417	chr13	52453200	52465400
t418	chr1	65418800	65425000
t419	chr3	132415200	132421400
t420	chr1	160256400	160264400
t421	chr5	75335800	75344800
t422	chr16	57443600	57449400
t423	chr11	128622600	128631400
t424	chr7	107742000	107750400
t425	chr10	130106400	130113200
t426	chr3	47376800	47386200
t427	chr5	39069800	39079200
t428	chr2	202906600	202914200
t429	chr7	135503200	135511400
t430	chr1	85268200	85277600
t431	chr2	64858600	64866000
t432	chr1	26233400	26240600
t433	chr6	25991000	25999200
t434	chr5	157725000	157733400
t435	chr2	62405200	62412200
t436	chr2	230791600	230799000
t437	chr20	2649800	2657400
t438	chr19	1064000	1071400
t439	chr10	102916400	102925600
t440	chr3	66997400	67008000
t441	chr2	173133000	173137400
t442	chr4	151880400	151891000
t443	chr14	49848200	49854000
t444	chr8	94890600	94897600
t445	chr17	18256600	18262400
t446	chr11	10852000	10860600
t447	chr2	210165400	210173000
t448	chr4	47456800	47467200
t449	chr12	96906200	96915200
t450	chr8	69827400	69836000
t451	chr4	2233000	2242800
t452	chr1	241513400	241520800
t453	chr18	26084200	26092000
t454	chr9	99104000	99109600
t455	chr6	13353800	13362000
t456	chr2	64580800	64592800
t457	chr1	248818200	248827600
t458	chr9	123334200	123347000
t459	chr16	50326545	50339215
t460	chr8	30075200	30084200
t461	chr17	65177800	65184600
t462	chr2	11338800	11346200
t463	chr8	144895600	144903600
t464	chr7	55362800	55370000
t465	chr22	40175400	40183800
t466	chr1	168223600	168232000
t467	chr17	35808000	35813800
t468	chr3	14121400	14128000
t469	chr19	16196000	16201200
t470	chr12	96031200	96038400
t471	chr2	190407200	190416600
t472	chr1	32999504	33009447
t473	chr9	6755800	6766600
t474	chr14	92034600	92041600
t475	chr9	75022400	75029200
t476	chr1	192806000	192811600
t477	chr11	9608600	9618000
t478	chr5	131159000	131166200
t479	chr1	58780400	58786600
t480	chr11	90213600	90225400
t481	chr13	97221000	97228400
t482	chr22	19475400	19482600
t483	chr12	56156200	56162800
t484	chr1	10470200	10478200
t485	chr5	150485000	150492800
t486	chr6	26326400	26333400
t487	chr18	79676200	79685200
t488	chr11	112084200	112091200
t489	chr8	116765600	116772600
t490	chr10	97490200	97500400
t491	chr19	34170000	34182400
t492	chr1	165762800	165771000
t493	chr1	63518800	63526200
t494	chr9	34981800	34995400
t495	chr14	51843600	51853200
t496	chr5	69166200	69172400
t497	chr2	74454200	74460200
t498	chr2	30230400	30237000
t499	chr5	73562800	73572200
t500	chr3	149811800	149821000
t501	chr20	23412400	23425200
t502	chr6	170305400	170313400
t503	chr3	172749000	172758800
t504	chr4	55543400	55550800
t505	chr9	97627600	97640800
t506	chr6	24855800	24863800
t507	chr10	27503400	27510800
t508	chr17	45143400	45152800
t509	chr15	55186200	55198200
t510	chr10	95688000	95698600
t511	chr10	96042400	96050800
t512	chr12	76763000	76772000
t513	chr7	94652600	94660200
t514	chr14	88001800	88013000
t515	chr17	42177400	42185000
t516	chr12	79925000	79937800
t517	chr8	9554800	9565200
t518	chr1	46611200	46617600
t519	chr3	152441000	152449400
t520	chr1	15829600	15838000
t521	chr14	75123600	75130000
t522	chr5	169701000	169711200
t523	chr3	5121400	5128800
t524	chr14	21101400	21111000
t525	chr3	119455400	119465000
t526	chr1	109618600	109625200
t527	chr5	73496600	73504600
t528	chr5	138336800	138342800
t529	chr5	90405000	90412000
t530	chr6	6796200	6807200
t531	chr6	26457200	26465400
t532	chr3	127594400	127605000
t533	chr1	23337000	23345400
t534	chr2	182713600	182721600
t535	chr12	88137200	88149000
t536	chr2	226857400	226864200
t537	chr3	142573600	142580000
t538	chr18	74592800	74600200
t539	chr1	26469400	26475400
t540	chr8	124449200	124458800
t541	chr9	127447800	127453200
t542	chr6	117674000	117684000
t543	chr6	135141200	135149800
t544	chr6	43626200	43631400
t545	chr8	9611200	9619200
t546	chr17	44322600	44329000
t547	chr1	31293200	31300200
t548	chr14	60976800	60983200
t549	chr6	43683000	43688800
t550	chr2	46612600	46619200
t551	chr10	12586200	12596800
t552	chr11	14494800	14502200
t553	chr13	48232200	48237200
t554	chr10	92566800	92575600
t555	chr22	17940013	17949370
t556	chr11	85624400	85633800
t557	chr11	106011200	106023400
t558	chr12	64754400	64761000
t559	chr3	12837200	12842400
t560	chr9	97692600	97700000
t561	chr9	125818200	125825200
t562	chr1	100350800	100356600
t563	chr8	93736200	93742000
t564	chr14	103558000	103568400
t565	chr15	70257600	70270000
t566	chr6	116660200	116669200
t567	chr1	35553400	35559000
t568	chr10	74583200	74594200
t569	chr2	196923000	196928200
t570	chr3	184132000	184138800
t571	chr15	48329400	48340400
t572	chr4	13478800	13485600
t573	chr5	76542600	76549600
t574	chr14	61499400	61507000
t575	chr5	36147400	36158600
t576	chr10	26777600	26784200
t577	chr13	41127800	41134200
t578	chr19	32689800	32696800
t579	chr2	177390800	177402400
t580	chr1	1371200	1377200
t581	chr11	13314600	13322600
t582	chr2	231056000	231060800
t583	chr17	7929200	7936800
t584	chr15	43094600	43107400
t585	chr5	134873400	134879800
t586	chr2	181104400	181109600
t587	chr3	52252000	52256600
t588	chr5	81630000	81634600
t589	chr3	53885200	53892800
t590	chr4	158668000	158674000
t591	chr15	38453400	38463200
t592	chr1	228402800	228409200
t593	chr10	100909400	100916400
t594	chr12	22624400	22636800
t595	chr1	173474600	173483600
t596	chr14	51239200	51249400
t597	chr1	154744600	154750400
t598	chr1	39570400	39577400
t599	chr7	28149000	28156800
t600	chr13	36817400	36825400
t601	chr3	149243200	149249600
t602	chr18	62714600	62721200
t603	chr10	62104400	62111800
t604	chr6	138912000	138916800
t605	chr12	43802000	43807600
t606	chr11	3790800	3799600
t607	chr8	124533200	124544800
t608	chr17	66440200	66444200
t609	chr15	78975600	78983000
t610	chr2	64324800	64331400
t611	chr21	33973400	33978600
t612	chr2	105774200	105779800
t613	chr20	32109000	32117600
t614	chr5	50689200	50698800
t615	chr8	70396800	70406000
t616	chr15	67560800	67566400
t617	chr15	41659800	41666400
t618	chr2	230774600	230782200
t619	chr2	69912400	69919200
t620	chr4	143352000	143363000
t621	chr2	195656200	195663600
t622	chr15	101155800	101162200
t623	chr1	101244800	101251400
t624	chr1	203625400	203630800
t625	chr3	107521200	107529600
t626	chr4	112229800	112236600
t627	chr1	222708600	222715000
t628	chr11	27501800	27508600
t629	chr12	50399800	50407000
t630	chr9	122260600	122267800
t631	chr9	76561000	76564800
t632	chr9	95820800	95824200
t633	chr11	95226000	95233600
t634	chr3	27451400	27456600
t635	chr6	16303000	16308800
t636	chr7	112449200	112457200
t637	chr19	19189800	19197200
t638	chr2	28271000	28277000
t639	chr15	63591600	63597400
t640	chr11	130000000	130005000
t641	chr13	102769800	102775200
t642	chr3	122788200	122796200
t643	chr5	142820800	142828000
t644	chr5	81297600	81304400
t645	chr9	35810800	35816400
t646	chr15	56202600	56210600
t647	chr14	23005600	23011000
t648	chr7	77460800	77467800
t649	chr2	102732400	102738200
t650	chr17	7611200	7616000
t651	chr17	29135400	29142800
t652	chr1	163320000	163326400
t653	chr1	226881000	226887800
t654	chr13	43875000	43881200
t655	chr9	132002200	132008400
t656	chr11	62879000	62886800
t657	chr6	5257600	5267800
t658	chr7	108565800	108574000
t659	chr1	88682800	88693400
t660	chr1	151280400	151285400
t661	chr14	39173600	39182800
t662	chr12	4534200	4543000
t663	chr6	167150400	167155000
t664	chr17	54962800	54972800
t665	chr7	151056600	151062800
t666	chr12	56331800	56335400
t667	chr8	123267800	123276000
t668	chr20	8212000	8217600
t669	chr20	50726400	50736600
t670	chr8	51935000	51941200
t671	chr4	25869200	25881600
t672	chr1	147167600	147175000
t673	chr6	89143200	89149200
t674	chr8	26381800	26387600
t675	chr4	174276200	174287200
t676	chr19	42086800	42093000
t677	chr11	125624600	125631600
t678	chr15	75367000	75370600
t679	chr10	87503800	87512000
t680	chr12	14364600	14370000
t681	chr4	36237400	36245800
t682	chr10	101056000	101064200
t683	chr22	31080400	31086400
t684	chr18	46890000	46895800
t685	chr21	37262800	37269200
t686	chr10	74052600	74059200
t687	chr10	31028200	31035000
t688	chr3	56676000	56684000
t689	chr3	9361800	9367600
t690	chr20	25690200	25698800
t691	chr11	47246000	47250400
t692	chr1	154619200	154629200
t693	chr10	62016000	62027000
t694	chr12	106954400	106961600
t695	chr14	50735600	50744600
t696	chr1	168552200	168559600
t697	chr14	56579000	56585000
t698	chr4	6703400	6711400
t699	chr9	137082000	137089800
t700	chr2	233250800	233257400
t701	chr17	42148800	42155800
t702	chr7	10934800	10942600
t703	chr16	4611800	4619400
t704	chr7	73679600	73686400
t705	chr6	106243200	106250400
t706	chr18	23502200	23509000
t707	chr12	25240600	25254000
t708	chr6	30554600	30560000
t709	chr2	20046400	20053400
t710	chr20	41152400	41161000
t711	chr4	122920800	122927200
t712	chr3	45562800	45572000
t713	chr17	59100400	59110000
t714	chr20	36460600	36474000
t715	chr12	95196000	95206200
t716	chr12	1690000	1699400
t717	chr1	160337400	160348200
t718	chr5	178620000	178627800
t719	chr16	29993600	29997800
t720	chr15	89243000	89249800
t721	chr13	26253400	26260000
t722	chr14	49766800	49771000
t723	chr11	76440800	76449800
t724	chr1	2410600	2417400
t725	chr10	119205800	119214400
t726	chr3	33797400	33810400
t727	chr18	13721600	13731800
t728	chr18	50265800	50269600
t729	chr2	127699600	127706200
t730	chr15	43327600	43332600
t731	chr9	101392000	101404000
t732	chr6	100873200	100882800
t733	chr11	13458200	13464400
t734	chr1	89994400	90004600
t735	chr1	35882800	35888200
t736	chr9	120691600	120698600
t737	chr1	42657200	42662800
t738	chr12	120443400	120450200
t739	chr11	47001800	47005800
t740	chr19	45767200	45771400
t741	chr6	134171600	134179000
t742	chr2	219173200	219180400
t743	chr1	109984200	109991400
t744	chr2	27368000	27373200
t745	chr9	89381288	89392765
t746	chr11	36375400	36378600
t747	chr2	58236600	58242200
t748	chr9	123316000	123324400
t749	chr4	107930600	107933600
t750	chr17	44104600	44113400
t751	chr12	4647200	4654000
t752	chr12	109473800	109480200
t753	chr11	32891200	32901600
t754	chr9	92961400	92974200
t755	chr11	117041800	117046600
t756	chr5	154037000	154044800
t757	chr17	28051400	28061800
t758	chr15	48640400	48647000
t759	chr4	6852600	6858800
t760	chr12	92058400	92066600
t761	chr5	138176400	138182000
t762	chr3	139383200	139391600
t763	chr2	55613600	55624200
t764	chr2	206764600	206770000
t765	chr12	14798800	14805400
t766	chr10	27235400	27244800
t767	chr7	99914600	99921000
t768	chr2	216216000	216224200
t769	chr1	22113800	22120200
t770	chr2	241092800	241104600
t771	chr9	121119600	121124600
t772	chr5	40222600	40227000
t773	chr6	11427600	11434200
t774	chr14	50307800	50314000
t775	chr4	40054400	40060200
t776	chr10	123004600	123010400
t777	chr6	105398000	105404600
t778	chr10	58383400	58392400
t779	chr10	102244400	102250200
t780	chr3	120595400	120601200
t781	chr2	102432800	102439000
t782	chr7	129143400	129154800
t783	chr1	45337600	45343200
t784	chr3	17179400	17184200
t785	chr6	96519800	96529800
t786	chr13	44574600	44578800
t787	chr14	69146000	69154600
t788	chr19	15404200	15409200
t789	chr13	50023800	50029400
t790	chr17	27805400	27812000
t791	chr16	57182000	57195400
t792	chr16	56728600	56736600
t793	chr5	96660600	96664800
t794	chr2	68185600	68196800
t795	chr13	27423800	27432200
t796	chr13	46046400	46054800
t797	chr7	112935000	112941000
t798	chr20	1462400	1468000
t799	chr15	67519800	67525800
t800	chr11	118571400	118578600
t801	chr7	107559600	107567000
t802	chr17	49670000	49678800
t803	chr10	32372000	32380000
t804	chr17	5482800	5488800
t805	chr1	207320600	207327000
t806	chr3	184313800	184320400
t807	chr15	89087200	89092800
t808	chr11	72099400	72104200
t809	chr17	28547200	28554400
t810	chr8	102551000	102560600
t811	chr6	169700200	169710200
t812	chr3	106296400	106305200
t813	chr8	28487400	28497200
t814	chr14	71549200	71561600
t815	chr11	76230200	76237200
t816	chr17	57620600	57632800
t817	chr11	107559800	107568800
t818	chr7	36389200	36395200
t819	chr1	150690600	150698800
t820	chr8	94821200	94826600
t821	chr11	33060200	33065800
t822	chr9	37586400	37595400
t823	chr2	174392000	174398800
t824	chr14	77455000	77462200
t825	chr3	20181000	20188600
t826	chr8	125634200	125640400
t827	chr10	15854800	15861400
t828	chr9	125608600	125612000
t829	chr12	46107200	46112000
t830	chr1	200446800	200450000
t831	chr17	61856600	61864600
t832	chr3	39103200	39109400
t833	chr14	75274400	75280200
t834	chr13	108268400	108273200
t835	chr1	43782000	43787400
t836	chr2	9418800	9426200
t837	chr7	106656800	106661600
t838	chr10	104119800	104126200
t839	chr11	60841400	60846800
t840	chr6	8095800	8103200
t841	chr1	150064600	150070800
t842	chr2	231390600	231397800
t843	chr12	66301400	66307200
t844	chr1	101257000	101260400
t845	chr6	28585600	28590200
t846	chr2	219276400	219281400
t847	chr11	34104000	34109600
t848	chr5	146446600	146454600
t849	chr3	197289000	197299800
t850	chr1	47332600	47339800
t851	chr5	43481400	43486000
t852	chr1	93903800	93910200
t853	chr3	149128600	149134800
t854	chr12	118235000	118242000
t855	chr12	109570400	109577600
t856	chr4	169604000	169613800
t857	chr19	45091000	45098000
t858	chr14	59355800	59362200
t859	chr5	77765000	77777000
t860	chr11	121587000	121596600
t861	chr15	45197400	45203800
t862	chr14	52787400	52792400
t863	chr15	40035800	40041800
t864	chr4	148441600	148446400
t865	chr4	67555200	67561600
t866	chr2	61884600	61890200
t867	chr4	25157800	25163800
t868	chr6	70667000	70674000
t869	chr3	122028600	122036600
t870	chr4	105469600	105474600
t871	chr6	134978400	134984600
t872	chr17	17661600	17665000
t873	chr19	48990600	48996600
t874	chr8	100553000	100560400
t875	chr6	127265800	127270600
t876	chr3	161220400	161231200
t877	chr2	42356200	42362600
t878	chr7	30158600	30165600
t879	chr3	58431200	58434600
t880	chr3	15205200	15211800
t881	chr11	33770400	33779400
t882	chr11	34914400	34919400
t883	chr1	151398600	151402800
t884	chr17	44685800	44691200
t885	chr2	119758800	119766800
t886	chr18	21611600	21620600
t887	chr15	74564788	74572581
t888	chr3	46535600	46543400
t889	chr20	57617000	57622600
t890	chr16	4535200	4539200
t891	chr12	104928000	104936200
t892	chr17	27293200	27304000
t893	chr11	115866600	115876400
t894	chr12	100266000	100275000
t895	chr7	1567000	1572800
t896	chr14	67811200	67821800
t897	chr2	45857800	45861800
t898	chr18	55415301	55423281
t899	chr3	47801400	47805400
t900	chr5	31528600	31539800
t901	chr10	119859600	119866000
t902	chr2	237084600	237090000
t903	chr11	130913000	130917200
t904	chr11	83191600	83195600
t905	chr6	122467200	122473200
t906	chr6	36867000	36875800
t907	chr10	119368400	119374800
t908	chr12	116332800	116341400
t909	chr15	58986800	58992800
t910	chr2	45648600	45658600
t911	chr7	28810600	28821000
t912	chr8	70178200	70188000
t913	chr1	203236924	203247588
t914	chr1	152033800	152039000
t915	chr5	87115800	87124200
t916	chr5	90524000	90530800
t917	chr16	2750800	2757600
t918	chr5	150445400	150450600
t919	chr12	71684400	71696400
t920	chr11	14516600	14521800
t921	chr17	42701400	42707800
t922	chr8	122794000	122806400
t923	chr3	180911400	180923000
t924	chr12	11978600	11983800
t925	chr2	172553000	172563000
t926	chr18	38606200	38613800
t927	chr10	91795600	91804200
t928	chr14	75170400	75177600
t929	chr3	113530800	113539600
t930	chr1	112673000	112678800
t931	chr17	63824600	63829800
t932	chr8	94259400	94263800
t933	chr5	65478000	65483800
t934	chr2	15555000	15562200
t935	chr13	102844400	102850200
t936	chr19	34997000	35004200
t937	chr4	41988400	41994800
t938	chr1	241530200	241538800
t939	chr1	45488400	45492400
t940	chr14	58634000	58643800
t941	chr20	25050400	25059800
t942	chr1	31636800	31646200
t943	chr2	84454000	84461600
t944	chr17	2329800	2338800
t945	chr3	50355000	50360200
t946	chr20	2870400	2880400
t947	chr15	59653600	59658200
t948	chr14	30618200	30627800
t949	chr2	135947200	135951000
t950	chr5	36238800	36243200
t951	chr5	154856800	154863800
t952	chr6	11268800	11282600
t953	chr2	240582600	240590000
t954	chr19	39968000	39973400
t955	chr11	57707800	57715800
t956	chr14	72474800	72482600
t957	chr10	94355600	94363600
t958	chr6	80003600	80010400
t959	chr16	31504600	31510000
t960	chr20	10550000	10553600
t961	chr8	118105200	118112800
t962	chr7	139230400	139236600
t963	chr21	46455600	46461600
t964	chr3	184174000	184178000
t965	chr10	88088400	88096200
t966	chr11	95065400	95071800
t967	chr7	103296800	103303000
t968	chr20	62181600	62187600
t969	chr11	2398600	2402600
t970	chr11	115432062	115442411
t971	chr10	114170000	114175600
t972	chr4	67696000	67705800
t973	chr3	53342400	53348400
t974	chr19	37465400	37470600
t975	chr11	10654800	10660000
t976	chr3	33713600	33719200
t977	chr8	41489600	41494400
t978	chr2	231779400	231784200
t979	chr12	116260868	116269647
t980	chr8	53837000	53845800
t981	chr7	10973000	10981800
t982	chr22	37281400	37291000
t983	chr15	40404800	40410200
t984	chr15	78539200	78545800
t985	chr8	144101600	144107000
t986	chr4	36319000	36327200
t987	chr12	54496800	54506600
t988	chr12	68683600	68690400
t989	chr6	33708600	33712600
t990	chr17	82020800	82025200
t991	chr6	10692200	10701400
t992	chr4	119297200	119302000
t993	chr9	105305400	105310000
t994	chr20	50336800	50344000
t995	chr3	37053200	37057200
t996	chr9	133475200	133480200
t997	chr16	57604800	57612200
t998	chr5	149999200	150009800
t999	chr6	7388400	7394400
t1000	chr1	43944200	43949000
t1001	chr3	183634800	183641000
t1002	chr9	122927800	122935600
t1003	chr19	41345600	41354800
t1004	chr2	136281000	136286800
t1005	chr3	107595000	107601800
t1006	chr2	186589000	186595800
t1007	chr11	95697600	95704000
t1008	chr16	67180800	67185800
t1009	chr9	123068004	123075931
t1010	chr9	94801400	94809000
t1011	chr2	63839800	63847400
t1012	chr19	49662800	49668000
t1013	chr20	34299000	34304200
t1014	chr17	14066600	14074200
t1015	chr10	131926800	131930800
t1016	chr20	62301400	62307000
t1017	chr10	12020200	12030400
t1018	chr5	116083400	116088800
t1019	chr12	75505400	75512400
t1020	chr6	134245000	134249000
t1021	chr17	39636200	39642000
t1022	chr1	5990200	5996400
t1023	chr14	102866400	102872200
t1024	chr2	208249800	208256400
t1025	chr12	64218200	64223200
t1026	chr16	57238400	57247400
t1027	chr14	24429000	24433400
t1028	chr14	69766000	69771600
t1029	chr3	69044200	69053600
t1030	chr11	109998400	110002800
t1031	chr7	139339600	139343400
t1032	chr10	95860800	95865800
t1033	chr8	47957200	47967400
t1034	chr9	72439400	72446400
t1035	chr11	95147800	95154600
t1036	chr19	36112600	36118600
t1037	chr9	136528600	136531800
t1038	chr3	19945800	19954000
t1039	chr17	4331400	4336800
t1040	chr11	66839600	66845800
t1041	chr19	45637378	45647947
t1042	chr14	68446200	68451000
t1043	chr14	23282600	23287600
t1044	chr3	94061400	94066800
t1045	chr2	74502000	74509000
t1046	chr1	220268400	220273200
t1047	chr12	50019400	50026400
t1048	chr4	38936800	38942000
t1049	chr2	232696600	232703600
t1050	chr16	84747600	84755600
t1051	chr11	86228200	86231400
t1052	chr11	7575200	7580600
t1053	chr6	96892600	96899200
t1054	chr17	51152400	51159800
t1055	chr19	35641200	35646000
t1056	chr15	69413600	69420200
t1057	chr12	93006000	93010800
t1058	chr1	91750800	91755400
t1059	chr8	123072200	123076800
t1060	chr9	34326200	34332800
t1061	chr17	80142400	80149400
t1062	chr1	8686400	8692000
t1063	chr11	103066800	103071400
t1064	chr10	14837000	14841600
t1065	chr4	121798600	121805600
t1066	chr6	13610800	13618200
t1067	chr1	162497000	162503600
t1068	chr1	111751400	111761800
t1069	chr2	112251400	112256200
t1070	chr11	17202600	17210000
t1071	chr5	111091600	111098200
t1072	chr10	118337600	118343200
t1073	chr5	108746200	108753600
t1074	chr11	76626200	76631600
t1075	chr11	65659600	65665000
t1076	chr3	16545000	16551400
t1077	chr11	94970400	94976800
t1078	chr18	68708800	68717600
t1079	chr2	62704200	62714800
t1080	chr18	49454000	49461400
t1081	chr5	10642000	10646400
t1082	chr2	71330800	71341800
t1083	chr6	109689800	109695400
t1084	chr16	3786400	3791800
t1085	chr4	122632200	122639800
t1086	chr17	81710200	81715600
t1087	chr12	9634000	9639400
t1088	chr5	144186400	144192800
t1089	chr11	17160200	17165800
t1090	chr1	151156200	151161000
t1091	chr12	627600	633200
t1092	chr8	125088200	125095200
t1093	chr19	3504600	3509800
t1094	chr2	175176000	175182600
t1095	chr3	49672000	49676600
t1096	chr1	23367200	23371200
t1097	chr8	42179400	42186200
t1098	chr2	174243200	174249800
t1099	chr12	101401800	101409600
t1100	chr1	160835600	160839600
t1101	chr13	38346800	38356200
t1102	chr7	7638400	7643000
t1103	chr17	57899200	57906800
t1104	chr13	79448400	79452600
t1105	chr16	58727800	58735000
t1106	chr12	124389000	124393800
t1107	chr1	77591200	77595800
t1108	chr3	32684000	32690400
t1109	chr2	161307200	161319600
t1110	chr1	229503600	229509600
t1111	chr15	101648000	101655000
t1112	chr6	122398800	122405200
t1113	chr9	86279600	86283600
t1114	chr15	57706000	57712000
t1115	chr6	113964400	113972200
t1116	chr4	94206800	94216800
t1117	chr6	31697600	31704200
t1118	chr11	57740400	57745800
t1119	chr14	20468800	20474000
t1120	chr16	25255200	25260600
t1121	chr15	70459800	70465200
t1122	chr15	70011800	70020600
t1123	chr5	127008600	127016200
t1124	chr9	108930000	108936200
t1125	chr2	25481400	25486800
t1126	chr4	99085800	99092400
t1127	chr9	35075400	35081200
t1128	chr4	41934200	41942200
t1129	chr9	115204200	115214800
t1130	chr21	34863800	34868000
t1131	chr1	26617800	26622400
t1132	chr5	158406200	158414000
t1133	chr16	3575200	3581400
t1134	chr17	7557400	7565200
t1135	chr11	66673200	66679200
t1136	chr3	57224400	57236200
t1137	chr19	56311400	56316400
t1138	chr1	200148600	200155600
t1139	chr5	112860400	112868000
t1140	chr12	55722600	55731200
t1141	chr20	16729400	16735000
t1142	chr17	7327200	7334400
t1143	chr19	18020200	18024600
t1144	chr19	50022400	50029600
t1145	chr2	37584400	37592600
t1146	chr19	45467000	45471000
t1147	chr12	10212000	10216200
t1148	chr4	80181000	80186000
t1149	chr11	102558400	102565400
t1150	chr12	68117400	68123800
t1151	chr9	135902000	135911400
t1152	chr1	224113200	224118400
t1153	chr16	67870000	67876200
t1154	chr3	48711800	48718000
t1155	chr12	22684400	22689200
t1156	chr6	11491600	11498000
t1157	chr11	66050800	66056200
t1158	chr17	32443800	32451400
t1159	chr5	176446000	176451600
t1160	chr6	149541200	149547600
t1161	chr12	116150600	116154200
t1162	chr17	48450000	48460400
t1163	chr5	127024200	127031800
t1164	chr6	11422200	11424800
t1165	chr13	113296200	113301400
t1166	chr4	76145400	76149800
t1167	chr11	103927200	103932000
t1168	chr8	91065800	91076800
t1169	chr6	159103800	159108400
t1170	chr4	38815000	38822600
t1171	chr10	102419400	102423600
t1172	chr16	29973000	29978600
t1173	chr5	140645200	140649800
t1174	chr12	6750800	6754800
t1175	chr19	39389200	39394000
t1176	chr19	32580400	32586600
t1177	chr12	116958800	116963400
t1178	chr3	170093800	170101200
t1179	chr2	169583800	169591800
t1180	chr12	107757200	107762000
t1181	chr1	99968800	99974400
t1182	chr12	71838800	71845800
t1183	chr1	43705400	43712800
t1184	chr12	104063000	104068400
t1185	chr12	121033600	121040000
t1186	chr2	9842800	9848600
t1187	chr11	126266400	126271600
t1188	chr14	50520600	50534000
t1189	chr2	230755200	230760600
t1190	chr1	110960000	110965400
t1191	chr9	97385000	97391000
t1192	chr20	295800	302800
t1193	chr10	97683400	97688000
t1194	chr3	138186200	138192400
t1195	chr17	28333400	28338000
t1196	chr6	57316200	57323400
t1197	chr10	24462600	24467600
t1198	chr10	73856800	73861600
t1199	chr5	134607200	134615000
t1200	chr1	236061200	236068400
t1201	chr8	102937200	102942200
t1202	chr5	34922000	34935200
t1203	chr7	33105200	33110400
t1204	chr1	84571200	84575800
t1205	chr1	20504200	20509000
t1206	chr8	18077600	18085600
t1207	chr16	3019600	3025600
t1208	chr1	156598600	156603200
t1209	chr8	8300600	8304800
t1210	chr19	57278600	57285600
t1211	chr11	85946000	85950200
t1212	chr5	175477800	175482800
t1213	chr14	96359600	96366800
t1214	chr1	28110600	28116600
t1215	chr3	112768024	112777972
t1216	chr6	32222200	32227800
t1217	chr20	32819000	32824600
t1218	chr5	134407800	134412800
t1219	chr9	110122400	110134800
t1220	chr22	38198400	38206400
t1221	chr5	131671000	131674800
t1222	chr1	161095000	161099600
t1223	chr14	89407000	89418800
t1224	chr2	148656400	148661600
t1225	chr16	71851600	71857000
t1226	chr4	138189000	138193000
t1227	chr3	193591600	193597000
t1228	chr13	48088800	48095600
t1229	chr4	122826000	122831200
t1230	chr15	30986800	30992800
t1231	chr15	70245000	70249200
t1232	chr12	98592800	98599400
t1233	chr7	7771600	7775800
t1234	chr11	86020800	86024800
t1235	chr12	11573400	11582400
t1236	chr12	25384800	25388800
t1237	chr3	44992400	45000400
t1238	chr9	20637400	20643400
t1239	chr11	95920200	95925600
t1240	chr3	51937800	51944000
t1241	chr8	60975200	60982800
t1242	chr22	20393200	20397600
t1243	chr5	132016200	132021400
t1244	chr12	120249000	120254400
t1245	chr9	122909400	122914600
t1246	chr1	46714400	46720000
t1247	chr10	88259400	88263800
t1248	chr22	40208200	40218600
t1249	chr2	27030200	27035800
t1250	chr5	79611600	79617000
t1251	chr2	171520800	171524600
t1252	chr7	127819400	127823600
t1253	chr1	51761000	51765600
t1254	chr4	81470400	81473400
t1255	chr5	158917600	158926800
t1256	chr2	190931595	190939332
t1257	chr6	33576400	33581000
t1258	chr3	169771400	169777600
t1259	chr4	143402400	143408000
t1260	chr8	145001000	145004600
t1261	chr17	36485000	36490600
t1262	chr1	31875800	31882000
t1263	chr2	227323200	227331400
t1264	chr3	48297200	48304200
t1265	chr21	14874800	14880600
t1266	chr22	24270000	24276600
t1267	chr7	30221600	30227200
t1268	chr8	81717400	81722000
t1269	chr12	112146400	112152800
t1270	chr10	102659600	102663200
t1271	chr10	102064400	102067600
t1272	chr16	50065400	50074200
t1273	chr2	178447400	178452400
t1274	chr5	123417200	123424600
t1275	chr6	125779800	125784800
t1276	chr2	183123600	183132600
t1277	chr4	109814400	109820800
t1278	chr3	194667600	194673600
t1279	chr5	144166600	144171600
t1280	chr8	29001800	29008600
t1281	chr4	67538400	67546600
t1282	chr1	70410000	70417200
t1283	chr14	70597000	70603200
t1284	chr20	17568800	17573600
t1285	chr3	101681400	101687800
t1286	chr1	20657400	20662800
t1287	chr14	22764600	22769600
t1288	chr16	67109000	67113600
t1289	chr17	64100800	64110200
t1290	chr15	39552400	39556200
t1291	chr1	235995600	236002800
t1292	chr5	177500600	177512600
t1293	chr9	27569400	27575000
t1294	chr7	54753600	54760800
t1295	chr10	18646800	18652600
t1296	chr6	7589200	7595000
t1297	chr17	74747600	74755000
t1298	chr20	3470200	3475200
t1299	chr9	84291800	84297600
t1300	chr9	104746400	104751600
t1301	chr14	52550000	52554600
t1302	chr4	168316200	168320400
t1303	chr2	97869400	97872000
t1304	chr7	1501000	1508400
t1305	chr12	8031600	8039200
t1306	chr10	96129200	96133400
t1307	chr11	112073200	112078000
t1308	chr6	130620200	130627400
t1309	chr12	103951200	103961200
t1310	chr2	47862600	47872200
t1311	chr6	44733800	44740400
t1312	chr3	45991600	45996800
t1313	chr1	84478600	84484000
t1314	chr18	54356800	54361000
t1315	chr6	88957200	88964800
t1316	chr1	71074200	71082200
t1317	chr1	44631000	44635000
t1318	chr4	24543800	24547800
t1319	chr20	35951600	35955800
t1320	chr3	177105600	177114600
t1321	chr2	218267400	218274000
t1322	chr12	27204200	27211200
t1323	chr11	73874000	73878800
t1324	chr1	101023000	101032000
t1325	chr7	100095000	100103000
t1326	chr4	152429200	152436800
t1327	chr15	63153600	63158800
t1328	chr1	155909000	155914800
t1329	chr12	82682600	82692400
t1330	chr17	35576800	35580200
t1331	chr1	89853600	89858400
t1332	chr1	35268000	35274000
t1333	chr15	84785600	84791000
t1334	chr15	99731400	99734200
t1335	chr5	100534200	100540600
t1336	chr6	144091600	144096800
t1337	chr8	22138800	22143000
t1338	chr12	24704400	24710000
t1339	chr1	154156600	154161600
t1340	chr2	111207800	111211400
t1341	chr2	67396400	67402400
t1342	chr13	29842400	29851000
t1343	chr9	112376800	112385400
t1344	chr20	46683000	46690600
t1345	chr15	72269200	72273800
t1346	chr18	44886000	44889800
t1347	chr12	110466400	110471200
t1348	chr5	143824800	143829400
t1349	chr6	126339600	126347400
t1350	chr2	231603200	231606000
t1351	chr12	51047000	51052400
t1352	chr2	222859800	222870000
t1353	chr10	44945600	44952200
t1354	chr1	33470400	33474000
t1355	chr5	87407600	87413800
t1356	chr17	19301800	19308200
t1357	chr19	4006400	4011600
t1358	chr11	73754000	73762200
t1359	chr2	175999200	176003600
t1360	chr4	101416600	101420800
t1361	chr1	199171600	199175600
t1362	chr1	171780400	171787600
t1363	chr2	226872400	226876000
t1364	chr3	185280600	185288800
t1365	chr9	35755800	35762200
t1366	chr17	67714600	67721600
t1367	chr1	39843200	39847400
t1368	chr8	120802600	120813000
t1369	chr10	17508800	17513600
t1370	chr11	62123200	62129400
t1371	chr1	64922000	64924200
t1372	chr7	44579600	44583400
t1373	chr13	50235200	50239200
t1374	chr7	44572000	44575600
t1375	chr6	27501800	27504200
t1376	chr12	68745400	68749600
t1377	chr14	23554600	23559200
t1378	chr20	2837800	2842200
t1379	chr1	156279600	156285000
t1380	chr1	230208000	230217400
t1381	chr18	26225600	26231200
t1382	chr6	7214015	7223352
t1383	chr20	54207400	54210600
t1384	chr2	171921600	171930400
t1385	chr1	232949400	232954800
t1386	chr9	126859600	126868400
t1387	chr5	91310600	91315000
t1388	chr11	126282200	126286600
t1389	chr2	27049200	27053000
t1390	chr21	26161449	26171074
t1391	chr5	177402400	177406600
t1392	chr6	135378800	135384600
t1393	chr3	33110800	33116200
t1394	chr2	73212000	73216400
t1395	chr3	196277400	196289200
t1396	chr4	75986200	75991600
t1397	chr2	15309400	15317200
t1398	chr6	106219400	106224200
t1399	chr13	48317400	48323600
t1400	chr13	100087400	100093000
t1401	chr2	98514200	98519400
t1402	chr7	93114200	93119400
t1403	chr3	52454400	52460000
t1404	chr4	42596800	42602400
t1405	chr14	63898200	63902200
t1406	chr19	54157400	54163000
t1407	chr12	40260800	40264600
t1408	chr22	35256600	35261000
t1409	chr3	51669200	51676200
t1410	chr17	43515400	43520000
t1411	chr1	42327200	42336800
t1412	chr12	55715200	55720800
t1413	chr6	14872200	14879000
t1414	chr20	37693200	37700600
t1415	chr8	38103200	38108800
t1416	chr6	26086200	26090200
t1417	chr11	7985800	7991200
t1418	chr1	221791200	221797600
t1419	chr20	23406600	23410000
t1420	chr1	167538400	167546000
t1421	chr10	79443400	79446400
t1422	chr8	95226000	95232400
t1423	chr11	83280800	83290400
t1424	chr3	123200800	123205400
t1425	chr12	131709800	131713600
t1426	chr14	35803200	35809800
t1427	chr11	34143600	34147400
t1428	chr6	149564400	149572600
t1429	chr2	3555200	3561200
t1430	chr6	111258400	111263400
t1431	chr11	111601400	111608600
t1432	chr8	65979200	65984600
t1433	chr10	32970600	32973800
t1434	chr16	28877200	28881600
t1435	chr6	145961600	145965400
t1436	chr8	65643400	65647600
t1437	chr15	57044600	57047400
t1438	chr8	22753400	22757200
t1439	chr12	30693200	30697000
t1440	chr1	6624000	6628000
t1441	chr16	88569000	88573600
t1442	chr14	20341400	20345400
t1443	chr3	120048200	120054400
t1444	chr15	41401000	41405000
t1445	chr17	50345000	50349800
t1446	chr16	85026000	85030000
t1447	chr16	81737600	81741800
t1448	chr4	44720800	44727600
t1449	chr3	119466000	119472800
t1450	chr12	112417400	112425400
t1451	chr11	134251800	134255400
t1452	chr5	177452600	177457600
t1453	chr6	43667000	43671200
t1454	chr14	24122400	24125400
t1455	chr2	25875600	25879400
t1456	chr11	74008400	74013200
t1457	chr4	94532800	94538400
t1458	chr20	38472000	38478000
t1459	chr3	194304200	194310800
t1460	chr17	57845800	57851600
t1461	chr5	132367800	132373400
t1462	chr17	13014600	13019200
t1463	chr6	138970200	138975600
t1464	chr1	20963800	20967600
t1465	chr15	43491400	43495000
t1466	chr10	74596000	74600600
t1467	chr16	28844600	28848400
t1468	chr6	155307600	155317200
t1469	chr20	34268800	34272600
t1470	chr12	24836600	24842000
t1471	chr11	123737800	123742600
t1472	chr1	10507200	10518200
t1473	chr9	79608800	79612600
t1474	chr5	111114400	111118200
t1475	chr11	14348800	14360000
t1476	chr2	85352200	85358600
t1477	chr6	2240000	2247400
t1478	chr22	36525800	36530600
t1479	chr4	83452600	83459200
t1480	chr2	3517800	3521600
t1481	chr18	264400	270600
t1482	chr6	97277800	97284200
t1483	chr5	54306200	54312000
t1484	chr16	4623600	4629600
t1485	chr2	20575400	20580800
t1486	chr3	42579000	42584200
t1487	chr19	35445600	35453800
t1488	chr1	10208800	10218800
t1489	chr7	69839000	69846800
t1490	chr18	63418200	63423800
t1491	chr3	185361800	185367000
t1492	chr6	154603800	154608600
t1493	chr1	56523800	56528600
t1494	chr6	105755800	105760400
t1495	chr2	47782200	47788000
t1496	chr7	105097800	105103800
t1497	chr5	56947000	56953400
t1498	chr13	26218000	26223400
t1499	chr19	7533400	7538000
t1500	chr17	35241400	35246600
t1501	chr4	48697400	48701400
t1502	chr3	29280200	29289200
t1503	chr4	106310800	106320200
t1504	chr18	58094400	58107600
t1505	chr18	74868000	74872000
t1506	chr17	50369600	50374600
t1507	chr2	135960400	135965800
t1508	chr13	33817200	33829400
t1509	chr8	30154000	30160000
t1510	chr6	107820200	107825000
t1511	chr1	26430800	26435800
t1512	chr3	31619400	31625800
t1513	chr4	150949400	150953200
t1514	chr12	14618800	14623000
t1515	chr1	36346200	36352200
t1516	chr4	24556600	24561600
t1517	chr13	52011000	52015600
t1518	chr17	28354800	28359000
t1519	chr9	123893600	123900200
t1520	chr2	112582600	112587400
t1521	chr13	51801800	51806600
t1522	chr4	143335400	143339800
t1523	chr1	155207000	155210800
t1524	chr7	43924600	43929200
t1525	chr4	138233600	138243800
t1526	chr5	172279600	172285200
t1527	chr12	103838200	103842400
t1528	chr14	54396000	54401200
t1529	chr12	32105800	32111400
t1530	chr8	102330800	102333400
t1531	chr7	23104600	23108400
t1532	chr20	3763800	3769400
t1533	chr3	49722000	49728200
t1534	chr4	159074200	159080200
t1535	chr1	212591200	212598000
t1536	chr17	4709000	4715600
t1537	chr4	184790600	184794600
t1538	chr3	111978400	111984400
t1539	chr12	93676600	93681200
t1540	chr3	51972000	51976400
t1541	chr5	133966200	133971400
t1542	chr11	33472117	33481450
t1543	chr6	28265800	28270400
t1544	chr11	130068800	130071800
t1545	chr8	100523400	100534600
t1546	chr3	40308600	40313400
t1547	chr3	138685800	138689800
t1548	chr5	10682600	10688200
t1549	chr7	101214600	101221200
t1550	chr12	54357200	54361000
t1551	chr16	53702400	53709000
t1552	chr7	92119400	92128200
t1553	chr2	54975400	54980400
t1554	chr6	31861600	31865000
t1555	chr1	108876000	108881800
t1556	chr5	69234000	69241800
t1557	chr1	154462600	154468600
t1558	chr8	134823200	134835400
t1559	chr1	221988000	221995800
t1560	chr11	34924800	34927400
t1561	chr12	67448000	67454000
t1562	chr12	45231400	45236200
t1563	chr3	9730400	9733800
t1564	chr7	30498400	30506200
t1565	chr1	46601800	46605400
t1566	chr17	47170000	47175400
t1567	chr17	36947800	36955800
t1568	chr14	22597400	22602600
t1569	chr10	62991600	62994600
t1570	chr8	144323600	144327800
t1571	chr16	19715800	19719800
t1572	chr1	155049800	155053400
t1573	chr5	132556200	132562800
t1574	chr7	93142200	93149200
t1575	chr10	101585600	101589400
t1576	chr12	56998200	57002400
t1577	chr15	47959400	47963000
t1578	chr2	73384800	73390400
t1579	chr2	201776800	201782200
t1580	chr4	140371600	140379400
t1581	chr18	50372800	50379800
t1582	chr20	21125200	21129400
t1583	chr11	111633600	111639000
t1584	chr2	60443800	60449200
t1585	chr12	27021400	27027200
t1586	chr9	95461400	95466000
t1587	chr1	13791800	13796000
t1588	chr7	27917848	27925981
t1589	chr9	133333800	133337400
t1590	chr17	37429200	37431600
t1591	chr11	119725200	119730600
t1592	chr12	71754200	71759600
t1593	chr19	11343400	11348200
t1594	chr14	80939600	80943000
t1595	chr15	76902800	76906200
t1596	chr15	69665400	69671000
t1597	chr15	79310400	79316800
t1598	chr2	98757200	98761800
t1599	chr6	135495600	135499800
t1600	chr11	20386400	20390800
t1601	chr1	235156800	235162200
t1602	chr5	116569600	116578800
t1603	chr22	26531400	26536800
t1604	chr10	98440400	98448000
t1605	chr16	23947400	23952800
t1606	chr6	36885000	36890200
t1607	chr13	94601400	94605600
t1608	chr2	189760800	189764600
t1609	chr3	58305800	58309800
t1610	chr16	57600000	57603400
t1611	chr9	99590400	99594600
t1612	chr7	47225000	47230400
t1613	chr5	179675400	179681000
t1614	chr17	42772600	42776600
t1615	chr11	47424000	47427400
t1616	chr9	97365400	97368600
t1617	chr15	58454000	58460000
t1618	chr8	38293000	38299600
t1619	chr17	8435000	8443400
t1620	chr12	68328000	68334200
t1621	chr18	3399200	3404200
t1622	chr12	57770400	57774000
t1623	chr2	173934000	173945600
t1624	chr11	10488000	10491000
t1625	chr6	43050800	43054600
t1626	chr8	66651400	66656000
t1627	chr17	49705800	49709000
t1628	chr14	23068800	23072400
t1629	chr14	89382200	89387400
t1630	chr19	30028200	30031800
t1631	chr2	37849600	37856200
t1632	chr1	45009600	45014200
t1633	chr14	31418000	31421600
t1634	chr15	78003400	78007000
t1635	chr21	34543600	34547800
t1636	chr3	143581000	143584400
t1637	chr10	74304800	74308000
t1638	chr14	61761200	61767400
t1639	chr6	47436600	47441800
t1640	chr1	41698000	41702000
t1641	chr8	22664400	22669800
t1642	chr19	10716000	10723600
t1643	chr6	135102400	135106600
t1644	chr5	32305800	32314400
t1645	chr3	108067400	108072800
t1646	chr14	81206101	81212359
t1647	chr18	80131400	80133400
t1648	chr5	149526200	149531400
t1649	chr3	64020200	64024200
t1650	chr5	116075000	116078400
t1651	chr1	59004000	59009600
t1652	chr1	10428400	10434600
t1653	chr17	36600400	36606600
t1654	chr1	184944200	184948400
t1655	chr17	35446200	35450400
t1656	chr11	119065800	119070000
t1657	chr1	45802400	45810400
t1658	chr7	76317200	76321000
t1659	chr6	3258200	3264200
t1660	chr16	67225200	67229200
t1661	chr9	99055800	99060800
t1662	chr9	4791400	4800400
t1663	chr16	1704400	1709800
t1664	chr19	37652400	37656800
t1665	chr12	12785400	12789800
t1666	chr11	78570400	78575800
t1667	chr3	23402400	23406600
t1668	chr15	45277200	45280600
t1669	chr17	4260400	4265200
t1670	chr4	103192800	103199200
t1671	chr8	60618600	60623200
t1672	chr19	42421400	42424400
t1673	chr2	24790800	24798400
t1674	chr17	43483000	43488600
t1675	chr15	70317800	70323200
t1676	chr2	95118000	95122800
t1677	chr18	70200400	70207000
t1678	chr3	194097800	194107400
t1679	chr15	34223800	34227600
t1680	chr3	133654200	133664000
t1681	chr6	116680000	116683600
t1682	chr15	68097400	68103000
t1683	chr1	224265600	224269800
t1684	chr2	219497200	219500600
t1685	chr6	83859000	83866200
t1686	chr2	62659400	62663400
t1687	chr11	125590800	125598200
t1688	chr4	39165600	39168200
t1689	chr3	50608600	50614200
t1690	chr1	226027600	226032000
t1691	chr20	3920953	3929124
t1692	chr1	173714200	173718400
t1693	chr3	71008600	71013200
t1694	chr15	56949000	56953200
t1695	chr15	101273400	101278200
t1696	chr12	27820800	27825600
t1697	chr9	35099400	35104000
t1698	chr11	35661600	35666800
t1699	chr12	106773200	106778000
t1700	chr5	58459200	58462800
t1701	chr10	63463000	63467600
t1702	chr2	174552400	174555200
t1703	chr12	122714200	122727600
t1704	chr20	20708200	20713600
t1705	chr6	8432600	8436400
t1706	chr6	32126200	32131200
t1707	chr1	222643200	222647400
t1708	chr3	9749000	9755200
t1709	chr3	112343800	112352600
t1710	chr3	184185000	184190000
t1711	chr13	30140600	30148800
t1712	chr15	82984800	82990000
t1713	chr13	50991600	50994000
t1714	chr4	145803400	145811000
t1715	chr4	122841200	122847000
t1716	chr15	89178600	89181200
t1717	chr2	105037000	105042400
t1718	chr16	1350000	1355600
t1719	chr14	21434200	21438200
t1720	chr17	48236800	48246200
t1721	chr12	24717600	24720400
t1722	chr4	101102800	101105800
t1723	chr14	31453800	31458600
t1724	chr3	186150000	186154200
t1725	chr1	43169800	43173200
t1726	chr2	189777200	189789200
t1727	chr20	31513800	31523200
t1728	chr12	27709800	27714000
t1729	chr10	7817400	7821400
t1730	chr8	127194600	127203200
t1731	chr15	48877200	48880800
t1732	chr2	214734400	214744600
t1733	chr19	58474400	58478200
t1734	chr19	1881600	1886200
t1735	chr7	98640000	98644400
t1736	chr2	68465200	68470200
t1737	chr9	79694000	79696600
t1738	chr3	157173800	157178000
t1739	chr2	233849000	233855600
t1740	chr11	100908400	100912800
t1741	chr16	70735200	70742800
t1742	chr2	24070600	24078200
t1743	chr13	33541200	33545400
t1744	chr10	93698600	93704200
t1745	chr1	26921000	26925200
t1746	chr11	66796200	66804200
t1747	chr21	28987400	28994000
t1748	chr6	8062400	8066600
t1749	chr7	112786000	112791600
t1750	chr8	42337000	42342400
t1751	chr12	62465600	62473200
t1752	chr6	30734400	30745400
t1753	chr5	80406800	80411200
t1754	chr19	58385000	58392400
t1755	chr8	119829000	119834600
t1756	chr7	152338600	152346000
t1757	chr20	32522600	32529600
t1758	chr1	84076400	84079800
t1759	chr13	49246800	49253600
t1760	chr4	87118400	87123400
t1761	chr8	37735600	37739400
t1762	chr21	29023600	29029800
t1763	chr1	183650200	183656000
t1764	chr16	3281800	3287400
t1765	chr7	92241200	92252800
t1766	chr6	159928400	159933400
t1767	chr17	4898800	4901600
t1768	chr11	18766600	18773200
t1769	chr3	27357800	27361600
t1770	chr12	96044200	96049000
t1771	chr10	125893600	125897400
t1772	chr13	110614600	110621200
t1773	chr1	204542200	204547800
t1774	chr11	6680200	6684400
t1775	chr15	72113400	72120000
t1776	chr3	42589800	42597400
t1777	chr1	53196200	53199800
t1778	chr3	157097200	157106200
t1779	chr8	28115800	28121200
t1780	chr7	105206600	105212400
t1781	chr10	95653400	95657600
t1782	chr1	93109000	93113000
t1783	chr5	78358000	78364800
t1784	chr5	80753800	80757200
t1785	chr22	17637400	17640800
t1786	chr1	229270600	229274800
t1787	chr1	112648614	112653957
t1788	chr8	102561000	102569600
t1789	chr20	24984800	24994000
t1790	chr7	96705400	96710400
t1791	chr9	120574200	120581000
t1792	chr11	46098200	46102200
t1793	chr13	106551600	106554800
t1794	chr3	14143000	14145800
t1795	chr2	55518000	55521600
t1796	chr1	234876200	234883600
t1797	chr3	188581800	188585200
t1798	chr22	46334800	46338400
t1799	chr6	107457400	107460600
t1800	chr4	26129400	26133800
t1801	chr7	19705200	19710600
t1802	chr15	75842400	75852400
t1803	chr9	132940200	132945800
t1804	chr7	23430600	23436600
t1805	chr14	24092400	24096800
t1806	chr12	68258800	68262400
t1807	chr5	56684000	56688600
t1808	chr5	68709200	68713200
t1809	chr12	22046000	22051200
t1810	chr10	88136000	88143600
t1811	chr10	30540200	30544800
t1812	chr1	110382600	110388600
t1813	chr9	106979000	106985200
t1814	chr9	32569200	32574000
t1815	chr10	48305800	48314000
t1816	chr15	42205800	42209000
t1817	chr9	93563600	93568000
t1818	chr10	100526000	100532600
t1819	chr8	38230200	38235400
t1820	chr6	137846400	137853000
t1821	chr10	73059600	73063800
t1822	chr14	58199000	58202600
t1823	chr3	120343200	120351200
t1824	chr16	53433800	53438400
t1825	chr19	7627200	7632000
t1826	chr8	119849400	119856800
t1827	chr6	160990600	160999000
t1828	chr15	31003000	31007200
t1829	chr15	44595400	44599200
t1830	chr3	48683000	48687600
t1831	chr3	106171000	106180400
t1832	chr3	138170600	138175800
t1833	chr4	118684400	118688800
t1834	chr2	203237600	203244400
t1835	chr6	41893600	41897000
t1836	chr1	209827200	209832000
t1837	chr16	67191400	67195000
t1838	chr6	12007600	12016800
t1839	chr4	10740600	10749000
t1840	chr2	136324000	136328400
t1841	chr1	28258400	28265200
t1842	chr5	62411800	62416600
t1843	chr15	34036400	34040800
t1844	chr15	75692200	75697400
t1845	chr9	128722200	128726400
t1846	chr19	2425000	2428400
t1847	chr1	200468000	200479000
t1848	chr10	80596000	80600000
t1849	chr15	99648833	99654294
t1850	chr8	70243800	70248600
t1851	chr1	36088200	36091800
t1852	chr12	49016200	49020200
t1853	chr11	121023600	121027400
t1854	chr2	37923400	37927000
t1855	chr6	106544600	106548600
t1856	chr12	51922800	51926200
t1857	chr14	20989000	20993400
t1858	chr7	96317000	96323000
t1859	chr9	26744200	26749200
t1860	chr2	18557400	18561600
t1861	chr20	34579800	34582600
t1862	chr1	155061800	155065400
t1863	chr11	66287400	66290600
t1864	chr6	27591600	27595400
t1865	chr14	74491600	74496200
t1866	chr7	127999400	128005800
t1867	chr19	5826400	5830000
t1868	chr3	52669400	52674000
t1869	chr8	22243800	22247600
t1870	chr2	111099200	111102400
t1871	chr9	92533400	92536200
t1872	chr8	59145600	59149400
t1873	chr10	70144200	70147800
t1874	chr1	19881600	19886800
t1875	chr14	68470400	68474800
t1876	chr11	5623200	5628400
t1877	chr11	17291399	17298943
t1878	chr3	197553600	197558600
t1879	chr14	105397600	105400600
t1880	chr5	121961000	121966400
t1881	chr2	37374800	37378600
t1882	chr15	62389200	62393400
t1883	chr6	21586600	21590000
t1884	chr20	34514200	34519600
t1885	chr7	92525800	92531600
t1886	chr21	29312758	29317981
t1887	chr14	75227000	75233200
t1888	chr17	9573400	9577400
t1889	chr16	25109600	25114000
t1890	chr10	48631200	48637000
t1891	chr6	31957200	31960800
t1892	chr4	154545600	154551400
t1893	chr6	155259000	155263400
t1894	chr11	66543200	66547600
t1895	chr12	14611400	14616600
t1896	chr1	12447800	12452400
t1897	chr6	43976400	43979600
t1898	chr18	62284400	62290800
t1899	chr8	98361400	98367600
t1900	chr12	31658400	31663000
t1901	chr2	210473800	210478600
t1902	chr12	4319800	4329200
t1903	chr6	138590600	138595600
t1904	chr1	161158600	161163000
t1905	chr9	37573600	37577600
t1906	chr3	13083000	13089400
t1907	chr6	30913200	30916800
t1908	chr5	6374400	6379800
t1909	chr2	65298800	65303200
t1910	chr1	44029200	44032400
t1911	chr19	6390000	6394600
t1912	chr10	68599400	68602600
t1913	chr5	94792000	94796400
t1914	chr1	67050400	67055000
t1915	chr2	24970000	24973600
t1916	chr17	30289400	30292800
t1917	chr22	26510200	26514400
t1918	chr11	86301200	86304400
t1919	chr6	38304600	38310600
t1920	chr4	25250200	25254200
t1921	chr3	47224400	47229600
t1922	chr22	27903200	27908600
t1923	chr1	100265000	100273200
t1924	chr17	47828800	47832400
t1925	chr20	10474200	10479200
t1926	chr12	108510600	108518000
t1927	chr6	111377169	111382227
t1928	chr12	88034800	88043200
t1929	chr2	152611200	152616200
t1930	chr12	45575200	45578800
t1931	chr14	75875400	75877800
t1932	chr6	13573200	13577000
t1933	chr2	171083800	171088200
t1934	chr11	118249000	118253400
t1935	chr14	94055600	94059600
t1936	chr12	48197200	48200600
t1937	chr21	37457800	37466200
t1938	chr9	37485000	37491800
t1939	chr7	100015000	100020200
t1940	chr3	182911000	182916200
t1941	chr5	159262000	159265600
t1942	chr7	106912303	106917052
t1943	chr6	144284000	144287600
t1944	chr7	141736800	141745200
t1945	chr20	17823400	17827600
t1946	chr17	57311000	57314000
t1947	chr5	132730600	132738600
t1948	chr1	61722200	61726600
t1949	chr7	127410101	127417946
t1950	chr11	47389800	47396400
t1951	chr9	2084600	2088600
t1952	chr1	84298000	84305200
t1953	chr3	112924000	112927800
t1954	chr13	50799400	50801400
t1955	chr22	42768400	42773400
t1956	chr14	22925800	22931000
t1957	chr19	11923400	11927800
t1958	chr13	49095800	49100000
t1959	chr11	69440800	69444400
t1960	chr11	67427200	67431600
t1961	chr16	20837000	20840400
t1962	chr2	95163200	95168000
t1963	chr1	38170600	38175600
t1964	chr14	92257400	92261800
t1965	chr1	193103200	193106200
t1966	chr6	38637800	38641800
t1967	chr6	105559200	105562000
t1968	chr15	43132600	43137000
t1969	chr11	8956600	8966400
t1970	chr5	56907800	56912000
t1971	chr22	21641000	21647200
t1972	chr19	53100800	53104400
t1973	chr15	56728600	56734200
t1974	chr1	198901789	198909193
t1975	chr15	78297000	78303600
t1976	chr1	50607758	50612717
t1977	chr11	83611200	83614800
t1978	chr11	3021400	3023800
t1979	chr15	83009200	83015200
t1980	chr5	65034200	65038200
t1981	chr7	107916800	107925800
t1982	chr10	96990400	96994200
t1983	chr10	62688000	62692400
t1984	chr7	107231000	107235000
t1985	chr4	88591400	88594200
t1986	chr19	36012600	36015800
t1987	chr9	33471400	33475000
t1988	chr3	49688400	49691600
t1989	chr20	62898600	62901800
t1990	chr6	49977600	49981600
t1991	chr11	116984800	116990400
t1992	chr19	9432600	9437000
t1993	chr19	46949600	46959600
t1994	chr4	145617190	145621918
t1995	chr11	43643400	43647200
t1996	chr12	12703400	12706400
t1997	chr16	81519000	81522600
t1998	chr19	37077000	37081000
t1999	chr19	18151400	18155600
[truncated: 26,704 more rows]

## Sheet: Chimpanzee
ID	chr	start	end
t1	chr18	32179000	32193800
t2	chr4	90656000	90669000
t3	chr12	33923600	33935000
t4	chr12	107493200	107508000
t5	chr1	87320000	87336200
t6	chr10	69324600	69338000
t7	chr5	70602000	70616200
t8	chr8	119076400	119088600
t9	chr12	43607200	43619200
t10	chr9	33741400	33752600
t11	chr3	147417800	147429600
t12	chr7	21065400	21076800
t13	chr6	109574800	109591000
t14	chr17	10524200	10540200
t15	chr6	140194800	140206200
t16	chr4	146590800	146602600
t17	chr1	207119600	207131000
t18	chr22	15846200	15857800
t19	chr13	92336200	92347600
t20	chr1	163951800	163962000
t21	chr1	171287000	171302600
t22	chr11	108518800	108529600
t23	chr9	5021400	5031600
t24	chr7	17000200	17012600
t25	chr3	103086800	103096600
t26	chr4	15985800	16002800
t27	chr18	20527800	20538600
t28	chr8	27231400	27241600
t29	chr16	37915800	37929200
t30	chr1	134852000	134859000
t31	chr9	61292200	61308800
t32	chr1	152268600	152279400
t33	chr17	48551200	48561400
t34	chr12	44801600	44814200
t35	chr1	191239800	191250200
t36	chr17	57277800	57287800
t37	chr9	69995200	70006000
t38	chr6	30800400	30808800
t39	chr10	32939000	32951200
t40	chr22	14433000	14444600
t41	chr9	36566000	36578000
t42	chr6	161744000	161759600
t43	chr1	163611000	163620600
t44	chr5	78461400	78476200
t45	chr15	48073400	48083000
t46	chr5	59325400	59334800
t47	chr1	54640600	54655400
t48	chr20	47780200	47791600
t49	chr4	102645600	102655400
t50	chr10	69060800	69071200
t51	chr20	45591800	45600200
t52	chr4	47998800	48014400
t53	chr8	127421400	127431200
t54	chr10	23147600	23162600
t55	chr11	115611600	115621400
t56	chr4	169344800	169355600
t57	chr1	70274400	70284200
t58	chr1	70258000	70269400
t59	chr15	37734400	37751600
t60	chr13	64813600	64823600
t61	chr3	14508000	14516400
t62	chr4	151823000	151835400
t63	chr1	84919200	84930000
t64	chr7	139549600	139563200
t65	chr6	48023200	48032400
t66	chr14	80684600	80693600
t67	chr10	103565400	103575800
t68	chr7	6210600	6220200
t69	chr14	37338800	37350800
t70	chr6	137859000	137870600
t71	chr3	164046000	164057400
t72	chr11	66694200	66711000
t73	chr12	47736800	47746000
t74	chr6	86124200	86134200
t75	chr1	101877000	101886800
t76	chr8	126879600	126889200
t77	chr1	93597000	93610600
t78	chr2B	93691000	93701400
t79	chr1	132246000	132256400
t80	chr19	13463200	13472600
t81	chr9	88142000	88152400
t82	chr17	39289200	39297400
t83	chr6	113769000	113783000
t84	chr10	3911800	3924200
t85	chr6	42396800	42405400
t86	chr1	128711200	128724200
t87	chr1	163793600	163804400
t88	chr1	78116000	78126000
t89	chr8	130326200	130338800
t90	chr10	121392400	121401000
t91	chr9	87849400	87861600
t92	chr5	178105400	178116200
t93	chr1	128966400	128979400
t94	chr7	159411000	159417800
t95	chr11	96329600	96339600
t96	chr3	160109000	160121400
t97	chr17	63024200	63034400
t98	chr13	17277600	17289800
t99	chr2B	25164400	25175000
t100	chr4	83297400	83314600
t101	chr4	122910200	122919800
t102	chr17	14980200	14992400
t103	chr5	180171000	180179200
t104	chr6	175333400	175345000
t105	chr7	25327000	25339200
t106	chr13	12327800	12338800
t107	chr7	80579000	80589200
t108	chr3	40188000	40197000
t109	chr7_NW_015973486v1_random	152600	165000
t110	chr17	9891400	9904400
t111	chr13	37613600	37627000
t112	chr14	66207000	66220600
t113	chr10	111886400	111898600
t114	chr2B	91571400	91582800
t115	chr1	51712600	51721000
t116	chr1	134893200	134902000
t117	chr2B	90546000	90555000
t118	chr1	139235400	139246200
t119	chr10	103137800	103146200
t120	chr12	72387600	72396200
t121	chr7	90002481	90014153
t122	chr2B	100797400	100806200
t123	chr3	156697200	156706400
t124	chr3	183517000	183524600
t125	chr3	60585400	60594200
t126	chr11	72650800	72659800
t127	chr3	124992400	125002600
t128	chr21	4100200	4110400
t129	chr1	147625400	147636800
t130	chr3	89845800	89854400
t131	chr1	77788600	77796000
t132	chr3	89936800	89944400
t133	chr7	134474400	134484800
t134	chr10	112176000	112185200
t135	chr12	34041400	34053000
t136	chr6	109088800	109096000
t137	chr11	65922000	65930000
t138	chr11	115908800	115921000
t139	chr17	72694400	72709000
t140	chr9	100966600	100975800
t141	chr3	136826400	136839000
t142	chr1	67698200	67708000
t143	chr6	149850400	149860000
t144	chr17	29190000	29199000
t145	chr6	119874400	119885400
t146	chr5	163929200	163937000
t147	chr16	37396000	37405000
t148	chr10	127741000	127748400
t149	chr9	34544600	34557800
t150	chr16	79251600	79264200
t151	chr12	73815600	73824400
t152	chr10	33075000	33084600
t153	chr4	105641400	105651800
t154	chr13	88355400	88363400
t155	chr11	85828600	85837000
t156	chr15	70097600	70105200
t157	chr14	50882400	50891800
t158	chr2A	100314200	100327000
t159	chr8	67710600	67722600
t160	chr1	24969400	24975800
t161	chr6	53126000	53139800
t162	chr1	37398000	37406000
t163	chr2A	100000800	100013200
t164	chr8	64253200	64262600
t165	chr2B	61686000	61695400
t166	chr20	35195000	35201400
t167	chr5	71064600	71072400
t168	chr12	6838400	6847600
t169	chr22	14414400	14423600
t170	chr9	4697000	4708600
t171	chr6	122405600	122415400
t172	chr1	51082000	51091800
t173	chr9	35912800	35921400
t174	chr5	160755000	160765800
t175	chr6	158914600	158923400
t176	chr14	49463800	49472200
t177	chr9	87281600	87293200
t178	chr1	185933800	185944000
t179	chr12	38823200	38831200
t180	chr8	53637800	53647200
t181	chr6	143326000	143335000
t182	chr13	81335000	81344600
t183	chr12	127040800	127048800
t184	chr2B	51467600	51477800
t185	chr1	140920000	140928800
t186	chr19	5110000	5119400
t187	chr22	24716600	24723800
t188	chr1	66984600	66992800
t189	chr10	114065000	114072800
t190	chr20	3657000	3669200
t191	chr13	57989000	57995600
t192	chr4	96937800	96946800
t193	chr9	33986000	33993000
t194	chr5	112519800	112529600
t195	chr8	58008000	58017600
t196	chr21	18153000	18159800
t197	chr6	16514200	16524000
t198	chr1	35247800	35255400
t199	chr3	74263600	74270600
t200	chr2B	41638400	41647800
t201	chr16	29043800	29051600
t202	chr2A	44445000	44456200
t203	chr4	156605200	156615000
t204	chr10	73845600	73854800
t205	chr13	58041000	58051400
t206	chr5	159085800	159093600
t207	chr19	58087400	58100600
t208	chr2B	68778400	68787200
t209	chr1	25201400	25212000
t210	chr6	18459200	18467800
t211	chr5	24220400	24231200
t212	chr3	155929200	155940000
t213	chr13	64600000	64610400
t214	chr5	173951800	173960600
t215	chr2B	65455400	65466600
t216	chr14	18655800	18663000
t217	chr8	68176600	68183800
t218	chr10	89486800	89495800
t219	chr1	40411400	40423400
t220	chr8	7699800	7713600
t221	chr11	110332800	110343800
t222	chr14	34784200	34791800
t223	chr12	69373400	69386200
t224	chr10	103952400	103960200
t225	chr10	60756000	60762000
t226	chr1	121981600	121992000
t227	chr11	74164200	74172000
t228	chr16	27684200	27691000
t229	chr5	48225000	48230400
t230	chr17	39578000	39584800
t231	chr13	88560000	88567400
t232	chr1	200174200	200181000
t233	chr1	150539600	150552600
t234	chr17	24865000	24873800
t235	chr3	116141400	116150800
t236	chr19	42766400	42773800
t237	chr5	48748200	48754600
t238	chr5	81849200	81856400
t239	chr5	141670800	141678200
t240	chr16	47572600	47585600
t241	chr22	17003800	17014200
t242	chr11	71955800	71962800
t243	chr15	62117800	62126200
t244	chr1	148348200	148358600
t245	chr6	34707200	34716400
t246	chr11	11723800	11737200
t247	chr2A	34290800	34297200
t248	chr8	104959400	104968600
t249	chr1	43134200	43142400
t250	chr2A	43731200	43741000
t251	chr17	58991800	59002800
t252	chr1	175957400	175965800
t253	chr8	126187800	126199000
t254	chr10	12480800	12486800
t255	chr8	111575400	111582200
t256	chr12	16510000	16514800
t257	chr17	35549800	35556400
t258	chr11	61668200	61680800
t259	chr12	36098800	36106000
t260	chr6	143230600	143242800
t261	chr17	19847000	19854600
t262	chr11	94202800	94211800
t263	chr10	94883000	94896200
t264	chr7	34869800	34878800
t265	chr3	39918000	39934400
t266	chr4	47423000	47430600
t267	chr18	15458200	15463800
t268	chr17	12127400	12133600
t269	chr12	40869200	40876200
t270	chr15	69190000	69198600
t271	chr16	14943200	14952600
t272	chr1	101534200	101542000
t273	chr4	142771200	142786200
t274	chr5	46084600	46093400
t275	chr17	67934000	67940600
t276	chr17	28893000	28904400
t277	chr11	77886600	77894200
t278	chr20	52733800	52740000
t279	chr2A	66747200	66759400
t280	chr1	148170800	148178600
t281	chr1	14764800	14772600
t282	chr20	61023000	61030400
t283	chr10	111985000	111994400
t284	chr1	100759600	100766400
t285	chr2B	28205600	28212400
t286	chr6	120194600	120203200
t287	chr3	145183800	145192200
t288	chr2A	27627800	27641400
t289	chr6	57894200	57903200
t290	chr11	65671600	65680800
t291	chr12	121541800	121551400
t292	chr9	103001800	103011800
t293	chr1	135260000	135270200
t294	chr10	75273400	75285200
t295	chr13	26763200	26773000
t296	chr5	25133200	25140200
t297	chr9	115593390	115603579
t298	chr7	7192400	7208600
t299	chr11	59411800	59418600
t300	chr3	183053200	183061000
t301	chr12	7004800	7012200
t302	chr2B	39374400	39380800
t303	chr7	122671200	122680400
t304	chr9	36584400	36591800
t305	chr17	49981600	49988800
t306	chr15	46724000	46732600
t307	chr15	46370000	46376800
t308	chr17	56600400	56607400
t309	chr8	102332000	102339400
t310	chr14	74771200	74776200
t311	chr9	112701000	112708400
t312	chr9	4775400	4783200
t313	chr2B	13927400	13934000
t314	chr8	111556600	111566600
t315	chr2A	96841000	96854000
t316	chr15	41711200	41719800
t317	chr21	11599600	11607000
t318	chr9	81916600	81924800
t319	chr7	78588400	78596800
t320	chr19	42824800	42833800
t321	chr3	137823400	137830800
t322	chr2A	47971800	47979400
t323	chr12	47920800	47926400
t324	chr7	135553000	135560000
t325	chr14	55828400	55839800
t326	chr15	21817400	21828600
t327	chr5	173365800	173373800
t328	chr22	10537000	10544800
t329	chr11	96288800	96296400
t330	chr5	149939400	149950200
t331	chr8	61997800	62003200
t332	chr15	48492200	48502000
t333	chr6	37134200	37142200
t334	chr5	48808800	48819400
t335	chr1	18301000	18308800
t336	chr1	24288600	24295400
t337	chr20	37097739	37107117
t338	chr2A	88160200	88167200
t339	chr2A	75295600	75302800
t340	chr14	20290800	20300000
t341	chr3	135990400	136003600
t342	chr4	54999000	55006200
t343	chr9	47414200	47423200
t344	chr14	74425000	74434400
t345	chr9	108263000	108272000
t346	chr13	62364200	62373800
t347	chr3	160643200	160651200
t348	chr6	102895400	102904200
t349	chr7	25467400	25473800
t350	chr12	12580800	12586800
t351	chr10	103223600	103235000
t352	chr2B	129329800	129337600
t353	chr11	114797400	114803800
t354	chr2A	45369200	45375800
t355	chr12	32584200	32592400
t356	chr1	148057800	148063400
t357	chr12	108012000	108020000
t358	chr1	5865000	5873800
t359	chr6	25120400	25129800
t360	chr11	95327800	95339600
t361	chr7	133257000	133267000
t362	chr12	9324800	9331800
t363	chr10	51453200	51468000
t364	chr16	62775200	62783200
t365	chr5	163862600	163869400
t366	chr19	57481400	57488000
t367	chr6	156432800	156440600
t368	chr1	28077800	28082600
t369	chr4	54782600	54791600
t370	chr6	37836800	37849200
t371	chr4	187768200	187774800
t372	chr9	35870600	35877200
t373	chr11	96187000	96195400
t374	chr1	109190800	109196600
t375	chr6	123169200	123177000
t376	chr6	37362000	37371400
t377	chr1	132409800	132415600
t378	chr7	135872800	135880600
t379	chr9	19502800	19512600
t380	chr10	15380000	15386400
t381	chr6	26751200	26759400
t382	chr5	37016200	37027800
t383	chr14	4422400	4429600
t384	chr14	44367400	44377000
t385	chr6	11498800	11505600
t386	chr16	49314000	49322000
t387	chr3	24453800	24461600
t388	chr17	15676000	15682600
t389	chr17	7957400	7963800
t390	chr1	75892800	75905400
t391	chr4	146930600	146940800
t392	chr4	74115600	74123600
t393	chr2A	9567200	9575800
t394	chr11	46554400	46560200
t395	chr5	150555400	150561600
t396	chr16	60270600	60276200
t397	chr12	104964400	104970200
t398	chr13	35257800	35270400
t399	chr16	22985000	22990600
t400	chr17	26143600	26150000
t401	chr17	67711600	67718600
t402	chr17	18960800	18968600
t403	chr4	124723400	124727000
t404	chr10	99480800	99490400
t405	chr10	121702200	121708400
t406	chr7	95445800	95452800
t407	chr9	22497200	22508200
t408	chr2A	71667600	71679200
t409	chr12	78327800	78339800
t410	chr5	10513400	10520800
t411	chr20	49010200	49018600
t412	chr7	144290400	144296400
t413	chr2A	26778600	26787400
t414	chr2B	99058800	99067600
t415	chr2B	123614000	123621800
t416	chr21	11902800	11914000
t417	chr13	37306800	37314000
t418	chr1	65343200	65351000
t419	chr3	135739000	135746800
t420	chr1	138400200	138407800
t421	chr5	40507600	40514800
t422	chr16	48126800	48133800
t423	chr11	129181600	129191000
t424	chr7	112018000	112023800
t425	chr10	132128800	132135600
t426	chr3	48386800	48392600
t427	chr5	75159200	75169400
t428	chr2B	93586400	93592400
t429	chr7	140067800	140076000
t430	chr1	85697200	85707200
t431	chr2A	66219400	66227200
t432	chr1	25323400	25329400
t433	chr6	26355200	26360800
t434	chr5	158012400	158020400
t435	chr2A	63728400	63734200
t436	chr2B	121881985	121890963
t437	chr20	2510600	2517400
t438	chr19	1035200	1040800
t439	chr10	104377400	104385400
t440	chr3	68238200	68243200
t441	chr2B	63416000	63425800
t442	chr4	155696000	155706800
t443	chr14	33963200	33970200
t444	chr8	96561000	96569400
t445	chr17	39344800	39351000
t446	chr11	10729600	10734000
t447	chr2B	100958600	100969000
t448	chr4	84621200	84627400
t449	chr12	99684800	99691400
t450	chr8	71039600	71048600
t451	chr4	2544800	2552200
t452	chr1	220717600	220725600
t453	chr18	23178000	23183600
t454	chr9	76841800	76849400
t455	chr6	13463800	13472600
t456	chr2A	65941600	65954000
t457	chr1	228440400	228447000
t458	chr9	101411000	101423400
t459	chr16	40895200	40908000
t460	chr8	29628200	29634800
t461	chr17	64528600	64541600
t462	chr2A	11498800	11505400
t463	chr8	147776800	147782200
t464	chr7	54788800	54794600
t465	chr22	26791400	26796600
t466	chr1	146479600	146487000
t467	chr17	21374200	21381400
t468	chr3	14457400	14462800
t469	chr19	17127400	17134600
t470	chr12	98806000	98810200
t471	chr2B	80959000	80969000
t472	chr1	32332600	32342200
t473	chr9	6904600	6910800
t474	chr14	76917200	76923800
t475	chr9	52247000	52253000
t476	chr1	171527200	171533600
t477	chr11	9474000	9486400
t478	chr5	131095800	131103200
t479	chr1	58566000	58572000
t480	chr11	90177600	90187200
t481	chr13	82888200	82895000
t482	chr22	6028400	6035400
t483	chr12	33690600	33697000
t484	chr1	9924800	9930800
t485	chr5	150688600	150697400
t486	chr6	26697200	26705600
t487	chr18	77557000	77563200
t488	chr11	112482000	112488000
t489	chr8	118978400	118985400
t490	chr10	98838000	98853000
t491	chr19	36076600	36090400
t492	chr1	143997800	144005400
t493	chr1	63420200	63428000
t494	chr9	35779800	35786800
t495	chr14	35984800	35993800
t496	chr5	45140800	45147000
t497	chr2A	75939600	75945600
t498	chr2A	30847200	30853400
t499	chr5	42313000	42318600
t500	chr3	153317400	153323200
t501	chr20	23549000	23554000
t502	chr6	175056800	175065400
t503	chr3	176508600	176514600
t504	chr4	75069000	75074800
t505	chr9	75352400	75362400
t506	chr6	25194800	25203800
t507	chr10	28410800	28416800
t508	chr17	12388400	12395800
t509	chr15	35988800	35995800
t510	chr10	96986200	96994200
t511	chr10	97346000	97354000
t512	chr12	79103600	79109800
t513	chr7	97527200	97534400
t514	chr14	72802400	72810000
t515	chr17	15407400	15412400
t516	chr12	82345000	82355000
t517	chr8	8888400	8893400
t518	chr1	46226800	46233400
t519	chr3	155972800	155982000
t520	chr1	14989200	14997600
t521	chr14	59660800	59669200
t522	chr5	170235200	170242200
t523	chr3	5215600	5221800
t524	chr14	4803000	4812000
t525	chr3	122608800	122615000
t526	chr1	110118600	110128200
t527	chr5	42382800	42388000
t528	chr5	138341200	138348400
t529	chr5	25211200	25217600
t530	chr6	6837400	6845200
t531	chr6	26826400	26836400
t532	chr3	130799600	130807800
t533	chr1	22505000	22512400
t534	chr2B	73131200	73135800
t535	chr12	90753000	90761400
t536	chr2B	117865600	117872600
t537	chr3	146019600	146026000
t538	chr18	72330000	72334800
t539	chr1	25569400	25576800
t540	chr8	126858200	126870000
t541	chr9	105561800	105569800
t542	chr6	121343400	121357000
t543	chr6	139056000	139065400
t544	chr6	44133400	44139600
t545	chr8	8943600	8950800
t546	chr17	13266400	13273200
t547	chr1	30550200	30556800
t548	chr14	45276000	45282400
t549	chr6	44192000	44199400
t550	chr2A	47664000	47670200
t551	chr10	12944600	12957000
t552	chr11	14361400	14368000
t553	chr13	33223800	33231800
t554	chr10	93927200	93936400
t555	chr22	5157400	5164800
t556	chr11	85794200	85800600
t557	chr11	106255600	106260200
t558	chr12	24916200	24923600
t559	chr3	13128000	13134200
t560	chr9	75414400	75419600
t561	chr9	103910000	103916000
t562	chr1	100987000	100999400
t563	chr8	95355200	95361800
t564	chr14	88882600	88891000
t565	chr15	51242400	51249200
t566	chr6	120300400	120309000
t567	chr1	34876600	34882000
t568	chr10	75781800	75794400
t569	chr2B	87486000	87494000
t570	chr3	188106800	188113000
t571	chr15	28899800	28907600
t572	chr4	13728400	13734800
t573	chr5	39258600	39266800
t574	chr14	45795200	45806600
t575	chr5	78165400	78172600
t576	chr10	27627000	27633000
t577	chr13	25969600	25975400
t578	chr19	34562600	34568800
t579	chr2B	67701800	67707400
t580	chr1	565800	571400
t581	chr11	13219800	13227400
t582	chr2B	122149600	122155600
t583	chr17	8217000	8222600
t584	chr15	23672800	23680200
t585	chr5	134849800	134856800
t586	chr2B	71485600	71490800
t587	chr3	53362400	53369800
t588	chr5	34044600	34050200
t589	chr3	55010800	55018600
t590	chr4	162563000	162569200
t591	chr15	18843600	18848400
t592	chr1	207450600	207457000
t593	chr10	102336600	102348200
t594	chr12	68267400	68274400
t595	chr1	151857800	151866200
t596	chr14	35369800	35380400
t597	chr1	132830200	132838200
t598	chr1	38967200	38973200
t599	chr7	27323400	27328800
t600	chr13	21589200	21595200
t601	chr3	152733200	152738600
t602	chr18	60193800	60206000
t603	chr10	62997000	63008000
t604	chr6	142854800	142860000
t605	chr12	46242800	46248200
t606	chr11	3706400	3712800
t607	chr8	126942800	126951400
t608	chr17	65836000	65852600
t609	chr15	60072800	60081600
t610	chr2A	65688600	65695800
t611	chr21	20417800	20424400
t612	chr2A	104858200	104867200
t613	chr20	33477400	33480800
t614	chr5	63992200	63997800
t615	chr8	71610800	71618000
t616	chr15	48515600	48522200
t617	chr15	22200000	22206000
t618	chr2B	121864072	121872651
t619	chr2A	71324200	71332400
t620	chr4	146761400	146774600
t621	chr2B	86201400	86206000
t622	chr15	82234200	82240000
t623	chr1	101889200	101895400
t624	chr1	182508800	182515200
t625	chr3	110514000	110522000
t626	chr4	115264800	115271200
t627	chr1	201849200	201854800
t628	chr11	27497600	27502200
t629	chr12	39466600	39472600
t630	chr9	100321600	100328800
t631	chr9	53809200	53818800
t632	chr9	73514600	73520800
t633	chr11	95307800	95314200
t634	chr3	28035600	28041000
t635	chr6	16498800	16510000
t636	chr7	116797000	116802800
t637	chr19	20290800	20298600
t638	chr2A	28845000	28848400
t639	chr15	44429600	44436000
t640	chr11	130556800	130563400
t641	chr13	88531400	88538200
t642	chr3	125977600	125983200
t643	chr5	142880724	142889053
t644	chr5	34368000	34374800
t645	chr9	36651600	36656800
t646	chr15	37021400	37027400
t647	chr14	6746600	6752200
t648	chr7	80238800	80248000
t649	chr2A	101746000	101753000
t650	chr17	7868800	7876000
t651	chr17	28023800	28033200
t652	chr1	141472000	141477600
t653	chr1	205927000	205937200
t654	chr13	28781800	28789600
t655	chr9	110231200	110240000
t656	chr11	62881200	62888400
t657	chr6	5267000	5273000
t658	chr7	112859035	112866903
t659	chr1	89163200	89168800
t660	chr1	129254800	129266000
t661	chr14	23196400	23205600
t662	chr12	4743800	4754800
t663	chr6	171708000	171715200
t664	chr17	54206800	54212800
t665	chr7_NW_015973480v1_random	1763200	1768200
t666	chr12	33504400	33514600
t667	chr8	125687600	125695000
t668	chr20	8094800	8099600
t669	chr20	52504800	52508600
t670	chr8	52854200	52860000
t671	chr4	26288400	26300400
t672	chr1	111383400	111390600
t673	chr6	92348200	92354800
t674	chr8	25831000	25841800
t675	chr4	178521600	178527200
t676	chr19	44016400	44021600
t677	chr11	126146200	126150400
t678	chr15	56358000	56364600
t679	chr10	88728600	88734200
t680	chr12	14958400	14966400
t681	chr4	36618800	36626800
t682	chr10	102494400	102502600
t683	chr22	17670600	17676600
t684	chr18	44153800	44164600
t685	chr21	23741600	23748400
t686	chr10	75253400	75257000
t687	chr10	32015800	32020400
t688	chr3	57813400	57820400
t689	chr3	9600400	9605800
t690	chr20	25930200	25936600
t691	chr11	47494800	47499800
t692	chr1	132712600	132723200
t693	chr10	62909200	62920000
t694	chr12	109916600	109925000
t695	chr14	34855600	34868600
t696	chr1	146817000	146820000
t697	chr14	40788400	40794200
t698	chr4	7172600	7178200
t699	chr9	115489200	115495600
t700	chr2B	124322800	124335400
t701	chr17	15436800	15443800
t702	chr7	9915200	9919800
t703	chr16	4892200	4896800
t704	chr7	75583358	75590950
t705	chr6	109687200	109694600
t706	chr18	20578400	20584800
t707	chr12	65616200	65623200
t708	chr6	30744400	30750000
t709	chr2A	20407800	20413200
t710	chr20	42759400	42769800
t711	chr4	125824200	125829400
t712	chr3	46551600	46556800
t713	chr17	58405200	58412600
t714	chr20	37947200	37961200
t715	chr12	97961000	97972000
t716	chr12	1831400	1839200
t717	chr1	138483600	138492000
t718	chr5	179135800	179141200
t719	chr16	28972600	28978400
t720	chr15	70009600	70015600
t721	chr13	10917200	10922000
t722	chr14	33874600	33885000
t723	chr11	76468600	76473400
t724	chr1	1622800	1628600
t725	chr10	121009200	121020000
t726	chr3	34517000	34524200
t727	chr18	4185400	4191800
t728	chr18	47565800	47570400
t729	chr2B	14247400	14253200
t730	chr15	23914800	23919600
t731	chr9	79158200	79163000
t732	chr6	104242400	104248000
t733	chr11	13366600	13372000
t734	chr1	90435200	90439200
t735	chr1	35200800	35206200
t736	chr9	98748800	98759800
t737	chr1	42109200	42114400
t738	chr12	123679600	123685400
t739	chr11	47248200	47254400
t740	chr19	47884600	47889000
t741	chr6	138078400	138088800
t742	chr2B	110093000	110099400
t743	chr1	126170800	126177800
t744	chr2A	27943200	27948400
t745	chr9	67035800	67048800
t746	chr11	36473800	36479600
t747	chr2A	59493800	59500000
t748	chr9	101393000	101405200
t749	chr4	110875400	110883800
t750	chr17	13486800	13495000
t751	chr12	4857800	4864600
t752	chr12	112495800	112500800
t753	chr11	32966400	32981400
t754	chr9	70690400	70695800
t755	chr11	117458000	117468000
t756	chr5	154286200	154298200
t757	chr17	29178800	29189200
t758	chr15	29212600	29217800
t759	chr4	7330000	7335000
t760	chr12	94739800	94744600
t761	chr5	138170600	138176200
t762	chr3	142815400	142822000
t763	chr2A	56865400	56874000
t764	chr2B	97489600	97494600
t765	chr12	15402200	15407600
t766	chr10	28110200	28116000
t767	chr7	102968000	102976600
t768	chr2B	107120000	107127800
t769	chr1	21219200	21227000
t770	chr2B	132292400	132297200
t771	chr9	99178600	99183600
t772	chr5	74019600	74026400
t773	chr6	11517800	11524600
t774	chr14	34431600	34435400
t775	chr4	40490000	40495200
t776	chr10	124846200	124852200
t777	chr6	108841000	108845400
t778	chr10	59187200	59192800
t779	chr10	103698800	103704000
t780	chr3	123733800	123740200
t781	chr2A	101453800	101461800
t782	chr7	133657406	133668066
t783	chr1	44883600	44888600
t784	chr3	17570200	17579000
t785	chr6	99794200	99799800
t786	chr13	29482400	29490800
t787	chr14	53545200	53558600
t788	chr19	16363000	16370600
t789	chr13	35054200	35065000
t790	chr17	29428800	29435600
t791	chr16	47862600	47877000
t792	chr16	47394200	47402400
t793	chr5	95990600	95996200
t794	chr2A	69590600	69602000
t795	chr13	12106400	12111200
t796	chr13	30982400	30987200
t797	chr7	117296400	117301400
t798	chr20	1364400	1369200
t799	chr15	48475400	48481200
t800	chr11	119021400	119029600
t801	chr7	111832600	111839800
t802	chr17	48784600	48793400
t803	chr10	33400800	33409600
t804	chr17	5713800	5719000
t805	chr1	186220400	186224600
t806	chr3	188307600	188314800
t807	chr15	69830000	69835800
t808	chr11	72018400	72023600
t809	chr17	28648400	28655400
t810	chr8	104486200	104492200
t811	chr6	174430800	174441200
t812	chr3	109200200	109208400
t813	chr8	27978000	27988400
t814	chr14	56021000	56032400
t815	chr11	76251928	76258817
t816	chr17	56894485	56905174
t817	chr11	107823200	107827000
t818	chr7	35596200	35602200
t819	chr1	128644800	128653600
t820	chr8	96493400	96501200
t821	chr11	33158200	33165400
t822	chr9	38475200	38482400
t823	chr2B	64686000	64692200
t824	chr14	62040400	62045000
t825	chr3	20633800	20638600
t826	chr8	128059200	128065000
t827	chr10	16638200	16644200
t828	chr9	103688400	103695200
t829	chr12	43904000	43910200
t830	chr1	179290000	179302200
t831	chr17	61229000	61235000
t832	chr3	39884600	39889000
t833	chr14	59829600	59835200
t834	chr13	94044600	94055600
t835	chr1	43270200	43273000
t836	chr2A	9512200	9520800
t837	chr7	110924600	110929400
t838	chr10	105613000	105617800
t839	chr11	60690800	60695800
t840	chr6	8137200	8143000
t841	chr1	127979800	127985200
t842	chr2B	122481600	122488200
t843	chr12	23285000	23291200
t844	chr1	101901600	101907600
t845	chr6	28824800	28830800
t846	chr2B	110194200	110202200
t847	chr11	34200600	34204400
t848	chr5	146604400	146609600
t849	chr3	201661600	201671200
t850	chr1	46943000	46948800
t851	chr5	70684800	70688800
t852	chr1	94440400	94448200
t853	chr3	152618000	152621600
t854	chr12	121397000	121403600
t855	chr12	112592600	112598200
t856	chr4	173702600	173707800
t857	chr19	47192400	47199200
t858	chr14	43620000	43627400
t859	chr5	38020800	38025000
t860	chr11	122072800	122078800
t861	chr15	25746400	25751400
t862	chr14	36939200	36943600
t863	chr15	20494000	20499000
t864	chr4	152210800	152215600
t865	chr4	62862200	62868800
t866	chr2A	63201800	63206400
t867	chr4	25577000	25581400
t868	chr6	73310000	73314400
t869	chr3	125200800	125205000
t870	chr4	108321800	108326800
t871	chr6	138892600	138900200
t872	chr17	39964400	39970600
t873	chr19	51206600	51216400
t874	chr8	102429800	102433400
t875	chr6	131096400	131101600
t876	chr3	164838400	164852000
t877	chr2A	43339000	43344000
t878	chr7	29317400	29324200
t879	chr3	59633400	59639000
t880	chr3	15567200	15572600
t881	chr11	33866400	33871800
t882	chr11	35007400	35012000
t883	chr1	129373600	129379200
t884	chr17	12900600	12905800
t885	chr2B	6198400	6203600
t886	chr18	18611400	18616000
t887	chr15	55556400	55565000
t888	chr3	47536600	47544400
t889	chr20	59607000	59612600
t890	chr16	4814600	4819400
t891	chr12	107828600	107836600
t892	chr17	29935600	29945000
t893	chr11	116287200	116297800
t894	chr12	103062200	103069000
t895	chr7	669000	674600
t896	chr14	52198800	52204800
t897	chr2A	46881000	46889000
t898	chr18	52775400	52786800
t899	chr3	48843000	48848200
t900	chr5	82782400	82787600
t901	chr10	121672000	121676600
t902	chr2B	128207800	128214800
t903	chr11	131480600	131486600
t904	chr11	83321400	83327800
t905	chr6	126197400	126201600
t906	chr6	37252400	37259200
t907	chr10	121169400	121176400
t908	chr12	119467000	119475600
t909	chr15	39783800	39789000
t910	chr2A	46673600	46683200
t911	chr7	27977800	27990800
t912	chr8	71389400	71398200
t913	chr1	182108600	182120400
t914	chr1	130018800	130025400
t915	chr5	28554200	28564200
t916	chr5	25080000	25086000
t917	chr16	2968718	2976244
t918	chr5	150646000	150650400
t919	chr12	73840200	73856600
t920	chr11	14382800	14387200
t921	chr17	14855000	14866200
t922	chr8	125211000	125215200
t923	chr3	184830200	184835200
t924	chr12	12552800	12556800
t925	chr2B	62838000	62845800
t926	chr18	35776600	35781600
t927	chr10	93151600	93157600
t928	chr14	59705200	59714800
t929	chr3	116647400	116658600
t930	chr1	123413400	123427600
t931	chr17	63303200	63307800
t932	chr8	95915800	95922800
t933	chr5	48886600	48892000
t934	chr2A	15867200	15875600
t935	chr13	88607600	88612600
t936	chr19	36944200	36951200
t937	chr4	42470600	42475400
t938	chr1	220733600	220742800
t939	chr1	45034600	45041200
t940	chr14	42891600	42896800
t941	chr20	25235800	25245800
t942	chr1	30918400	30925800
t943	chr2A	86144600	86149600
t944	chr17	2378000	2383200
t945	chr3	51439000	51443800
t946	chr20	2729000	2735600
t947	chr15	40459200	40464600
t948	chr14	14375200	14384800
t949	chr2B	25604400	25610200
t950	chr5	78067000	78071600
t951	chr5	155124400	155134200
t952	chr6	11364600	11369800
t953	chr2B	131755000	131762000
t954	chr19	41963000	41968800
t955	chr11	57470800	57477600
t956	chr14	56993600	56999000
t957	chr10	95743600	95749800
t958	chr6	82915800	82920200
t959	chr16	30412200	30416400
t960	chr20	10411600	10418000
t961	chr8	120339717	120346569
t962	chr7	143844200	143849000
t963	chr21	33210200	33215600
t964	chr3	188151000	188155000
t965	chr10	89309200	89317000
t966	chr11	95140800	95145800
t967	chr7	107563200	107571800
t968	chr20	64276600	64281200
t969	chr11	2408200	2413200
t970	chr11	115848600	115856200
t971	chr10	115845000	115850600
t972	chr4	62718200	62726200
t973	chr3	54476400	54481000
t974	chr19	39378000	39382800
t975	chr11	10523800	10530600
t976	chr3	34435200	34439200
t977	chr8	41203400	41209000
t978	chr2B	122884400	122893400
t979	chr12	119387200	119398800
t980	chr8	54788200	54802800
t981	chr7	9949800	9955200
t982	chr22	23824200	23829600
t983	chr15	20857200	20865000
t984	chr15	59545600	59550400
t985	chr8	146881800	146886800
t986	chr4	36700400	36709000
t987	chr12	35239600	35246400
t988	chr12	70799200	70803600
t989	chr6	34032800	34037800
t990	chr17	81740200	81745600
t991	chr6	10772000	10776000
t992	chr4	122144800	122150800
t993	chr9	83153000	83160600
t994	chr20	52096800	52102800
t995	chr3	37770600	37780600
t996	chr9	111766600	111770600
t997	chr16	48288200	48295600
t998	chr5	150197400	150203800
t999	chr6	7428800	7433400
t1000	chr1	43431200	43436200
t1001	chr3	187602800	187606600
t1002	chr9	101000600	101005200
t1003	chr19	43349800	43357400
t1004	chr2B	25938400	25946600
t1005	chr3	110586800	110594400
t1006	chr2B	77098000	77105200
t1007	chr11	95773800	95783000
t1008	chr16	58055600	58064200
t1009	chr9	101141600	101151800
t1010	chr9	72484800	72496000
t1011	chr2A	65193800	65198800
t1012	chr19	51899400	51904400
t1013	chr20	35711200	35716200
t1014	chr17	42440400	42446400
t1015	chr10	134016200	134027000
t1016	chr20	64394200	64398600
t1017	chr10	12302200	12310800
t1018	chr5	115678200	115683400
t1019	chr12	77779600	77784800
t1020	chr6	138152400	138158000
t1021	chr17	17990000	17993600
t1022	chr1	5240800	5245800
t1023	chr14	88152600	88160400
t1024	chr2B	99022200	99026400
t1025	chr12	25446200	25451000
t1026	chr16	47918000	47925800
t1027	chr14	8120800	8131400
t1028	chr14	54223600	54230000
t1029	chr3	70372800	70380000
t1030	chr11	110363200	110371200
t1031	chr7	143953400	143957600
t1032	chr10	97159800	97171200
t1033	chr8	48805800	48811800
t1034	chr9	49637600	49644600
t1035	chr11	95225600	95230200
t1036	chr19	38067800	38072400
t1037	chr9	114904600	114910800
t1038	chr3	20400600	20406000
t1039	chr17	4515800	4522600
t1040	chr11	66929600	66937400
t1041	chr19	47751200	47762600
t1042	chr14	52829200	52844400
t1043	chr14	7028800	7036600
t1044	chr3	96549200	96554800
t1045	chr2A	75988000	76003400
t1046	chr1	199344000	199348000
t1047	chr12	39871000	39877400
t1048	chr4	39325400	39330000
t1049	chr2B	123765200	123770400
t1050	chr16	75957000	75966000
t1051	chr11	86398800	86404000
t1052	chr11	7363000	7372600
t1053	chr6	100184600	100193400
t1054	chr17	50294400	50299400
t1055	chr19	37576200	37580800
t1056	chr15	50384600	50389800
t1057	chr12	95708400	95714600
t1058	chr1	92245400	92250200
t1059	chr8	125487000	125492200
t1060	chr9	35083400	35088200
t1061	chr17	79771400	79787600
t1062	chr1	7995800	8003200
t1063	chr11	103316000	103321400
t1064	chr10	15261800	15266200
t1065	chr4	124693400	124698400
t1066	chr6	13721800	13729200
t1067	chr1	140613800	140618600
t1068	chr1	124355800	124360000
t1069	chr2A	110461600	110467000
t1070	chr11	17039000	17043600
t1071	chr5	110623400	110628400
t1072	chr10	120099800	120104000
t1073	chr5	108210600	108217200
t1074	chr11	76651200	76656800
t1075	chr11	65723800	65727800
t1076	chr3	16947200	16955800
t1077	chr11	95046800	95051600
t1078	chr18	66321000	66327200
t1079	chr2A	64028200	64032400
t1080	chr18	46694200	46699200
t1081	chr5	10906000	10912800
t1082	chr2A	72784800	72791000
t1083	chr6	113235800	113241000
t1084	chr16	4052200	4059200
t1085	chr4	125543200	125546800
t1086	chr17	81480600	81485600
t1087	chr12	10059400	10066000
t1088	chr5	144243600	144249800
t1089	chr11	16996800	17003600
t1090	chr1	129121600	129126400
t1091	chr12	650400	658800
t1092	chr8	127517600	127521800
t1093	chr19	3663400	3668000
t1094	chr2B	65471400	65478600
t1095	chr3	50744400	50748600
t1096	chr1	22533200	22538400
t1097	chr8	41890000	41902000
t1098	chr2B	64538800	64543600
t1099	chr12	104247400	104251800
t1100	chr1	138978800	138984000
t1101	chr13	23157000	23165200
t1102	chr7	6665400	6670200
t1103	chr17	57175200	57180600
t1104	chr13	64862200	64868800
t1105	chr16	49433000	49440800
t1106	chr12	127871200	127876800
t1107	chr1	77702000	77707600
t1108	chr3	33371200	33375600
t1109	chr2B	51393800	51402600
t1110	chr1	208481200	208485800
t1111	chr15	82757000	82761400
t1112	chr6	126122000	126126000
t1113	chr9	63963000	63966600
t1114	chr15	38520600	38524800
t1115	chr6	117568400	117573000
t1116	chr4	96691000	96696200
t1117	chr6	31855800	31863000
t1118	chr11	57499400	57502400
t1119	chr14	4208600	4212400
t1120	chr16	24754000	24759000
t1121	chr15	51440000	51448600
t1122	chr15	50994400	51000200
t1123	chr5	126867600	126875800
t1124	chr9	86799000	86804000
t1125	chr2A	25989400	25995200
t1126	chr4	101748200	101752600
t1127	chr9	35879400	35884200
t1128	chr4	42415800	42420400
t1129	chr9	93202031	93212388
t1130	chr21	21326800	21336000
t1131	chr1	25711000	25717000
t1132	chr5	158743600	158749400
t1133	chr16	3835000	3840400
t1134	chr17	7817600	7824800
t1135	chr11	66762200	66766400
t1136	chr3	58383000	58397800
t1137	chr19	58823200	58828200
t1138	chr1	178987000	178994000
t1139	chr5	112408200	112413000
t1140	chr12	34132000	34136600
t1141	chr20	16689800	16693400
t1142	chr17	7591200	7595600
t1143	chr19	19041400	19046400
t1144	chr19	52259200	52263800
t1145	chr2A	38339665	38346714
t1146	chr19	47581800	47589400
t1147	chr12	10645600	10651200
t1148	chr4	50287200	50292600
t1149	chr11	102803800	102810600
t1150	chr12	70223200	70231200
t1151	chr9	114222600	114227600
t1152	chr1	203065200	203071000
t1153	chr16	58760000	58766000
t1154	chr3	49756600	49767400
t1155	chr12	68207800	68216400
t1156	chr6	11584600	11591400
t1157	chr11	66145800	66150400
t1158	chr17	24775000	24779200
t1159	chr5	177088800	177095000
t1160	chr6	153645400	153650200
t1161	chr12	119275800	119282200
t1162	chr17	9377600	9381800
t1163	chr5	126885000	126891800
t1164	chr6	11511200	11517000
t1165	chr13	99270600	99276200
t1166	chr4	54352600	54357200
t1167	chr11	104182000	104187400
t1168	chr8	92678800	92684800
t1169	chr6	163403600	163409800
t1170	chr4	39204000	39211000
t1171	chr10	103873200	103877600
t1172	chr16	28953800	28958200
t1173	chr5	140654800	140658800
t1174	chr12	7070000	7074600
t1175	chr19	41403400	41410200
t1176	chr19	34453800	34457200
t1177	chr12	120104800	120109400
t1178	chr3	173800000	173811200
t1179	chr2B	59781400	59785400
t1180	chr12	110736800	110742000
t1181	chr1	100597400	100604600
t1182	chr12	73994000	73998000
t1183	chr1	43191800	43195800
t1184	chr12	106938600	106943000
t1185	chr12	124304000	124309400
t1186	chr2A	9944800	9950400
t1187	chr11	126793000	126797200
t1188	chr14	34650400	34655600
t1189	chr2B	121847400	121852800
t1190	chr1	125177000	125182400
t1191	chr9	75110000	75113600
t1192	chr20	242000	249400
t1193	chr10	99033200	99038200
t1194	chr3	141582200	141587200
t1195	chr17	28880200	28887600
t1196	chr6	58039600	58045600
t1197	chr10	25332800	25337800
t1198	chr10	75056200	75061200
t1199	chr5	134555800	134570200
t1200	chr1	215154800	215160000
t1201	chr8	104878400	104883200
t1202	chr5	79442200	79449200
t1203	chr7	32258200	32264200
t1204	chr1	84994000	84997600
t1205	chr1	19523200	19527600
t1206	chr8	17293800	17298200
t1207	chr16	3286837	3293264
t1208	chr1	134727200	134731800
t1209	chr8	7611600	7616800
t1210	chr19	59823600	59828800
t1211	chr11	86113200	86116200
t1212	chr5	176152200	176158000
t1213	chr14	81556400	81561400
t1214	chr1	27247600	27254400
t1215	chr3	115891600	115897400
t1216	chr6	32427800	32433000
t1217	chr20	34178200	34184800
t1218	chr5	134349600	134354800
t1219	chr9	88018400	88026400
t1220	chr22	24739400	24746800
t1221	chr5	131612800	131617800
t1222	chr1	139269000	139273400
t1223	chr14	74219200	74228000
t1224	chr2B	38439400	38444000
t1225	chr16	62786200	62792800
t1226	chr4	141493000	141499600
t1227	chr3	197920600	197924800
t1228	chr13	33082000	33089400
t1229	chr4	125727000	125739400
t1230	chr15	11223200	11229600
t1231	chr15	51224600	51229000
t1232	chr12	101386200	101390400
t1233	chr7	6798000	6802800
t1234	chr11	86188800	86193800
t1235	chr12	12131012	12137610
t1236	chr12	65481000	65485200
t1237	chr3	45967000	45971800
t1238	chr9	21118600	21126800
t1239	chr11	95998000	96002800
t1240	chr3	53046200	53050600
t1241	chr8	62030800	62034000
t1242	chr22	6971000	6975600
t1243	chr5	131965800	131969600
t1244	chr12	123479600	123482400
t1245	chr9	100980000	100984200
t1246	chr1	46331000	46335600
t1247	chr10	89480800	89485000
t1248	chr22	26821800	26832800
t1249	chr2A	27584800	27590000
t1250	chr5	36106600	36110400
t1251	chr2B	61775000	61780600
t1252	chr7	132373800	132378200
t1253	chr1	51402400	51415400
t1254	chr4	48997200	49004200
t1255	chr5	159257800	159261200
t1256	chr2B	81479600	81488000
t1257	chr6	33903200	33908400
t1258	chr3	173458800	173464600
t1259	chr4	146819800	146825800
t1260	chr8	147874000	147879800
t1261	chr17	20980200	20984000
t1262	chr1	31165400	31170200
t1263	chr2B	118337200	118342600
t1264	chr3	49342400	49348400
t1265	chr21	1297400	1303400
t1266	chr22	10723400	10729000
t1267	chr7	29388800	29391800
t1268	chr8	83118000	83121800
t1269	chr12	115262800	115271800
t1270	chr10	104112200	104116800
t1271	chr10	103518000	103523400
t1272	chr16	40615400	40623600
t1273	chr2B	68749800	68755000
t1274	chr5	123251600	123257600
t1275	chr6	129568200	129573000
t1276	chr2B	73558400	73562000
t1277	chr4	112789200	112794200
t1278	chr3	199032600	199036400
t1279	chr5	144224800	144229400
t1280	chr8	28502200	28511000
t1281	chr4	62877000	62881800
t1282	chr1	70465600	70468800
t1283	chr14	55072800	55077000
t1284	chr20	17536200	17540800
t1285	chr3	104418996	104424898
t1286	chr1	19679000	19683800
t1287	chr14	6495200	6500600
t1288	chr16	57987000	57991400
t1289	chr17	63577200	63591200
t1290	chr15	20008400	20013000
t1291	chr1	215087400	215094400
t1292	chr5	178181400	178192200
t1293	chr9	28197800	28201200
t1294	chr7	54173800	54183600
t1295	chr10	19502600	19505800
t1296	chr6	7624000	7628800
t1297	chr17	74234600	74239000
t1298	chr20	3336200	3340800
t1299	chr9	61622200	61627800
t1300	chr9	82574000	82579400
t1301	chr14	36700400	36705800
t1302	chr4	172394400	172398600
t1303	chr2A	96719200	96724200
t1304	chr7	604200	611800
t1305	chr12	8392000	8396000
t1306	chr10	97459000	97463000
t1307	chr11	112470200	112474200
t1308	chr6	134541380	134550448
t1309	chr12	106832200	106836800
t1310	chr2A	48980200	48988800
t1311	chr6	45264200	45268400
t1312	chr3	46985800	46991400
t1313	chr1	84900000	84904200
t1314	chr18	51705800	51710800
t1315	chr6	92163000	92167400
t1316	chr1	71123600	71129000
t1317	chr1	44149400	44153600
t1318	chr4	24961800	24968800
t1319	chr20	37401400	37405400
t1320	chr3	181000800	181003200
t1321	chr2B	109171400	109177800
t1322	chr12	63622000	63626200
t1323	chr11	73857800	73862200
t1324	chr1	101665200	101669800
t1325	chr7	103156600	103161000
t1326	chr4	156248400	156255400
t1327	chr15	43976000	43983600
t1328	chr1	134018000	134022400
t1329	chr12	85164200	85169000
t1330	chr17	21611000	21615800
t1331	chr1	90294400	90298000
t1332	chr1	34590200	34593600
t1333	chr15	65475800	65480600
t1334	chr15	80761000	80766200
t1335	chr5	99851200	99856200
t1336	chr6	148112400	148117000
t1337	chr8	21440200	21444600
t1338	chr12	66170600	66178600
t1339	chr1	132228000	132232600
t1340	chr2A	109389200	109393400
t1341	chr2A	68801400	68806400
t1342	chr13	14597000	14603400
t1343	chr9	90326800	90335800
t1344	chr20	48378200	48387400
t1345	chr15	53279000	53283000
t1346	chr18	42126000	42130200
t1347	chr12	113509600	113513800
t1348	chr5	143885000	143890000
t1349	chr6	130132800	130137800
t1350	chr2B	122692400	122697600
t1351	chr12	38799200	38802600
t1352	chr2B	113788400	113793800
t1353	chr10	46819200	46825600
t1354	chr1	32805200	32809200
t1355	chr5	28251200	28257000
t1356	chr17	37169200	37182800
t1357	chr19	4162800	4167000
t1358	chr11	73736200	73743400
t1359	chr2B	66302600	66307400
t1360	chr4	104160400	104164200
t1361	chr1	178002400	178008400
t1362	chr1	150127000	150132400
t1363	chr2B	117881000	117885200
t1364	chr3	189349200	189356000
t1365	chr9	36596600	36602000
t1366	chr17	67121200	67125000
t1367	chr1	39247200	39257400
t1368	chr8	123065200	123069800
t1369	chr10	18321800	18326400
t1370	chr11	62082000	62086600
t1371	chr1	64843000	64846600
t1372	chr7	44067200	44071200
t1373	chr13	35271800	35277600
t1374	chr7	44059200	44063800
t1375	chr6	27727200	27733800
t1376	chr12	70856800	70864600
t1377	chr14	7304400	7309800
t1378	chr20	2696800	2701200
t1379	chr1	134409542	134415128
t1380	chr1	209188800	209203400
t1381	chr18	23313400	23317400
t1382	chr6	7256600	7263200
t1383	chr20	56083600	56087000
t1384	chr2B	62186800	62194000
t1385	chr1	211967600	211971600
t1386	chr9	104963600	104970400
t1387	chr5	24291800	24295400
t1388	chr11	126807800	126816800
t1389	chr2A	27603000	27607600
t1390	chr21	12493000	12502000
t1391	chr5	178074800	178081000
t1392	chr6	139293200	139297400
t1393	chr3	33831200	33836800
t1394	chr2A	74682600	74686600
t1395	chr3	200604200	200610000
t1396	chr4	54516800	54520600
t1397	chr2A	15624600	15631000
t1398	chr6	109663000	109669000
t1399	chr13	33309200	33316000
t1400	chr13	85818800	85823000
t1401	chr2A	97387200	97394200
t1402	chr7	95976000	95981000
t1403	chr3	53568000	53573600
t1404	chr4	43096200	43101000
t1405	chr14	48255600	48260800
t1406	chr19	56516871	56522532
t1407	chr12	49872200	49879000
t1408	chr22	21851200	21855200
t1409	chr3	52767800	52775200
t1410	chr17	14104400	14108600
t1411	chr1	41781200	41786200
t1412	chr12	34143200	34148000
t1413	chr6	15001400	15004400
t1414	chr20	39233000	39238200
t1415	chr8	37857200	37861600
t1416	chr6	26452200	26455800
t1417	chr11	7803800	7807600
t1418	chr1	200892400	200897800
t1419	chr20	23537600	23544000
t1420	chr1	145777800	145782400
t1421	chr10	80723400	80728000
t1422	chr8	96895600	96900600
t1423	chr11	83414200	83422000
t1424	chr3	126401200	126405200
t1425	chr12	135454200	135458000
t1426	chr14	19781800	19785600
t1427	chr11	34239800	34246200
t1428	chr6	153667000	153674200
t1429	chr2A	3645400	3649400
t1430	chr6	114855200	114860800
t1431	chr11	111986400	111991400
t1432	chr8	67073800	67086400
t1433	chr10	34007200	34010800
t1434	chr16	28449600	28452800
t1435	chr6	150007800	150012000
t1436	chr8	66737400	66742000
t1437	chr15	37857400	37862600
t1438	chr8	22067200	22070000
t1439	chr12	60028200	60032400
t1440	chr1	5896200	5900800
t1441	chr16	79902200	79906800
t1442	chr14	4078800	4083000
t1443	chr3	123203200	123205400
t1444	chr15	21939800	21944800
t1445	chr17	49464200	49467800
t1446	chr16	76242000	76245600
t1447	chr16	72903600	72908600
t1448	chr4	45243000	45254000
t1449	chr3	122617600	122622000
t1450	chr12	115535400	115541400
t1451	chr11	134941600	134946200
t1452	chr5	178134200	178138000
t1453	chr6	44176400	44182400
t1454	chr14	7800400	7804200
t1455	chr2A	26409600	26415600
t1456	chr11	73998200	74001200
t1457	chr4	97023800	97029400
t1458	chr20	40014200	40018800
t1459	chr3	198655600	198661000
t1460	chr17	57121600	57125800
t1461	chr5	132316000	132320600
t1462	chr17	43588200	43592200
t1463	chr6	142913000	142917600
t1464	chr1	19993200	19998600
t1465	chr15	24078600	24082200
t1466	chr10	75796800	75801200
t1467	chr16	28416400	28420600
t1468	chr6	159494400	159506200
t1469	chr20	35680600	35684200
t1470	chr12	66040600	66046000
t1471	chr11	124241600	124245400
t1472	chr1	9963000	9970600
t1473	chr9	56919800	56926000
t1474	chr5	110644200	110654200
t1475	chr11	14220800	14226200
t1476	chr2A	87068200	87072200
t1477	chr6	2141000	2148400
t1478	chr22	23061400	23066200
t1479	chr4	46962000	46966600
t1480	chr2A	3593000	3598200
t1481	chr18	17813400	17817800
t1482	chr6	100573000	100577200
t1483	chr5	60330400	60335200
t1484	chr16	4902200	4906200
t1485	chr2A	20946400	20951800
t1486	chr3	43477800	43481800
t1487	chr19	37394000	37400000
t1488	chr1	9624600	9629600
t1489	chr7	70474200	70482600
t1490	chr18	60900400	60904000
t1491	chr3	189430600	189436400
t1492	chr6	158787600	158791600
t1493	chr1	56298800	56302800
t1494	chr6	109205400	109208400
t1495	chr2A	48870200	48875800
t1496	chr7	109359600	109365400
t1497	chr5	57631600	57635800
t1498	chr13	10883400	10887400
t1499	chr19	7922600	7926800
t1500	chr17	21948000	21954400
t1501	chr4	83376800	83381400
t1502	chr3	29912200	29924000
t1503	chr4	109215000	109222400
t1504	chr18	55484000	55492000
t1505	chr18	72598200	72602400
t1506	chr17	49489400	49495200
t1507	chr2B	25617800	25625600
t1508	chr13	18571400	18575400
t1509	chr8	29702600	29706800
t1510	chr6	111306200	111314400
t1511	chr1	25530800	25534400
t1512	chr3	32303800	32308800
t1513	chr4	154739800	154754800
t1514	chr12	15211800	15216000
t1515	chr1	35678800	35683400
t1516	chr4	24975000	24980600
t1517	chr13	37069200	37073600
t1518	chr17	28861800	28865400
t1519	chr9	101971400	101977200
t1520	chr2A	110691400	110695800
t1521	chr13	36856000	36860200
t1522	chr4	146744400	146751800
t1523	chr1	133294400	133298600
t1524	chr7	39003200	39006800
t1525	chr4	141539800	141553000
t1526	chr5	172849600	172853800
t1527	chr12	106704400	106708200
t1528	chr14	38579000	38583800
t1529	chr12	58656200	58662000
t1530	chr8	104251400	104257800
t1531	chr7	22234600	22238400
t1532	chr20	3628800	3632600
t1533	chr3	50794600	50799200
t1534	chr4	162970800	162975400
t1535	chr1	191538200	191551400
t1536	chr17	4904800	4908200
t1537	chr4	189108400	189116600
t1538	chr3	115081800	115086400
t1539	chr12	96398800	96404000
t1540	chr3	53079400	53083400
t1541	chr5	133904800	133910400
t1542	chr11	33571000	33577400
t1543	chr6	28493200	28499600
t1544	chr11	130627600	130631200
t1545	chr8	102395800	102402600
t1546	chr3	41142400	41147000
t1547	chr3	142097400	142105000
t1548	chr5	10949200	10964200
t1549	chr7	104280675	104286163
t1550	chr12	35382600	35386000
t1551	chr16	44316000	44321600
t1552	chr7	94979932	94988476
t1553	chr2A	56227200	56232000
t1554	chr6	32040600	32045000
t1555	chr1	109379000	109383200
t1556	chr5	45071000	45075400
t1557	chr1	132557000	132560000
t1558	chr8	137300400	137306600
t1559	chr1	201089524	201097819
t1560	chr11	35017600	35021800
t1561	chr12	22116200	22121000
t1562	chr12	44791200	44797400
t1563	chr3	9968200	9972400
t1564	chr7	29662400	29668400
t1565	chr1	46216400	46221600
t1566	chr17	10542400	10552200
t1567	chr17	20515200	20518800
t1568	chr14	6339400	6345400
t1569	chr10	63867400	63870200
t1570	chr8	147125800	147129800
t1571	chr16	19284200	19288600
t1572	chr1	133137200	133141400
t1573	chr5	132497452	132503182
t1574	chr7	96006000	96010600
t1575	chr10	103034800	103039800
t1576	chr12	32826200	32830400
t1577	chr15	28529600	28534200
t1578	chr2A	74855000	74859200
t1579	chr2B	92398400	92402400
t1580	chr4	143700600	143705600
t1581	chr18	47664800	47668800
t1582	chr20	21199800	21204200
t1583	chr11	112014000	112024000
t1584	chr2A	61747600	61756200
t1585	chr12	63815200	63819800
t1586	chr9	73155600	73164400
t1587	chr1	12888400	12897600
t1588	chr7	27089600	27098400
t1589	chr9	111626800	111630800
t1590	chr17	20025000	20029600
t1591	chr11	120193000	120198200
t1592	chr12	73910200	73913800
t1593	chr19	11963000	11967400
t1594	chr14	65588400	65592400
t1595	chr15	57936400	57940400
t1596	chr15	50637800	50643200
t1597	chr15	60402200	60406000
t1598	chr2A	97638000	97642200
t1599	chr6	139407600	139412200
t1600	chr11	20248400	20254400
t1601	chr1	214222451	214227849
t1602	chr5	116171600	116180600
t1603	chr22	13062600	13070600
t1604	chr10	99793200	99796800
t1605	chr16	23380400	23386200
t1606	chr6	37266800	37272000
t1607	chr13	80259400	80268800
t1608	chr2B	80309000	80313000
t1609	chr3	59509800	59513800
t1610	chr16	48283600	48287800
t1611	chr9	77326200	77332600
t1612	chr7	46642200	46648400
t1613	chr5	180236000	180242200
t1614	chr17	14786800	14793600
t1615	chr11	47685400	47689600
t1616	chr9	75085800	75091800
t1617	chr15	39274200	39277600
t1618	chr8	38056000	38060600
t1619	chr17	48218400	48225800
t1620	chr12	70436600	70440400
t1621	chr18	14622000	14626000
t1622	chr12	32038200	32042000
t1623	chr2B	64229000	64238600
t1624	chr11	10352800	10359200
t1625	chr6	43552200	43556600
t1626	chr8	67755400	67759800
t1627	chr17	48820600	48824200
t1628	chr14	6810000	6814000
t1629	chr14	74197600	74205000
t1630	chr19	31859200	31863200
t1631	chr2A	38607000	38610200
t1632	chr1	44550600	44556000
t1633	chr14	15212000	15215800
t1634	chr15	59001200	59007200
t1635	chr21	21010600	21014600
t1636	chr3	147029400	147035800
t1637	chr10	75497200	75506800
t1638	chr14	46066800	46073000
t1639	chr6	47970000	47976800
t1640	chr1	41148200	41152000
t1641	chr8	21978200	21982800
t1642	chr19	11281200	11288600
t1643	chr6	139015000	139023600
t1644	chr5	81982400	81994000
t1645	chr3	111076493	111082581
t1646	chr14	65862400	65868800
t1647	chr18	78084800	78090800
t1648	chr5	149725173	149730671
t1649	chr3	65233000	65236600
t1650	chr5	115669600	115674000
t1651	chr1	58809600	58815000
t1652	chr1	9870600	9877000
t1653	chr17	20864600	20868800
t1654	chr1	163588000	163593400
t1655	chr17	21742200	21745800
t1656	chr11	119534400	119538600
t1657	chr1	45395800	45399200
t1658	chr7	78553400	78558000
t1659	chr6	3242200	3247200
t1660	chr16	58103000	58107200
t1661	chr9	76794200	76798400
t1662	chr9	4830400	4834600
t1663	chr16	1890800	1899000
t1664	chr19	39577400	39581200
t1665	chr12	13359400	13363400
t1666	chr11	78653800	78657200
t1667	chr3	23929600	23934400
t1668	chr15	25826000	25829800
t1669	chr17	4430600	4434200
t1670	chr4	105989400	105994200
t1671	chr8	61624800	61629800
t1672	chr19	44347400	44352000
t1673	chr2A	25276600	25284000
t1674	chr17	14135800	14140000
t1675	chr15	51297800	51302800
t1676	chr2A	94172000	94177000
t1677	chr18	67818200	67826400
t1678	chr3	198441200	198446600
t1679	chr15	14490000	14493600
t1680	chr3	137001600	137007000
t1681	chr6	120319600	120323200
t1682	chr15	49052200	49056600
t1683	chr1	203217000	203222200
t1684	chr2B	110415400	110422400
t1685	chr6	86938600	86942600
t1686	chr2A	63981200	63987600
t1687	chr11	126110400	126115600
t1688	chr4	39565000	39571000
t1689	chr3	51693400	51697200
t1690	chr1	205029800	205036600
t1691	chr20	3794000	3799800
t1692	chr1	152114800	152119000
t1693	chr3	72372000	72376200
t1694	chr15	37766000	37772400
t1695	chr15	82345400	82349200
t1696	chr12	62988400	62994800
t1697	chr9	35904800	35907400
t1698	chr11	35757600	35762400
t1699	chr12	109725200	109728800
t1700	chr5	56057800	56061600
t1701	chr10	64339400	64347800
t1702	chr2B	64842200	64850800
t1703	chr12	126156000	126165200
t1704	chr20	20763200	20767000
t1705	chr6	8470200	8475200
t1706	chr6	32330808	32335851
t1707	chr1	201783000	201788000
t1708	chr3	9984400	9993000
t1709	chr3	115467800	115474600
t1710	chr3	188162200	188165400
t1711	chr13	14895600	14900000
t1712	chr15	63937800	63940800
t1713	chr13	36038600	36043600
t1714	chr4	149501800	149509800
t1715	chr4	125745000	125750800
t1716	chr15	69944600	69948800
t1717	chr2A	104125800	104130000
t1718	chr16	1507400	1511600
t1719	chr14	5151200	5155800
t1720	chr17	9586600	9591800
t1721	chr12	66161400	66165800
t1722	chr4	103845000	103851000
t1723	chr14	15256400	15259000
t1724	chr3	190249000	190253600
t1725	chr1	42645400	42648400
t1726	chr2B	80329400	80335600
t1727	chr20	32879514	32887241
t1728	chr12	63101600	63104800
t1729	chr10	8078000	8082200
t1730	chr8	129605400	129609400
t1731	chr15	29449800	29454400
t1732	chr2B	105576400	105585600
t1733	chr19	61157800	61161200
t1734	chr19	1893600	1897800
t1735	chr7	101549000	101553800
t1736	chr2A	69862800	69869200
t1737	chr9	57003000	57006200
t1738	chr3	160731200	160735400
t1739	chr2B	124905459	124910813
t1740	chr11	101129200	101131800
t1741	chr16	61646800	61653800
t1742	chr2A	24537800	24541400
t1743	chr13	18294200	18298000
t1744	chr10	95096000	95100200
t1745	chr1	26008200	26012200
t1746	chr11	66888000	66896200
t1747	chr21	15389200	15392800
t1748	chr6	8102200	8106000
t1749	chr7	117146800	117151200
t1750	chr8	42054800	42058400
t1751	chr12	27243400	27248600
t1752	chr6	30932200	30936800
t1753	chr5	35304400	35307800
t1754	chr19	61067000	61073200
t1755	chr8	122082000	122085800
t1756	chr7	156452289	156457811
t1757	chr20	33882800	33891000
t1758	chr1	84491600	84497600
t1759	chr13	34240800	34246600
t1760	chr4	89472000	89478200
t1761	chr8	37459400	37463400
t1762	chr21	15415000	15427200
t1763	chr1	162276000	162281600
t1764	chr16	3544800	3549200
t1765	chr7	95103950	95112645
t1766	chr6	164255200	164262000
t1767	chr17	5104800	5109800
t1768	chr11	18615000	18618200
t1769	chr3	27941600	27945200
t1770	chr12	98817800	98821800
t1771	chr10	127815200	127819400
t1772	chr13	96457200	96461200
t1773	chr1	183434600	183439000
t1774	chr11	6484800	6488600
t1775	chr15	53120800	53128400
t1776	chr3	43494600	43499000
t1777	chr1	52904400	52909000
t1778	chr3	160657200	160663200
t1779	chr8	27579800	27583400
t1780	chr7	109468400	109478000
t1781	chr10	96951200	96954400
t1782	chr1	93629600	93635000
t1783	chr5	37430800	37434600
t1784	chr5	34949000	34955400
t1785	chr22	4850200	4854400
t1786	chr1	208230400	208233600
t1787	chr1	123441600	123445200
t1788	chr8	104496600	104501400
t1789	chr20	25172600	25178200
t1790	chr7	99583400	99586800
t1791	chr9	98627600	98631200
t1792	chr11	46291800	46305600
t1793	chr13	92326000	92332000
t1794	chr3	14478600	14481000
t1795	chr2A	56768600	56773000
t1796	chr1	213939600	213943400
t1797	chr3	192712400	192718200
t1798	chr22	33115800	33119000
t1799	chr6	110949800	110953800
t1800	chr4	26551600	26554200
t1801	chr7	18803200	18806800
t1802	chr15	56837600	56845000
t1803	chr9	111188600	111192600
t1804	chr7	22563200	22571800
t1805	chr14	7774000	7777800
t1806	chr12	70363063	70368576
t1807	chr5	57901926	57907147
t1808	chr5	45607200	45612400
t1809	chr12	68837800	68843600
t1810	chr10	89356400	89364400
t1811	chr10	31530200	31534200
t1812	chr1	125765600	125770400
t1813	chr9	84816000	84820400
t1814	chr9	33284800	33288400
t1815	chr10	48618000	48623000
t1816	chr15	22760400	22764000
t1817	chr9	71313800	71317000
t1818	chr10	101962400	101966800
t1819	chr8	37993200	37997000
t1820	chr6	141753800	141762600
t1821	chr10	74245400	74248400
t1822	chr14	42451200	42454600
t1823	chr3	123495800	123502200
t1824	chr16	44036200	44039400
t1825	chr19	8016400	8020000
t1826	chr8	122104200	122108200
t1827	chr6	165343400	165348400
t1828	chr15	11238800	11245000
t1829	chr15	25197000	25202800
t1830	chr3	49731400	49735200
t1831	chr3	109074600	109082600
t1832	chr3	141567800	141572000
t1833	chr4	121529600	121533600
t1834	chr2B	93914400	93921000
t1835	chr6	42355200	42359800
t1836	chr1	188720800	188724400
t1837	chr16	58069000	58072800
t1838	chr6	12098200	12108600
t1839	chr4	10930200	10933800
t1840	chr2B	25980600	25985400
t1841	chr1	27405400	27409000
t1842	chr5	52062800	52065600
t1843	chr15	14303200	14306800
t1844	chr15	56693600	56697200
t1845	chr9	106893200	106897400
t1846	chr19	2493800	2496800
t1847	chr1	179310200	179321200
t1848	chr10	81803800	81807400
t1849	chr15	80681600	80685400
t1850	chr8	71453600	71459000
t1851	chr1	35406800	35410000
t1852	chr12	40911000	40918200
t1853	chr11	121496600	121500600
t1854	chr2A	38679200	38684600
t1855	chr6	109992000	109994600
t1856	chr12	37914600	37919200
t1857	chr14	4690600	4693800
t1858	chr7	99191400	99195400
t1859	chr9	27338800	27346600
t1860	chr2A	18888800	18892200
t1861	chr20	36026400	36031400
t1862	chr1	133149000	133153000
t1863	chr11	66380200	66387000
t1864	chr6	27817200	27820600
t1865	chr14	59011400	59015600
t1866	chr7	132549400	132557000
t1867	chr19	6080600	6084000
t1868	chr3	53799600	53803200
t1869	chr8	21549000	21553000
t1870	chr2A	109278200	109282000
t1871	chr9	70253200	70255600
t1872	chr8	60146000	60154000
t1873	chr10	71228400	71232000
t1874	chr1	18885800	18891000
t1875	chr14	52856800	52866000
t1876	chr11	5420200	5424600
t1877	chr11	17123200	17131600
t1878	chr3	201972600	201976000
t1879	chr14	90779400	90782600
t1880	chr5	121786400	121790000
t1881	chr2A	38125600	38129400
t1882	chr15	43213200	43217400
t1883	chr6	21831200	21835600
t1884	chr20	35958800	35971200
t1885	chr7	95387380	95392345
t1886	chr21	15727800	15733800
t1887	chr14	59767600	59773600
t1888	chr17	47073400	47077200
t1889	chr16	24607000	24611000
t1890	chr10	48943200	48945600
t1891	chr6	32139800	32143400
t1892	chr4	158432400	158437200
t1893	chr6	159449000	159454400
t1894	chr11	66632400	66636200
t1895	chr12	15204000	15210400
t1896	chr1	11935200	11940000
t1897	chr6	44488600	44492200
t1898	chr18	59754000	59758600
t1899	chr8	100154000	100157200
t1900	chr12	59131200	59135800
t1901	chr2B	101281000	101284400
t1902	chr12	4519000	4523200
t1903	chr6	142520000	142523800
t1904	chr1	139345200	139349000
t1905	chr9	38461800	38465600
t1906	chr3	13386000	13396000
t1907	chr6	31120400	31124800
t1908	chr5	6545400	6549800
t1909	chr2A	66678400	66683200
t1910	chr1	43516000	43519800
t1911	chr19	6670600	6674000
t1912	chr10	69591800	69596000
t1913	chr5	20720600	20722800
t1914	chr1	67055400	67061400
t1915	chr2A	25465000	25468200
t1916	chr17	26802400	26806200
t1917	chr22	13040800	13045200
t1918	chr11	86474400	86478800
t1919	chr6	38726600	38730600
t1920	chr4	25668800	25673600
t1921	chr3	48235800	48240200
t1922	chr22	14424600	14431400
t1923	chr1	100901200	100907000
t1924	chr17	10010400	10013800
t1925	chr20	10331600	10343000
t1926	chr12	111493000	111500400
t1927	chr6	114980000	114984400
t1928	chr12	90645200	90650200
t1929	chr2B	42437200	42440200
t1930	chr12	44441800	44446000
t1931	chr14	60433400	60436000
t1932	chr6	13684200	13689400
t1933	chr2B	61315400	61322400
t1934	chr11	118699600	118701800
t1935	chr14	79178800	79182800
t1936	chr12	41756600	41759800
t1937	chr21	23938800	23950200
t1938	chr9	38373200	38377000
t1939	chr7	103072000	103075200
t1940	chr3	186860200	186865400
t1941	chr5	159600400	159603800
t1942	chr7	111183400	111188400
t1943	chr6	148305000	148308800
t1944	chr7	146351189	146356769
t1945	chr20	17790600	17794800
t1946	chr17	56571200	56577800
t1947	chr5	132673521	132679133
t1948	chr1	61583000	61586400
t1949	chr7	131966000	131973000
t1950	chr11	47653600	47658000
t1951	chr9	2033800	2036800
t1952	chr1	84719400	84728400
t1953	chr3	116052600	116056200
t1954	chr13	35845600	35850000
t1955	chr22	29496800	29501000
t1956	chr14	6663400	6668400
t1957	chr19	12576800	12581600
t1958	chr13	34097200	34102400
t1959	chr11	69326600	69330600
t1960	chr11	67526800	67530600
t1961	chr16	20417000	20420200
t1962	chr2A	94220200	94224000
t1963	chr1	37543800	37548400
t1964	chr14	77137600	77142200
t1965	chr1	171819400	171823200
t1966	chr6	39069600	39073200
t1967	chr6	109002800	109006600
t1968	chr15	23714600	23718400
t1969	chr11	8821000	8826000
t1970	chr5	57673400	57676600
t1971	chr22	8050600	8054400
t1972	chr19	55425200	55428600
t1973	chr15	37547200	37551400
t1974	chr1	177729400	177735400
t1975	chr15	59299400	59303000
t1976	chr1	50191600	50197600
t1977	chr11	83754200	83758000
t1978	chr11	3038400	3044000
t1979	chr15	63960600	63963800
t1980	chr5	49356000	49359400
t1981	chr7	112193400	112204000
t1982	chr10	98328000	98331200
t1983	chr10	63568800	63574400
t1984	chr7	111505400	111509400
t1985	chr4	90987000	90990800
t1986	chr19	37953800	37957600
t1987	chr9	34205600	34209400
t1988	chr3	50761000	50764400
t1989	chr20	65044800	65047400
t1990	chr6	50520200	50524400
t1991	chr11	117407855	117413542
t1992	chr19	9949600	9953000
t1993	chr19	49069400	49075600
t1994	chr4	149316400	149321400
t1995	chr11	43826600	43830200
t1996	chr12	13276400	13279800
t1997	chr16	72657600	72662000
t1998	chr19	38418600	38422400
t1999	chr19	19184400	19187800
[truncated: 26,704 more rows]

## Sheet: Gorilla
ID	chr	start	end
t1	chr18	31878200	31892600
t2	chr4	99417200	99431200
t3	chr12	30194600	30208200
t4	chr12	104492200	104504600
t5	chr1	87917600	87931400
t6	chr10	41535600	41547200
t7	chr17	51825800	51838000
t8	chr8	118073200	118085800
t9	chr12	39827600	39839200
t10	chr9	16463600	16476600
t11	chr3	146159400	146169800
t12	chr7	21954200	21966200
t13	chr6	108357600	108370400
t14	chr5	36314400	36326000
t15	chr6	138795600	138807600
t16	chr4	155356000	155367600
t17	chr1	207843000	207854800
t18	chr22	12809400	12819600
t19	chr13	89565600	89576400
t20	chr1	164593600	164604600
t21	chr1	171993600	172007400
t22	chr11	108079200	108091000
t23	chr9	44971200	44982800
t24	chr7	17886000	17898200
t25	chr3	101576200	101587800
t26	chr4	15197600	15207600
t27	chr18	20051200	20061400
t28	chr8	26868800	26879200
t29	chr16	37894200	37904400
t30	chr1	135807600	135820400
t31	chr9	66004000	66017800
t32	chr1	152934000	152945400
t33	chr17	8149000	8159000
t34	chr12	41046000	41052600
t35	chr1	192066400	192076800
t36	chr5	25359400	25371000
t37	chr9	74258400	74268800
t38	chr6	31269000	31282000
t39	chr10	88863600	88875800
t40	chr22	11432400	11440800
t41	chr9	13759000	13769200
t42	chr6	160270200	160281200
t43	chr1	164245200	164255400
t44	chr17	59486200	59499400
t45	chr15	45643600	45652200
t46	chr17	40650600	40660600
t47	chr1	55493600	55502600
t48	chr20	44950400	44959800
t49	chr4	111230200	111238000
t50	chr10	41788400	41799000
t51	chr20	42743800	42757200
t52	chr4	93432000	93441600
t53	chr8	126384400	126394200
t54	chr10	25177800	25191200
t55	chr11	115187000	115198600
t56	chr4	178018400	178027800
t57	chr1	71081000	71092200
t58	chr1	71064600	71074600
t59	chr15	35279600	35287600
t60	chr13	61913600	61921200
t61	chr3	14409600	14420400
t62	chr4	160412800	160419000
t63	chr1	85433000	85444400
t64	chr7	134363208	134376331
t65	chr6	48523800	48532200
t66	chr14	79616600	79627400
t67	chr10	116770600	116778800
t68	chr7	6999400	7008000
t69	chr14	36359800	36373400
t70	chr6	136428400	136438200
t71	chr3	163020400	163031600
t72	chr11	65819200	65828600
t73	chr12	44017200	44029800
t74	chr6	85202200	85211400
t75	chr1	102629200	102637800
t76	chr8	125846200	125854000
t77	chr1	94238000	94246800
t78	chr2B	95864400	95875000
t79	chr1	133254600	133264600
t80	chr19	12499200	12511000
t81	chr9	92684000	92693200
t82	chr5	60426000	60435000
t83	chr6	112394000	112402200
t84	chr10	3808000	3819800
t85	chr6	42700000	42708400
t86	chr1	129764800	129774000
t87	chr1	164434400	164443800
t88	chr1	78975800	78989400
t89	chr8	129329800	129336200
t90	chr10	134626800	134637800
t91	chr9	92398117	92410115
t92	chr5	161530600	161539200
t93	chr1	130010400	130019400
t94	chr7	155039000	155045400
t95	chr11	95812200	95820200
t96	chr3	159071600	159081600
t97	chr5	19697600	19708400
t98	chr13	14187200	14197600
t99	chr2B	27453200	27462600
t100	chr4	48656000	48664200
t101	chr4	131898600	131907800
t102	chr5	40809800	40821600
t103	chr5	163668000	163677200
t104	chr6	173199600	173208200
t105	chr7	26182000	26194200
t106	chr13	9251800	9258800
t107	chr7	100597800	100606600
t108	chr3	40156000	40165000
t109	chr7	6298400	6311000
t110	chr5	35542600	35555200
t111	chr13	34521200	34528200
t112	chr14	65312400	65322000
t113	chr10	125180600	125190800
t114	chr2B	93734400	93743400
t115	chr1	52656200	52664000
t116	chr1	135853600	135862200
t117	chr2B	92698000	92707200
t118	chr1	140091800	140104800
t119	chr10	116333600	116344000
t120	chr12	69385400	69394400
t121	chr7	91060800	91073000
t122	chr2B	102994800	103003200
t123	chr3	155531200	155540000
t124	chr3	182640400	182650000
t125	chr3	60462200	60471400
t126	chr11	71783400	71792400
t127	chr3	123529600	123539400
t128	chr21	8663400	8672600
t129	chr1	148378000	148390200
t130	chr3	89686200	89694800
t131	chr1	78658200	78667200
t132	chr3	89777400	89785600
t133	chr7	129320600	129327800
t134	chr10	125413600	125421200
t135	chr12	30307800	30314600
t136	chr6	107871400	107884800
t137	chr11	65065000	65076400
t138	chr11	115471200	115482200
t139	chr5	9832200	9845600
t140	chr9	106229600	106238400
t141	chr3	135531000	135539200
t142	chr1	68525600	68535600
t143	chr6	148579400	148592000
t144	chr5	55449400	55458000
t145	chr6	118498800	118505600
t146	chr5	147438800	147446800
t147	chr16	37422800	37431800
t148	chr10	140712800	140720800
t149	chr9	15643000	15653200
t150	chr16	79252200	79260600
t151	chr12	70833600	70841400
t152	chr10	88737200	88743600
t153	chr4	114235400	114244000
t154	chr13	85535400	85543400
t155	chr11	85209000	85216200
t156	chr15	67920600	67929000
t157	chr14	49922400	49932200
t158	chr2A	6240400	6250600
t159	chr8	48827400	48833200
t160	chr1	25994000	26006200
t161	chr6	53487200	53500000
t162	chr1	38354600	38364600
t163	chr2A	5942400	5947800
t164	chr8	52364200	52371800
t165	chr2B	63833600	63843000
t166	chr20	32450400	32460600
t167	chr17	52249800	52257400
t168	chr12	6605400	6613200
t169	chr22	11413400	11422800
t170	chr9	45310200	45318400
t171	chr6	121029200	121037000
t172	chr1	52018200	52029800
t173	chr9	14335200	14343400
t174	chr5	144253800	144263800
t175	chr6	157527800	157537000
t176	chr14	48485200	48494000
t177	chr9	91808600	91821200
t178	chr1	186826600	186832600
t179	chr12	35134600	35142200
t180	chr8	63116400	63124600
t181	chr6	141956200	141965200
t182	chr13	78506400	78513200
t183	chr12	123638000	123645800
t184	chr2B	53666800	53676600
t185	chr1	141727000	141733400
t186	chr19	4648800	4658000
t187	chr22	21733200	21743200
t188	chr1	67820200	67829400
t189	chr10	127361200	127368800
t190	chr20	3647400	3661600
t191	chr13	55084200	55094000
t192	chr4	105667400	105672600
t193	chr9	16200400	16208200
t194	chr5	96059000	96065400
t195	chr8	58801000	58808000
t196	chr21	22812000	22822200
t197	chr6	16805800	16812200
t198	chr1	36245000	36252200
t199	chr3	74015600	74021800
t200	chr2B	43933000	43940000
t201	chr16	30210000	30218600
t202	chr2A	63784200	63792800
t203	chr4	165184400	165190000
t204	chr10	37084400	37092400
t205	chr13	55141600	55150000
t206	chr5	142600400	142609600
t207	chr19	55025200	55034200
t208	chr2B	71042800	71051000
t209	chr1	26219200	26228800
t210	chr6	18781200	18790200
t211	chr5	74145600	74153000
t212	chr3	154736800	154746800
t213	chr13	61701800	61707800
t214	chr5	157459400	157467200
t215	chr2B	67548000	67555200
t216	chr14	10548800	10557600
t217	chr8	48374000	48382200
t218	chr10	102566000	102576200
t219	chr1	41465200	41473000
t220	chr8	7579800	7590400
t221	chr11	109901000	109907000
t222	chr14	33984600	33990400
t223	chr12	63590400	63598000
t224	chr10	117176200	117181800
t225	chr10	50153400	50159800
t226	chr1	115370800	115376400
t227	chr11	73257800	73264400
t228	chr16	28513200	28521400
t229	chr17	29595200	29604200
t230	chr5	60700800	60712400
t231	chr13	85752600	85760000
t232	chr1	201069200	201080000
t233	chr1	151224600	151233200
t234	chr5	51015600	51024800
t235	chr3	114532000	114537600
t236	chr19	40252000	40260400
t237	chr17	30134800	30143000
t238	chr17	62918800	62928000
t239	chr5	125184000	125191000
t240	chr16	47552600	47558600
t241	chr22	13946600	13953800
t242	chr11	71075400	71085800
t243	chr15	59807600	59816400
t244	chr1	149083200	149092800
t245	chr6	35044600	35051000
t246	chr11	11696200	11703600
t247	chr2A	73713600	73724000
t248	chr8	103987600	103992000
t249	chr1	44161800	44170800
t250	chr2A	64504600	64512200
t251	chr5	23670200	23678800
t252	chr1	176725400	176732800
t253	chr8	125142800	125149600
t254	chr10	12408200	12415200
t255	chr8	110598200	110603400
t256	chr12	15776800	15785600
t257	chr5	57566600	57574200
t258	chr11	60919000	60925400
t259	chr12	32492000	32499400
t260	chr6	141877400	141885400
t261	chr5	45761200	45770400
t262	chr11	93603800	93613000
t263	chr10	107888200	107899000
t264	chr7	36081400	36091600
t265	chr3	39914600	39924600
t266	chr4	94016800	94025000
t267	chr18	12456200	12462000
t268	chr5	38018400	38025400
t269	chr12	37097800	37105400
t270	chr15	67063400	67069000
t271	chr16	14987800	14999600
t272	chr1	102281200	102287400
t273	chr4	151645000	151653000
t274	chr17	27416200	27422200
t275	chr5	14609800	14622200
t276	chr5	55170800	55184200
t277	chr11	76843400	76852600
t278	chr20	49860600	49869200
t279	chr2A	41511600	41519800
t280	chr1	148905200	148914400
t281	chr1	15575000	15588600
t282	chr20	57914200	57924600
t283	chr10	125222000	125235800
t284	chr1	101518000	101525400
t285	chr2B	30451800	30458400
t286	chr6	118836400	118846600
t287	chr3	143825600	143830600
t288	chr2A	80327800	80335600
t289	chr6	58137200	58142400
t290	chr11	64817200	64826800
t291	chr12	118392000	118402000
t292	chr9	108355800	108361600
t293	chr1	136226000	136233400
t294	chr10	35673400	35685400
t295	chr13	23741800	23748400
t296	chr5	73240600	73246800
t297	chr9	120657000	120667600
t298	chr7	8021400	8026600
t299	chr11	58754400	58761800
t300	chr3	182169000	182177600
t301	chr12	6764200	6771400
t302	chr2B	41643400	41651000
t303	chr7	117318600	117330800
t304	chr9	13743400	13749200
t305	chr5	32521400	32535400
t306	chr15	44347800	44353200
t307	chr15	43988400	43996600
t308	chr5	26033400	26041600
t309	chr8	101341400	101348600
t310	chr14	73806600	73814800
t311	chr9	117886200	117891600
t312	chr9	45234000	45241600
t313	chr2B	16324200	16330200
t314	chr8	110579600	110587400
t315	chr2A	2832400	2841600
t316	chr15	39322800	39333400
t317	chr21	16359000	16364400
t318	chr9	86281800	86287400
t319	chr7	74935000	74946200
t320	chr19	40310600	40319400
t321	chr3	136549000	136556200
t322	chr2A	60280200	60286000
t323	chr12	44214600	44222800
t324	chr7	130321600	130328600
t325	chr14	55013200	55019600
t326	chr15	19261400	19271400
t327	chr5	156893200	156900600
t328	chr22	7587200	7596400
t329	chr11	95771800	95782600
t330	chr5	133435400	133447000
t331	chr8	54658600	54664800
t332	chr15	46053200	46059400
t333	chr6	37397400	37405000
t334	chr17	30208800	30213200
t335	chr1	19185200	19192800
t336	chr1	25159600	25168400
t337	chr20	34320800	34331400
t338	chr2A	20293400	20300800
t339	chr2A	33018200	33025200
t340	chr14	8976600	8983800
t341	chr3	134681600	134689200
t342	chr4	86456000	86462600
t343	chr9	51873600	51879800
t344	chr14	73465595	73474940
t345	chr9	113555000	113561800
t346	chr13	59424600	59433000
t347	chr3	159612200	159620400
t348	chr6	101607000	101614400
t349	chr7	26325200	26332400
t350	chr12	11853000	11860200
t351	chr10	116424600	116432600
t352	chr2B	131634600	131641800
t353	chr11	114374800	114380800
t354	chr2A	62821600	62827800
t355	chr12	28880600	28886600
t356	chr1	148812200	148817600
t357	chr12	105011200	105018200
t358	chr1	6241200	6247800
t359	chr6	25396000	25404200
t360	chr11	94781200	94793400
t361	chr7	128095200	128099600
t362	chr12	9036400	9045000
t363	chr10	59630600	59634200
t364	chr16	62923200	62929800
t365	chr5	147371000	147379400
t366	chr19	54476200	54483200
t367	chr6	155058400	155063600
t368	chr1	29009400	29017600
t369	chr4	86668600	86677800
t370	chr6	38089400	38094200
t371	chr4	196430000	196437000
t372	chr9	14378000	14385400
t373	chr11	95652000	95658000
t374	chr1	110030000	110038800
t375	chr6	121736000	121750600
t376	chr6	37632400	37638400
t377	chr1	133403800	133410800
t378	chr7	130658000	130663400
t379	chr9	30604400	30609600
t380	chr10	15206200	15213600
t381	chr6	26979400	26987400
t382	chr17	17693200	17699400
t383	chr14	24699200	24705000
t384	chr14	43387200	43399400
t385	chr6	11716800	11726800
t386	chr16	49343600	49351000
t387	chr3	24442200	24450400
t388	chr5	41495600	41502200
t389	chr17	7703400	7709800
t390	chr1	76745800	76754800
t391	chr4	155690200	155696400
t392	chr4	72307800	72315000
t393	chr2A	98036600	98043000
t394	chr11	46636000	46641400
t395	chr5	134051800	134058400
t396	chr16	60354600	60363800
t397	chr12	101965200	101970400
t398	chr13	32155400	32167600
t399	chr16	23794600	23801200
t400	chr5	52012400	52019200
t401	chr5	14838200	14845600
t402	chr5	44823400	44831600
t403	chr4	133700600	133709600
t404	chr10	112660400	112666000
t405	chr10	134930400	134936600
t406	chr7	85562800	85569800
t407	chr9	27674800	27682000
t408	chr2A	36624400	36630400
t409	chr12	75329800	75338200
t410	chr17	85417600	85424000
t411	chr20	46138800	46145800
t412	chr7	139186400	139193600
t413	chr2A	81183200	81191400
t414	chr2B	101266200	101274000
t415	chr2B	125896600	125902600
t416	chr21	16663800	16670800
t417	chr13	34341600	34348400
t418	chr1	66245600	66254400
t419	chr3	134439000	134445600
t420	chr1	139269000	139275200
t421	chr17	21213800	21222000
t422	chr16	48087000	48092800
t423	chr11	128807600	128821200
t424	chr7	106622400	106630000
t425	chr10	144966400	144971800
t426	chr3	48323200	48328400
t427	chr17	56243000	56252400
t428	chr2B	95756400	95763000
t429	chr7	134874200	134881200
t430	chr1	86248400	86254800
t431	chr2A	42018200	42028600
t432	chr1	26335000	26341400
t433	chr6	26606800	26612200
t434	chr5	141563000	141569600
t435	chr2A	44502600	44509600
t436	chr2B	124141800	124152400
t437	chr20	2533400	2540200
t438	chr19	849000	855200
t439	chr10	117596600	117601800
t440	chr3	68000800	68010800
t441	chr2B	65540200	65546000
t442	chr4	164268000	164276600
t443	chr14	33157800	33167600
t444	chr8	95600800	95607000
t445	chr5	60481400	60488200
t446	chr11	10710400	10720000
t447	chr2B	103159600	103166800
t448	chr4	47313400	47319200
t449	chr12	96632600	96638200
t450	chr8	45578000	45582200
t451	chr4	2206000	2211200
t452	chr1	221328000	221336600
t453	chr18	22728200	22736400
t454	chr9	81198600	81205000
t455	chr6	13761800	13768200
t456	chr2A	42269200	42283200
t457	chr1	228787600	228795000
t458	chr9	106701200	106713400
t459	chr16	40841621	40854336
t460	chr8	86299800	86305400
t461	chr5	18001600	18014600
t462	chr2A	96142600	96151200
t463	chr8	146588400	146596200
t464	chr7	56089600	56096600
t465	chr22	23708400	23713200
t466	chr1	147255800	147262000
t467	chr5	47476400	47488200
t468	chr3	14353400	14360600
t469	chr19	16016000	16023400
t470	chr12	95741600	95752000
t471	chr2B	83128600	83133800
t472	chr1	33178600	33185000
t473	chr9	43149800	43156800
t474	chr14	76009400	76016000
t475	chr9	56857200	56863400
t476	chr1	172206200	172212400
t477	chr11	9462000	9466400
t478	chr5	114593400	114599200
t479	chr1	59553600	59560800
t480	chr11	89639800	89647600
t481	chr13	80085400	80092000
t482	chr22	2760600	2766400
t483	chr12	30003000	30008800
t484	chr1	10188600	10194800
t485	chr5	134179600	134187600
t486	chr6	26923800	26931600
t487	chr18	77465400	77473200
t488	chr11	112047000	112055200
t489	chr8	117975000	117982200
t490	chr10	112017000	112025000
t491	chr19	33618050	33630694
t492	chr1	144738000	144748000
t493	chr1	64413800	64419200
t494	chr9	14457400	14464000
t495	chr14	35176600	35184800
t496	chr17	26484400	26490200
t497	chr2A	32389200	32395200
t498	chr2A	77114600	77119200
t499	chr17	23060000	23066200
t500	chr3	152038800	152044800
t501	chr20	23708400	23717600
t502	chr6	172955976	172965252
t503	chr3	175626400	175633400
t504	chr4	73269000	73281000
t505	chr9	79718000	79725200
t506	chr6	25471000	25481200
t507	chr10	93328400	93336000
t508	chr5	38284800	38292200
t509	chr15	33500800	33511000
t510	chr10	110182600	110187600
t511	chr10	110555400	110561400
t512	chr12	76043800	76050200
t513	chr7	83495800	83500400
t514	chr14	71841600	71847800
t515	chr5	41223600	41231800
t516	chr12	79285400	79292600
t517	chr8	8706200	8713400
t518	chr1	47218200	47224400
t519	chr3	154783800	154791400
t520	chr1	15803000	15808000
t521	chr14	58762600	58770000
t522	chr5	153732000	153736600
t523	chr3	5257200	5263400
t524	chr14	24281800	24290600
t525	chr3	121173200	121181400
t526	chr1	111005400	111009200
t527	chr17	23125800	23132600
t528	chr5	121843000	121849000
t529	chr5	73171200	73176600
t530	chr6	6866000	6874200
t531	chr6	27062580	27071017
t532	chr3	129413600	129420200
t533	chr1	23358000	23366000
t534	chr2B	75343600	75351400
t535	chr12	87646800	87653200
t536	chr2B	120113400	120124000
t537	chr3	144687800	144694400
t538	chr18	72460200	72466800
t539	chr1	26590800	26595400
t540	chr8	125822200	125828200
t541	chr9	110915000	110921800
t542	chr6	119950800	119958400
t543	chr6	137643000	137651600
t544	chr6	44446800	44452600
t545	chr8	8753600	8767000
t546	chr5	39115200	39121800
t547	chr1	31431200	31436400
t548	chr14	44263000	44269200
t549	chr6	44503200	44510400
t550	chr2A	60554600	60561000
t551	chr10	12792000	12806400
t552	chr11	14334800	14341000
t553	chr13	30137400	30144200
t554	chr10	106928600	106937600
t555	chr22	1650200	1660000
t556	chr11	85175600	85181600
t557	chr11	105849400	105856600
t558	chr12	21222800	21230400
t559	chr3	13078400	13085200
t560	chr9	79779600	79793400
t561	chr9	109251000	109256200
t562	chr1	101741400	101746200
t563	chr8	94410000	94416200
t564	chr14	87594600	87603400
t565	chr15	48922800	48930600
t566	chr6	118931400	118936600
t567	chr1	35850200	35856600
t568	chr10	35164389	35176602
t569	chr2B	89626200	89631600
t570	chr3	187250400	187256600
t571	chr15	26556000	26564200
t572	chr4	12830200	12840600
t573	chr17	19969326	19977326
t574	chr14	44815600	44822400
t575	chr17	59192800	59198600
t576	chr10	29680800	29684800
t577	chr13	22921800	22928000
t578	chr19	32097400	32103000
t579	chr2B	69884600	69895600
t580	chr1	1021200	1027600
t581	chr11	13154800	13161800
t582	chr2B	124414600	124420800
t583	chr17	7956000	7962200
t584	chr15	21252400	21257800
t585	chr5	118346800	118354600
t586	chr2B	73755800	73762800
t587	chr3	53273600	53282800
t588	chr5	64158200	64165000
t589	chr3	54988000	54992000
t590	chr4	171231000	171238200
t591	chr15	16418600	16428400
t592	chr1	208161800	208167200
t593	chr10	115548800	115561000
t594	chr12	62441800	62451600
t595	chr1	152535000	152544800
t596	chr14	34565600	34570800
t597	chr1	133824200	133833000
t598	chr1	39907000	39912200
t599	chr7	28224400	28233800
t600	chr13	18565800	18569600
t601	chr3	151476400	151483400
t602	chr18	60190800	60196600
t603	chr10	47936800	47943000
t604	chr6	141480200	141491800
t605	chr12	42487000	42493600
t606	chr11	3538800	3544800
t607	chr8	125909200	125916200
t608	chr5	16718400	16724400
t609	chr15	57755400	57762800
t610	chr2A	42523536	42531705
t611	chr21	25035800	25042600
t612	chr2A	10815000	10824400
t613	chr20	30778600	30784000
t614	chr17	45367400	45376200
t615	chr8	45009200	45015200
t616	chr15	46076200	46081000
t617	chr15	19644000	19649600
t618	chr2B	124122800	124131000
t619	chr2A	36964000	36971200
t620	chr4	155530600	155541800
t621	chr2B	88364200	88369400
t622	chr15	80165800	80172200
t623	chr1	102640400	102646000
t624	chr1	183424400	183430600
t625	chr3	108905774	108913453
t626	chr4	123724200	123731200
t627	chr1	202827000	202832800
t628	chr11	27483000	27488000
t629	chr12	35763600	35767800
t630	chr9	105592800	105598000
t631	chr9	58379000	58387000
t632	chr9	77856200	77862600
t633	chr11	94752205	94760362
t634	chr3	27961400	27968600
t635	chr6	16792200	16795400
t636	chr7	111399400	111405400
t637	chr19	19051000	19056600
t638	chr2A	79092000	79100600
t639	chr15	42023800	42036000
t640	chr11	130191200	130198400
t641	chr13	85714400	85721000
t642	chr3	124509200	124513600
t643	chr5	126410200	126417000
t644	chr5	63837800	63842400
t645	chr9	13671800	13677600
t646	chr15	34537800	34545800
t647	chr14	22357000	22362600
t648	chr7	100954400	100962200
t649	chr2A	7725400	7732400
t650	chr17	7632200	7637200
t651	chr5	54346400	54353200
t652	chr1	142267400	142273200
t653	chr1	206624400	206628800
t654	chr13	25705800	25710000
t655	chr9	115511800	115518400
t656	chr11	62017000	62028800
t657	chr6	5225600	5230600
t658	chr7	107456000	107464200
t659	chr1	89776400	89782200
t660	chr1	130280800	130287400
t661	chr14	6062400	6067200
t662	chr12	4550200	4563000
t663	chr6	170100600	170105600
t664	chr5	28426200	28431000
t665	chr7	150664200	150669200
t666	chr12	29818400	29828000
t667	chr8	124655600	124660600
t668	chr20	8216000	8221400
t669	chr20	49631600	49635600
t670	chr8	63918600	63923600
t671	chr4	25457200	25467000
t672	chr1	126395800	126401600
t673	chr6	91433200	91438400
t674	chr8	25544400	25549000
t675	chr4	187100400	187106400
t676	chr19	41500200	41506600
t677	chr11	125783800	125793800
t678	chr15	54065800	54071200
t679	chr10	101797600	101803400
t680	chr12	14280000	14287000
t681	chr4	35947506	35955532
t682	chr10	115704400	115707600
t683	chr22	14635200	14641200
t684	chr18	43930000	43934400
t685	chr21	28397600	28403200
t686	chr10	35698800	35711400
t687	chr10	89779600	89787200
t688	chr3	57772800	57779800
t689	chr3	9622400	9628000
t690	chr20	26048200	26053000
t691	chr11	47522800	47531400
t692	chr1	133705200	133711400
t693	chr10	48021200	48032200
t694	chr12	106874600	106881200
t695	chr14	34051800	34057400
t696	chr1	147581200	147589800
t697	chr14	39879000	39885200
t698	chr4	6865400	6870000
t699	chr9	120540200	120546800
t700	chr2B	126592600	126600000
t701	chr5	41253000	41258600
t702	chr7	10810600	10815200
t703	chr16	4776000	4780800
t704	chr7	72271000	72279200
t705	chr6	108461400	108473000
t706	chr18	20095400	20103200
t707	chr12	59748800	59757000
t708	chr6	31217000	31223600
t709	chr2A	87500600	87506200
t710	chr20	39896400	39899600
t711	chr4	134888200	134894400
t712	chr3	46432200	46438200
t713	chr5	24233200	24240400
t714	chr20	35147400	35153600
t715	chr12	94895000	94907400
t716	chr12	1660000	1666800
t717	chr1	139348800	139355200
t718	chr5	162703000	162709000
t719	chr16	30138200	30145200
t720	chr15	67837000	67842600
t721	chr13	7870600	7876600
t722	chr14	33071800	33079200
t723	chr11	75515000	75520400
t724	chr1	2077400	2083600
t725	chr10	134247160	134255133
t726	chr3	34366200	34371400
t727	chr18	1062000	1067600
t728	chr18	47426000	47433400
t729	chr2B	16650200	16655200
t730	chr15	21483800	21491600
t731	chr9	83600600	83606800
t732	chr6	102955000	102963000
t733	chr11	13320000	13325600
t734	chr1	91076400	91081200
t735	chr1	36198400	36203800
t736	chr9	103508400	103512000
t737	chr1	43169000	43174800
t738	chr12	120514000	120520800
t739	chr11	47282600	47291000
t740	chr19	45028000	45034400
t741	chr6	136656600	136660400
t742	chr2B	112401600	112406600
t743	chr1	111410353	111417512
t744	chr2A	80021000	80026000
t745	chr9	71342400	71352600
t746	chr11	36541600	36547600
t747	chr2A	48701400	48706800
t748	chr9	106682600	106687200
t749	chr4	119385600	119390000
t750	chr5	39333800	39338200
t751	chr12	4666800	4673600
t752	chr12	109371200	109375800
t753	chr11	32990492	33002432
t754	chr9	74966200	74972400
t755	chr11	117043000	117053200
t756	chr5	137793600	137798400
t757	chr5	55441800	55446600
t758	chr15	26872800	26876600
t759	chr4	7012200	7019000
t760	chr12	91643800	91651800
t761	chr5	121671600	121677200
t762	chr3	141474400	141481200
t763	chr2A	51403600	51410200
t764	chr2B	99695000	99700400
t765	chr12	14705600	14712000
t766	chr10	30155800	30161600
t767	chr7	78160800	78165400
t768	chr2B	109407400	109412000
t769	chr1	22089000	22097600
t770	chr2B	134470000	134477200
t771	chr9	103934800	103941200
t772	chr17	55093600	55101200
t773	chr6	11734600	11743400
t774	chr14	33628800	33633000
t775	chr4	39819400	39824600
t776	chr10	138071800	138077800
t777	chr6	107626800	107632600
t778	chr10	51706000	51711000
t779	chr10	116915400	116920800
t780	chr3	122309000	122313400
t781	chr2A	7425400	7430800
t782	chr7	128517200	128528200
t783	chr1	45913600	45919200
t784	chr3	17480400	17485600
t785	chr6	98516400	98522200
t786	chr13	26404800	26408000
t787	chr14	52679800	52683200
t788	chr19	15208400	15216200
t789	chr13	31933000	31940200
t790	chr5	55687400	55693200
t791	chr16	47826800	47832200
t792	chr16	47357800	47366800
t793	chr5	79625600	79631200
t794	chr2A	38715400	38725600
t795	chr13	9055800	9062200
t796	chr13	27899400	27904800
t797	chr7	111928800	111934200
t798	chr20	1437200	1443000
t799	chr15	46034400	46039000
t800	chr11	118575800	118581600
t801	chr7	106424600	106428400
t802	chr5	33801800	33806800
t803	chr10	88386042	88393882
t804	chr17	5434800	5439800
t805	chr1	187098000	187103200
t806	chr3	187428000	187435200
t807	chr15	67683800	67691200
t808	chr11	71139400	71143800
t809	chr5	54943800	54955800
t810	chr8	103513600	103520600
t811	chr6	172474400	172477400
t812	chr3	107645200	107651400
t813	chr8	27587400	27598200
t814	chr14	55202800	55210400
t815	chr11	75303400	75310000
t816	chr5	25742000	25751200
t817	chr11	107396000	107402600
t818	chr7	36801400	36810200
t819	chr1	129698400	129702800
t820	chr8	95525000	95530400
t821	chr11	33190200	33197600
t822	chr9	11864600	11870200
t823	chr2B	68787400	68792200
t824	chr14	61112400	61117800
t825	chr3	20607200	20612400
t826	chr8	127000600	127008000
t827	chr10	16097000	16101400
t828	chr9	109036200	109041000
t829	chr12	40106600	40111200
t830	chr1	180075200	180081400
t831	chr5	21440600	21446000
t832	chr3	39873000	39879200
t833	chr14	58918200	58921600
t834	chr13	91294800	91299800
t835	chr1	44294800	44303600
t836	chr2A	98087600	98093000
t837	chr7	105484400	105489600
t838	chr10	118784400	118788200
t839	chr11	60020200	60025400
t840	chr6	8251600	8256400
t841	chr1	129045800	129050600
t842	chr2B	124754200	124764800
t843	chr12	65335600	65340000
t844	chr1	102651200	102655400
t845	chr6	29204800	29210600
t846	chr2B	112502000	112507800
t847	chr11	34239800	34245000
t848	chr5	130021200	130026600
t849	chr3	200579800	200584200
t850	chr1	47916400	47920400
t851	chr17	51903800	51909200
t852	chr1	95079200	95085800
t853	chr3	151361000	151365000
t854	chr12	118255800	118260400
t855	chr12	109467600	109473400
t856	chr4	182374400	182378200
t857	chr19	44340600	44346000
t858	chr14	42629000	42638200
t859	chr17	18717200	18724600
t860	chr11	121652000	121659400
t861	chr15	23357000	23363400
t862	chr14	35984800	35990000
t863	chr15	18023800	18031400
t864	chr4	160800000	160805000
t865	chr4	61064400	61070200
t866	chr2A	45029800	45035400
t867	chr4	24758600	24763400
t868	chr6	72573200	72577600
t869	chr3	123730200	123740200
t870	chr4	116907000	116912200
t871	chr6	137488800	137495600
t872	chr5	61062800	61069400
t873	chr19	48249000	48260800
t874	chr8	101437800	101444200
t875	chr6	129699600	129704200
t876	chr3	163812674	163821888
t877	chr2A	64900600	64905800
t878	chr7	30280400	30286400
t879	chr3	59521800	59527600
t880	chr3	15478800	15483400
t881	chr11	33898000	33903600
t882	chr11	35052400	35057400
t883	chr1	130415600	130422200
t884	chr5	38743200	38748800
t885	chr2B	8577400	8583400
t886	chr18	18146200	18153200
t887	chr15	53279000	53284800
t888	chr3	47427990	47435491
t889	chr20	56528000	56534600
t890	chr16	4689600	4702000
t891	chr12	104827200	104834800
t892	chr5	56216400	56229000
t893	chr11	115872800	115880600
t894	chr12	100058200	100064800
t895	chr7	1493200	1498400
t896	chr14	51259400	51263400
t897	chr2A	61313600	61322200
t898	chr18	52694800	52701600
t899	chr3	48754800	48761600
t900	chr17	63857800	63863600
t901	chr10	134897200	134901600
t902	chr2B	130516000	130520200
t903	chr11	131106800	131111600
t904	chr11	82689600	82696600
t905	chr6	124767800	124773400
t906	chr6	37517600	37521800
t907	chr10	134408400	134414600
t908	chr12	116334800	116341800
t909	chr15	37409200	37413800
t910	chr2A	61527200	61532600
t911	chr7	28900600	28911000
t912	chr8	45222600	45226800
t913	chr1	183035000	183047200
t914	chr1	131084600	131093000
t915	chr5	69841000	69845200
t916	chr5	73295600	73300400
t917	chr16	2869800	2880400
t918	chr5	134140800	134146400
t919	chr12	70857200	70865800
t920	chr11	14355800	14362200
t921	chr5	40682800	40690000
t922	chr8	124132400	124139600
t923	chr3	183972000	183981200
t924	chr12	11825400	11830800
t925	chr2B	64949600	64956600
t926	chr18	35494400	35501200
t927	chr10	106170200	106176800
t928	chr14	58812800	58817000
t929	chr3	115038400	115041000
t930	chr1	114076000	114082400
t931	chr5	19422000	19427200
t932	chr8	94952000	94956200
t933	chr17	30291800	30295600
t934	chr2A	91916000	91919400
t935	chr13	85800200	85805200
t936	chr19	34492800	34499200
t937	chr4	41844800	41849800
t938	chr1	221345800	221349800
t939	chr1	46074400	46078800
t940	chr14	41890000	41895800
t941	chr20	25376666	25386691
t942	chr1	31803400	31808400
t943	chr2A	22332000	22337600
t944	chr17	2216000	2219600
t945	chr3	51362600	51367200
t946	chr20	2742200	2748400
t947	chr15	38083600	38087400
t948	chr14	14657600	14663200
t949	chr2B	27861000	27872400
t950	chr17	59093400	59101000
t951	chr5	138635000	138645200
t952	chr6	11580400	11585200
t953	chr2B	133943600	133956200
t954	chr19	39491400	39497400
t955	chr11	56836000	56843000
t956	chr14	56097600	56103600
t957	chr10	108798600	108801800
t958	chr6	82165600	82170000
t959	chr16	31643200	31648200
t960	chr20	10584600	10595600
t961	chr8	119294800	119301800
t962	chr7	138735000	138740200
t963	chr21	37641800	37648400
t964	chr3	187291200	187297400
t965	chr10	102386000	102394000
t966	chr11	94567800	94572400
t967	chr7	102093200	102102400
t968	chr20	61204400	61208600
t969	chr11	2193200	2199200
t970	chr11	115409800	115421800
t971	chr10	129102600	129108200
t972	chr4	60920200	60927800
t973	chr3	54437600	54444000
t974	chr19	36992400	36996800
t975	chr11	10528400	10531600
t976	chr3	34278800	34284400
t977	chr8	74796400	74803600
t978	chr2B	125149400	125160200
t979	chr12	116251800	116263400
t980	chr8	61936600	61941600
t981	chr7	10853800	10857400
t982	chr22	20880600	20884200
t983	chr15	18406400	18411000
t984	chr15	57312200	57317000
t985	chr8	145718400	145724800
t986	chr4	36028600	36036200
t987	chr12	31654800	31663000
t988	chr12	67792200	67799400
t989	chr6	34360400	34365800
t990	chr5	1113800	1118000
t991	chr6	10981600	10985800
t992	chr4	131114000	131119600
t993	chr9	87487400	87493600
t994	chr20	49226400	49230600
t995	chr3	37715800	37721200
t996	chr9	116977800	116984400
t997	chr16	48253600	48264000
t998	chr5	133692800	133698800
t999	chr6	7466000	7470200
t1000	chr1	44464200	44468800
t1001	chr3	186737000	186742200
t1002	chr9	106262000	106267400
t1003	chr19	40818298	40825026
t1004	chr2B	28216600	28222600
t1005	chr3	108980400	108986000
t1006	chr2B	79318800	79322800
t1007	chr11	95234000	95237800
t1008	chr16	58272800	58278800
t1009	chr9	106409800	106417400
t1010	chr9	76838200	76844800
t1011	chr2A	43038800	43042800
t1012	chr19	48961000	48966800
t1013	chr20	32970600	32975400
t1014	chr17	14303600	14308200
t1015	chr10	146807400	146813200
t1016	chr20	61323400	61328800
t1017	chr10	12248000	12259600
t1018	chr5	99241400	99251000
t1019	chr12	74798000	74802600
t1020	chr6	136728000	136733000
t1021	chr5	43843400	43849600
t1022	chr1	5739200	5743200
t1023	chr14	86902600	86911600
t1024	chr2B	101228000	101232000
t1025	chr12	21797200	21801800
t1026	chr16	47880200	47884200
t1027	chr14	20961800	20966000
t1028	chr14	53309800	53318000
t1029	chr3	70092600	70107200
t1030	chr11	109931000	109935000
t1031	chr7	138844400	138851200
t1032	chr10	110356110	110364423
t1033	chr8	67892000	67898200
t1034	chr9	54165800	54173000
t1035	chr11	94671800	94678800
t1036	chr19	35623600	35631600
t1037	chr9	119977400	119983200
t1038	chr3	20375200	20385200
t1039	chr17	4255000	4262400
t1040	chr11	66046400	66051200
t1041	chr19	44893400	44903200
t1042	chr14	51888800	51897400
t1043	chr14	22088000	22091800
t1044	chr3	95260400	95265800
t1045	chr2A	32340400	32348000
t1046	chr1	200281600	200287000
t1047	chr12	36143000	36148400
t1048	chr4	38659000	38664600
t1049	chr2B	126046200	126050600
t1050	chr16	76008000	76013200
t1051	chr11	85777000	85788000
t1052	chr11	7355600	7360800
t1053	chr6	98910600	98915600
t1054	chr5	32232800	32236800
t1055	chr19	35143200	35148200
t1056	chr15	48001800	48004800
t1057	chr12	92643400	92650800
t1058	chr1	92820000	92824400
t1059	chr8	124430600	124435600
t1060	chr9	15150800	15158400
t1061	chr5	2906000	2912200
t1062	chr1	8363800	8369200
t1063	chr11	102813200	102819400
t1064	chr10	15095000	15100000
t1065	chr4	133680200	133684600
t1066	chr6	14021400	14029800
t1067	chr1	141418600	141422800
t1068	chr1	113215600	113219600
t1069	chr2B	786000	791800
t1070	chr11	17056400	17060600
t1071	chr5	94160600	94165800
t1072	chr10	133365800	133371400
t1073	chr5	91820200	91828000
t1074	chr11	75699600	75705800
t1075	chr11	64867200	64873400
t1076	chr3	16816600	16822000
t1077	chr11	94467400	94472800
t1078	chr18	66422200	66426600
t1079	chr2A	44237400	44242200
t1080	chr18	46623200	46626600
t1081	chr17	85018200	85027200
t1082	chr2A	35523400	35527600
t1083	chr6	111888600	111893400
t1084	chr16	3931800	3937600
t1085	chr4	134606400	134611400
t1086	chr5	1341200	1345600
t1087	chr12	9483800	9489400
t1088	chr5	127780594	127786749
t1089	chr11	17000600	17010200
t1090	chr1	130160000	130164400
t1091	chr12	575600	580400
t1092	chr8	126450400	126455800
t1093	chr19	3264600	3269000
t1094	chr2B	67561800	67567400
t1095	chr3	50678600	50683600
t1096	chr1	23386600	23391800
t1097	chr8	74117200	74120800
t1098	chr2B	66645800	66649200
t1099	chr12	101239600	101243800
t1100	chr1	139851400	139855800
t1101	chr13	20126800	20131400
t1102	chr7	7482400	7487200
t1103	chr5	25466200	25474800
t1104	chr13	61961000	61965600
t1105	chr16	49426000	49433000
t1106	chr12	124447000	124451200
t1107	chr1	78572200	78576000
t1108	chr3	33225200	33230000
t1109	chr2B	53589800	53594600
t1110	chr1	209195000	209200800
t1111	chr15	80671000	80675200
t1112	chr6	124688200	124691800
t1113	chr9	68345800	68350400
t1114	chr15	36078000	36082600
t1115	chr6	116244800	116249000
t1116	chr4	105426600	105430800
t1117	chr6	32305600	32309200
t1118	chr11	56869600	56876400
t1119	chr14	24923000	24928000
t1120	chr16	25544000	25548600
t1121	chr15	49123800	49131800
t1122	chr15	48675800	48681200
t1123	chr5	110307200	110311800
t1124	chr9	91288800	91293200
t1125	chr2A	81940200	81947800
t1126	chr4	110370600	110376200
t1127	chr9	14371400	14374600
t1128	chr4	41790000	41794400
t1129	chr9	97763200	97776400
t1130	chr21	25960000	25964600
t1131	chr1	26732600	26736800
t1132	chr5	142258400	142265800
t1133	chr16	3715600	3719600
t1134	chr17	7581000	7586200
t1135	chr11	65880200	65884400
t1136	chr3	58329200	58335200
t1137	chr19	55651800	55657800
t1138	chr1	179771400	179778200
t1139	chr5	95944000	95948600
t1140	chr12	30396600	30401000
t1141	chr20	16917400	16922400
t1142	chr17	7341000	7346000
t1143	chr19	17867600	17872800
t1144	chr19	49331000	49335400
t1145	chr2A	69677200	69684600
t1146	chr19	44721600	44725400
t1147	chr12	10056000	10059600
t1148	chr4	91140400	91145400
t1149	chr11	102301600	102305200
t1150	chr12	67225400	67231600
t1151	chr9	119396000	119404600
t1152	chr1	204121400	204125000
t1153	chr16	58967600	58973400
t1154	chr3	49680800	49685600
t1155	chr12	62387000	62391400
t1156	chr6	11796600	11802200
t1157	chr11	65265600	65271200
t1158	chr5	50922800	50928600
t1159	chr5	160533400	160538000
t1160	chr6	152295000	152300400
t1161	chr12	116132400	116135800
t1162	chr5	35016000	35019600
t1163	chr5	110324800	110328200
t1164	chr6	11729200	11734200
t1165	chr13	96199400	96204800
t1166	chr4	87076200	87081400
t1167	chr11	103690000	103693200
t1168	chr8	91699000	91704000
t1169	chr6	161945600	161954200
t1170	chr4	38535600	38539800
t1171	chr10	117091200	117095800
t1172	chr16	30120200	30124200
t1173	chr5	124174600	124178400
t1174	chr12	6828800	6833400
t1175	chr19	38918000	38923400
t1176	chr19	31985400	31992000
t1177	chr12	116965600	116970400
t1178	chr3	172890000	172894000
t1179	chr2B	61944000	61947800
t1180	chr12	107679600	107683400
t1181	chr1	101358000	101363800
t1182	chr12	71020000	71024400
t1183	chr1	44217000	44221200
t1184	chr12	103938800	103943200
t1185	chr12	121101600	121106400
t1186	chr2A	97659200	97663200
t1187	chr11	126438200	126443400
t1188	chr14	33848800	33855400
t1189	chr2B	124105800	124110200
t1190	chr1	112403000	112407600
t1191	chr9	79452000	79456200
t1192	chr20	264000	270600
t1193	chr10	112207000	112211400
t1194	chr3	140228600	140232400
t1195	chr5	55162400	55167400
t1196	chr6	58253800	58257200
t1197	chr10	27363200	27368400
t1198	chr10	35899400	35905200
t1199	chr5	118068000	118077600
t1200	chr1	215816000	215819800
t1201	chr8	103902600	103906200
t1202	chr17	60396800	60402600
t1203	chr7	33344400	33348800
t1204	chr1	85525600	85531200
t1205	chr1	20404800	20410800
t1206	chr8	17168200	17176800
t1207	chr16	3149600	3156000
t1208	chr1	135695600	135699600
t1209	chr8	7496800	7500800
t1210	chr19	56614200	56620400
t1211	chr11	85495000	85500600
t1212	chr5	159529000	159532400
t1213	chr14	80462350	80469059
t1214	chr1	28241800	28249600
t1215	chr3	114270400	114281200
t1216	chr6	32819000	32826400
t1217	chr20	31475400	31487400
t1218	chr5	117875800	117880200
t1219	chr9	92557050	92567918
t1220	chr22	21759800	21765200
t1221	chr5	115087800	115092200
t1222	chr1	140128800	140134200
t1223	chr14	73249777	73257725
t1224	chr2B	40707000	40711800
t1225	chr16	62933000	62938200
t1226	chr4	150348400	150352200
t1227	chr3	196928000	196932200
t1228	chr13	29998200	30001800
t1229	chr4	134792946	134802164
t1230	chr15	8925600	8930600
t1231	chr15	48905200	48911000
t1232	chr12	98328800	98331800
t1233	chr7	7612000	7617000
t1234	chr11	85571400	85576200
t1235	chr12	11418800	11424600
t1236	chr12	59605200	59609800
t1237	chr3	45836800	45841400
t1238	chr9	29026052	29032397
t1239	chr11	95465200	95470200
t1240	chr3	52959200	52963200
t1241	chr8	54629000	54632600
t1242	chr22	3799800	3803800
t1243	chr5	115453600	115461200
t1244	chr12	120313600	120319800
t1245	chr9	106242400	106246800
t1246	chr1	47312600	47316400
t1247	chr10	102560000	102564000
t1248	chr22	23736304	23746519
t1249	chr2A	80372200	80376600
t1250	chr17	16861800	16867600
t1251	chr2B	63931000	63936000
t1252	chr7	127232800	127236800
t1253	chr1	52360800	52366600
t1254	chr4	92471000	92477400
t1255	chr5	142772200	142777000
t1256	chr2B	83674800	83685800
t1257	chr6	34229000	34233400
t1258	chr3	172567400	172573200
t1259	chr4	155580800	155589200
t1260	chr8	146688600	146694400
t1261	chr5	46912800	46917400
t1262	chr1	32043200	32049800
t1263	chr2B	120582800	120587600
t1264	chr3	49261400	49267600
t1265	chr21	5871800	5877400
t1266	chr22	7700600	7713600
t1267	chr7	30343200	30349200
t1268	chr8	33361000	33365600
t1269	chr12	112088400	112097800
t1270	chr10	117334200	117344400
t1271	chr10	116720600	116723600
t1272	chr16	40567200	40576000
t1273	chr2B	71014800	71019200
t1274	chr5	106622421	106628825
t1275	chr6	128164800	128169000
t1276	chr2B	75760400	75764600
t1277	chr4	121294400	121298800
t1278	chr3	198039000	198044600
t1279	chr5	127762600	127766400
t1280	chr8	28124800	28129800
t1281	chr4	61072600	61083800
t1282	chr1	71273000	71279800
t1283	chr14	54217400	54223000
t1284	chr20	17767000	17775400
t1285	chr3	102941600	102947400
t1286	chr1	20562600	20567600
t1287	chr14	22606000	22610400
t1288	chr16	58199600	58203800
t1289	chr5	19133000	19137200
t1290	chr15	17528200	17532800
t1291	chr1	215748000	215754800
t1292	chr5	161612000	161618400
t1293	chr9	22003400	22007400
t1294	chr7	55471000	55477800
t1295	chr10	19130000	19134600
t1296	chr6	7671200	7674800
t1297	chr5	8290200	8298400
t1298	chr20_CABD030130159v1_random	0	2800
t1299	chr9	66333400	66339000
t1300	chr9	86939800	86943400
t1301	chr14	35752400	35756000
t1302	chr4	181056200	181060200
t1303	chr2A	2720000	2725000
t1304	chr7	1424800	1430400
t1305	chr12	8122800	8128400
t1306	chr10	110643200	110648600
t1307	chr11	112038400	112044000
t1308	chr6	133083200	133092800
t1309	chr12	103826800	103836400
t1310	chr2A	59322000	59327600
t1311	chr6	45530400	45540800
t1312	chr3	46881200	46888400
t1313	chr1	85413200	85417200
t1314	chr18	51607800	51612800
t1315	chr6	91252000	91257000
t1316	chr1	71938000	71941200
t1317	chr1	45167600	45172200
t1318	chr4	24120600	24124600
t1319	chr20	34604000	34609000
t1320	chr3	180144000	180150800
t1321	chr2B	111477200	111485200
t1322	chr12	57799800	57804400
t1323	chr11	72974800	72979800
t1324	chr1	102417800	102423800
t1325	chr7	77975000	77979400
t1326	chr4	164838000	164843400
t1327	chr15	41582600	41593800
t1328	chr1	134994600	135000200
t1329	chr12	82073200	82076600
t1330	chr5	47726400	47730800
t1331	chr1	90935600	90939600
t1332	chr1	35565000	35569000
t1333	chr15	63432200	63438600
t1334	chr15	78743000	78747400
t1335	chr5	83261200	83264200
t1336	chr6	146779400	146784000
t1337	chr8	21296200	21300000
t1338	chr12	60297600	60303000
t1339	chr1	133237400	133240600
t1340	chr2A	16227000	16233200
t1341	chr2A	39471400	39475800
t1342	chr13	11468400	11470800
t1343	chr9	94881000	94885600
t1344	chr20	45519200	45528400
t1345	chr15	50963600	50967400
t1346	chr18	41874800	41879400
t1347	chr12	110387200	110391000
t1348	chr5	127415400	127420000
t1349	chr6	128755400	128759600
t1350	chr2B	124970600	124975800
t1351	chr12	35110000	35113600
t1352	chr2B	116070249	116076862
t1353	chr10	65106800	65114000
t1354	chr1	33715400	33721600
t1355	chr5	70138000	70141600
t1356	chr5	59506800	59517000
t1357	chr19	3771000	3775000
t1358	chr11	72861200	72864800
t1359	chr2B	68403000	68407200
t1360	chr4	112768000	112773000
t1361	chr1	178753200	178757800
t1362	chr1	150794037	150800055
t1363	chr2B	120128600	120134000
t1364	chr3	188411600	188417200
t1365	chr9	13735000	13738200
t1366	chr5	15424600	15428200
t1367	chr1	40210800	40213000
t1368	chr8	122134800	122140800
t1369	chr10	17796800	17800400
t1370	chr11	61247800	61251000
t1371	chr1	65742600	65749000
t1372	chr7	45222600	45227000
t1373	chr13	32169800	32176800
t1374	chr7	45214800	45219400
t1375	chr6	28080800	28085600
t1376	chr12	67854000	67858600
t1377	chr14	21817600	21822000
t1378	chr20	2709400	2714400
t1379	chr1	135375400	135381000
t1380	chr1	209901591	209912067
t1381	chr18	22865600	22869800
t1382	chr6	7275200	7284200
t1383	chr20	53236200	53242200
t1384	chr2B	64313200	64317400
t1385	chr1	212657600	212662000
t1386	chr9	110270825	110277463
t1387	chr5	74075600	74080000
t1388	chr11	126454600	126459200
t1389	chr2A	80351000	80355400
t1390	chr21	17206139	17216026
t1391	chr5	161507800	161511800
t1392	chr6	137878400	137882600
t1393	chr3	33663600	33670400
t1394	chr2A	33627200	33632000
t1395	chr3	199606200	199611600
t1396	chr4	86931600	86936600
t1397	chr2A	92184400	92191200
t1398	chr6	108438000	108442600
t1399	chr13	30225400	30231400
t1400	chr13	82959400	82963800
t1401	chr2A	3379200	3389400
t1402	chr7	85025800	85030000
t1403	chr3	53481600	53487800
t1404	chr4	42430600	42437000
t1405	chr14	47243600	47251600
t1406	chr19	53486600	53493200
t1407	chr12	46155600	46160000
t1408	chr22	18874600	18878600
t1409	chr3	52693200	52696600
t1410	chr5	39948400	39954000
t1411	chr1	42836200	42842000
t1412	chr12	30408600	30412400
t1413	chr6	15319800	15324600
t1414	chr20	36425400	36430200
t1415	chr8	78097600	78102200
t1416	chr6	26707400	26712000
t1417	chr11	7775400	7779200
t1418	chr1	201818600	201822000
t1419	chr20	23702000	23706000
t1420	chr1	146525400	146529600
t1421	chr10	30247400	30252600
t1422	chr8	95941000	95944200
t1423	chr11	82783600	82787600
t1424	chr3	124926600	124930800
t1425	chr12	131943600	131948600
t1426	chr14	9499000	9504200
t1427	chr11	34279600	34284400
t1428	chr6	152318600	152323000
t1429	chr2A	104070800	104076400
t1430	chr6	113466600	113472000
t1431	chr11	111545600	111550200
t1432	chr8	49516200	49522200
t1433	chr10	87794200	87799200
t1434	chr16	29271000	29275400
t1435	chr6	148730400	148734800
t1436	chr8	49883200	49887000
t1437	chr15	35404000	35407400
t1438	chr8	21884600	21889800
t1439	chr12	54312400	54316000
t1440	chr1	6264800	6270400
t1441	chr16	79848400	79852000
t1442	chr14	25053000	25057800
t1443	chr3	121768400	121774800
t1444	chr15	19383200	19388000
t1445	chr5	33051000	33055000
t1446	chr16	76289400	76293400
t1447	chr16	72973800	72978200
t1448	chr4	44551600	44555000
t1449	chr3	121182200	121186200
t1450	chr12	112352200	112358200
t1451	chr11	134449000	134453200
t1452	chr5	161558600	161562600
t1453	chr6	44487400	44491600
t1454	chr14	21256400	21262400
t1455	chr2A	81556200	81561000
t1456	chr11	73094400	73097600
t1457	chr4	105750200	105755200
t1458	chr20	37243000	37247000
t1459	chr3	197677600	197683800
t1460	chr5	25519800	25524200
t1461	chr5	115818000	115822000
t1462	chr17	13197600	13201400
t1463	chr6	141542600	141551000
t1464	chr1	20849400	20853400
t1465	chr15	21650200	21658000
t1466	chr10	35157600	35160800
t1467	chr16	29238000	29243400
t1468	chr6	158104200	158112800
t1469	chr20	32932400	32937600
t1470	chr12	60168000	60173200
t1471	chr11	123852600	123857400
t1472	chr1	10232800	10238400
t1473	chr9	61524600	61532400
t1474	chr5	94180400	94187200
t1475	chr11	14187000	14197200
t1476	chr2A	21406200	21411200
t1477	chr6	2136600	2140800
t1478	chr22	20181000	20186200
t1479	chr4	94468600	94475400
t1480	chr2A	104116000	104120800
t1481	chr18	14822200	14826800
t1482	chr6	99300400	99304000
t1483	chr17	41668200	41671600
t1484	chr16	4788800	4793400
t1485	chr2A	86968600	86972200
t1486	chr3	43331800	43335800
t1487	chr19	34960000	34963800
t1488	chr1	9919200	9923200
t1489	chr7	68780400	68788600
t1490	chr18	60928200	60931800
t1491	chr3	188491400	188494200
t1492	chr6	157396400	157401600
t1493	chr1	57193600	57196600
t1494	chr6	107986400	107992200
t1495	chr2A	59410600	59418200
t1496	chr7	103886645	103892004
t1497	chr17	38985200	38989000
t1498	chr13	7835800	7839800
t1499	chr19	7342200	7346200
t1500	chr5	48077200	48082800
t1501	chr4	48577400	48582200
t1502	chr3	29797400	29804000
t1503	chr4	117750000	117758200
t1504	chr18	55413095	55422752
t1505	chr18	72748400	72751000
t1506	chr5	33025600	33029200
t1507	chr2B	27875600	27881800
t1508	chr13	15513600	15517000
t1509	chr8	86223200	86227200
t1510	chr6	109968000	109973000
t1511	chr1	26546400	26551400
t1512	chr3	32145600	32151600
t1513	chr4	163318600	163327600
t1514	chr12	14533200	14536600
t1515	chr1	36674000	36678800
t1516	chr4	24133200	24138800
t1517	chr13	33976200	33979800
t1518	chr5	55140600	55145600
t1519	chr9	107260400	107265200
t1520	chr2B	1119000	1123000
t1521	chr13	33764400	33768800
t1522	chr4	155514200	155520800
t1523	chr1	134281000	134285400
t1524	chr7	44515400	44518400
t1525	chr4	150396000	150401800
t1526	chr5	156397000	156399800
t1527	chr12	103719400	103723800
t1528	chr14	37636600	37640200
t1529	chr12	52900000	52904400
t1530	chr8	103287200	103292200
t1531	chr7	23147200	23151600
t1532	chr20	3608446	3614025
t1533	chr3	50729200	50733600
t1534	chr4	171653800	171656800
t1535	chr1	192388600	192392800
t1536	chr17	4655200	4660800
t1537	chr4	197659000	197664800
t1538	chr3	113481200	113485400
t1539	chr12	93350400	93354800
t1540	chr3	52992000	52995800
t1541	chr5	117436200	117441000
t1542	chr11	33595683	33605112
t1543	chr6	28871600	28874800
t1544	chr11	130261800	130266600
t1545	chr8	101409600	101414000
t1546	chr3	41083200	41088400
t1547	chr3	140748200	140751000
t1548	chr17	84971000	84981000
t1549	chr7	76852800	76858200
t1550	chr12	31798600	31802400
t1551	chr16	44238800	44244800
t1552	chr7	86027675	86036236
t1553	chr2A	52060400	52063400
t1554	chr6	32465800	32469800
t1555	chr1	110224600	110228200
t1556	chr17	26428600	26432800
t1557	chr1	133541200	133549000
t1558	chr8	136281927	136288835
t1559	chr1	202008400	202016600
t1560	chr11	35061800	35068600
t1561	chr12	66558846	66564448
t1562	chr12	41030800	41036000
t1563	chr3	9998000	10002000
t1564	chr7	30616000	30619600
t1565	chr1	47207600	47212400
t1566	chr5	36333400	36337200
t1567	chr5	46412200	46416600
t1568	chr14	22760600	22767600
t1569	chr10	46998000	47002400
t1570	chr8	145990600	145993600
t1571	chr16	20057400	20063200
t1572	chr1	134130000	134134000
t1573	chr5	116014000	116018400
t1574	chr7	84995800	84998600
t1575	chr10	116232000	116236000
t1576	chr12	29140800	29145000
t1577	chr15	26153800	26158200
t1578	chr2A	33455600	33459800
t1579	chr2B	94562400	94566400
t1580	chr4	152528000	152531600
t1581	chr18	47526400	47529400
t1582	chr20	21397600	21401800
t1583	chr11	111573600	111583600
t1584	chr2A	46484000	46487800
t1585	chr12	57983000	57987400
t1586	chr9	77485400	77490200
t1587	chr1	13746782	13753187
t1588	chr7	27985200	27994000
t1589	chr9	116835600	116840000
t1590	chr5	45942400	45947600
t1591	chr11	119728400	119733800
t1592	chr12	70936800	70944000
t1593	chr19	11115000	11118800
t1594	chr14	64661800	64666200
t1595	chr15	55612600	55616600
t1596	chr15	48262400	48267400
t1597	chr15	58078600	58082600
t1598	chr2A	3635800	3640000
t1599	chr6	137993200	137997200
t1600	chr11	20284800	20292000
t1601	chr1	214887000	214891200
t1602	chr5	99747179	99755109
t1603	chr22	10045000	10050200
t1604	chr10	112975200	112979000
t1605	chr16	24209400	24219800
t1606	chr6	37530200	37534200
t1607	chr13	77416200	77423200
t1608	chr2B	82482400	82486800
t1609	chr3	59399000	59402800
t1610	chr16	48248400	48253200
t1611	chr9	81694400	81701800
t1612	chr7	47907400	47913800
t1613	chr5	163729400	163737000
t1614	chr5	40610800	40615000
t1615	chr11	47706200	47711200
t1616	chr9	79427800	79433800
t1617	chr15	36841800	36848400
t1618	chr8	77902000	77914400
t1619	chr17	8465400	8469400
t1620	chr12	67437600	67443200
t1621	chr18	11627000	11632200
t1622	chr12	28315400	28319600
t1623	chr2B	66335200	66340600
t1624	chr11	10359400	10364200
t1625	chr6	43852000	43855800
t1626	chr8	48788400	48793200
t1627	chr5	33768200	33772200
t1628	chr14	22299800	22303600
t1629	chr14	73224200	73229600
t1630	chr19	29418600	29425000
t1631	chr2A	69407600	69411200
t1632	chr1	45542220	45547373
t1633	chr14	13864800	13868800
t1634	chr15	56753000	56758200
t1635	chr21	25630400	25634600
t1636	chr3	145746400	145754000
t1637	chr10	35451800	35456200
t1638	chr14	45084200	45090400
t1639	chr6	48480400	48484800
t1640	chr1	42189600	42197400
t1641	chr8	21795400	21798200
t1642	chr19	10481800	10486200
t1643	chr6	137602200	137609000
t1644	chr17	63053400	63059400
t1645	chr3	109450600	109454200
t1646	chr14	64955800	64965800
t1647	chr18	77881200	77884600
t1648	chr5	133213000	133220000
t1649	chr3	65068800	65072800
t1650	chr5	99233800	99240400
t1651	chr1	59799400	59804200
t1652	chr1	10147400	10152200
t1653	chr5	46796800	46800400
t1654	chr1	164223200	164228200
t1655	chr5	47875800	47880400
t1656	chr11	119052600	119057400
t1657	chr1	46375400	46380800
t1658	chr7	74902200	74906400
t1659	chr6	3179000	3183800
t1660	chr16	58317200	58321200
t1661	chr9	81150600	81155000
t1662	chr9	45182400	45186400
t1663	chr16	1739400	1744800
t1664	chr19	37175400	37179800
t1665	chr12	12621600	12624600
t1666	chr11	77634600	77638200
t1667	chr3	23918600	23922400
t1668	chr15	23444000	23448000
t1669	chr17	4186800	4190800
t1670	chr4	114575000	114579000
t1671	chr8	54997600	55001800
t1672	chr19	41841400	41845400
t1673	chr2A	82668200	82673000
t1674	chr5	39981200	39985600
t1675	chr15	48978400	48983000
t1676	chr2A	432000	437200
t1677	chr18	67929800	67933000
t1678	chr3	197467400	197472600
t1679	chr15	12105600	12110800
t1680	chr3	135720800	135726400
t1681	chr6	118947200	118950800
t1682	chr15	46640200	46644000
t1683	chr1	204278400	204283800
t1684	chr2B	112715400	112719800
t1685	chr6	86038400	86042600
t1686	chr2A	44279600	44288000
t1687	chr11	125748000	125753200
t1688	chr4	38916800	38921800
t1689	chr3	51621800	51628400
t1690	chr1	205740800	205745000
t1691	chr20	3780200	3785200
t1692	chr1	152778000	152781800
t1693	chr3	72065200	72068400
t1694	chr15	35311200	35315600
t1695	chr15	80282200	80288600
t1696	chr12	57192200	57204400
t1697	chr9	14348000	14351800
t1698	chr11	35807000	35812400
t1699	chr12	106697400	106703200
t1700	chr17	37434600	37438600
t1701	chr10	46516600	46523800
t1702	chr2B	66931800	66938400
t1703	chr12	122756800	122760200
t1704	chr20	20977200	20981000
t1705	chr6	8597200	8600800
t1706	chr6	32723000	32728400
t1707	chr1	202760400	202763600
t1708	chr3	10016200	10021000
t1709	chr3	113845856	113854887
t1710	chr3	187303400	187307200
t1711	chr13	11773600	11777000
t1712	chr15	61875200	61878400
t1713	chr13	32930600	32934600
t1714	chr4	158157801	158165571
t1715	chr4	134808879	134814803
t1716	chr15	67774200	67781800
t1717	chr2A	10075600	10079200
t1718	chr16	1385800	1390000
t1719	chr14	23934800	23942400
t1720	chr5	35228600	35234800
t1721	chr12	60286400	60290000
t1722	chr4	112446600	112451200
t1723	chr14	13830000	13834800
t1724	chr3	189307904	189314565
t1725	chr1	43671200	43675200
t1726	chr2B	82502400	82510800
t1727	chr20	30157200	30169200
t1728	chr12	57305200	57309400
t1729	chr10	7902600	7906600
t1730	chr8	128581200	128584200
t1731	chr15	27106800	27111200
t1732	chr2B	107859400	107864800
t1733	chr19	57817400	57821000
t1734	chr19	1656200	1659800
t1735	chr7	79426000	79429400
t1736	chr2A	38426600	38433000
t1737	chr9	61607800	61614600
t1738	chr3	159696400	159704200
t1739	chr2B	127219000	127224200
t1740	chr11	100627400	100632600
t1741	chr16	61774400	61777400
t1742	chr2A	83385000	83391600
t1743	chr13	15219600	15224400
t1744	chr10	108126000	108129400
t1745	chr1	27034000	27037800
t1746	chr11	66004600	66008000
t1747	chr21	20039800	20043600
t1748	chr6	8215600	8219800
t1749	chr7	111777600	111781000
t1750	chr8	73963200	73966000
t1751	chr12	23558200	23562000
t1752	chr6	31398800	31408200
t1753	chr17	16034600	16038600
t1754	chr19	57713800	57724200
t1755	chr8	121059000	121063200
t1756	chr7	152003600	152008000
t1757	chr20	31178955	31186653
t1758	chr1	84988000	84992400
t1759	chr13	31129200	31133600
t1760	chr4	98224422	98229880
t1761	chr8	78469000	78474800
t1762	chr21	20070200	20076200
t1763	chr1	162909800	162914000
t1764	chr16	3414600	3420400
t1765	chr7	85907600	85914000
t1766	chr6	162783200	162788400
t1767	chr17	4839000	4841800
t1768	chr11	18638400	18649800
t1769	chr3	27869800	27872400
t1770	chr12	95757600	95762800
t1771	chr10	140787000	140790000
t1772	chr13	93622600	93626600
t1773	chr1	184362324	184367592
t1774	chr11	6402600	6405800
t1775	chr15	50807600	50813600
t1776	chr3	43341600	43346600
t1777	chr1	53802800	53805800
t1778	chr3	159627400	159635600
t1779	chr8	27216200	27220200
t1780	chr7	104007600	104010800
t1781	chr10	110146400	110149400
t1782	chr1	94272400	94277000
t1783	chr17	18126800	18130400
t1784	chr5	63294000	63297800
t1785	chr22	1328400	1332000
t1786	chr1	208985400	208989600
t1787	chr1	114052000	114059000
t1788	chr8	103526600	103529800
t1789	chr20	25314000	25317800
t1790	chr7	81395600	81399000
t1791	chr9	103394000	103397400
t1792	chr11	46374800	46379600
t1793	chr13	89558400	89561800
t1794	chr3	14373400	14378400
t1795	chr2A	51502000	51505600
t1796	chr1	214603600	214617600
t1797	chr3	191850600	191856000
t1798	chr22	29982600	29986800
t1799	chr6	109606200	109613000
t1800	chr4	25722400	25726600
t1801	chr7	19664800	19668600
t1802	chr15	54538255	54544765
t1803	chr9	116417000	116420600
t1804	chr7	23482600	23486000
t1805	chr14	21283600	21287800
t1806	chr12	67363800	67371200
t1807	chr17	39251800	39257400
t1808	chr17	26946400	26949600
t1809	chr12	63034800	63038000
t1810	chr10	102432351	102439982
t1811	chr10	90272400	90276400
t1812	chr1	111815000	111820800
t1813	chr9	89206476	89211585
t1814	chr9	16949200	16953000
t1815	chr10	62149504	62155004
t1816	chr15	20399200	20402200
t1817	chr9	75570200	75574000
t1818	chr10	115171400	115176200
t1819	chr8	77969200	77972800
t1820	chr6	140381400	140389000
t1821	chr10	36698600	36703200
t1822	chr14	41452600	41456200
t1823	chr3	122073800	122081000
t1824	chr16	43968200	43972200
t1825	chr19	7446000	7450000
t1826	chr8	121083000	121086800
t1827	chr6	163869400	163873400
t1828	chr15	8940200	8944400
t1829	chr15	22764800	22768000
t1830	chr3	49650000	49654000
t1831	chr3	107518000	107524400
t1832	chr3	140216000	140218200
t1833	chr4	130485000	130488600
t1834	chr2B	96087600	96090400
t1835	chr6	42657400	42661000
t1836	chr1	189583600	189586600
t1837	chr16	58283200	58287400
t1838	chr6	12354800	12362000
t1839	chr4	10074400	10077200
t1840	chr2B	28260200	28263800
t1841	chr1	28392000	28399000
t1842	chr17	33389200	33392800
t1843	chr15	11916400	11920600
t1844	chr15	54373800	54378600
t1845	chr9	112192000	112195800
t1846	chr19	2180000	2184000
t1847	chr1	180103800	180107800
t1848	chr10	94813200	94818000
t1849	chr15	78660600	78666200
t1850	chr8	45165600	45168200
t1851	chr1	36412000	36415600
t1852	chr12	37139200	37142600
t1853	chr11	121044400	121049000
t1854	chr2A	69326800	69331600
t1855	chr6	108770800	108776400
t1856	chr12	34210600	34214200
t1857	chr14	24400600	24404000
t1858	chr7	81777600	81780000
t1859	chr9	22813200	22818200
t1860	chr2A	88889400	88893200
t1861	chr20	33237800	33241000
t1862	chr1	134141600	134145400
t1863	chr11	65488000	65491600
t1864	chr6	28175800	28180200
t1865	chr14	58130600	58133400
t1866	chr7	127409865	127417304
t1867	chr19	5594400	5597600
t1868	chr3	53702600	53707800
t1869	chr8	21366800	21371000
t1870	chr2A	16117800	16123400
t1871	chr9	74500200	74504600
t1872	chr8	56498200	56500400
t1873	chr10	39699600	39703400
t1874	chr1	19770800	19775200
t1875	chr14	51912200	51925400
t1876	chr11	5337800	5340800
t1877	chr11	17122600	17128800
t1878	chr3	200823200	200826400
t1879	chr14	89510000	89514400
t1880	chr5	105201000	105204600
t1881	chr2A	69852400	69855800
t1882	chr15	40827000	40829600
t1883	chr6	22141600	22145200
t1884	chr20	33173800	33179600
t1885	chr7	85625000	85629200
t1886	chr21	20361000	20364400
t1887	chr14	58870200	58873600
t1888	chr17	9619600	9623200
t1889	chr16	25399000	25402800
t1890	chr10	61823200	61826600
t1891	chr6	32565600	32569600
t1892	chr4	167069200	167072600
t1893	chr6	158054000	158057000
t1894	chr11	65746200	65750400
t1895	chr12	14525054	14530252
t1896	chr1	12213400	12216000
t1897	chr6	44815800	44819400
t1898	chr18	59778800	59782200
t1899	chr8	99185200	99191600
t1900	chr12	53345200	53350000
t1901	chr2B	103469800	103473800
t1902	chr12	4341200	4346000
t1903	chr6	141152600	141159400
t1904	chr1	140151400	140156400
t1905	chr9	11882400	11889400
t1906	chr3	13336000	13343400
t1907	chr6	31574800	31577200
t1908	chr17	89386200	89390200
t1909	chr2A	41579200	41585800
t1910	chr1	44548000	44551800
t1911	chr19	6181000	6185200
t1912	chr10	41279000	41282200
t1913	chr5	77689400	77694200
t1914	chr1	67890800	67895000
t1915	chr2A	82478600	82482600
t1916	chr5	53191800	53196200
t1917	chr22	10024000	10028400
t1918	chr11	85853000	85857000
t1919	chr6	38975600	38979600
t1920	chr4	24855000	24859000
t1921	chr3	48158815	48163554
t1922	chr22	11423800	11431200
t1923	chr1	101655600	101660000
t1924	chr5	35665400	35669400
t1925	chr20	10506000	10511800
t1926	chr12	108454400	108456800
t1927	chr6	113582200	113586600
t1928	chr12	87539200	87542000
t1929	chr2B	44738000	44740800
t1930	chr12	40657000	40661400
t1931	chr14	59527200	59534200
t1932	chr6	13982200	13986600
t1933	chr2B	63468800	63472800
t1934	chr11	118256000	118259600
t1935	chr14	78108400	78112400
t1936	chr12	37970400	37973200
t1937	chr21	28591200	28596600
t1938	chr9	11978200	11981200
t1939	chr7	78062400	78066000
t1940	chr3	185990200	185994800
t1941	chr5	143116400	143120800
t1942	chr7	105748600	105753600
t1943	chr6	147038600	147041800
t1944	chr7	141349800	141355600
t1945	chr20	18023200	18030000
t1946	chr5	26062000	26065400
t1947	chr5	116194200	116198000
t1948	chr1	62570000	62574000
t1949	chr7	126832400	126839000
t1950	chr11	47674200	47679200
t1951	chr9	47940800	47947600
t1952	chr1	85221600	85228000
t1953	chr3	114431200	114434600
t1954	chr13	32733600	32737400
t1955	chr22	26271400	26275400
t1956	chr14	22444000	22449200
t1957	chr19	11685000	11688600
t1958	chr13	30978800	30982400
t1959	chr11	68741600	68745400
t1960	chr11	66660800	66664800
t1961	chr16	21174200	21179600
t1962	chr2A	478000	482000
t1963	chr1	38506200	38510200
t1964	chr14	76247000	76249600
t1965	chr1	172522600	172525600
t1966	chr6	39320200	39324000
t1967	chr6	107786800	107792800
t1968	chr15	21285200	21289800
t1969	chr11	8815800	8820200
t1970	chr17	39027400	39030600
t1971	chr22	5002800	5006000
t1972	chr19	52448000	52451400
t1973	chr15	35087600	35097000
t1974	chr1	178487764	178495175
t1975	chr15	57068200	57078800
t1976	chr1	51210000	51215000
t1977	chr11	83133800	83139400
t1978	chr11	2819000	2823800
t1979	chr15	61899000	61902800
t1980	chr17	30744400	30746800
t1981	chr7	106797000	106802600
t1982	chr10	111505200	111508800
t1983	chr10	47343200	47349000
t1984	chr7	106071400	106074600
t1985	chr4	99745600	99752600
t1986	chr19	35519000	35522600
t1987	chr9	15987000	15990200
t1988	chr3	50693400	50699000
t1989	chr20	61853800	61856600
t1990	chr6	51057400	51062800
t1991	chr11	116989200	116996200
t1992	chr19	9247400	9251400
t1993	chr19	46192600	46200800
t1994	chr4	157967200	157972600
t1995	chr11	43944800	43948200
t1996	chr12	12557600	12561400
t1997	chr16	72756400	72758800
t1998	chr19	36559000	36562600
t1999	chr19	18011200	18015400
[truncated: 26,704 more rows]

## Sheet: Orangutan
ID	chr	start	end
t1	chr18	47146800	47160000
t2	chr4	92208600	92220600
t3	chr12	55670000	55683600
t4	chr12	106408000	106421200
t5	chr1	141999600	142009400
t6	chr10	67259800	67271000
t7	chr5	44719600	44730000
t8	chr8	124342600	124352200
t9	chr12	45939600	45949800
t10	chr9	28617200	28630400
t11	chr3	146558400	146571400
t12	chr7	62483400	62493600
t13	chr6	108076400	108086400
t14	chr17_random	15072400	15081000
t15	chr6	139224200	139235600
t16	chr4	148749200	148760600
t17	chr1	21517000	21529800
t18	chr22	24168600	24181400
t19	chr13	109022000	109034600
t20	chr1	65267400	65279400
t21	chr1	57788600	57797800
t22	chr11	104838200	104847200
t23	chr9	57983200	57994400
t24	chr7	66693600	66707200
t25	chr3	32809400	32819800
t26	chr4	15405000	15416600
t27	chr18	35079000	35090200
t28	chr8	27605800	27617200
t29	chr16	34351800	34361200
t30	chr1	94777400	94788600
t31	chr9	79143600	79154800
t32	chr1	77117800	77128000
t33	chr17	8137000	8147800
t34	chr12	44719200	44730600
t35	chr1	37681400	37692000
t36	chr17	34131000	34141800
t37	chr9	88043000	88054000
t38	chr6	31319600	31332200
t39	chr10	32975800	32983000
t40	chr22	22758200	22769000
t41	chr9	25824400	25834400
t42	chr6	160840200	160848400
t43	chr1	65609600	65620400
t44	chr5	36754800	36767800
t45	chr15	64286800	64299600
t46	chr5	56570200	56579000
t47	chr1	174831200	174841600
t48	chr20	43665800	43676000
t49	chr4	104273200	104284400
t50	chr10	67534800	67545600
t51	chr20	41371800	41383600
t52	chr4	85932000	85940600
t53	chr8	132707000	132716800
t54	chr10	23285800	23298600
t55	chr11	112059600	112073200
t56	chr4	171825800	171839200
t57	chr1	159134400	159143200
t58	chr1	159153800	159161800
t59	chr15	53781600	53791800
t60	chr13	80865800	80876200
t61	chr3	1649200	1659600
t62	chr4	153654400	153665200
t63	chr1	144518000	144527200
t64	chr7	132099000	132112200
t65	chr6	47497800	47508000
t66	chr14	96928800	96939800
t67	chr10	101147200	101158400
t68	chr7	77939400	77950200
t69	chr14	53660800	53668200
t70	chr6	136815000	136824800
t71	chr3	163714000	163722200
t72	chr11	9312800	9323000
t73	chr12	41691200	41699000
t74	chr6	83910600	83918800
t75	chr1	127225600	127236600
t76	chr8	132126000	132133800
t77	chr1	135710200	135722800
t78	chr2b	94406000	94417200
t79	chr1	97319400	97329800
t80	chr19	12942400	12951800
t81	chr9	106629600	106637600
t82	chr17	18662400	18670600
t83	chr6	112313200	112321000
t84	chr10	3904000	3911400
t85	chr6	42025600	42035200
t86	chr1	100836600	100847400
t87	chr1	65427000	65435800
t88	chr1	151114400	151124600
t89	chr8	135682400	135693200
t90	chr10	119084800	119093600
t91	chr9	106331000	106343400
t92	chr5	180121400	180128800
t93	chr1	100592200	100599000
t94	chr7	153412800	153425200
t95	chr11	92287200	92296800
t96	chr3	159715800	159721400
t97	chr17	53244600	53252000
t98	chr13	32070000	32081800
t99	chr2b	24467000	24478600
t100	chr4	50269000	50280000
t101	chr4	124626600	124636000
t102	chr17	46859400	46866800
t103	chr5	182239800	182248200
t104	chr6	174138200	174146600
t105	chr7	58291000	58302600
t106	chr13	27055400	27065600
t107	chr7	98782800	98790400
t108	chr3	107299600	107308400
t109	chr7	6467600	6480200
t110	chr17_random	11809400	11815200
t111	chr13	52952000	52963200
t112	chr14	82860200	82866400
t113	chr10	109624200	109631800
t114	chr2b	92224400	92235000
t115	chr1	177689200	177699600
t116	chr1	94732000	94740800
t117	chr2b	91020000	91027200
t118	chr1	90239600	90246000
t119	chr10	100709800	100718200
t120	chr12	70493600	70502000
t121	chr7	89270600	89283000
t122	chr2b	101437800	101446200
t123	chr3	156183400	156192800
t124	chr3	183258000	183266400
t125	chr3	86758400	86764200
t126	chr11	68066400	68079400
t127	chr3	10884200	10894400
t128	chr21	17354600	17363000
t129	chr1	81793000	81803600
t130	chr3	55206400	55214200
t131	chr1	151442000	151450800
t132	chr3	55298200	55310000
t133	chr7	126863400	126870600
t134	chr10	109908400	109917000
t135	chr12	55562800	55571800
t136	chr6	107572200	107581200
t137	chr11	10033800	10041200
t138	chr11	112349600	112362400
t139	chr17	63151400	63161800
t140	chr9	119746800	119756800
t141	chr3	135883400	135890800
t142	chr1	161720000	161732800
t143	chr6	148848200	148857000
t144	chr17	22646000	22653400
t145	chr6	118523600	118532600
t146	chr5	165973800	165982800
t147	chr16	33875800	33884600
t148	chr10	125468600	125478400
t149	chr9	27804600	27813400
t150	chr16_random	6868000	6874600
t151	chr12	71973200	71982400
t152	chr10	33100400	33108600
t153	chr4	107317600	107325800
t154	chr13	104963200	104971600
t155	chr11	81434400	81443600
t156	chr15	85983400	85992200
t157	chr14	67460800	67469400
t158	chr2a	9024000	9030000
t159	chr8	68787000	68798000
t160	chr1	204497000	204504800
t161	chr6	52865200	52878200
t162	chr1	192131600	192140800
t163	chr2a	8705800	8719400
t164	chr8	65326400	65336400
t165	chr2b	61518400	61530000
t166	chr20	30980000	30991800
t167	chr5	44302600	44313000
t168	chr12	6740200	6753000
t169	chr22	22737800	22746400
t170	chr9	58315000	58323600
t171	chr6	121017000	121024200
t172	chr1	178324600	178336400
t173	chr9	26510800	26519400
t174	chr5	162778800	162790400
t175	chr6	158102800	158111000
t176	chr14	66023800	66030400
t177	chr9	105790200	105797000
t178	chr1	43090000	43095200
t179	chr12	50720200	50729600
t180	chr8	54333800	54339800
t181	chr6	142164600	142173000
t182	chr13	98004600	98012400
t183	chr12	125974800	125982800
t184	chr2b	51173200	51178600
t185	chr1	88556200	88564600
t186	chr19	4904000	4913200
t187	chr22	33394200	33401000
t188	chr1	162421200	162428800
t189	chr10	111815400	111823200
t190	chr20	24494600	24501200
t191	chr13	74054000	74061400
t192	chr4	98509200	98518800
t193	chr9	28373600	28383200
t194	chr5	113838800	113845000
t195	chr8	58796600	58804800
t196	chr21	32618000	32625600
t197	chr6	16945600	16955000
t198	chr1	194263200	194270800
t199	chr3	72774600	72783800
t200	chr2b	41214000	41221000
t201	chr16	28205200	28212600
t202	chr2a	67981000	67988800
t203	chr4	158522600	158534200
t204	chr10	62471600	62476400
t205	chr13	74106800	74118200
t206	chr5	161073200	161083000
t207	chr19	57467200	57474200
t208	chr2b	68715200	68723000
t209	chr1	204260800	204273200
t210	chr6	18992000	19004000
t211	chr5	91912800	91920000
t212	chr3	155373400	155384200
t213	chr13	80676000	80681800
t214	chr5	175996000	176001400
t215	chr2b	65286200	65293200
t216	chr14	34443000	34450000
t217	chr8	69262200	69269800
t218	chr10	86150400	86157400
t219	chr1	189094000	189102000
t220	chr8	11652600	11660000
t221	chr11	106636200	106644800
t222	chr14	51097400	51104800
t223	chr12	22369800	22376200
t224	chr10	101550200	101557600
t225	chr10	75899600	75905800
t226	chr1	114335200	114341200
t227	chr11	69544600	69552800
t228	chr16	27393000	27404800
t229	chr5	67774400	67783000
t230	chr17	18386600	18393600
t231	chr13	105169200	105176800
t232	chr1	28575200	28580800
t233	chr1	78882000	78892600
t234	chr17	27139400	27144200
t235	chr3	19794200	19800800
t236	chr19	41863400	41869600
t237	chr5	67214000	67223200
t238	chr5	33608400	33614800
t239	chr5	143153800	143160200
t240	chr16	44162000	44173800
t241	chr22	25363600	25371600
t242	chr11	67264400	67271400
t243	chr15	78555200	78560000
t244	chr1	81066800	81077000
t245	chr6	34388600	34399400
t246	chr11	58332400	58341800
t247	chr2a	78381200	78386600
t248	chr8	109610800	109618400
t249	chr1	186261200	186267200
t250	chr2a	68707600	68716000
t251	chr17_random	2002112	2012346
t252	chr1	53234600	53241400
t253	chr8	131381400	131387600
t254	chr10	12664600	12675600
t255	chr8	116463000	116471000
t256	chr12	16450800	16459000
t257	chr17	20556000	20569600
t258	chr11	14539400	14551600
t259	chr12	53443000	53450200
t260	chr6	142080200	142085600
t261	chr17	32424800	32431000
t262	chr11	90081625	90091572
t263	chr10	92261800	92270600
t264	chr7	48352800	48362600
t265	chr3	107529000	107538000
t266	chr4	86554600	86560000
t267	chr18	30012000	30019400
t268	chr17	44010400	44015600
t269	chr12	48716400	48723000
t270	chr15	85120400	85128800
t271	chr16	14973000	14985800
t272	chr1	127569400	127576800
t273	chr4	144866600	144872000
t274	chr5	69903800	69913200
t275	chr17_random	16427600	16434400
t276	chr17	22962000	22967800
t277	chr11	73313600	73319600
t278	chr20	48674800	48683800
t279	chr2a	45431200	45438600
t280	chr1	81254000	81259200
t281	chr1	214842400	214849400
t282	chr20	57102600	57109200
t283	chr10	109722800	109728600
t284	chr1	128371800	128379200
t285	chr2b	27495400	27501800
t286	chr6	118848600	118854800
t287	chr3	144276800	144287000
t288	chr2a	85063800	85068000
t289	chr6	57764800	57769800
t290	chr11	10290600	10299800
t291	chr12	120493271	120502826
t292	chr9	121821000	121826400
t293	chr1	94359600	94366200
t294	chr10	61126000	61132600
t295	chr13	41880000	41886000
t296	chr5	91013200	91022000
t297	chr9	134206400	134213200
t298	chr7	76923600	76937000
t299	chr11	16917000	16924600
t300	chr3	182752200	182757600
t301	chr12	6893600	6901600
t302	chr2b	38991000	38998600
t303	chr7	114741600	114750600
t304	chr9	25808400	25815200
t305	chr17	41656000	41664000
t306	chr15	62991600	63000000
t307	chr15	62626400	62633800
t308	chr17	34826600	34837800
t309	chr8	106974600	106980800
t310	chr14	91255600	91261200
t311	chr9	131400000	131405800
t312	chr9	58238000	58244800
t313	chr2b	6704200	6711600
t314	chr8	116444400	116454000
t315	chr2a	5475800	5484600
t316	chr15	57833600	57845400
t317	chr21	25759000	25768200
t318	chr9	100229600	100237600
t319	chr7	11824000	11833000
t320	chr19	41925600	41932400
t321	chr3	136889600	136898000
t322	chr2a	64449600	64456200
t323	chr12	41496600	41505000
t324	chr7	127996000	128002800
t325	chr14	72475800	72483600
t326	chr15	37715200	37725400
t327	chr5	175395400	175402200
t328	chr22	19061461	19071420
t329	chr11	92245400	92258400
t330	chr5	151666200	151675000
t331	chr8	62969600	62977600
t332	chr15	64698000	64711000
t333	chr6	36786600	36791800
t334	chr5	67148000	67157400
t335	chr1	211033000	211038000
t336	chr1	205303600	205313000
t337	chr20	32886600	32896400
t338	chr2a	23741200	23747400
t339	chr2a	36870400	36877400
t340	chr14	36075400	36081600
t341	chr3	135051800	135057800
t342	chr4	78815200	78822000
t343	chr9	64952600	64957600
t344	chr14	90905200	90914600
t345	chr9	126963400	126969600
t346	chr13	78454400	78459600
t347	chr3	160257800	160263800
t348	chr6	101130200	101138400
t349	chr7	58135800	58145600
t350	chr12	12535200	12547000
t351	chr10	100807200	100811600
t352	chr2b	130779600	130787000
t353	chr11	111227000	111233000
t354	chr2a	67035200	67043000
t355	chr12	57049600	57056400
t356	chr1	81349600	81359400
t357	chr12	106879600	106889000
t358	chr1	223905000	223910400
t359	chr6	25852200	25861600
t360	chr11	91263800	91269400
t361	chr7	125619200	125627000
t362	chr12	8996800	9003800
t363	chr10	87104200	87110800
t364	chr16	59970600	59977600
t365	chr5	165902600	165910800
t366	chr19	56980800	56988000
t367	chr6	155566600	155573200
t368	chr1	201374000	201384400
t369	chr4	79039600	79047800
t370	chr6	37517000	37525600
t371	chr4	191618600	191626000
t372	chr9	26554400	26560800
t373	chr11	92138000	92145600
t374	chr1	119578200	119584800
t375	chr6	121815200	121821000
t376	chr6	37025200	37030200
t377	chr1	97174800	97182200
t378	chr7	128334200	128340000
t379	chr9	43158400	43164400
t380	chr10_random	32711400	32719200
t381	chr6	27481600	27485400
t382	chr5	78880000	78888800
t383	chr14	20005000	20015400
t384	chr14	60772000	60781800
t385	chr6	11794400	11801400
t386	chr16	45793400	45799800
t387	chr3	123408000	123415200
t388	chr17	47535200	47541600
t389	chr17	7691000	7698000
t390	chr1	153397000	153404800
t391	chr4	149097000	149107800
t392	chr4	63543200	63549600
t393	chr2a	103235200	103239600
t394	chr11	22297200	22302800
t395	chr5	152324000	152330800
t396	chr16	56744800	56753400
t397	chr12	103500600	103511600
t398	chr13	50476600	50480600
t399	chr16	22701000	22708000
t400	chr17	26207400	26213200
t401	chr17	58091000	58098000
t402	chr17_random	10947800	10952600
t403	chr4	126436800	126447200
t404	chr10	97115400	97125600
t405	chr10	119388400	119396000
t406	chr7	83567800	83574800
t407	chr9	39962800	39969000
t408	chr2a	40545200	40555800
t409	chr12	76521200	76527000
t410	chr5	10905000	10911200
t411	chr20	44950600	44958000
t412	chr7	136911400	136919200
t413	chr2a	85905800	85912800
t414	chr2b	99832800	99840200
t415	chr2b	124956800	124962400
t416	chr21	26071400	26078800
t417	chr13	52727200	52733800
t418	chr1_random	23682000	23687800
t419	chr3	134797400	134804200
t420	chr1	91103000	91113000
t421	chr5	75495400	75506200
t422	chr16	44680800	44687800
t423	chr11	125712967	125722416
t424	chr7	103920200	103926400
t425	chr10	129872600	129879000
t426	chr3	99207200	99212200
t427	chr5	40016200	40023400
t428	chr2b	94298000	94304800
t429	chr7	132628000	132633800
t430	chr1	143688000	143695000
t431	chr2a	45977200	45981400
t432	chr1	204136000	204142800
t433	chr6	27083800	27091200
t434	chr5	160009000	160013400
t435	chr2a	48462400	48470600
t436	chr2b	123166400	123174000
t437	chr20	25656800	25662000
t438	chr19	975200	980800
t439	chr10	101990800	101998600
t440	chr3	78875200	78880200
t441	chr2b	63285200	63294600
t442	chr4	157637200	157642800
t443	chr14	50274000	50279600
t444	chr8	101194000	101201600
t445	chr17	18612200	18619400
t446	chr11	59361200	59367200
t447	chr2b	101606200	101612600
t448	chr4	48958000	48964200
t449	chr12	98118600	98125400
t450	chr8	72134200	72141400
t451	chr4	2243400	2251600
t452	chr1	7736000	7740200
t453	chr18	37880600	37886200
t454	chr9	94905200	94910400
t455	chr6	13837800	13843400
t456	chr2a	46253000	46260600
t457	chr1	144400	151400
t458	chr9	120193243	120205668
t459	chr16	37372000	37385400
t460	chr8	30029000	30033400
t461	chr17	54778800	54786000
t462	chr2a	101325000	101330800
t463	chr8	153290800	153298200
t464	chr7_random	14999800	15005200
t465	chr22	35416000	35422000
t466	chr1	82955200	82959000
t467	chr17	30583000	30589600
t468	chr3	1597600	1606800
t469	chr19	16587600	16592600
t470	chr12	97205800	97212000
t471	chr2b	81189400	81195000
t472	chr1	197190800	197203000
t473	chr9	56042000	56053200
t474	chr14	93332400	93338400
t475	chr9	69857000	69864000
t476	chr1	57542800	57549600
t477	chr11	60647400	60655800
t478	chr5	132616800	132624400
t479	chr1	170787400	170794800
t480	chr11	85943400	85955600
t481	chr13	99561600	99567400
t482	chr22	15399200	15406000
t483	chr12	55916400	55923800
t484	chr1	219900200	219906400
t485	chr5	152456400	152467200
t486	chr6	27427600	27431600
t487	chr18	93450600	93456400
t488	chr11	108825400	108833000
t489	chr8	124240800	124246000
t490	chr10	96475400	96482200
t491	chr19	34837395	34850389
t492	chr1	85471032	85479409
t493	chr1	165898000	165905600
t494	chr9_random	10496600	10502400
t495	chr14	52265800	52270200
t496	chr5	70876600	70882400
t497	chr2a	36242600	36249000
t498	chr2a	81820000	81829000
t499	chr5	73639800	73647400
t500	chr3	152631400	152637800
t501	chr20	18614600	18620000
t502	chr6	173891600	173898800
t503	chr3	176331800	176338800
t504	chr4	64551600	64559000
t505	chr9	93392400	93399200
t506	chr6	25931800	25936000
t507	chr10	28584000	28589800
t508	chr17	44276000	44285600
t509	chr15	51975400	51983200
t510	chr10	94605000	94611000
t511	chr10	94977600	94984600
t512	chr12	77249000	77254800
t513	chr7	81423800	81435200
t514	chr14	89490600	89496000
t515	chr17	47261400	47266200
t516	chr12	80452000	80458600
t517	chr8	10393600	10405800
t518	chr1	183267400	183274000
t519	chr3	155418800	155426600
t520	chr1	214616200	214622600
t521	chr14	76282800	76288800
t522	chr5	172391800	172398200
t523	chr3	64995000	65001600
t524	chr14	20444800	20450600
t525	chr3	13222000	13227800
t526	chr1	118641400	118648200
t527	chr5	73571600	73578400
t528	chr5	139911000	139916000
t529	chr5	90935800	90942600
t530	chr6	6991600	6999000
t531	chr6	27573600	27581400
t532	chr3	5115200	5127600
t533	chr1	207076800	207085000
t534	chr2b	73173400	73178400
t535	chr12	88957400	88966000
t536	chr2b	118956475	118965027
t537	chr3	145126800	145131800
t538	chr18	88194200	88199200
t539	chr1	203893200	203902000
t540	chr8	132114000	132117600
t541	chr9	124354600	124361200
t542	chr6	119959600	119963800
t543	chr6	138079600	138085600
t544	chr6_random	12786600	12792600
t545	chr8	10342000	10350200
t546	chr17	45129400	45134000
t547	chr1	198978600	198984600
t548	chr14	61722200	61728000
t549	chr6_random	12845200	12850200
t550	chr2a	64741400	64747600
t551	chr10	13120542	13133286
t552	chr11	55619400	55626000
t553	chr13	48387200	48392800
t554	chr10	91300200	91304200
t555	chr22	14588800	14596600
t556	chr11	81403400	81409200
t557	chr11	102549800	102558200
t558	chr12	64799400	64804200
t559	chr3	316200	322200
t560	chr9	93454200	93459200
t561	chr9	122752200	122757800
t562	chr1	128135200	128140800
t563	chr8	100013000	100020600
t564	chr14	105254906	105263742
t565	chr15	67538149	67547297
t566	chr6	118939800	118949600
t567	chr1	194653600	194659600
t568	chr10	60584000	60596000
t569	chr2b	87890400	87899000
t570	chr3	187990800	187997800
t571	chr15	44848000	44854800
t572	chr4	13129400	13135200
t573	chr5	76659800	76668800
t574	chr14	62257174	62266641
t575	chr5	37081800	37094600
t576	chr10	27683400	27695600
t577	chr13	41094200	41100000
t578	chr19	33216600	33224200
t579	chr2b	67587800	67594000
t580	chr1	229214400	229220600
t581	chr11	56821600	56830000
t582	chr2b	123437200	123445000
t583	chr17	7936200	7942000
t584	chr15	39552600	39556800
t585	chr5	136348000	136352600
t586	chr2b	71462400	71468000
t587	chr3	94098400	94105000
t588	chr5	81844000	81852400
t589	chr3	92394000	92401200
t590	chr4	164705600	164711400
t591	chr15	34780000	34784400
t592	chr1	21187200	21192200
t593	chr10	99934000	99938600
t594	chr12	23562511	23571656
t595	chr1	77523800	77531800
t596	chr14	51689400	51697200
t597	chr1	96756600	96765400
t598	chr1	190543000	190548800
t599	chr7	56243800	56253000
t600	chr13	36600400	36607400
t601	chr3	152019800	152023800
t602	chr18	75544600	75550200
t603	chr10	73641200	73646200
t604	chr6	141676800	141683400
t605	chr12	43256800	43263800
t606	chr11	66945000	66949800
t607	chr8	132185400	132189800
t608	chr17	56129800	56140000
t609	chr15	76432800	76437400
t610	chr2a	46517400	46526000
t611	chr21	34983800	34992600
t612	chr2a	13642400	13650600
t613	chr20	29316400	29325400
t614	chr5	48862193	48870447
t615	chr8	72748000	72751800
t616	chr15	64720200	64729400
t617	chr15	38115600	38122800
t618	chr2b	123143600	123155600
t619	chr2a	40882807	40891462
t620	chr4	148937036	148948876
t621	chr2b	86563400	86569000
t622	chr15	98358800	98363400
t623	chr1	127218000	127223600
t624	chr1	46590400	46597200
t625	chr3	25362400	25369600
t626	chr4	116970800	116977000
t627	chr1	26894800	26900600
t628	chr11	42067200	42074000
t629	chr12	50088200	50095000
t630	chr9	119063800	119069200
t631	chr9	71530800	71535800
t632	chr9	91791200	91798400
t633	chr11	91235600	91244600
t634	chr3	119707800	119719200
t635	chr6	16929200	16936800
t636	chr7	108904800	108910200
t637	chr19	19614200	19619200
t638	chr2a	83829400	83837600
t639	chr15	60580600	60587000
t640	chr11	127167200	127171200
t641	chr13	105142200	105147000
t642	chr3	9895800	9901400
t643	chr5	144377200	144387400
t644	chr5	81491000	81495800
t645	chr9	25743800	25749000
t646	chr15	52996200	53004800
t647	chr14	22479800	22485200
t648	chr7	99117368	99125399
t649	chr2a	10415800	10420800
t650	chr17	7623200	7629000
t651	chr17	23887600	23891400
t652	chr1	88011400	88017200
t653	chr1	22747200	22751000
t654	chr13	43897400	43902000
t655	chr9	128873563	128881421
t656	chr11	13270800	13280200
t657	chr6	5391600	5399800
t658	chr7	104777400	104783600
t659	chr1	140172000	140177800
t660	chr1	100303000	100307000
t661	chr14	39047200	39058800
t662	chr12	4650600	4656800
t663	chr6	170764200	170771800
t664	chr17	37295000	37300400
t665	chr7	148740800	148747400
t666	chr12	56107800	56116200
t667	chr8	130944200	130949400
t668	chr20	2779600	2790800
t669	chr20	48490800	48503200
t670	chr8	53516600	53521400
t671	chr4	26137929	26148162
t672	chr1	106417200	106422200
t673	chr6	90094000	90101400
t674	chr8	26192000	26201200
t675	chr4	181309000	181313800
t676	chr19	43363600	43368400
t677	chr11	122634800	122643800
t678	chr15	72834400	72842600
t679	chr10	86945000	86951400
t680	chr12	14807000	14812200
t681	chr4	37186800	37192000
t682	chr10	100084200	100096400
t683	chr22	26049400	26053800
t684	chr18	59382400	59388000
t685	chr21	38385600	38390000
t686	chr10	61148600	61158000
t687	chr10	32076400	32082200
t688	chr3	89568200	89576200
t689	chr3	60605000	60612600
t690	chr20	20856200	20862600
t691	chr11	21374600	21382000
t692	chr1	96870719	96878730
t693	chr10	73731838	73742778
t694	chr12	108717400	108722200
t695	chr14	51162600	51169400
t696	chr1	82600600	82609400
t697	chr14	57139800	57145600
t698	chr4	6361800	6366600
t699	chr9	134084800	134089000
t700	chr2b	125669000	125673800
t701	chr17	47289800	47295600
t702	chr7	74024600	74029200
t703	chr16	4753600	4760800
t704	chr7	14388600	14395000
t705	chr6	108176600	108180600
t706	chr18	35126400	35130000
t707	chr12	26193000	26197600
t708	chr6	31267600	31273800
t709	chr2a	92244200	92249600
t710	chr20	38471000	38480000
t711	chr4	127563200	127567600
t712	chr3	101010400	101014200
t713	chr17_random	2487400	2498000
t714	chr20	33744856	33755061
t715	chr12	96346317	96357704
t716	chr12	1721400	1725200
t717	chr1	91024600	91029200
t718	chr5	181208000	181214000
t719	chr16	28275400	28285000
t720	chr15	85899000	85905600
t721	chr13	25624000	25628800
t722	chr14	50189800	50194200
t723	chr11	71910800	71916200
t724	chr1	228139600	228144600
t725	chr10	118680200	118684600
t726	chr3	113133200	113137600
t727	chr18	18313000	18319200
t728	chr18	62650400	62657400
t729	chr2b	6369400	6373000
t730	chr15	39781600	39792000
t731	chr9	97298800	97305000
t732	chr6	102437800	102446000
t733	chr11	56675400	56680400
t734	chr1	138864600	138871800
t735	chr1	194312800	194318600
t736	chr9	117513200	117518600
t737	chr1	187399800	187404400
t738	chr12	122655600	122662000
t739	chr11	21630800	21640000
t740	chr19	47052000	47059400
t741	chr6	137049400	137056800
t742	chr2b	111033000	111038200
t743	chr1	118279400	118286400
t744	chr2a	84753800	84760400
t745	chr9	84841200	84852800
t746	chr11	32856600	32863200
t747	chr2a	52715000	52721200
t748	chr9	120174800	120177600
t749	chr4	112649800	112659200
t750	chr17	45345200	45351800
t751	chr12	4769800	4773600
t752	chr12	111275200	111280000
t753	chr11	36439768	36451737
t754	chr9	88646000	88649200
t755	chr11	113968600	113976800
t756	chr5	156159400	156164400
t757	chr17	22657200	22665200
t758	chr15	45179000	45187400
t759	chr4	6202400	6207000
t760	chr12	93051800	93060200
t761	chr5	139738200	139744200
t762	chr3	141905200	141909800
t763	chr2a	55416200	55422000
t764	chr2b	98321400	98327000
t765	chr12	15276200	15281800
t766	chr10	28280400	28284800
t767	chr7	8887200	8892000
t768	chr2b	107988400	107997200
t769	chr1	208328202	208335875
t770	chr2b	133846800	133851200
t771	chr9	117953600	117958600
t772	chr5	41215400	41219000
t773	chr6	11815000	11819600
t774	chr14	50742000	50748800
t775	chr4	41150400	41155600
t776	chr10	122621400	122625800
t777	chr6	107291400	107295800
t778	chr10	77488600	77493400
t779	chr10	101298000	101303600
t780	chr3	12054600	12059400
t781	chr2a	10103600	10107000
t782	chr7	126038200	126047800
t783	chr1	184574600	184579200
t784	chr3	130358000	130365000
t785	chr6	97926000	97931200
t786	chr13	44591000	44604200
t787	chr14	70184400	70191000
t788	chr19	15745600	15753600
t789	chr13	50281675	50289451
t790	chr17	22412600	22420400
t791	chr16	44430600	44437600
t792	chr16	43980600	43984200
t793	chr5	97359200	97365400
t794	chr2a	42540095	42550982
t795	chr13	26855000	26859000
t796	chr13	46041600	46047000
t797	chr7	109394400	109398800
t798	chr20	26917600	26926800
t799	chr15	64679200	64684800
t800	chr11	115516000	115521600
t801	chr7	103728800	103732200
t802	chr17_random	13621400	13627000
t803	chr10	33415600	33423400
t804	chr17	5462600	5468000
t805	chr1	42793600	42803400
t806	chr3	188181400	188188400
t807	chr15	85741800	85745000
t808	chr11	67327800	67333600
t809	chr17	23279200	23286000
t810	chr8	109134054	109142438
t811	chr6	173273200	173278600
t812	chr3	26652800	26658600
t813	chr8	28359914	28370574
t814	chr14	72658600	72663200
t815	chr11	71690000	71696600
t816	chr17	34526400	34537600
t817	chr11	104190000	104194800
t818	chr7	47708200	47715200
t819	chr1	100905400	100909000
t820	chr8	101123600	101128400
t821	chr11	36263600	36266800
t822	chr9	24042200	24045600
t823	chr2b_random	14620800	14625200
t824	chr14	78645600	78650400
t825	chr3	127284400	127290200
t826	chr8	133365400	133370000
t827	chr10	16505200	16512400
t828	chr9	122523800	122531000
t829	chr12	45635000	45640000
t830	chr1	49873400	49883000
t831	chr17_random	1272000	1278000
t832	chr3	107574800	107580600
t833	chr14	76438400	76443800
t834	chr13	110882800	110887200
t835	chr1	186126400	186134200
t836	chr2a	103286400	103296200
t837	chr7	102780800	102786000
t838	chr10	103222600	103230400
t839	chr11	15587400	15592400
t840	chr6	8355800	8360800
t841	chr1	101560000	101565000
t842	chr2b	123775800	123783600
t843	chr12	66412800	66418400
t844	chr1	127204800	127213600
t845	chr6	29511200	29516600
t846	chr2b	111137400	111142000
t847	chr11	35225000	35230800
t848	chr5	148118600	148123800
t849	chr3	201339000	201346800
t850	chr1	182506600	182513600
t851	chr5	44651600	44657600
t852	chr1	134890800	134897600
t853	chr3	151905200	151912200
t854	chr12	120347400	120351800
t855	chr12	111369600	111377000
t856	chr4	176281600	176287400
t857	chr19	46340800	46345000
t858	chr14	60013400	60017600
t859	chr5	77831600	77838200
t860	chr11	118547800	118556600
t861	chr15	41620400	41625200
t862	chr14	53266200	53271600
t863	chr15	36404000	36408400
t864	chr4	154045000	154051000
t865	chr4	51996200	52001800
t866	chr2a	49001800	49007000
t867	chr4	25385800	25392000
t868	chr6	71110600	71118200
t869	chr3	10676400	10680600
t870	chr4	110141600	110147600
t871	chr6	137900400	137908000
t872	chr17	18004400	18008600
t873	chr19	50534600	50538800
t874	chr8	107076200	107081400
t875	chr6	129817600	129822800
t876	chr3	164537400	164542600
t877	chr2a	69098800	69103600
t878	chr7	54174200	54181200
t879	chr3	87770000	87775400
t880	chr3	132371200	132377800
t881	chr11	35569600	35574000
t882	chr11	34388400	34393400
t883	chr1	100177600	100183400
t884	chr17	44752400	44759400
t885	chr2b	14767200	14772200
t886	chr18	33318400	33323600
t887	chr15	71965200	71976800
t888	chr3	100061000	100071400
t889	chr20	55667000	55671400
t890	chr16	4676800	4681200
t891	chr12	106675200	106680200
t892	chr17	21843400	21852200
t893	chr11	112773667	112781984
t894	chr12	101563400	101568200
t895	chr7	1478600	1483800
t896	chr14	68800400	68804800
t897	chr2a	65509800	65517600
t898	chr18	68102400	68107600
t899	chr3	98772800	98778200
t900	chr5	32644800	32649800
t901	chr10	119352800	119360800
t902	chr2b	129604400	129611000
t903	chr11	127993200	127999000
t904	chr11	78959400	78964800
t905	chr6	124994400	125001000
t906	chr6	36918600	36922400
t907	chr10	118849111	118856050
t908	chr12	118379800	118386000
t909	chr15	55895200	55900400
t910	chr2a	65718000	65723800
t911	chr7	55563220	55574379
t912	chr8	72527106	72534831
t913	chr1	47009000	47016800
t914	chr1	99497800	99503600
t915	chr5	87589800	87595000
t916	chr5	91070400	91074600
t917	chr16	2923200	2929800
t918	chr5	152418200	152423400
t919	chr12	71999600	72005400
t920	chr11	55598200	55603600
t921	chr17	46726600	46732600
t922	chr8	130533000	130536000
t923	chr3	184634800	184640400
t924	chr12	12505800	12510800
t925	chr2b	62697000	62702800
t926	chr18	50812400	50824400
t927	chr10	90510054	90517819
t928	chr14	76332600	76336800
t929	chr3	19306000	19311600
t930	chr1	115550902	115559303
t931	chr17	53538200	53543000
t932	chr8	100533200	100540000
t933	chr5	67065600	67071200
t934	chr2a	96937600	96941200
t935	chr13	105218000	105222400
t936	chr19	35749600	35755200
t937	chr4	43097000	43102000
t938	chr1	7722400	7726200
t939	chr1	184408600	184414000
t940	chr14	59267800	59272600
t941	chr20	20200419	20210651
t942	chr1	198617000	198621400
t943	chr2a	25643400	25648200
t944	chr17	2227600	2233200
t945	chr3	96131400	96136400
t946	chr20	25432800	25439000
t947	chr15	56538800	56544200
t948	chr14	30226400	30230200
t949	chr2b	24902600	24908000
t950	chr5	37177800	37182200
t951	chr5	156996200	157003200
t952	chr6	11661000	11664600
t953	chr2b	133378200	133383400
t954	chr19	41094200	41098800
t955	chr11	19163400	19170400
t956	chr14	73614800	73623600
t957	chr10	93159800	93164000
t958	chr6	80755200	80762200
t959	chr16_random	8282200	8286800
t960	chr20	5173200	5179800
t961	chr8	125664600	125671400
t962	chr7	136450200	136455200
t963	chr21	48116200	48120200
t964	chr3	188027400	188037800
t965	chr10	86345000	86349400
t966	chr11	91062400	91068200
t967	chr7	99975600	99980400
t968	chr20	60457400	60462600
t969	chr11	3703800	3708000
t970	chr11	112282400	112293800
t971	chr10	113581800	113585400
t972	chr4	51855200	51859000
t973	chr3	92959400	92964000
t974	chr19	38299400	38304600
t975	chr11	59568600	59573600
t976	chr3	113215800	113221200
t977	chr8	41995200	41999600
t978	chr2b	124194400	124200000
t979	chr12	118306200	118311200
t980	chr8	55543600	55550600
t981	chr7	73987600	73992600
t982	chr22	32423000	32428000
t983	chr15	36774600	36780200
t984	chr15	76161800	76167800
t985	chr8	152459400	152464400
t986	chr4	37272600	37274600
t987	chr12	54277400	54281800
t988	chr12	68933800	68938000
t989	chr6	33720800	33725800
t990	chr17	72114800	72120400
t991	chr6	11053000	11057400
t992	chr4	123973400	123978400
t993	chr9	101490600	101494400
t994	chr20	48074000	48079600
t995	chr3	109700800	109705600
t996	chr9	130425000	130429000
t997	chr16_random	8013600	8017800
t998	chr5	151944400	151951600
t999	chr6	7611000	7617200
t1000	chr1_random	31485000	31490400
t1001	chr3	187467600	187471400
t1002	chr9	119779400	119784200
t1003	chr19	42478800	42483600
t1004	chr2b	25250565	25257850
t1005	chr3	25289000	25292400
t1006	chr2b	77309400	77316000
t1007	chr11	91717600	91723600
t1008	chr16	54543000	54548600
t1009	chr9	119916600	119926000
t1010	chr9	90760400	90765400
t1011	chr2a	47002000	47007800
t1012	chr19	51253800	51258600
t1013	chr20	31478200	31483400
t1014	chr17	14277600	14282400
t1015	chr10	131629400	131632800
t1016	chr20	60582400	60586800
t1017	chr10_random	36327912	36338236
t1018	chr5	117173800	117178200
t1019	chr12	75968000	75972000
t1020	chr6	137125400	137130800
t1021	chr17	49797800	49802600
t1022	chr1	224541800	224545600
t1023	chr14	104533810	104540872
t1024	chr2b	99788200	99792800
t1025	chr12	64253400	64257800
t1026	chr16	44485800	44493000
t1027	chr14	23910600	23916400
t1028	chr14	70808200	70814800
t1029	chr3	76698400	76703000
t1030	chr11	106660200	106670000
t1031	chr7	136560800	136565000
t1032	chr10	94791600	94801800
t1033	chr8	49412000	49418400
t1034	chr9	67181800	67186600
t1035	chr11	91149600	91154800
t1036	chr19	36944800	36948600
t1037	chr9	133500400	133504800
t1038	chr3	127522800	127526400
t1039	chr17	4239800	4243200
t1040	chr11	9089400	9094000
t1041	chr19	46912800	46923200
t1042	chr14	69442400	69445200
t1043	chr14	22765400	22771400
t1044	chr3	39115200	39119600
t1045	chr2a	36191600	36196000
t1046	chr1	29449800	29458800
t1047	chr12	49695800	49704600
t1048	chr4	39989200	39993200
t1049	chr2b	125090800	125095400
t1050	chr16	72442400	72447800
t1051	chr11	82022200	82027800
t1052	chr11	62834200	62841000
t1053	chr6	98328400	98332600
t1054	chr17	41362800	41368400
t1055	chr19	36445800	36450400
t1056	chr15	66660000	66669200
t1057	chr12	94059000	94069800
t1058	chr1	137074800	137082800
t1059	chr8_random	13977000	13981600
t1060	chr9	27279600	27290200
t1061	chr17	70190600	70196600
t1062	chr1	221765200	221773000
t1063	chr11	99391800	99396000
t1064	chr10	15567200	15572600
t1065	chr4	126423200	126427200
t1066	chr6	14116000	14123600
t1067	chr1	88874400	88878400
t1068	chr1	116483400	116489200
t1069	chr2a	20232400	20235600
t1070	chr11	52866800	52872200
t1071	chr5	111899800	111904800
t1072	chr10	117791000	117797000
t1073	chr5	109464800	109469000
t1074	chr11	72095800	72099400
t1075	chr11	10242200	10246400
t1076	chr3	130992800	130995600
t1077	chr11	90960800	90965000
t1078	chr18	81951000	81955200
t1079	chr2a	48155200	48161000
t1080	chr18	61845800	61850400
t1081	chr5	11260800	11267800
t1082	chr2a	39470000	39473600
t1083	chr6	111789200	111793000
t1084	chr16	3920400	3925000
t1085	chr4	127250200	127255200
t1086	chr17	71817200	71822600
t1087	chr12	9837400	9840800
t1088	chr5	145787000	145793200
t1089	chr11	52915200	52924600
t1090	chr1	100440400	100445400
t1091	chr12	639800	645800
t1092	chr8	132805600	132810400
t1093	chr19	3512200	3517800
t1094	chr2b	65298200	65304600
t1095	chr3	96826400	96830800
t1096	chr1	207051400	207056400
t1097	chr8	42694000	42698000
t1098	chr2b	64332800	64338800
t1099	chr12	102760000	102765600
t1100	chr1	90518000	90522400
t1101	chr13	38204000	38209600
t1102	chr7	77475800	77479600
t1103	chr17	34235400	34240200
t1104	chr13	80917200	80921400
t1105	chr16	45915400	45919400
t1106	chr12	126744200	126751200
t1107	chr1	151532200	151536200
t1108	chr3	114273600	114278200
t1109	chr2b	51096600	51101400
t1110	chr1	20145600	20149400
t1111	chr15	98890200	98895600
t1112	chr6	124924400	124930800
t1113	chr9	81481200	81488400
t1114	chr15	54559400	54564400
t1115	chr6	116217200	116222000
t1116	chr4	98248200	98253400
t1117	chr6	32200200	32204000
t1118	chr11	19136000	19141200
t1119	chr14	19778000	19782800
t1120	chr16	24432600	24436200
t1121	chr15	67747400	67752000
t1122	chr15	67289200	67302200
t1123	chr5	128360800	128364000
t1124	chr9	105295600	105300400
t1125	chr2a	86701800	86705400
t1126	chr4	103359200	103363200
t1127	chr9	26547800	26552400
t1128	chr4	43037800	43042000
t1129	chr9	111782800	111790000
t1130	chr21	35884200	35887600
t1131	chr1	203751400	203756600
t1132	chr5	160711600	160717800
t1133	chr16	3698800	3701800
t1134	chr17	7573000	7576800
t1135	chr11	9256600	9262000
t1136	chr3	89018200	89022400
t1137	chr19	58282000	58286200
t1138	chr1	50183400	50188000
t1139	chr5	113696000	113701000
t1140	chr12	55477000	55481400
t1141	chr20	11667600	11675400
t1142	chr17	7349200	7353600
t1143	chr19_random	4141400	4145800
t1144	chr19	51578600	51582800
t1145	chr2a	74170800	74178000
t1146	chr19	46733000	46736800
t1147	chr12	10511400	10516600
t1148	chr4	83612000	83617200
t1149	chr11	98853200	98858800
t1150	chr12	68326600	68332000
t1151	chr9	132820600	132826800
t1152	chr1	25635400	25639000
t1153	chr16	55254600	55260800
t1154	chr3	97826400	97830000
t1155	chr12	23627800	23630400
t1156	chr6	11879400	11885400
t1157	chr11	9825400	9830800
t1158	chr17	27238600	27242800
t1159	chr5	179178400	179182600
t1160	chr6	152651000	152654800
t1161	chr12	118190000	118198600
t1162	chr17_random	12331800	12335800
t1163	chr5	128379600	128384200
t1164	chr6	11806200	11812400
t1165	chr13	115928200	115931600
t1166	chr4	79484200	79490200
t1167	chr11	100288200	100293000
t1168	chr8	94300600	94307600
t1169	chr6	162578509	162585124
t1170	chr4	39871800	39874600
t1171	chr10	101471400	101476200
t1172	chr16	28298800	28303200
t1173	chr5	142135600	142140800
t1174	chr12	6976000	6982000
t1175	chr19	40335000	40338600
t1176	chr19	33113600	33119400
t1177	chr12	119019800	119023800
t1178	chr3	173670200	173680600
t1179	chr2b	59629000	59634800
t1180	chr12	109529000	109533800
t1181	chr1	128551600	128559200
t1182	chr12	72186400	72189800
t1183	chr1	186204400	186211200
t1184	chr12	105808800	105812200
t1185	chr12	123262400	123265800
t1186	chr2a	102849600	102852600
t1187	chr11	123323800	123328000
t1188	chr14	50966000	50972600
t1189	chr2b	123128000	123133400
t1190	chr1	117313400	117318600
t1191	chr9	93147000	93151000
t1192	chr20	28118600	28122800
t1193	chr10	96665800	96671200
t1194	chr3	140672000	140675600
t1195	chr17	22979000	22983800
t1196	chr6	57904800	57909000
t1197	chr10	25454400	25462400
t1198	chr10	61339200	61343000
t1199	chr5	136072800	136076600
t1200	chr1	13430000	13435400
t1201	chr8	109528800	109532800
t1202	chr5	35805400	35812000
t1203	chr7	51100800	51104400
t1204	chr1	144438200	144448600
t1205	chr1	209855400	209860600
t1206	chr8	17477600	17482800
t1207	chr16	3159400	3165800
t1208	chr1	94906000	94911800
t1209	chr8	11746200	11752200
t1210	chr19	59320800	59327400
t1211	chr11	81735200	81741000
t1212	chr5	178286800	178290000
t1213	chr14	97773200	97778800
t1214	chr1	202202309	202208576
t1215	chr3	20047000	20059200
t1216	chr6	32715527	32721789
t1217	chr20	30021800	30029400
t1218	chr5	135880800	135885000
t1219	chr9	106495600	106507800
t1220	chr22	33418641	33425060
t1221	chr5	133127000	133131000
t1222	chr1	90210400	90214200
t1223	chr14	90691400	90696200
t1224	chr2b	38002400	38007600
t1225	chr16	59960863	59967341
t1226	chr4	143595800	143600600
t1227	chr3	197560200	197566600
t1228	chr13	48236000	48246400
t1229	chr4	127465600	127478400
t1230	chr15	26834400	26837600
t1231	chr15	67523200	67528600
t1232	chr12	99851000	99855800
t1233	chr7	77340400	77343600
t1234	chr11	81814800	81819200
t1235	chr12	12085600	12092600
t1236	chr12	26351400	26356000
t1237	chr3	101597200	101606400
t1238	chr9	41538400	41543800
t1239	chr11	91944600	91950000
t1240	chr3	94416400	94421000
t1241	chr8	63000800	63006600
t1242	chr22	16381000	16387200
t1243	chr5	133457000	133462800
t1244	chr12	122429200	122433800
t1245	chr9	119759400	119764200
t1246	chr1	183163600	183168000
t1247	chr10	86167800	86174200
t1248	chr22	35441600	35453800
t1249	chr2a	85100800	85103600
t1250	chr5	79765200	79771200
t1251	chr2b	61608800	61615200
t1252	chr7	124877200	124881800
t1253	chr1	178007800	178012000
t1254	chr4	84936600	84943200
t1255	chr5	161247400	161252800
t1256	chr2b	81715800	81722600
t1257	chr6	33579400	33583600
t1258	chr3	173332200	173337800
t1259	chr4	148988000	148993400
t1260	chr8	153396600	153401000
t1261	chr17	31242600	31247400
t1262	chr1	198367711	198374010
t1263	chr2b	119447000	119449800
t1264	chr3	98267800	98272800
t1265	chr21	14503200	14509000
t1266	chr22	19215200	19220800
t1267	chr7	54110600	54116800
t1268	chr8	84608600	84613200
t1269	chr12	114030000	114034200
t1270	chr10	101713600	101721600
t1271	chr10	101099400	101105200
t1272	chr16	37082109	37091035
t1273	chr2b	68686000	68690800
t1274	chr5	124731600	124737000
t1275	chr6	128275600	128278800
t1276	chr2b	73591000	73596600
t1277	chr4	114490000	114493800
t1278	chr3	198675400	198680800
t1279	chr5	145769000	145772800
t1280	chr8	28894400	28898000
t1281	chr4	52011000	52016800
t1282	chr1	158949000	158952800
t1283	chr14	71677600	71681800
t1284	chr20	12572200	12576200
t1285	chr3	31462000	31467800
t1286	chr1	209693400	209697600
t1287	chr14	22225200	22230200
t1288	chr16	54468600	54473200
t1289	chr17	53821000	53826200
t1290	chr15	35902400	35907000
t1291	chr1	13507200	13510600
t1292	chr5	180203200	180207600
t1293	chr9	34178800	34182600
t1294	chr7	28723623	28730655
t1295	chr10	19406600	19411800
t1296	chr6	7837000	7841400
t1297	chr17	64745200	64750800
t1298	chr20	24827000	24832600
t1299	chr9	79469000	79475200
t1300	chr9	100928400	100932600
t1301	chr14	53010200	53014200
t1302	chr4	174934400	174940000
t1303	chr2a	5335400	5340000
t1304	chr7	1405200	1410000
t1305	chr12	8359800	8363800
t1306	chr10	95064400	95068200
t1307	chr11	108816000	108820000
t1308	chr6	133384400	133394800
t1309	chr12	105695600	105701000
t1310	chr2a	63447084	63454731
t1311	chr6	44701400	44707400
t1312	chr3	100572000	100584800
t1313	chr1	144543400	144548400
t1314	chr18	66995000	66998800
t1315	chr6	89893000	89897800
t1316	chr1	158259400	158263400
t1317	chr1	185304400	185308600
t1318	chr4	24749800	24754600
t1319	chr20	33198400	33203600
t1320	chr3	180661800	180674400
t1321	chr2b	110119400	110124400
t1322	chr12	28274000	28278200
t1323	chr11	69250400	69254800
t1324	chr1	127435800	127442000
t1325	chr7	9084800	9088200
t1326	chr4	158172200	158184600
t1327	chr15	60129200	60134400
t1328	chr1	95605200	95609400
t1329	chr12	83172000	83177000
t1330	chr17	30344400	30349000
t1331	chr1	139009600	139014000
t1332	chr1	194949600	194957000
t1333	chr15_random	9618174	9624234
t1334	chr15	96840600	96844800
t1335	chr5	100833200	100837600
t1336	chr6	147039000	147043800
t1337	chr8	21706600	21712600
t1338	chr12	25742000	25751800
t1339	chr1	97343200	97348800
t1340	chr2a	19187000	19191200
t1341	chr2a	43342000	43346800
t1342	chr13	29362800	29368600
t1343	chr9	108840000	108844200
t1344	chr20	44300303	44309049
t1345	chr15	69631200	69636200
t1346	chr18	57344400	57348600
t1347	chr12	112254400	112258800
t1348	chr5	145411000	145414800
t1349	chr6	128855600	128860200
t1350	chr2b	124004600	124010000
t1351	chr12	50751000	50755200
t1352	chr2b	114902000	114908200
t1353	chr10	43529400	43533800
t1354	chr1	196728000	196732400
t1355	chr5	87884000	87888400
t1356	chr17	19494400	19499400
t1357	chr19	4068000	4072000
t1358	chr11	69134600	69139000
t1359	chr2b	66150600	66154800
t1360	chr4	105796800	105800800
t1361	chr1	51200000	51206800
t1362	chr1	79291800	79297600
t1363	chr2b	118971600	118977200
t1364	chr3	189144800	189149800
t1365	chr9	25798800	25803200
t1366	chr17	57412800	57418400
t1367	chr1	190260600	190267400
t1368	chr8	128433600	128446200
t1369	chr10	18289600	18294000
t1370	chr11_random	2493000	2497400
t1371	chr1	164462000	164470400
t1372	chr7	39515600	39521000
t1373	chr13	50490200	50494000
t1374	chr7	39524600	39528600
t1375	chr6	28397000	28402400
t1376	chr12	68995800	69000200
t1377	chr14_random	2200	7600
t1378	chr20	25466800	25470000
t1379	chr1	95211400	95217400
t1380	chr1	19407400	19415600
t1381	chr18	38011400	38015200
t1382	chr6	7423200	7434000
t1383	chr20	52073000	52076800
t1384	chr2b	62031000	62035600
t1385	chr1	16751200	16756200
t1386	chr9	123751800	123757000
t1387	chr5	91841800	91846200
t1388	chr11	123339400	123342200
t1389	chr2a	85083400	85087600
t1390	chr21	26641600	26653200
t1391	chr5	180097200	180101200
t1392	chr6	138323000	138328600
t1393	chr3	113824000	113829400
t1394	chr2a	37591200	37595000
t1395	chr3	200282600	200287800
t1396	chr4	79313800	79317600
t1397	chr2a	97201400	97203600
t1398	chr6	108156400	108159600
t1399	chr13	48481258	48487396
t1400	chr13	102438000	102441600
t1401	chr2a	6048692	6055561
t1402	chr7	83020600	83025000
t1403	chr3	93880800	93888000
t1404	chr4	43741913	43747648
t1405	chr14	64786863	64793089
t1406	chr19	55943400	55948400
t1407	chr12	39604200	39607600
t1408	chr22	30422000	30427400
t1409	chr3	94778600	94782200
t1410	chr17	45967000	45970600
t1411	chr1	187745470	187752446
t1412	chr12	55465400	55469000
t1413	chr6	15423000	15430000
t1414	chr20	34969000	34972000
t1415	chr8	38373200	38377200
t1416	chr6	27180800	27185400
t1417	chr11	62306600	62311200
t1418	chr1	27822600	27831000
t1419	chr20	18604200	18607800
t1420	chr1	83662600	83666000
t1421	chr10	55663400	55668400
t1422	chr8	101536800	101539600
t1423	chr11	79056800	79059600
t1424	chr3	9442800	9447400
t1425	chr12	134739600	134744000
t1426	chr14	35572800	35576600
t1427	chr11	35187000	35190200
t1428	chr6	152676200	152679800
t1429	chr2a	109280600	109284000
t1430	chr6	113445600	113451600
t1431	chr11	108331200	108334600
t1432	chr8	68130000	68133800
t1433	chr10	34068400	34074200
t1434	chr16	27749200	27753400
t1435	chr6	148997000	149001800
t1436	chr8	67803800	67808400
t1437	chr15	53914600	53924400
t1438	chr8	22325600	22330200
t1439	chr12	31889600	31894200
t1440	chr1	223883000	223886000
t1441	chr16	76165000	76169400
t1442	chr14	19651000	19655200
t1443	chr3	12616600	12624800
t1444	chr15	37831200	37835400
t1445	chr17	42201200	42206400
t1446	chr16	72750200	72755000
t1447	chr16	69336200	69340200
t1448	chr4	46048400	46053600
t1449	chr3	13215200	13219200
t1450	chr12	114319000	114323400
t1451	chr11	131314000	131317200
t1452	chr5	180148800	180153000
t1453	chr6_random	12828600	12832800
t1454	chr14	23600400	23606200
t1455	chr2a	86292000	86296400
t1456	chr11	69380600	69388200
t1457	chr4	98591000	98597200
t1458	chr20	35759200	35763400
t1459	chr3	198299812	198305463
t1460	chr17	34293200	34297600
t1461	chr5	133823200	133826600
t1462	chr17	13172000	13176800
t1463	chr6	141736600	141742600
t1464	chr1	209387200	209390800
t1465	chr15	39945600	39952000
t1466	chr10	60576600	60581200
t1467	chr16	27781600	27785400
t1468	chr6	158699600	158703400
t1469	chr20	31448600	31452800
t1470	chr12	25879200	25888000
t1471	chr11	120612200	120616000
t1472	chr1	219864200	219870400
t1473	chr9	74634200	74642600
t1474	chr5	111920800	111933800
t1475	chr11	55760873	55768572
t1476	chr2a	24817600	24820400
t1477	chr6	2208200	2211400
t1478	chr22	31630200	31632800
t1479	chr4	87062000	87067000
t1480	chr2a	109383000	109386800
t1481	chr18	32468400	32471600
t1482	chr6	98726600	98730400
t1483	chr5_random	10824200	10828200
t1484	chr16	4763800	4768400
t1485	chr2a	91778400	91782200
t1486	chr3	104077800	104082000
t1487	chr19	36229600	36235800
t1488	chr1	220180000	220183200
t1489	chr7	18273297	18281672
t1490	chr18	76241400	76246000
t1491	chr3	189236000	189241000
t1492	chr6	157979800	157982600
t1493	chr1	173126400	173130600
t1494	chr6	107686800	107691800
t1495	chr2a	63540000	63544400
t1496	chr7	101860200	101865000
t1497	chr5	58264800	58268600
t1498	chr13	25590800	25595000
t1499	chr19	7692600	7696000
t1500	chr17	29991800	29996600
t1501	chr4	50202800	50206800
t1502	chr3	117819272	117828667
t1503	chr4	111002000	111013600
t1504	chr18	70760200	70766600
t1505	chr18	88492000	88496800
t1506	chr17	42175800	42180000
t1507	chr2b	24918200	24922200
t1508	chr13	33451800	33458400
t1509	chr8	30100400	30104000
t1510	chr6	109851400	109857600
t1511	chr1	203936200	203940800
t1512	chr3	115360600	115364400
t1513	chr4	156631600	156638600
t1514	chr12	15098000	15101800
t1515	chr1	193841000	193845200
t1516	chr4	24758800	24767600
t1517	chr13	52337800	52341800
t1518	chr17	23001000	23004800
t1519	chr9	120757200	120763000
t1520	chr2a	20562600	20567000
t1521	chr13	52115600	52119800
t1522	chr4	148920400	148924400
t1523	chr1	96289000	96292800
t1524	chr7	40126000	40130400
t1525	chr4	143643871	143652669
t1526	chr5	174886000	174891800
t1527	chr12	105571200	105575000
t1528	chr14	54916600	54920800
t1529	chr12	33136200	33141600
t1530	chr8	108903400	108909400
t1531	chr7	61339800	61345200
t1532	chr20	24526000	24532000
t1533	chr3	96775400	96778400
t1534	chr4	165108200	165113000
t1535	chr1	37366600	37371400
t1536	chr17	4628000	4638400
t1537	chr4	193017000	193023800
t1538	chr3	20892200	20895200
t1539	chr12	94780000	94783000
t1540	chr3	94382800	94386800
t1541	chr5	135399600	135409200
t1542	chr11	35866000	35877000
t1543	chr6	29165400	29169200
t1544	chr11	127234200	127238800
t1545	chr8	107042000	107053400
t1546	chr3	106412200	106415800
t1547	chr3	141175400	141181000
t1548	chr5	11299000	11307200
t1549	chr7	10289800	10295000
t1550	chr12	54138200	54143800
t1551	chr16	40804200	40808000
t1552	chr7	84023600	84033800
t1553	chr2a	56069600	56073000
t1554	chr6	32358800	32363400
t1555	chr1	119384000	119388600
t1556	chr5	70946000	70950200
t1557	chr1	97033400	97041000
t1558	chr8	142892600	142897200
t1559	chr1	27632400	27641200
t1560	chr11	34380200	34384000
t1561	chr12	67635800	67640400
t1562	chr12	44735800	44741000
t1563	chr3	60228000	60232000
t1564	chr7	53828600	53834600
t1565	chr1	183278000	183282000
t1566	chr17_random	15062800	15067400
t1567	chr17	31733800	31737200
t1568	chr14	22081903	22087780
t1569	chr10	72725800	72731400
t1570	chr8	152687600	152692200
t1571	chr16	19123600	19127200
t1572	chr1	96439000	96443000
t1573	chr5	134009200	134016000
t1574	chr7	82990000	82994800
t1575	chr10	100605400	100609400
t1576	chr12	56809600	56813000
t1577	chr15	44464000	44467400
t1578	chr2a	37400000	37404200
t1579	chr2b	93121800	93125400
t1580	chr4	145806352	145812170
t1581	chr18	62754200	62757800
t1582	chr20	16217000	16223800
t1583	chr11	108366000	108369600
t1584	chr2a	50466815	50473148
t1585	chr12	28086400	28091400
t1586	chr9	91428674	91434778
t1587	chr1	216678600	216683400
t1588	chr7	56489000	56495800
t1589	chr9	130272800	130277200
t1590	chr17	32240600	32246800
t1591	chr11	116686800	116691600
t1592	chr12	72084200	72087600
t1593	chr19	11515000	11518600
t1594	chr14	82209600	82214400
t1595	chr15	74429600	74433400
t1596	chr15	66931400	66936000
t1597	chr15	76774400	76777800
t1598	chr2a	6307600	6310000
t1599	chr6	138436200	138443800
t1600	chr11	49673600	49677400
t1601	chr1	14406200	14412400
t1602	chr5	117695600	117701800
t1603	chr22	21346254	21352246
t1604	chr10	97439400	97442200
t1605	chr16	23103200	23107200
t1606	chr6	36932800	36935800
t1607	chr13	96847800	96852600
t1608	chr2b	80512800	80516400
t1609	chr3	87905600	87909400
t1610	chr16_random	8005800	8009000
t1611	chr9	95401763	95407382
t1612	chr7	36841600	36845800
t1613	chr5	182292800	182296600
t1614	chr17	46652800	46655800
t1615	chr11	21191600	21194800
t1616	chr9	93126800	93129800
t1617	chr15	55345800	55355000
t1618	chr8	38575000	38578800
t1619	chr17	8447600	8451800
t1620	chr12	68553600	68556400
t1621	chr18	29120600	29123800
t1622	chr12	57601600	57605800
t1623	chr2b	64015200	64019600
t1624	chr11	59738600	59743600
t1625	chr6	43129400	43132800
t1626	chr8	68839200	68841800
t1627	chr17_random	13656600	13661200
t1628	chr14	22544000	22548200
t1629	chr14	90667600	90672400
t1630	chr19	30478400	30482000
t1631	chr2a	73901800	73907200
t1632	chr1	184905000	184910400
t1633	chr14	31072200	31076800
t1634	chr15	75571800	75576800
t1635	chr21	35561000	35564400
t1636	chr3	146166800	146173200
t1637	chr10	60892800	60898200
t1638	chr14	62521400	62525400
t1639	chr6	47454376	47459960
t1640	chr1	188374800	188377800
t1641	chr8	22235600	22244200
t1642	chr19	10864600	10867800
t1643	chr6	138035600	138038200
t1644	chr5	33485400	33488800
t1645	chr3	24818200	24827400
t1646	chr14	82493400	82498200
t1647	chr18	93904000	93912600
t1648	chr5	151449400	151455200
t1649	chr3	81979800	81983600
t1650	chr5	117164600	117167400
t1651	chr1	170555400	170560600
t1652	chr1	219948600	219953400
t1653	chr17	31414400	31418200
t1654	chr1	65637400	65640200
t1655	chr17	30212600	30217200
t1656	chr11	116006400	116010000
t1657	chr1	184083200	184087800
t1658	chr7	11859200	11867600
t1659	chr6	3277800	3284800
t1660	chr16	54588400	54592200
t1661	chr9	94852200	94854800
t1662	chr9	58186200	58190800
t1663	chr16_random	4120400	4125600
t1664	chr19	38475600	38479600
t1665	chr12	13219000	13223400
t1666	chr11	74097200	74101600
t1667	chr3	123952000	123955400
t1668	chr15	41706400	41710000
t1669	chr17	4162200	4166400
t1670	chr4	107654400	107661400
t1671	chr8	62642400	62646400
t1672	chr19	43701600	43706000
t1673	chr2a	87424537	87430635
t1674	chr17	46001200	46004200
t1675	chr15	67596884	67602333
t1676	chr2a	3363200	3368600
t1677	chr18	83571400	83576000
t1678	chr3	198079687	198085943
t1679	chr15	30282800	30286800
t1680	chr3	136054662	136061110
t1681	chr6	118959400	118963800
t1682	chr15	65260200	65263400
t1683	chr1	25475800	25481200
t1684	chr2b	111367800	111371400
t1685	chr6	84750800	84754000
t1686	chr2a	48201000	48206800
t1687	chr11	122591000	122600200
t1688	chr4	40160000	40164600
t1689	chr3	95879000	95885200
t1690	chr1	23639800	23644600
t1691	chr20	24366200	24379000
t1692	chr1	77275200	77279200
t1693	chr3	74663600	74670800
t1694	chr15	53814800	53817000
t1695	chr15	98479200	98482200
t1696	chr12	28932800	28936400
t1697	chr9	26524200	26528800
t1698	chr11	33630000	33633000
t1699	chr12	108535000	108539200
t1700	chr5	59828600	59832800
t1701	chr10	72248600	72252400
t1702	chr2b	64638400	64641200
t1703	chr12	125069540	125077831
t1704	chr20	15790600	15794200
t1705	chr6	8703600	8707800
t1706	chr6	32614000	32619400
t1707	chr1	26973000	26977600
t1708	chr3	60209400	60213000
t1709	chr3	20492200	20504000
t1710	chr3	188044800	188047600
t1711	chr13	29676600	29683400
t1712	chr15	80428000	80433000
t1713	chr13	51268800	51273800
t1714	chr4	151349600	151357400
t1715	chr4	127483800	127488400
t1716	chr15	85832800	85837800
t1717	chr2a	12861000	12864000
t1718	chr16	1396000	1400000
t1719	chr14	20818200	20821600
t1720	chr17_random	12106821	12113073
t1721	chr12	25752200	25759600
t1722	chr4	105465600	105474000
t1723	chr14	31108200	31111800
t1724	chr3	189973400	189979800
t1725	chr1	186763000	186767600
t1726	chr2b	80538600	80545400
t1727	chr20	28637000	28642400
t1728	chr12	28808800	28813200
t1729	chr10	8139200	8142400
t1730	chr8	134949600	134952800
t1731	chr15	45419200	45423000
t1732	chr2b	106423800	106432200
t1733	chr19	60601400	60605200
t1734	chr19	1838400	1841400
t1735	chr7	7513600	7517000
t1736	chr2a	42254957	42260438
t1737	chr9	74719600	74723400
t1738	chr3	160343800	160347000
t1739	chr2b	126299400	126304600
t1740	chr11	97202600	97206000
t1741	chr16	61139800	61144000
t1742	chr2a	88131800	88136200
t1743	chr13	33109400	33113600
t1744	chr10	92464000	92468000
t1745	chr1	203448400	203452000
t1746	chr11	9132600	9138200
t1747	chr21	29665600	29669400
t1748	chr6	8319400	8322400
t1749	chr7	109247800	109252000
t1750	chr8	42851600	42856200
t1751	chr12	62506000	62508600
t1752	chr6	31460200	31466200
t1753	chr5	80590800	80594200
t1754	chr19	60511000	60516600
t1755	chr8	127441800	127446000
t1756	chr7	150075600	150081400
t1757	chr20	29722200	29730200
t1758	chr1	144949200	144953000
t1759	chr13	49428200	49431600
t1760	chr4	90997600	91003800
t1761	chr8	37999400	38002800
t1762	chr21	29697600	29705600
t1763	chr1	66986400	66991800
t1764	chr16	3392200	3397400
t1765	chr7	83904780	83913731
t1766	chr6	163442800	163447400
t1767	chr17	4827400	4831400
t1768	chr11	51352200	51356800
t1769	chr3	119807800	119812600
t1770	chr12	97222800	97225200
t1771	chr10	125543400	125550400
t1772	chr13	113315600	113324200
t1773	chr1	45667200	45671800
t1774	chr11	63788200	63791400
t1775	chr15	69471000	69474200
t1776	chr3	104065000	104072200
t1777	chr1	176525200	176529000
t1778	chr3	160271800	160275800
t1779	chr8	27967800	27970200
t1780	chr7	101973400	101980800
t1781	chr10	94567000	94571200
t1782	chr1	135679800	135682800
t1783	chr5	78481600	78485400
t1784	chr5	80945600	80949400
t1785	chr22	14270200	14274200
t1786	chr1	20405800	20409600
t1787	chr1	115573800	115578800
t1788	chr8	109145800	109151600
t1789	chr20	20136800	20142800
t1790	chr7	79333400	79337200
t1791	chr9	117394800	117397800
t1792	chr11	22551400	22558200
t1793	chr13	109014800	109020200
t1794	chr3	1616200	1623600
t1795	chr2a	55518200	55521800
t1796	chr1	14719400	14727400
t1797	chr3	192409200	192412400
t1798	chr22	41775200	41779000
t1799	chr6	109472000	109476200
t1800	chr4	26392000	26395800
t1801	chr7	64838200	64841600
t1802	chr15	73343200	73348600
t1803	chr9	129848000	129851400
t1804	chr7	61004000	61010400
t1805	chr14	23571000	23574000
t1806	chr12	68480600	68484600
t1807	chr5	57989800	57995000
t1808	chr5	70390400	70393800
t1809	chr12	22924800	22927600
t1810	chr10	86296000	86303400
t1811	chr10	31531600	31534800
t1812	chr1	117906378	117911470
t1813	chr9	103292200	103297600
t1814	chr9	29088600	29093200
t1815	chr10	45829200	45833800
t1816	chr15	38691400	38696400
t1817	chr9	89266800	89271200
t1818	chr10	99539800	99543000
t1819	chr8	38512400	38515600
t1820	chr6	140711000	140720200
t1821	chr10	62080800	62084800
t1822	chr14	58817400	58821200
t1823	chr3	12304000	12310800
t1824	chr16	40531800	40535800
t1825	chr19	7790200	7793200
t1826	chr8	127461200	127468000
t1827	chr6	164543400	164547400
t1828	chr15	26853600	26857400
t1829	chr15	41078400	41082200
t1830	chr3	97858000	97860800
t1831	chr3	26785293	26794360
t1832	chr3	140653800	140661400
t1833	chr4	123371400	123374800
t1834	chr2b	94639800	94645400
t1835	chr6	41992800	41997200
t1836	chr1	40273400	40278000
t1837	chr16	54554000	54557400
t1838	chr6	12421200	12427000
t1839	chr4	10304400	10309800
t1840	chr2b	25296400	25299400
t1841	chr1	202045400	202049200
t1842	chr5	63934200	63937600
t1843	chr15	30083000	30088600
t1844	chr15	73166600	73169400
t1845	chr9	125695200	125698800
t1846	chr19	2410400	2414200
t1847	chr1	49850000	49857000
t1848	chr10	54605000	54608400
t1849	chr15	96756600	96764400
t1850	chr8	72590600	72595000
t1851	chr1	194108000	194112000
t1852	chr12	48677000	48679600
t1853	chr11	118000000	118003600
t1854	chr2a	73826800	73830200
t1855	chr6	108503600	108507800
t1856	chr12	51634400	51638600
t1857	chr14	20327200	20330600
t1858	chr7	79737600	79741200
t1859	chr9	35052600	35055400
t1860	chr2a	93791200	93795000
t1861	chr20	31781800	31784800
t1862	chr1	96427400	96430800
t1863	chr11	9589200	9593000
t1864	chr6	28488200	28492800
t1865	chr14	75682600	75686400
t1866	chr7	125053695	125061111
t1867	chr19	5835600	5839400
t1868	chr3	93662600	93665600
t1869	chr8	21812600	21816600
t1870	chr2a	19076800	19081000
t1871	chr9	88282400	88288000
t1872	chr8	61132600	61138800
t1873	chr10	65175000	65178800
t1874	chr1	210458800	210463800
t1875	chr14	69464800	69467800
t1876	chr11	64781200	64783600
t1877	chr11	52773200	52781200
t1878	chr3	201627400	201631400
t1879	chr14	107176200	107180000
t1880	chr5	123278400	123281800
t1881	chr2a	74397400	74402200
t1882	chr15	59340000	59344200
t1883	chr6	22423800	22428400
t1884	chr20	31715000	31720800
t1885	chr7	83622800	83627400
t1886	chr21	30019400	30024800
t1887	chr14	76389662	76394820
t1888	chr17	9634200	9638200
t1889	chr16	24278600	24281200
t1890	chr10	46161800	46167600
t1891	chr6	32457400	32460800
t1892	chr4	160404800	160408400
t1893	chr6	158643000	158649600
t1894	chr11	9389200	9393000
t1895	chr12	15092000	15095200
t1896	chr1	217808000	217812200
t1897	chr6	43929000	43933200
t1898	chr18	75094800	75097800
t1899	chr8	104746600	104751000
t1900	chr12	32646800	32649600
t1901	chr2b	101954000	101957000
t1902	chr12	4437000	4439400
t1903	chr6	141338178	141343379
t1904	chr1	90145000	90148800
t1905	chr9	24058800	24061200
t1906	chr3	569855	577765
t1907	chr6	31641400	31648800
t1908	chr5	6488200	6491200
t1909	chr2a	45502600	45506800
t1910	chr1	185943800	185946800
t1911	chr19	6442400	6446000
t1912	chr10	66987600	66991000
t1913	chr5	95392600	95396000
t1914	chr1	162350200	162356200
t1915	chr2a	87232800	87237600
t1916	chr17	25071800	25075200
t1917	chr22	21326200	21328600
t1918	chr11	82095800	82101000
t1919	chr6	38368600	38371400
t1920	chr4	25495800	25498200
t1921	chr3	99357800	99362600
t1922	chr22	22752600	22755000
t1923	chr1	128226600	128228800
t1924	chr17_random	11692000	11695000
t1925	chr20	5097000	5101000
t1926	chr12	110281000	110286400
t1927	chr6	113557400	113563000
t1928	chr12	88851000	88854600
t1929	chr2b	42045800	42049200
t1930	chr12	45078000	45081800
t1931	chr14	77054800	77059400
t1932	chr6	14078600	14082200
t1933	chr2b	61162000	61169200
t1934	chr11	115184400	115189600
t1935	chr14	95400000	95404400
t1936	chr12	47831400	47835600
t1937	chr21	38575800	38579800
t1938	chr9	24151800	24155000
t1939	chr7	8995200	8999400
t1940	chr3	186683400	186688400
t1941	chr5	161594400	161597800
t1942	chr7	103048400	103052800
t1943	chr6	147240600	147244400
t1944	chr7	139035000	139039600
t1945	chr20	12826800	12829400
t1946	chr17	34858200	34864400
t1947	chr5	134187800	134193200
t1948	chr1	167758200	167761400
t1949	chr7	124457505	124465411
t1950	chr11	21222658	21227941
t1951	chr9	60940400	60951200
t1952	chr1	144729754	144738311
t1953	chr3	19892400	19896800
t1954	chr13	51081600	51086200
t1955	chr22	38077600	38080200
t1956	chr14	22394600	22398400
t1957	chr19	12103800	12107200
t1958	chr13	49277800	49280600
t1959	chr11	6593200	6595800
t1960	chr11	8474800	8477600
t1961	chr16	20256800	20260800
t1962	chr2a	3415600	3418600
t1963	chr1	191986200	191991600
t1964	chr14	93539400	93542600
t1965	chr1	57220400	57225600
t1966	chr6	38695400	38699000
t1967	chr6	107482800	107488800
t1968	chr15	39586600	39589600
t1969	chr11	61318800	61323400
t1970	chr5	58218200	58222000
t1971	chr22	16937800	16941400
t1972	chr19	54794200	54797800
t1973	chr15	53590600	53593000
t1974	chr1	51468800	51477800
t1975	chr15	75893800	75897400
t1976	chr1	179187800	179192600
t1977	chr11	79288800	79291400
t1978	chr11	4259600	4264200
t1979	chr15	80451000	80454800
t1980	chr5	66626400	66631000
t1981	chr7	104097377	104105738
t1982	chr10	95954000	95959000
t1983	chr10	73037800	73041400
t1984	chr7	103378000	103381800
t1985	chr4	92508400	92511800
t1986	chr19	36846400	36849800
t1987	chr9	28195000	28198600
t1988	chr3	96809800	96813600
t1989	chr20	61259000	61265200
t1990	chr6	50165200	50169000
t1991	chr11	113910400	113913800
t1992	chr19	9613800	9617600
t1993	chr19	48347000	48350200
t1994	chr4	151167800	151171800
t1995	chr11	25111400	25114600
t1996	chr12	13134600	13138800
t1997	chr16	69194400	69197400
t1998	chr19	37887600	37891000
t1999	chr19	18553600	18558000
[truncated: 26,704 more rows]

## Sheet: Macaque
ID	chr	start	end
t1	chr18	23743800	23754800
t2	chr5	86637200	86648400
t3	chr11	54651200	54663200
t4	chr11	104519200	104531600
t5	chr1	87060200	87072400
t6	chr9	64259400	64269800
t7	chr6	44314600	44325600
t8	chr8	116066200	116077200
t9	chr11	44531400	44542200
t10	chr15	50921400	50929800
t11	chr2	157798400	157809400
t12	chr3	86277200	86289200
t13	chr4	104028000	104039200
t14	chr16	41051600	41063400
t15	chr4	131009800	131020600
t16	chr5	143268400	143279000
t17	chr1	139082000	139093400
t18	chr10	71072800	71082200
t19	chr17	88261800	88271800
t20	chr1	181904000	181915400
t21	chr1	174329600	174339600
t22	chr14	101142600	101154000
t23	chr15	79515800	79525800
t24	chr3	93941600	93950600
t25	chr2	21312200	21323000
t26	chr5	14966600	14976600
t27	chr18	11939200	11950200
t28	chr8	27790800	27800600
t29	chr20	31192800	31204000
t30	chr1	131348200	131360000
t31	chr15	100315200	100323000
t32	chr1	193693200	193702200
t33	chr16	8140000	8150200
t34	chr11	43332600	43343600
t35	chr1	154224000	154234200
t36	chr16	31650600	31661000
t37	chr15	42483600	42493000
t38	chr4	31309000	31319200
t39	chr9	32097000	32107400
t40	chr10	69700000	69710800
t41	chr15	48521600	48533600
t42	chr4	108504200	108513600
t43	chr1	182234400	182244200
t44	chr6	36188365	36202216
t45	chr7	43951600	43961600
t46	chr6	56215400	56226600
t47	chr1	54549800	54558800
t48	chr10	18406600	18416800
t49	chr5	98701600	98712400
t50	chr9	64522000	64531200
t51	chr10	20524200	20533000
t52	chr5	51961200	51972600
t53	chr8	124268400	124278800
t54	chr9	22519218	22532666
t55	chr14	108059400	108069000
t56	chr5	165593200	165602000
t57	chr1	69980600	69990600
t58	chr1	69962800	69972600
t59	chr7	33386800	33394600
t60	chr17	60758600	60769400
t61	chr2	52260600	52270800
t62	chr5	147913800	147925400
t63	chr1	84730000	84740800
t64	chr3	161273800	161285400
t65	chr4	48554800	48566000
t66	chr7	157806400	157814000
t67	chr9	97810800	97820600
t68	chr3	101607800	101618000
t69	chr7	115085400	115092400
t70	chr4	133455600	133464000
t71	chr2	134259400	134268000
t72	chr14	7800600	7811800
t73	chr11	40266600	40275400
t74	chr4	81240200	81251000
t75	chr1	102104200	102113400
t76	chr8	123669600	123681400
t77	chr1	93721200	93729400
t78	chr12	84688400	84694400
t79	chr1	128787600	128794800
t80	chr19	12676800	12683600
t81	chr15	29288800	29298400
t82	chr16	18485200	18495800
t83	chr4	157801400	157808800
t84	chr9	3682400	3690400
t85	chr4	42900400	42909800
t86	chr1	125220000	125228600
t87	chr1	182055400	182063600
t88	chr1	78055200	78062800
t89	chr8	127268600	127278000
t90	chr9	115556400	115564400
t91	chr15	29561600	29572800
t92	chr6	176079200	176089600
t93	chr1	125474200	125484200
t94	chr3	181606200	181615600
t95	chr14	88870800	88882000
t96	chr2	143625000	143636200
t97	chr16	57156400	57163400
t98	chr17	12059600	12064800
t99	chr12	21017400	21023400
t100	chr5	48814400	48821200
t101	chr5	118909400	118916800
t102	chr16	48432600	48440000
t103	chr6	178234600	178244200
t104	chr4	171977600	171985800
t105	chr3	82044978	82056982
t106	chr17	7162600	7170000
t107	chr3	116602800	116611000
t108	chr2	103314600	103323000
t109	chr3	40219452	40231599
t110	chr16	41962200	41972600
t111	chr17	31918000	31924400
t112	chr7	144039800	144048200
t113	chr9	106225200	106233400
t114	chr12	82460600	82466200
t115	chr1	51638400	51646000
t116	chr1	131405600	131413800
t117	chr12	81279400	81289600
t118	chr1	135794400	135801800
t119	chr9	97354800	97365800
t120	chr11	68989000	68997000
t121	chr3	106967600	106977400
t122	chr12	91664000	91673800
t123	chr2	140115200	140122400
t124	chr2	113639800	113648400
t125	chr2	82692400	82702600
t126	chr14	64680400	64688400
t127	chr2	43013400	43019200
t128	chr3	29982800	29992000
t129	chr1	198252200	198258200
t130	chr2	12809800	12818600
t131	chr1	77740400	77749400
t132	chr2	12898800	12904800
t133	chr3	156035400	156045600
t134	chr9	106505000	106513800
t135	chr11	54548000	54557200
t136	chr4	104585200	104594200
t137	chr14	8574800	8582800
t138	chr14	108342600	108354400
t139	chr16	66759190	66771161
t140	chr15	16190200	16196400
t141	chr2	168483000	168490400
t142	chr1	67455600	67463800
t143	chr4	120990000	120998600
t144	chr16	22025000	22033200
t145	chr4	151558800	151566600
t146	chr6	161572200	161581000
t147	chr20	30720800	30729800
t148	chr9	121838400	121847000
t149	chr15	50458400	50464400
t150	chr20	72775000	72785400
t151	chr11	70468600	70476400
t152	chr9	32224600	32233200
t153	chr5	101707000	101713800
t154	chr17	84272000	84283000
t155	chr14	78242400	78251000
t156	chr7	67343800	67352600
t157	chr7	128540000	128545000
t158	chr13	96727800	96736400
t159	chr8	64748800	64758200
t160	chr1	24693400	24703200
t161	chr4	53541800	53549200
t162	chr1	37231000	37237800
t163	chr13	96341200	96349800
t164	chr8	61161800	61167000
t165	chr12	58460200	58465200
t166	chr10	30355400	30361000
t167	chr6	43891200	43899000
t168	chr11	6766600	6776400
t169	chr10	69680800	69686600
t170	chr15	79823600	79832600
t171	chr4	149124600	149133400
t172	chr1	50992456	51002954
t173	chr15	49174000	49182600
t174	chr6	158613600	158625800
t175	chr4	111351400	111357200
t176	chr7	127044000	127054000
t177	chr15	30131548	30142564
t178	chr1	159551800	159563800
t179	chr11	49330400	49340600
t180	chr8	48857600	48868200
t181	chr4	127893000	127901400
t182	chr17	77342200	77349200
t183	chr11	123602800	123610200
t184	chr12	48077200	48083000
t185	chr1	137591400	137599000
t186	chr19	5061800	5066800
t187	chr10	80193200	80202600
t188	chr1	66741800	66747600
t189	chr9	108337400	108346400
t190	chr10	36656000	36662000
t191	chr17	53847600	53855000
t192	chr5	92970800	92978200
t193	chr15	50690600	50699400
t194	chr6	110396400	110405000
t195	chr8	54943400	54950000
t196	chr3	14924600	14930600
t197	chr4	16655400	16663800
t198	chr1	35116000	35124800
t199	chr2	69110800	69119200
t200	chr12	38343600	38356000
t201	chr20	27410000	27417800
t202	chr13	44145000	44153400
t203	chr5	152683400	152688600
t204	chr9	59635600	59643600
t205	chr17	53914000	53918400
t206	chr6	156914400	156922400
t207	chr19	53520000	53527600
t208	chr12	65560800	65566400
t209	chr1	24932600	24939600
t210	chr4	18665800	18670200
t211	chr6	88277600	88286600
t212	chr2	139281200	139291400
t213	chr17	60550400	60560200
t214	chr6	171614200	171623000
t215	chr12	62198600	62204400
t216	chr7	96121000	96129600
t217	chr8	65199800	65207200
t218	chr9	83450800	83458200
t219	chr1	40293400	40300600
t220	chr8	11438400	11442200
t221	chr14	102873600	102879200
t222	chr7	112671000	112680800
t223	chr11	22408000	22415200
t224	chr9	98215800	98224200
t225	chr9	72837600	72849200
t226	chr1	114944600	114952000
t227	chr14	66250200	66256800
t228	chr20	26931000	26936800
t229	chr6	64341200	64349200
t230	chr16	18191400	18201800
t231	chr17	84480200	84487800
t232	chr1	145225800	145234400
t233	chr1	195362827	195373464
t234	chr16	26363400	26370600
t235	chr2	34066800	34077200
t236	chr19	36477000	36484600
t237	chr6	63790800	63797600
t238	chr6	33103000	33111400
t239	chr6	139406200	139414400
t240	chr20	41086600	41091400
t241	chr10	72261400	72268000
t242	chr14	63951000	63959800
t243	chr7	58560200	58567400
t244	chr1	197548142	197558084
t245	chr4	35262400	35267400
t246	chr14	54576400	54580400
t247	chr13	34034800	34045400
t248	chr8	101756800	101765200
t249	chr1	43140800	43146600
t250	chr13	43399800	43410400
t251	chr16	53160800	53171000
t252	chr1	169650000	169656600
t253	chr8	122961200	122969200
t254	chr9	12253800	12260200
t255	chr8	108352200	108361800
t256	chr11	16590400	16597400
t257	chr16	20812400	20820200
t258	chr14	12495000	12499200
t259	chr11	52324400	52335000
t260	chr4	127985600	127991000
t261	chr16	43628600	43636400
t262	chr14	86749000	86759000
t263	chr9	88719260	88729387
t264	chr3	72992750	73002824
t265	chr2	103518400	103527200
t266	chr5	51336400	51345800
t267	chr18	6897000	6906400
t268	chr16	51326400	51337000
t269	chr11	47345000	47352400
t270	chr7	66479200	66485400
t271	chr20	14626821	14637126
t272	chr1	101758000	101765000
t273	chr5	139466200	139472000
t274	chr6	66373400	66379400
t275	chr16	61950200	61957000
t276	chr16	22315171	22325584
t277	chr14	70020600	70031400
t278	chr10	13432600	13438800
t279	chr13	66274947	66285361
t280	chr1	197722200	197728200
t281	chr1	14498600	14504400
t282	chr10	5393400	5400600
t283	chr9	106326800	106337800
t284	chr1	101000200	101006600
t285	chr12	24637400	24645400
t286	chr4	151246600	151251800
t287	chr2	160118200	160125400
t288	chr13	27347000	27355000
t289	chr4	58171800	58181000
t290	chr14	8780443	8790230
t291	chr11	118491000	118499600
t292	chr15	14085800	14093800
t293	chr1	131772800	131778800
t294	chr9	58282600	58293400
t295	chr17	21121400	21130600
t296	chr6	87381000	87389800
t297	chr15	1070600	1081000
t298	chr3	100530800	100537200
t299	chr14	14469800	14476600
t300	chr2	114123800	114130200
t301	chr11	6990400	6996600
t302	chr12	36114800	36120600
t303	chr3	143811000	143816000
t304	chr15	48506800	48514200
t305	chr16	38684200	38690400
t306	chr7	42570400	42576000
t307	chr7	42198000	42205200
t308	chr16	32321600	32327600
t309	chr8	99172000	99178600
t310	chr7	152114400	152123600
t311	chr15	3932200	3941800
t312	chr15	79749200	79754800
t313	chr12	3239200	3248400
t314	chr8	108334762	108344186
t315	chr13	93133050	93143400
t316	chr7	37515965	37526088
t317	chr3	21712600	21719800
t318	chr15	35460600	35466000
t319	chr3	41049000	41055400
t320	chr19	36542200	36546600
t321	chr2	167498600	167504800
t322	chr13	47644800	47656400
t323	chr11	40074600	40083800
t324	chr3	157133600	157139600
t325	chr7	133642200	133647600
t326	chr7	17650800	17657400
t327	chr6	171044400	171055400
t328	chr10	66116200	66128000
t329	chr14	88830800	88836200
t330	chr6	147874000	147883400
t331	chr8	58962600	58969800
t332	chr7	44380400	44385200
t333	chr4	37686000	37692600
t334	chr6	63727800	63734200
t335	chr1	18092400	18099600
t336	chr1	23914600	23923000
t337	chr10	28446800	28454400
t338	chr13	88193600	88199800
t339	chr13	74826600	74834000
t340	chr7	97731400	97737600
t341	chr2	169279400	169284800
t342	chr5	59039600	59045400
t343	chr15	86436000	86444800
t344	chr7	151758600	151767600
t345	chr15	8637400	8642400
t346	chr17	58335800	58341200
t347	chr2	144230200	144234600
t348	chr4	98069200	98073600
t349	chr3	81893600	81899000
t350	chr11	12636600	12642600
t351	chr9	97449000	97460800
t352	chr12	120933000	120939200
t353	chr14	107274800	107283800
t354	chr13	45102200	45108600
t355	chr11	56022600	56029400
t356	chr1	197821400	197827800
t357	chr11	105053200	105057200
t358	chr1	5738400	5746600
t359	chr4	25312123	25321528
t360	chr14	87881800	87890600
t361	chr3	154779600	154788000
t362	chr11	9251400	9257200
t363	chr9	82536200	82545000
t364	chr20	56924000	56929400
t365	chr6	161502800	161508200
t366	chr19	50306000	50314400
t367	chr4	113945200	113956400
t368	chr1	27860600	27865600
t369	chr5	58824400	58831200
t370	chr4	38391800	38396600
t371	chr5	183868000	183875000
t372	chr15	49219400	49225400
t373	chr14	88731000	88740200
t374	chr1	109652600	109659200
t375	chr4	148327000	148333400
t376	chr4	37906400	37915400
t377	chr1	128952400	128959400
t378	chr3	157442200	157449400
t379	chr15	64953800	64963400
t380	chr9	15037000	15041600
t381	chr4	26993600	27001000
t382	chr6	75488200	75492000
t383	chr7	81915600	81921200
t384	chr7	122065000	122069600
t385	chr4	11607800	11615000
t386	chr20	42844000	42848800
t387	chr2	180722600	180726800
t388	chr16	47754200	47760600
t389	chr16	7667400	7673800
t390	chr1	75763400	75771200
t391	chr5	143583400	143586600
t392	chr5	78142800	78148800
t393	chr13	9462600	9469400
t394	chr14	19691800	19701800
t395	chr6	148491000	148498200
t396	chr20	53769800	53774800
t397	chr11	102064400	102072000
t398	chr17	29565200	29572200
t399	chr20	22261800	22268400
t400	chr16	25454800	25463400
t401	chr16	61741000	61745800
t402	chr16	44364200	44372400
t403	chr5	120691200	120697200
t404	chr9	93657600	93661600
t405	chr9	115861000	115867800
t406	chr3	117886400	117891400
t407	chr15	61929200	61935600
t408	chr13	71328600	71333400
t409	chr11	74914000	74920200
t410	chr6	10297400	10303400
t411	chr10	17167200	17179000
t412	chr3	166035800	166041000
t413	chr13	26507400	26515400
t414	chr12	90064200	90072600
t415	chr12	115058400	115064800
t416	chr3	21380400	21385000
t417	chr17	31796400	31801400
t418	chr1	65168800	65174200
t419	chr2	169552600	169558000
t420	chr1	134992800	134997400
t421	chr6	72030600	72038200
t422	chr20	41647800	41657600
t423	chr14	121409000	121416400
t424	chr3	133160800	133166200
t425	chr9	126273600	126280400
t426	chr2	95131800	95141000
t427	chr6	39563800	39572800
t428	chr12	84569800	84576400
t429	chr3	161824200	161828600
t430	chr1	85515600	85520800
t431	chr13	65748600	65754000
t432	chr1	25040200	25045800
t433	chr4	26577400	26583800
t434	chr6	155895800	155901800
t435	chr13	63285200	63290200
t436	chr12	113229000	113239600
t437	chr10	35477400	35483800
t438	chr19	834000	841200
t439	chr9	98665800	98670000
t440	chr2	75086400	75098600
t441	chr12	60143800	60152200
t442	chr5	151792372	151801300
t443	chr7	111856000	111862400
t444	chr8	93426200	93430800
t445	chr16	18429400	18436600
t446	chr14	55612200	55617800
t447	chr12	91820400	91824400
t448	chr5	47445200	47452400
t449	chr11	96754000	96760000
t450	chr8	67984000	67992800
t451	chr5	2420600	2426200
t452	chr1	217927200	217933800
t453	chr18	14582200	14588200
t454	chr15	40534200	40546000
t455	chr4	13586400	13591200
t456	chr13	65466000	65472600
t457	chr1	225469600	225475200
t458	chr15	15750231	15762907
t459	chr20	34260400	34272800
t460	chr8	30111600	30120400
t461	chr16	58658600	58662200
t462	chr13	11330800	11336600
t463	chr8	144180800	144184800
t464	chr3	54671600	54679200
t465	chr10	82184400	82195400
t466	chr1	199461400	199468600
t467	chr16	29760000	29766800
t468	chr2	52317000	52322200
t469	chr19	16139000	16147000
t470	chr11	95881600	95888600
t471	chr12	77945600	77950600
t472	chr1	32091200	32101800
t473	chr15	77670800	77675600
t474	chr7	154207000	154213000
t475	chr15	91299800	91309200
t476	chr1	174097600	174104000
t477	chr14	56870400	56877400
t478	chr6	128870200	128875800
t479	chr1	58440800	58446000
t480	chr14	82652000	82657000
t481	chr17	78877800	78883000
t482	chr10	61183200	61188400
t483	chr11	54906800	54912000
t484	chr1	9715200	9721000
t485	chr6	148612200	148621000
t486	chr4	26901200	26908000
t487	chr18	69680800	69684800
t488	chr14	104975200	104980400
t489	chr8	115965600	115970600
t490	chr9	93004000	93007800
t491	chr19	30150200	30162200
t492	chr1	201827600	201835800
t493	chr1	63193400	63197200
t494	chr15	49296600	49303600
t495	chr7	113809800	113816400
t496	chr6	67310000	67316600
t497	chr13	75473400	75479800
t498	chr13	30570600	30577200
t499	chr6	70197600	70202200
t500	chr2	136559600	136565200
t501	chr10	56575600	56580400
t502	chr4	172203200	172215000
t503	chr2	121020400	121024800
t504	chr5	79080600	79085000
t505	chr15	42014000	42022800
t506	chr4	25389000	25393400
t507	chr9	27457000	27462200
t508	chr16	51062800	51073200
t509	chr7	31666108	31675673
t510	chr9	91149200	91156400
t511	chr9	91502400	91507200
t512	chr11	75648600	75654600
t513	chr3	120006200	120010800
t514	chr7	150115000	150120400
t515	chr16	48024600	48031200
t516	chr11	78803800	78815000
t517	chr8	10293800	10298400
t518	chr1	46216200	46220600
t519	chr2	139323177	139331491
t520	chr1	14750000	14755200
t521	chr7	137510600	137514400
t522	chr6	167970800	167980200
t523	chr2	61384000	61388600
t524	chr7	82336800	82341000
t525	chr2	40620200	40625600
t526	chr1	110630000	110639600
t527	chr6	70123200	70128200
t528	chr6	136060000	136067000
t529	chr6	87312000	87317200
t530	chr4	6850175	6858799
t531	chr4	27087600	27095200
t532	chr2	48697200	48706800
t533	chr1	22124200	22132200
t534	chr12	69832200	69838200
t535	chr11	87534400	87539800
t536	chr12	109225400	109235200
t537	chr2	159274400	159280000
t538	chr18	64752800	64760600
t539	chr1	25296400	25301600
t540	chr8	123650800	123658600
t541	chr15	11474200	11479000
t542	chr4	150179600	150183400
t543	chr4	132189344	132197497
t544	chr4	44692000	44698600
t545	chr8	10234713	10243971
t546	chr16	50199600	50205000
t547	chr1	30368000	30373800
t548	chr7	122961800	122967800
t549	chr4	44752800	44758200
t550	chr13	47347200	47353000
t551	chr9	12657426	12669899
t552	chr14	51923000	51926800
t553	chr17	27396600	27402200
t554	chr9	87792800	87798000
t555	chr10	60270800	60283000
t556	chr14	78209200	78214000
t557	chr14	98911000	98915000
t558	chr11	63505000	63509200
t559	chr2	53568000	53573600
t560	chr15	41955600	41961200
t561	chr15	13165600	13172800
t562	chr1	101221400	101228600
t563	chr8	92270400	92275400
t564	chr7	165916000	165922600
t565	chr7	47247000	47256600
t566	chr4	151155800	151166200
t567	chr1	34708800	34715200
t568	chr9	57760814	57772570
t569	chr2	149528200	149532400
t570	chr2	108915200	108919400
t571	chr7	24654000	24664200
t572	chr5	12809400	12813600
t573	chr6	73199000	73206800
t574	chr7	123460200	123472600
t575	chr6	36504800	36510000
t576	chr9	26829600	26835800
t577	chr17	20398400	20403400
t578	chr19	28522200	28526200
t579	chr12	64428000	64433200
t580	chr1	468000	473200
t581	chr14	53073400	53077400
t582	chr12	113490600	113496200
t583	chr16	7936400	7942000
t584	chr7	19530000	19535800
t585	chr6	132593600	132598200
t586	chr12	68147800	68155400
t587	chr2	89967800	89972800
t588	chr6	78392200	78397800
t589	chr2	88264000	88270600
t590	chr5	158617600	158622200
t591	chr7	14784400	14793400
t592	chr1	139404800	139411400
t593	chr9	96562800	96567200
t594	chr11	23478800	23485600
t595	chr1	194078800	194090000
t596	chr7	113239265	113248059
t597	chr1	129433424	129441303
t598	chr1	38844400	38850200
t599	chr3	79987400	79998000
t600	chr17	16273600	16279200
t601	chr2	135924400	135933400
t602	chr18	52284400	52289200
t603	chr9	70623000	70626800
t604	chr4	128365600	128371400
t605	chr11	41838800	41843800
t606	chr14	63622000	63627200
t607	chr8	123734000	123738200
t608	chr16	59909200	59915800
t609	chr7	56503400	56507600
t610	chr13	65209400	65219600
t611	chr3	12720000	12724000
t612	chr13	101101600	101105200
t613	chr10	31963400	31972000
t614	chr6	51441800	51451000
t615	chr8	68630200	68642400
t616	chr7	44401200	44407200
t617	chr7	18067400	18071400
t618	chr12	113214800	113221600
t619	chr13	70955600	70967200
t620	chr5	143426333	143438539
t621	chr2	150774000	150784200
t622	chr7	79920200	79925600
t623	chr1	102115200	102120000
t624	chr1	162996000	163000600
t625	chr2	28617000	28624400
t626	chr5	111175400	111178800
t627	chr1	143553800	143559000
t628	chr14	38453200	38459000
t629	chr11	48698800	48704400
t630	chr15	17000800	17006000
t631	chr15	92814000	92820600
t632	chr15	109651800	109659200
t633	chr14	87855600	87865200
t634	chr2	184200400	184205000
t635	chr4	16637800	16647600
t636	chr3	137932000	137937600
t637	chr19	19291800	19296200
t638	chr13	28576000	28584000
t639	chr7	40178800	40182800
t640	chr14	122718200	122730600
t641	chr17	84452200	84457800
t642	chr2	44001800	44009600
t643	chr6	140619200	140628200
t644	chr6	78067800	78073800
t645	chr15	48443600	48450800
t646	chr7	32663810	32671483
t647	chr7	84347000	84352800
t648	chr3	116952600	116960200
t649	chr13	98126400	98130400
t650	chr16	7592000	7598000
t651	chr16	23175400	23182200
t652	chr1	204343200	204347800
t653	chr1	137863800	137871400
t654	chr17	23081400	23089400
t655	chr15	6495400	6505200
t656	chr14	11417000	11423600
t657	chr4	5326000	5330400
t658	chr3	133985600	133994400
t659	chr1	88888400	88894000
t660	chr1	125782400	125789000
t661	chr7	100628800	100637000
t662	chr11	4690600	4695400
t663	chr4	168588600	168597400
t664	chr16	34711800	34717400
t665	chr3	177278000	177283400
t666	chr11	55113600	55118400
t667	chr8	122474800	122481200
t668	chr10	41127800	41133800
t669	chr10	13653800	13661200
t670	chr8	49693000	49699400
t671	chr5	25292800	25299200
t672	chr1	121991200	121995400
t673	chr4	87205600	87209400
t674	chr8	26407000	26412600
t675	chr5	174498400	174503600
t676	chr19	37892200	37900000
t677	chr14	118342000	118348200
t678	chr7	52691200	52699600
t679	chr9	82676200	82680200
t680	chr11	15044400	15049400
t681	chr5	35883800	35894800
t682	chr9	96710600	96716400
t683	chr10	72946400	72952200
t684	chr18	35859200	35869600
t685	chr3	9478000	9483400
t686	chr9	58304200	58309600
t687	chr9	31171400	31176000
t688	chr2	85493055	85500640
t689	chr2	57043400	57048200
t690	chr10	58760200	58764400
t691	chr14	18776800	18782000
t692	chr1	129263600	129269200
t693	chr9	70706380	70717279
t694	chr11	106847200	106851400
t695	chr7	112740799	112749700
t696	chr1	199129800	199135400
t697	chr7	118561000	118564800
t698	chr5	6927800	6934200
t699	chr15	1201000	1205800
t700	chr12	115789600	115794000
t701	chr16	47997000	48002000
t702	chr3	97673000	97681800
t703	chr20	4618200	4623400
t704	chr3	42266000	42274800
t705	chr4	103928800	103932400
t706	chr18	11981600	11986800
t707	chr11	26178400	26185600
t708	chr4	31255000	31259200
t709	chr13	19961000	19966000
t710	chr10	22733400	22738600
t711	chr5	121914200	121920000
t712	chr2	96996800	97003000
t713	chr16	30531000	30537600
t714	chr10	27625200	27632800
t715	chr11	95015541	95026757
t716	chr11	1776800	1781200
t717	chr1	135071200	135076000
t718	chr6	177125000	177130200
t719	chr6	37811200	37815600
t720	chr7	67251000	67254400
t721	chr17	5836600	5842600
t722	chr7	111770200	111776200
t723	chr14	68623400	68628800
t724	chr1	1467400	1472400
t725	chr9	115170600	115178800
t726	chr2	187272800	187279600
t727	chr18	625600	628800
t728	chr18	39289200	39295000
t729	chr12	2910000	2917200
t730	chr7	19741600	19745800
t731	chr15	38174000	38178400
t732	chr4	99412800	99416400
t733	chr14	52934800	52940200
t734	chr1	90176400	90182000
t735	chr2	92969600	92974600
t736	chr15	18582200	18587800
t737	chr1	41997600	42003200
t738	chr11	120671200	120675400
t739	chr14	19032000	19038600
t740	chr19	41125400	41131200
t741	chr4	133234800	133239800
t742	chr12	101307400	101311800
t743	chr1	111003600	111011200
t744	chr13	27663800	27670400
t745	chr15	105628514	105639852
t746	chr14	29533200	29539400
t747	chr13	59108000	59112000
t748	chr15	15772000	15783200
t749	chr5	106829200	106840000
t750	chr16	49975400	49979000
t751	chr11	4811200	4815000
t752	chr11	109403400	109413200
t753	chr14	33006600	33017000
t754	chr15	43090200	43099800
t755	chr14	109869291	109877791
t756	chr6	152134000	152138400
t757	chr16	22036359	22044582
t758	chr7	24961800	24968000
t759	chr5	7080600	7086000
t760	chr11	91801230	91808558
t761	chr6	135888600	135893400
t762	chr2	162553600	162557200
t763	chr13	56592800	56599800
t764	chr12	88538600	88543600
t765	chr11	15475600	15479400
t766	chr9	27247000	27252000
t767	chr3	125422800	125428400
t768	chr12	98305000	98308400
t769	chr1	20886400	20895000
t770	chr12	123935200	123939600
t771	chr15	18150000	18155800
t772	chr6	40752800	40759200
t773	chr4	11657200	11660600
t774	chr7	112319200	112326200
t775	chr5	39779400	39784600
t776	chr9	118984200	118990000
t777	chr4	104854800	104862000
t778	chr9	74402800	74408200
t779	chr9	97954200	97958600
t780	chr2	41780400	41785800
t781	chr13	97830000	97839800
t782	chr3	155187970	155199094
t783	chr1	44919600	44925400
t784	chr2	173822400	173826200
t785	chr4	94962000	94966400
t786	chr17	23760400	23768200
t787	chr7	131323800	131331200
t788	chr19	15377530	15384637
t789	chr17	29375400	29383200
t790	chr16	21788600	21791600
t791	chr20	41402800	41408200
t792	chr20	40902600	40906800
t793	chr6	93626200	93631000
t794	chr13	69258535	69269506
t795	chr17	6990200	6995400
t796	chr17	25227400	25232000
t797	chr3	138408600	138414800
t798	chr10	34241600	34246200
t799	chr7	44358600	44363000
t800	chr14	111424600	111428000
t801	chr3	132979800	132986400
t802	chr16	39875400	39879600
t803	chr9	32575000	32580400
t804	chr16	5394200	5398800
t805	chr1	159283200	159287800
t806	chr2	108726200	108732800
t807	chr7	67092800	67101000
t808	chr14	64014400	64023400
t809	chr16	22551512	22559625
t810	chr8	101266400	101278000
t811	chr4	171703600	171708800
t812	chr2	27311028	27318261
t813	chr8	28500460	28510820
t814	chr7	133826800	133834400
t815	chr14	68411400	68418800
t816	chr16	32032153	32043185
t817	chr14	100486200	100491400
t818	chr3	72364800	72368200
t819	chr1	125152000	125160200
t820	chr8	93354800	93359800
t821	chr14	32847200	32856200
t822	chr15	46446000	46451400
t823	chr12	61397400	61402400
t824	chr7	139892800	139898000
t825	chr2	177812200	177816600
t826	chr8	124901600	124905000
t827	chr9	15964800	15968600
t828	chr15	13386400	13392400
t829	chr11	44257800	44263600
t830	chr1	166320000	166324600
t831	chr16	55455400	55458600
t832	chr2	103563600	103567400
t833	chr7	137663400	137669800
t834	chr17	89993400	90000600
t835	chr1	43278000	43285200
t836	chr13	9408600	9414600
t837	chr3	132009400	132015200
t838	chr9	99940200	99949200
t839	chr14	13432800	13437600
t840	chr4	8187200	8192000
t841	chr1	124422000	124427400
t842	chr12	113844600	113851200
t843	chr11	65065600	65070200
t844	chr1	102125800	102132000
t845	chr4	29017200	29021600
t846	chr12	101408600	101413400
t847	chr14	31796200	31805000
t848	chr6	144501200	144505600
t849	chr2	204010600	204014400
t850	chr1	46833200	46838200
t851	chr6	44253400	44260200
t852	chr1	94562200	94571800
t853	chr2	135760800	135768800
t854	chr11	118350200	118354800
t855	chr11	109506600	109509800
t856	chr5	169830800	169836200
t857	chr19	40409400	40413800
t858	chr7	121330000	121333400
t859	chr6	74433000	74436400
t860	chr14	114457923	114465818
t861	chr7	21499400	21503400
t862	chr7	114703000	114708400
t863	chr7	16364400	16369000
t864	chr5	148302200	148307600
t865	chr5	66795400	66798600
t866	chr13	62739200	62744000
t867	chr5	24548400	24557800
t868	chr4	68771000	68775000
t869	chr2	43267400	43271800
t870	chr5	104859400	104864200
t871	chr4	132364286	132371580
t872	chr16	17797200	17803600
t873	chr19	44395400	44400000
t874	chr8	99267800	99272400
t875	chr4	140346200	140352800
t876	chr2	133480600	133487800
t877	chr13	42990000	42995000
t878	chr3	77965265	77971971
t879	chr2	83688200	83695200
t880	chr2	171839800	171843400
t881	chr14	32140200	32145000
t882	chr14	30984000	30991400
t883	chr1	125902800	125907000
t884	chr16	50570200	50574000
t885	chr12	11409600	11414000
t886	chr18	10058200	10063000
t887	chr7	51774200	51779600
t888	chr2	96019200	96023200
t889	chr10	6782400	6786400
t890	chr20	4541000	4547400
t891	chr11	104847000	104850600
t892	chr16	21281579	21292226
t893	chr14	108719200	108723200
t894	chr11	100174800	100178800
t895	chr3	35497200	35501000
t896	chr7	129981000	129989000
t897	chr13	46579108	46586172
t898	chr18	44856200	44864600
t899	chr2	94702000	94707000
t900	chr6	32162200	32167200
t901	chr9	115828600	115832800
t902	chr12	119765400	119768800
t903	chr14	123645200	123650400
t904	chr14	75559800	75563800
t905	chr4	145213200	145217600
t906	chr4	37803200	37809000
t907	chr9	115336000	115343600
t908	chr11	116384200	116394200
t909	chr7	35549600	35554200
t910	chr13	46373000	46377200
t911	chr3	79331581	79342770
t912	chr8	68363800	68372000
t913	chr1	163391696	163402510
t914	chr1	126604600	126608000
t915	chr6	84011800	84021200
t916	chr6	87439200	87443800
t917	chr20	4103400	4109400
t918	chr6	148574000	148579000
t919	chr11	70492400	70499400
t920	chr14	51902200	51906800
t921	chr16	48565200	48569600
t922	chr8	121998800	122007200
t923	chr2	112214800	112217600
t924	chr11	12603600	12614000
t925	chr12	59570924	59578546
t926	chr18	27333834	27341568
t927	chr9	87028600	87038000
t928	chr7	137559800	137564000
t929	chr2	34570600	34575600
t930	chr1	113664800	113672000
t931	chr16	57433800	57438600
t932	chr8	92795800	92800000
t933	chr6	63638200	63643000
t934	chr13	15521800	15528200
t935	chr17	84525600	84530600
t936	chr19	30909400	30915200
t937	chr5	41767800	41772600
t938	chr1	217942800	217948800
t939	chr1	45075400	45081000
t940	chr7	120597000	120602800
t941	chr10	58107000	58117600
t942	chr1	30689200	30694000
t943	chr13	86169200	86173000
t944	chr16	2265800	2275000
t945	chr2	91951600	91956600
t946	chr10	35699800	35705400
t947	chr7	36231400	36237200
t948	chr7	92006800	92010800
t949	chr12	21456800	21462000
t950	chr6	36584400	36593200
t951	chr6	152964600	152969800
t952	chr4	11472600	11481800
t953	chr12	123312600	123323200
t954	chr19	35751400	35755200
t955	chr14	15921800	15927200
t956	chr7	134735755	134742749
t957	chr9	89574600	89581000
t958	chr4	78240400	78244400
t959	chr20	29350400	29356800
t960	chr10	43477400	43481000
t961	chr8	117346400	117352400
t962	chr3	165585800	165590400
t963	chr3	312000	317200
t964	chr2	108869200	108877600
t965	chr9	83267200	83270600
t966	chr14	87692000	87696600
t967	chr3	128427800	128430400
t968	chr10	2194600	2203000
t969	chr14	2226600	2232400
t970	chr14	108279151	108289833
t971	chr9	110070400	110076000
t972	chr5	66661200	66663600
t973	chr2	88807600	88812000
t974	chr19	33302600	33307400
t975	chr14	55808200	55813800
t976	chr2	187354400	187358600
t977	chr8	43271200	43275400
t978	chr12	114287800	114292200
t979	chr11	116309400	116316400
t980	chr8	51742200	51746000
t981	chr3	97640200	97645800
t982	chr10	79261200	79266800
t983	chr7	16735400	16738800
t984	chr7	55928400	55933200
t985	chr8	143339800	143343800
t986	chr5	35972400	35976400
t987	chr11	53184800	53187400
t988	chr11	67433600	67437200
t989	chr4	34572600	34579400
t990	chr16	75861200	75866000
t991	chr4	10882000	10888400
t992	chr5	118269200	118273200
t993	chr15	34229800	34234000
t994	chr10	14059000	14067200
t995	chr2	105753000	105758000
t996	chr15	4881600	4888200
t997	chr20	41814890	41822519
t998	chr6	148133631	148141411
t999	chr4	7460200	7465000
t1000	chr1	43448000	43457600
t1001	chr2	109408200	109414600
t1002	chr15	16161400	16165400
t1003	chr19	37205600	37212200
t1004	chr12	21802400	21811200
t1005	chr2	28689600	28694000
t1006	chr12	73883200	73886400
t1007	chr14	88318600	88321600
t1008	chr20	51459200	51462200
t1009	chr15	16019200	16023600
t1010	chr15	108611666	108619520
t1011	chr13	64705000	64709400
t1012	chr19	45079600	45083200
t1013	chr10	29848000	29852000
t1014	chr16	14200600	14204400
t1015	chr9	128133000	128140400
t1016	chr10	2076400	2080800
t1017	chr9	12074552	12084881
t1018	chr6	113640200	113644600
t1019	chr11	74392400	74398000
t1020	chr4	133118800	133123200
t1021	chr16	45428400	45439200
t1022	chr1	5111400	5118200
t1023	chr7	165155400	165160400
t1024	chr12	90020400	90026800
t1025	chr11	62978600	62983600
t1026	chr20	41455600	41457600
t1027	chr7	85844400	85852800
t1028	chr7	131989212	131995885
t1029	chr2	72869800	72876800
t1030	chr14	102902400	102906600
t1031	chr3	165695200	165701600
t1032	chr9	91322200	91329000
t1033	chr8	45471800	45480200
t1034	chr15	88644153	88650941
t1035	chr14	87776600	87780800
t1036	chr19	32051600	32055800
t1037	chr15	1791600	1796800
t1038	chr2	178047400	178051800
t1039	chr16	4228600	4235200
t1040	chr14	7565800	7569400
t1041	chr19	40983600	40992400
t1042	chr7	130600400	130605600
t1043	chr7	84636600	84640400
t1044	chr2	15098600	15102200
t1045	chr13	75521600	75529200
t1046	chr1	146085200	146089600
t1047	chr11	48306000	48311200
t1048	chr5	38571800	38576800
t1049	chr12	115213800	115218400
t1050	chr20	69463200	69468600
t1051	chr14	78816400	78821200
t1052	chr14	58994800	58997600
t1053	chr4	95355800	95360600
t1054	chr16	38381800	38385800
t1055	chr19	31563200	31568000
t1056	chr7	46393800	46399000
t1057	chr11	92738200	92741200
t1058	chr1	92373800	92382200
t1059	chr8	122277600	122283400
t1060	chr15	49922200	49927200
t1061	chr16	73998200	74005400
t1062	chr1	7836347	7842772
t1063	chr14	95963400	95967600
t1064	chr9	14921400	14931800
t1065	chr5	120670200	120675600
t1066	chr4	13888800	13892600
t1067	chr1	137272000	137279800
t1068	chr1	112725000	112729200
t1069	chr13	107290600	107296400
t1070	chr14	49194000	49198400
t1071	chr6	108552800	108556800
t1072	chr9	114282600	114285800
t1073	chr6	106266400	106269200
t1074	chr14	68804200	68808200
t1075	chr14	8733600	8738200
t1076	chr2	173197000	173203400
t1077	chr14	87569200	87574000
t1078	chr18	58730000	58735000
t1079	chr13	63567200	63571800
t1080	chr18	38424000	38429400
t1081	chr6	10684142	10691014
t1082	chr13	72384600	72389000
t1083	chr4	158267400	158272000
t1084	chr20	3158800	3162400
t1085	chr5	121608800	121613600
t1086	chr16	75583200	75587200
t1087	chr11	10006800	10010600
t1088	chr6	141980600	141986400
t1089	chr14	49237600	49241400
t1090	chr1	125648800	125653400
t1091	chr11	621400	625000
t1092	chr8	124358800	124362600
t1093	chr19	3523000	3527000
t1094	chr12	62208981	62215269
t1095	chr2	92662000	92667000
t1096	chr1	22154000	22158000
t1097	chr8	42521200	42525000
t1098	chr12	61251600	61255600
t1099	chr11	101348200	101352400
t1100	chr1	135584000	135590800
t1101	chr17	17744800	17748800
t1102	chr3	101120200	101125600
t1103	chr16	31758000	31762200
t1104	chr17	60808200	60813400
t1105	chr20	42954911	42961264
t1106	chr11	124530000	124535400
t1107	chr1	77651800	77658000
t1108	chr2	188413400	188417800
t1109	chr12	47994400	47998800
t1110	chr1	205668000	205671800
t1111	chr7	80409000	80413000
t1112	chr4	145287000	145291200
t1113	chr15	102507200	102516400
t1114	chr7	34209800	34214000
t1115	chr4	153950600	153955200
t1116	chr5	92734400	92738200
t1117	chr4	32568400	32572400
t1118	chr14	15893400	15898400
t1119	chr7	81685800	81690400
t1120	chr20	23969200	23974000
t1121	chr7	47448371	47454951
t1122	chr7	46999600	47002600
t1123	chr6	124591200	124597200
t1124	chr15	30635600	30639600
t1125	chr13	25728600	25732600
t1126	chr5	97742200	97746000
t1127	chr15	49212800	49218200
t1128	chr5	41711800	41716800
t1129	chr15	24160155	24170245
t1130	chr3	11843400	11849000
t1131	chr1	25449400	25453400
t1132	chr6	156560600	156564800
t1133	chr20	3368200	3376600
t1134	chr16	7538600	7544400
t1135	chr14	7742000	7746400
t1136	chr2	84903000	84908000
t1137	chr19	52821400	52826000
t1138	chr1	166603567	166609889
t1139	chr6	110288000	110292800
t1140	chr11	54453400	54457800
t1141	chr10	49911000	49915400
t1142	chr16	7311600	7316000
t1143	chr19	18023200	18027200
t1144	chr19	45446200	45451000
t1145	chr13	38062800	38068200
t1146	chr19	40794800	40801200
t1147	chr11	10563800	10568600
t1148	chr5	54270200	54273200
t1149	chr14	95459400	95464800
t1150	chr11	66858834	66865284
t1151	chr15	2461600	2469400
t1152	chr1	142307800	142313400
t1153	chr20	52226200	52229600
t1154	chr2	93736800	93740200
t1155	chr11	23532800	23541800
t1156	chr4	11718824	11724932
t1157	chr14	8370600	8373600
t1158	chr16	26449800	26453800
t1159	chr6	174907800	174911400
t1160	chr4	116954600	116958200
t1161	chr11	116200400	116206600
t1162	chr16	41437600	41443400
t1163	chr6	124607400	124612400
t1164	chr4	11618200	11624400
t1165	chr17	94783800	94788200
t1166	chr5	58406000	58410400
t1167	chr14	96827400	96832400
t1168	chr8	89662400	89669000
t1169	chr4	160136200	160143000
t1170	chr5	38463400	38469800
t1171	chr9	98135400	98140000
t1172	chr6	37789400	37795000
t1173	chr6	138410800	138416000
t1174	chr11	7057000	7063200
t1175	chr19	35137200	35141000
t1176	chr19	28415800	28418800
t1177	chr11	117027800	117032800
t1178	chr2	123737168	123745756
t1179	chr12	56531000	56536200
t1180	chr11	107645000	107649400
t1181	chr1	100839000	100843600
t1182	chr11	70667200	70673600
t1183	chr1	43199200	43203800
t1184	chr11	103977600	103984800
t1185	chr11	121287800	121295000
t1186	chr13	9856200	9861600
t1187	chr14	119094600	119101800
t1188	chr7	112536000	112542000
t1189	chr12	113195800	113198600
t1190	chr1	111976400	111979400
t1191	chr15	42257200	42263400
t1192	chr10	33038239	33044378
t1193	chr9	93190000	93193600
t1194	chr2	163775800	163780800
t1195	chr16	22331800	22335600
t1196	chr4	58298400	58302400
t1197	chr9	24644400	24647400
t1198	chr9	58517400	58521800
t1199	chr6	132318200	132321400
t1200	chr1	212347000	212350600
t1201	chr8	101675800	101681000
t1202	chr6	35269600	35279600
t1203	chr3	74975000	74979200
t1204	chr1	84804400	84808000
t1205	chr1	19301800	19305000
t1206	chr8	17801800	17805200
t1207	chr20	3903000	3910000
t1208	chr1	131226400	131230600
t1209	chr8	11522200	11526200
t1210	chr19	52022119	52028382
t1211	chr14	78534600	78540400
t1212	chr6	173843600	173849400
t1213	chr7	158638400	158648200
t1214	chr1	26977600	26982200
t1215	chr2	33868600	33879800
t1216	chr4	33065600	33072000
t1217	chr10	31299200	31305000
t1218	chr6	132119200	132123000
t1219	chr15	29407210	29418501
t1220	chr10	80221000	80225600
t1221	chr6	129368000	129376600
t1222	chr1	135824600	135829800
t1223	chr7	151548800	151554800
t1224	chr12	35177600	35181800
t1225	chr20	56913400	56922200
t1226	chr5	138099800	138104400
t1227	chr2	200358400	200366600
t1228	chr17	27236400	27238800
t1229	chr5	121816000	121823400
t1230	chr7	6866600	6877000
t1231	chr7	47231000	47234200
t1232	chr11	98421800	98427000
t1233	chr3	100951800	100957600
t1234	chr14	78611200	78617200
t1235	chr11	12216000	12220600
t1236	chr11	26318000	26322600
t1237	chr2	97570780	97577333
t1238	chr15	63314200	63320000
t1239	chr14	88539200	88542400
t1240	chr2	90292600	90297400
t1241	chr8	58994600	58999800
t1242	chr10	62199200	62203400
t1243	chr6	129718800	129724000
t1244	chr11	120460600	120465600
t1245	chr15	16181000	16185000
t1246	chr1	46315800	46320600
t1247	chr9	83444200	83448800
t1248	chr10	82219000	82226800
t1249	chr13	27309600	27314400
t1250	chr6	76323800	76326800
t1251	chr12	58546800	58550000
t1252	chr3	154066600	154072000
t1253	chr1	51324600	51331800
t1254	chr5	52905600	52909600
t1255	chr6	157095400	157098800
t1256	chr12	78549200	78554200
t1257	chr4	34436600	34440600
t1258	chr2	124066125	124071865
t1259	chr5	143477882	143484336
t1260	chr8	144288600	144292400
t1261	chr16	42444000	42448200
t1262	chr1	30927000	30934600
t1263	chr12	109695200	109699200
t1264	chr2	94173224	94179198
t1265	chr3	32731800	32737659
t1266	chr10	66424541	66432195
t1267	chr3	77905800	77908800
t1268	chr8	79987800	79991600
t1269	chr11	112156570	112163854
t1270	chr9	98379000	98384000
t1271	chr9	97760200	97765600
t1272	chr20	33988745	33997673
t1273	chr12	65533000	65536200
t1274	chr6	120842400	120849200
t1275	chr4	141865600	141872400
t1276	chr12	70221400	70225200
t1277	chr5	108705600	108710400
t1278	chr2	201468800	201472600
t1279	chr6	141954800	141959800
t1280	chr8	29026200	29029400
t1281	chr5	66807400	66814200
t1282	chr1	70228000	70236200
t1283	chr7	132858400	132861600
t1284	chr10	50743000	50747200
t1285	chr2	22631800	22637400
t1286	chr1	19467000	19471200
t1287	chr7	84091400	84094600
t1288	chr20	51385000	51389200
t1289	chr16	57720400	57727800
t1290	chr7	15860200	15865400
t1291	chr1	212276200	212278400
t1292	chr6	176163600	176167800
t1293	chr15	56299000	56304600
t1294	chr3	54053200	54057400
t1295	chr9	18922400	18927000
t1296	chr4	7660200	7664600
t1297	chr16	68424600	68427800
t1298	chr10	36331200	36336800
t1299	chr15	100634990	100640713
t1300	chr15	34812600	34816400
t1301	chr7	114464400	114469000
t1302	chr5	168536800	168543400
t1303	chr13	93006200	93011000
t1304	chr3	35419200	35424000
t1305	chr11	8561200	8564800
t1306	chr9	91587600	91592400
t1307	chr14	104963800	104968000
t1308	chr4	136843270	136852365
t1309	chr11	103813600	103817800
t1310	chr13	48628800	48634600
t1311	chr4	45856927	45863701
t1312	chr2	96561600	96567800
t1313	chr1	84711000	84715000
t1314	chr18	43609600	43613400
t1315	chr4	87043400	87046800
t1316	chr1	70950600	70958600
t1317	chr1	44194400	44199000
t1318	chr5	23931000	23935000
t1319	chr10	28140400	28144600
t1320	chr2	116313200	116317800
t1321	chr12	100361000	100365600
t1322	chr11	28221400	28225000
t1323	chr14	65895600	65902400
t1324	chr1	101886400	101897600
t1325	chr3	125619600	125624600
t1326	chr5	152351800	152356200
t1327	chr7	39738600	39742600
t1328	chr1	130483800	130486600
t1329	chr11	81659400	81662800
t1330	chr16	29526000	29531400
t1331	chr1	90029800	90035600
t1332	chr1	34408800	34412400
t1333	chr7	62931400	62939200
t1334	chr7	78399600	78405400
t1335	chr6	97688800	97693200
t1336	chr4	122985200	122988400
t1337	chr8	22033000	22039200
t1338	chr11	25631000	25636600
t1339	chr1	128763200	128767000
t1340	chr13	106316000	106320800
t1341	chr13	68477400	68480000
t1342	chr17	9448200	9452800
t1343	chr15	27006200	27009400
t1344	chr10	17801839	17810687
t1345	chr7	49283800	49288600
t1346	chr18	33840600	33845000
t1347	chr11	110451200	110455800
t1348	chr6	141632000	141637200
t1349	chr4	141275400	141278600
t1350	chr12	114096600	114100000
t1351	chr11	49360400	49366000
t1352	chr12	105121000	105126200
t1353	chr9	40368000	40371200
t1354	chr1	32604000	32609000
t1355	chr6	84311400	84314400
t1356	chr16	19097625	19106423
t1357	chr19	4045600	4050600
t1358	chr14	65771400	65775800
t1359	chr12	63017600	63021200
t1360	chr5	100226400	100232400
t1361	chr1	167590400	167593400
t1362	chr1	195811000	195816800
t1363	chr12	109241000	109245000
t1364	chr2	107734947	107741436
t1365	chr15	48498400	48502000
t1366	chr16	61215000	61218600
t1367	chr1	39109400	39115600
t1368	chr8	120010581	120019005
t1369	chr9	17646200	17650200
t1370	chr14	12145000	12150200
t1371	chr1	64601400	64612400
t1372	chr3	64204000	64209200
t1373	chr17	29579800	29591600
t1374	chr3	64211400	64215800
t1375	chr4	27900600	27906000
t1376	chr11	67494000	67497400
t1377	chr7	84909400	84912400
t1378	chr10	35666000	35670400
t1379	chr1	130894000	130899400
t1380	chr1	206356200	206366200
t1381	chr18	14710600	14715400
t1382	chr4	7288600	7298400
t1383	chr10	10208600	10216400
t1384	chr12	58924800	58928200
t1385	chr1	209205400	209209000
t1386	chr15	12069400	12075200
t1387	chr6	88211000	88215800
t1388	chr14	119109400	119115800
t1389	chr13	27328200	27332200
t1390	chr3	20804000	20812200
t1391	chr6	176055800	176059800
t1392	chr4	131954400	131957800
t1393	chr2	187934400	187940400
t1394	chr13	74305800	74309800
t1395	chr2	202909400	202918400
t1396	chr5	58559800	58564200
t1397	chr13	15277000	15280400
t1398	chr4	103952600	103957400
t1399	chr17	27482200	27487800
t1400	chr17	81771800	81775800
t1401	chr13	93726600	93730800
t1402	chr3	118421800	118424600
t1403	chr2	89743173	89749321
t1404	chr5	42411400	42417600
t1405	chr7	125848600	125856200
t1406	chr19	49500800	49506200
t1407	chr11	37998000	38003400
t1408	chr10	77165600	77169800
t1409	chr2	90653200	90657800
t1410	chr16	49298000	49302400
t1411	chr1	41669600	41676200
t1412	chr11	54441800	54445800
t1413	chr4	15138400	15142800
t1414	chr10	26370200	26373600
t1415	chr8	38377400	38380600
t1416	chr4	26671800	26676400
t1417	chr14	58496400	58500400
t1418	chr1	144465200	144468000
t1419	chr10	56564800	56569800
t1420	chr1	200126600	200138400
t1421	chr9	52831400	52835400
t1422	chr8	93762600	93769200
t1423	chr14	75658800	75663600
t1424	chr2	44429600	44432800
t1425	chr11	132132200	132136200
t1426	chr7	97223600	97227000
t1427	chr14	31758600	31762800
t1428	chr4	116928400	116932000
t1429	chr13	3435800	3440400
t1430	chr4	156690600	156693600
t1431	chr14	104477400	104480800
t1432	chr8	64120400	64132000
t1433	chr9	33197400	33201600
t1434	chr20	27312400	27317200
t1435	chr4	120765200	120768800
t1436	chr8	63756600	63760000
t1437	chr7	33515600	33520600
t1438	chr8	22673400	22678400
t1439	chr11	31928200	31933200
t1440	chr1	5766600	5771800
t1441	chr20	73380200	73383800
t1442	chr7	81565200	81569800
t1443	chr2	41207200	41210800
t1444	chr7	17761400	17764400
t1445	chr16	39195800	39199400
t1446	chr20	69748200	69753200
t1447	chr20	66432600	66436200
t1448	chr5	44605600	44609800
t1449	chr2	40628800	40632200
t1450	chr11	112442800	112445600
t1451	chr14	127205800	127210400
t1452	chr6	176109400	176113200
t1453	chr4	44736600	44739800
t1454	chr7	85532600	85536200
t1455	chr13	26135800	26138600
t1456	chr14	66093200	66099400
t1457	chr5	93052181	93057742
t1458	chr10	25587200	25591200
t1459	chr2	201077200	201081400
t1460	chr16	31813400	31816800
t1461	chr6	130061000	130064800
t1462	chr16	13109800	13115800
t1463	chr4	128303919	128309978
t1464	chr1	19770800	19776000
t1465	chr7	19905200	19908600
t1466	chr9	57754400	57758200
t1467	chr20	27349400	27353200
t1468	chr4	110767600	110773400
t1469	chr10	29878600	29882800
t1470	chr11	25762000	25770200
t1471	chr14	116590000	116594200
t1472	chr1	9759600	9763600
t1473	chr15	95926547	95933095
t1474	chr6	108578000	108580400
t1475	chr14	52074200	52078200
t1476	chr13	87095000	87100000
t1477	chr4	2132600	2136800
t1478	chr10	78442200	78446000
t1479	chr5	50860400	50867400
t1480	chr13	3394000	3397400
t1481	chr18	9256200	9259600
t1482	chr4	95735000	95739400
t1483	chr6	55244800	55248800
t1484	chr20	4629200	4632400
t1485	chr13	20560600	20563600
t1486	chr2	100048200	100051600
t1487	chr19	31368071	31374078
t1488	chr1	9419000	9422400
t1489	chr3	46339487	46347961
t1490	chr18	52994800	52999000
t1491	chr2	107657600	107660200
t1492	chr4	111473400	111477400
t1493	chr1	56205600	56210200
t1494	chr4	104486800	104489800
t1495	chr13	48537800	48544400
t1496	chr3	130387000	130392000
t1497	chr6	57929200	57933000
t1498	chr17	5801600	5805000
t1499	chr19	7727800	7732000
t1500	chr16	29207240	29212688
t1501	chr5	48739000	48742400
t1502	chr2	186385214	186394712
t1503	chr5	104061200	104069400
t1504	chr18	47564000	47575600
t1505	chr18	65011400	65019800
t1506	chr16	39170000	39173000
t1507	chr12	21473020	21478754
t1508	chr17	13372600	13377400
t1509	chr8	30200400	30204200
t1510	chr4	106855600	106864400
t1511	chr1	25252200	25255800
t1512	chr2	189472200	189474800
t1513	chr5	150864555	150873277
t1514	chr11	15309800	15314400
t1515	chr1	35552000	35555000
t1516	chr5	23945400	23948000
t1517	chr17	31377000	31381000
t1518	chr16	22354000	22358000
t1519	chr15	15154247	15159996
t1520	chr13	107568200	107572200
t1521	chr17	31157200	31160000
t1522	chr5	143410200	143413200
t1523	chr1	129904800	129909000
t1524	chr3	64784600	64790800
t1525	chr5	138150600	138155600
t1526	chr6	170552800	170559400
t1527	chr11	103699200	103702800
t1528	chr7	116346400	116349600
t1529	chr11	33168600	33179600
t1530	chr8	101036000	101041400
t1531	chr3	85185000	85188400
t1532	chr10	36622200	36628800
t1533	chr2	92610600	92614600
t1534	chr5	159011000	159014400
t1535	chr1	153925800	153929200
t1536	chr16	4628400	4636800
t1537	chr5	185239200	185245000
t1538	chr2	33040200	33044400
t1539	chr11	93418400	93422200
t1540	chr2	90260000	90263800
t1541	chr6	131656579	131662914
t1542	chr14	32434200	32445200
t1543	chr4	28684000	28687800
t1544	chr14	122787000	122791200
t1545	chr8	99234047	99242776
t1546	chr2	102377600	102381000
t1547	chr2	163272800	163276000
t1548	chr6	10725620	10735963
t1549	chr3	126627800	126632600
t1550	chr11	53038600	53043000
t1551	chr20	37729975	37735468
t1552	chr3	117403200	117409600
t1553	chr13	55928600	55934800
t1554	chr4	32739600	32743200
t1555	chr1	109833600	109836800
t1556	chr6	67377000	67379800
t1557	chr1	129095800	129099200
t1558	chr8	134124600	134129400
t1559	chr1	144265687	144273961
t1560	chr14	30976200	30981400
t1561	chr11	66188000	66195400
t1562	chr11	43350654	43355963
t1563	chr2	56674400	56679000
t1564	chr3	77637203	77643027
t1565	chr1	46204800	46208600
t1566	chr16	41071800	41074800
t1567	chr16	42957400	42963400
t1568	chr7	83914200	83919600
t1569	chr9	69729800	69736600
t1570	chr8	143570200	143574400
t1571	chr20	18875800	18879000
t1572	chr1	129744400	129748400
t1573	chr6	130238200	130243200
t1574	chr3	118452200	118455400
t1575	chr9	97249200	97253400
t1576	chr11	55773000	55777200
t1577	chr7	24277400	24281200
t1578	chr13	74479200	74482600
t1579	chr12	83332000	83336000
t1580	chr5	140438000	140445000
t1581	chr18	39455800	39460600
t1582	chr10	54257400	54260200
t1583	chr14	104506463	104513680
t1584	chr13	61230200	61238000
t1585	chr11	28034600	28037200
t1586	chr15	109297800	109304000
t1587	chr1	12611600	12619000
t1588	chr3	80227975	80236008
t1589	chr15	5035800	5039400
t1590	chr16	43451600	43458400
t1591	chr14	112582080	112587353
t1592	chr11	70575800	70579000
t1593	chr19	11377800	11381200
t1594	chr7	143443600	143447000
t1595	chr7	54370400	54374800
t1596	chr7	46647000	46651800
t1597	chr7	56844400	56848400
t1598	chr13	93988800	93995800
t1599	chr4	131829000	131831400
t1600	chr14	45893400	45896200
t1601	chr1	211438600	211444400
t1602	chr6	114224000	114231000
t1603	chr10	68330400	68335800
t1604	chr9	93959600	93964800
t1605	chr20	22647200	22656600
t1606	chr4	37818200	37821400
t1607	chr17	76262200	76265000
t1608	chr12	77200600	77204400
t1609	chr2	83829200	83833000
t1610	chr20	41807600	41812600
t1611	chr15	40054400	40059000
t1612	chr3	61671818	61677530
t1613	chr6	178320600	178326000
t1614	chr16	48629400	48633600
t1615	chr14	18594000	18598400
t1616	chr15	42279200	42285200
t1617	chr7	35002884	35009151
t1618	chr8	38574800	38584800
t1619	chr16	8452800	8455800
t1620	chr11	67075400	67079200
t1621	chr18	6101200	6104200
t1622	chr11	56576800	56580400
t1623	chr12	60938600	60941400
t1624	chr14	55991200	55994000
t1625	chr4	44067200	44072000
t1626	chr8	64797800	64803000
t1627	chr16	39844000	39848200
t1628	chr7	84414800	84418600
t1629	chr7	151523551	151529246
t1630	chr19	25787400	25791200
t1631	chr13	38320000	38323800
t1632	chr1	44584800	44590000
t1633	chr7	92828600	92832200
t1634	chr7	55387400	55392200
t1635	chr3	12155600	12159400
t1636	chr2	158253800	158256800
t1637	chr9	58063400	58066200
t1638	chr7	123721600	123726600
t1639	chr4	48513200	48519200
t1640	chr1	41032000	41036800
t1641	chr8	22588200	22592000
t1642	chr19	10758200	10761800
t1643	chr4	132239600	132243600
t1644	chr6	32973400	32979800
t1645	chr2	29143600	29149800
t1646	chr7	143711000	143714600
t1647	chr18	70085200	70092400
t1648	chr6	147652200	147656200
t1649	chr2	78049000	78052600
t1650	chr6	113632200	113636800
t1651	chr1	58670684	58675932
t1652	chr1	9671065	9676632
t1653	chr16	42572800	42576400
t1654	chr1	182259600	182262600
t1655	chr16	29409800	29412800
t1656	chr14	111923000	111926200
t1657	chr1	45387200	45389800
t1658	chr3	41089600	41092200
t1659	chr4	3161000	3165400
t1660	chr20	51502600	51507000
t1661	chr15	40589400	40593200
t1662	chr15	79700600	79703200
t1663	chr20	1699400	1704600
t1664	chr19	33475400	33478600
t1665	chr11	13449000	13452600
t1666	chr14	70778200	70782000
t1667	chr2	180145200	180148600
t1668	chr7	21581200	21586800
t1669	chr16	4154600	4158400
t1670	chr5	102047042	102052768
t1671	chr8	58644600	58647000
t1672	chr19	38234000	38237600
t1673	chr13	25020200	25024800
t1674	chr16	49264400	49267800
t1675	chr7	47300400	47307000
t1676	chr13	91506800	91511400
t1677	chr18	60249200	60252200
t1678	chr2	200866200	200870800
t1679	chr7	10143600	10147000
t1680	chr2	168312200	168316400
t1681	chr4	151142200	151146600
t1682	chr7	45006600	45010200
t1683	chr1	142163000	142165400
t1684	chr12	101621600	101625000
t1685	chr4	82046000	82049800
t1686	chr13	63518759	63524928
t1687	chr14	118305400	118310000
t1688	chr5	38798800	38802000
t1689	chr2	91697600	91701200
t1690	chr1	140277000	140280000
t1691	chr10	36791800	36801200
t1692	chr1	193850600	193854000
t1693	chr2	70969000	70972200
t1694	chr7	33418800	33423000
t1695	chr7	80036200	80039400
t1696	chr11	28819820	28826627
t1697	chr15	49187400	49192200
t1698	chr14	30243000	30245400
t1699	chr11	106663200	106666600
t1700	chr6	48107400	48112200
t1701	chr9	69253600	69256600
t1702	chr12	61545200	61549800
t1703	chr11	50450800	50457400
t1704	chr10	53843800	53847600
t1705	chr4	8535200	8538400
t1706	chr4	32973200	32977600
t1707	chr1	143622600	143625800
t1708	chr2	56657600	56660200
t1709	chr2	33410633	33419625
t1710	chr2	108859200	108866000
t1711	chr17	9722107	9727789
t1712	chr7	61334000	61337800
t1713	chr17	30339400	30343600
t1714	chr5	145645310	145653146
t1715	chr5	121833600	121840800
t1716	chr7	67188800	67192200
t1717	chr13	100486400	100490200
t1718	chr20	1324800	1328000
t1719	chr7	82680200	82683200
t1720	chr16	41653600	41657800
t1721	chr11	25642800	25650000
t1722	chr5	99905400	99907800
t1723	chr7	92863000	92868000
t1724	chr2	106777800	106788400
t1725	chr1	42667400	42673400
t1726	chr12	77221200	77229600
t1727	chr10	32558200	32562400
t1728	chr11	28712200	28715400
t1729	chr9	7772600	7776800
t1730	chr8	126540800	126545200
t1731	chr7	25197600	25200800
t1732	chr12	96721800	96726600
t1733	chr19	50871200	50877400
t1734	chr19	1722200	1726400
t1735	chr3	124006600	124010000
t1736	chr13	69520000	69524000
t1737	chr15	96005000	96010000
t1738	chr2	144314000	144317200
t1739	chr12	116382200	116386600
t1740	chr14	93828000	93832600
t1741	chr20	54992000	54995200
t1742	chr13	24272200	24282200
t1743	chr17	13113000	13115600
t1744	chr9	88915600	88918600
t1745	chr1	25758800	25762400
t1746	chr14	7614800	7617200
t1747	chr3	17880600	17884400
t1748	chr4	8152400	8156200
t1749	chr3	138267000	138270400
t1750	chr8	42361600	42365200
t1751	chr11	61385200	61389600
t1752	chr4	31442000	31445000
t1753	chr6	77152200	77156400
t1754	chr19	50978600	50982400
t1755	chr8	119024600	119027600
t1756	chr3	178552400	178557000
t1757	chr10	31556973	31564579
t1758	chr1	84312800	84315800
t1759	chr17	28494000	28496800
t1760	chr5	85466800	85471200
t1761	chr8	37994000	37997600
t1762	chr3	17853000	17858200
t1763	chr1	183651708	183656892
t1764	chr20	3652400	3657000
t1765	chr3	117509400	117517600
t1766	chr4	161062667	161068022
t1767	chr16	4832600	4837800
t1768	chr14	47540200	47544000
t1769	chr2	184104000	184110200
t1770	chr11	95894200	95898400
t1771	chr9	121909200	121912800
t1772	chr17	92305600	92309400
t1773	chr1	162043600	162050000
t1774	chr14	60097400	60102800
t1775	chr7	49125600	49130800
t1776	chr2	100034976	100041106
t1777	chr1	52838600	52844800
t1778	chr2	144245400	144249400
t1779	chr8	28128600	28133000
t1780	chr3	130506800	130511000
t1781	chr9	91113400	91117400
t1782	chr1	93754200	93757000
t1783	chr6	75103000	75106400
t1784	chr6	77526600	77530400
t1785	chr10	59966600	59970600
t1786	chr1	205428600	205432000
t1787	chr1	113642400	113648000
t1788	chr8	101279200	101283200
t1789	chr10	58038000	58043000
t1790	chr3	122114800	122118800
t1791	chr15	18697800	18702400
t1792	chr14	19948400	19954400
t1793	chr17	88252400	88255800
t1794	chr2	52297800	52302400
t1795	chr13	56494800	56498400
t1796	chr1	211159200	211167200
t1797	chr2	191065200	191068200
t1798	chr10	88532600	88537800
t1799	chr4	106488000	106491200
t1800	chr5	25546600	25550600
t1801	chr3	88483600	88487200
t1802	chr7	53277000	53280600
t1803	chr15	5519200	5523400
t1804	chr3	84796000	84799000
t1805	chr7	85501200	85505200
t1806	chr11	67001200	67008200
t1807	chr6	57667000	57672600
t1808	chr6	66847800	66851400
t1809	chr11	22936400	22939800
t1810	chr9	83317757	83325414
t1811	chr9	30689600	30693000
t1812	chr1	111409400	111413200
t1813	chr15	32570000	32574400
t1814	chr15	51379400	51382600
t1815	chr9	42408000	42412600
t1816	chr7	18602000	18606600
t1817	chr15	43692600	43697000
t1818	chr9	96108000	96110800
t1819	chr8	38508200	38511800
t1820	chr4	129447860	129456341
t1821	chr9	59258200	59261800
t1822	chr7	120160400	120166600
t1823	chr2	41536600	41543400
t1824	chr20	37465200	37468600
t1825	chr19	7837000	7840600
t1826	chr8	119047400	119050800
t1827	chr4	162052000	162058600
t1828	chr7	6887400	6889600
t1829	chr7	20977200	20980600
t1830	chr2	93762000	93765600
t1831	chr2	27177200	27189400
t1832	chr2	163791800	163795600
t1833	chr5	117664400	117668200
t1834	chr12	84915000	84918200
t1835	chr4	42858600	42861800
t1836	chr1	156680600	156685400
t1837	chr20	51467600	51471400
t1838	chr4	12238200	12248600
t1839	chr5	10139200	10146200
t1840	chr12	21846600	21851200
t1841	chr1	27144800	27153800
t1842	chr6	60336600	60340800
t1843	chr7	9954800	9957200
t1844	chr7	53071400	53074200
t1845	chr15	10125400	10128600
t1846	chr19	2312800	2317400
t1847	chr1	166293400	166296000
t1848	chr9	52017000	52021000
t1849	chr7	78311600	78316400
t1850	chr8	68425400	68434800
t1851	chr1	35273200	35277200
t1852	chr11	47305000	47309200
t1853	chr14	113874200	113876800
t1854	chr13	38397200	38399600
t1855	chr4	103592000	103595400
t1856	chr11	50224800	50229000
t1857	chr7	82219000	82223200
t1858	chr3	121676000	121680400
t1859	chr15	57135400	57139400
t1860	chr13	18499200	18502600
t1861	chr10	29559400	29567600
t1862	chr1	129755600	129759000
t1863	chr14	8132200	8135800
t1864	chr4	28001400	28003800
t1865	chr7	136878200	136881600
t1866	chr3	154240800	154249000
t1867	chr19	5983400	5987000
t1868	chr2	89518400	89521200
t1869	chr8	22139600	22141800
t1870	chr13	106206600	106209400
t1871	chr15	42780600	42785600
t1872	chr8	57156200	57160200
t1873	chr9	62300400	62303800
t1874	chr1	18660000	18666000
t1875	chr7	130621000	130625800
t1876	chr14	61532200	61539800
t1877	chr14	49103051	49110929
t1878	chr2	204257400	204260800
t1879	chr7	167764000	167768000
t1880	chr6	119683000	119686200
t1881	chr13	37845200	37848200
t1882	chr7	38971000	38974200
t1883	chr4	22005200	22008000
t1884	chr10	29630200	29633200
t1885	chr3	117811200	117816600
t1886	chr3	17562200	17568200
t1887	chr7	137617000	137621400
t1888	chr16	9614600	9617400
t1889	chr20	23821800	23825200
t1890	chr9	42738400	42742400
t1891	chr4	32844400	32848000
t1892	chr5	154453600	154457000
t1893	chr4	110818600	110821800
t1894	chr14	7872800	7875800
t1895	chr11	15303000	15309000
t1896	chr1	11746000	11749400
t1897	chr4	45103000	45107600
t1898	chr18	51852400	51855200
t1899	chr8	97005600	97007200
t1900	chr11	32690800	32693200
t1901	chr12	92121800	92125600
t1902	chr11	4483200	4488200
t1903	chr4	128695200	128700600
t1904	chr1	135883800	135886600
t1905	chr15	46464800	46468600
t1906	chr2	53316691	53324370
t1907	chr4	31606000	31609400
t1908	chr6	6216800	6220000
t1909	chr13	66206000	66210600
t1910	chr1	43534200	43538400
t1911	chr19	6590600	6593600
t1912	chr9	63975400	63979400
t1913	chr6	91776400	91780600
t1914	chr1	66812200	66819400
t1915	chr13	25202000	25205600
t1916	chr16	24356000	24359200
t1917	chr10	68310200	68313200
t1918	chr14	78893000	78896000
t1919	chr4	39278000	39281000
t1920	chr5	24644000	24647400
t1921	chr2	95297000	95301600
t1922	chr10	69694000	69697000
t1923	chr1	101132600	101136600
t1924	chr16	42087200	42091400
t1925	chr10	43398000	43402800
t1926	chr11	108421000	108424600
t1927	chr4	156579400	156585200
t1928	chr11	87426600	87429200
t1929	chr12	39150200	39159000
t1930	chr11	43701000	43703200
t1931	chr7	138306400	138310800
t1932	chr4	13802400	13805000
t1933	chr12	58120194	58125821
t1934	chr14	111085600	111090200
t1935	chr7	156301200	156303200
t1936	chr11	46428400	46433800
t1937	chr3	9293600	9297600
t1938	chr15	46555400	46559600
t1939	chr3	125526800	125529800
t1940	chr2	110166592	110171589
t1941	chr6	157437200	157440400
t1942	chr3	132327000	132331600
t1943	chr4	122789400	122792800
t1944	chr3	168129600	168133000
t1945	chr10	50996600	50999600
t1946	chr16	32352600	32356400
t1947	chr6	130426800	130431400
t1948	chr1	61406800	61409800
t1949	chr3	153608400	153618200
t1950	chr14	18627200	18632400
t1951	chr15	82487400	82490800
t1952	chr1	84533800	84542600
t1953	chr2	33996400	34000600
t1954	chr17	30158000	30162000
t1955	chr10	84915800	84919600
t1956	chr7	84260600	84266200
t1957	chr19	11964400	11967000
t1958	chr17	28336800	28339800
t1959	chr14	5182200	5186000
t1960	chr14	6952400	6955600
t1961	chr20	19891800	19894800
t1962	chr13	91560800	91563600
t1963	chr1	37377375	37382107
t1964	chr7	154463200	154466600
t1965	chr1	173787200	173791600
t1966	chr4	39620200	39623200
t1967	chr4	104675000	104678600
t1968	chr7	19557400	19559800
t1969	chr14	57517800	57523600
t1970	chr6	57887800	57891200
t1971	chr10	63139200	63142400
t1972	chr19	48434400	48437800
t1973	chr7	33197600	33201400
t1974	chr1	167862600	167870200
t1975	chr7	55694600	55698400
t1976	chr1	50167200	50171200
t1977	chr14	75983800	75990400
t1978	chr14	2855600	2858000
t1979	chr7	61357000	61360200
t1980	chr6	63191600	63196400
t1981	chr3	133323955	133332261
t1982	chr9	92481600	92484400
t1983	chr9	70025433	70030304
t1984	chr3	132649400	132652400
t1985	chr5	86990800	86994400
t1986	chr19	31947600	31951000
t1987	chr15	50474600	50478000
t1988	chr2	92646400	92650000
t1989	chr10	1439000	1443800
t1990	chr4	50988600	50990600
t1991	chr14	109817400	109824200
t1992	chr19	9458600	9461000
t1993	chr19	42311400	42314600
t1994	chr5	145463000	145467400
t1995	chr14	22384600	22388600
t1996	chr11	13359000	13362600
t1997	chr20	66175000	66180600
t1998	chr19	32931000	32933800
t1999	chr19	18154400	18156800
[truncated: 26,704 more rows]
