# Supplementary material for: Epigenomic profiling of primate lymphoblastoid cell lines reveals the evolutionary patterns of epigenetic activities in gene regulatory architectures
Source: Nat Commun. 2021 May 25;12:3116. doi: 10.1038/s41467-021-23397-1 (PMC8149829; doi:10.1038/s41467-021-23397-1)
Supplement: Supplementary file 14 — Supplementary Data 12 [file 41467_2021_23397_MOESM14_ESM.xlsx]

## Sheet: Sheet 1
geneSet
