# Supplementary material for: Epigenomic profiling of primate lymphoblastoid cell lines reveals the evolutionary patterns of epigenetic activities in gene regulatory architectures
Source: Nat Commun. 2021 May 25;12:3116. doi: 10.1038/s41467-021-23397-1 (PMC8149829; doi:10.1038/s41467-021-23397-1)
Supplement: Supplementary file 21 — Supplementary Data 19 [file 41467_2021_23397_MOESM21_ESM.xlsx]

## Sheet: Human
chr	start	end
chr1	629826	630058
chr1	633909	634148
chr1	904608	905732
chr1	959009	959652
chr1	960384	961381
chr1	966119	967323
chr1	975850	976638
chr1	1000046	1000528
chr1	1013141	1014558
chr1	1019285	1020563
chr1	1032475	1033565
chr1	1040587	1041037
chr1	1059003	1059962
chr1	1063864	1064509
chr1	1068532	1069695
chr1	1079440	1080399
chr1	1115804	1116835
chr1	1122077	1122570
chr1	1136826	1137595
chr1	1157381	1158481
chr1	1173660	1174031
chr1	1200725	1201786
chr1	1231496	1232706
chr1	1250700	1251456
chr1	1273341	1274652
chr1	1286504	1286910
chr1	1291722	1292158
chr1	1307571	1309031
chr1	1324319	1325437
chr1	1348419	1349986
chr1	1371978	1372350
chr1	1374584	1375702
chr1	1398859	1400048
chr1	1407000	1408007
chr1	1435488	1436072
chr1	1437863	1438466
chr1	1440793	1441360
chr1	1462161	1463148
chr1	1471356	1472172
chr1	1511443	1512311
chr1	1574169	1575374
chr1	1615100	1616355
chr1	1629795	1630814
chr1	1658744	1659525
chr1	1677530	1679247
chr1	1692434	1693511
chr1	1724045	1724770
chr1	1745659	1746748
chr1	1777961	1779409
chr1	1780113	1780699
chr1	1834036	1834773
chr1	1842759	1843121
chr1	1889885	1891852
chr1	1908417	1909586
chr1	1918967	1919905
chr1	2044720	2045155
chr1	2046524	2046743
chr1	2049874	2050716
chr1	2133006	2133918
chr1	2189235	2190090
chr1	2194530	2195665
chr1	2199194	2199616
chr1	2204490	2205954
chr1	2212478	2212987
chr1	2227233	2228325
chr1	2234241	2234714
chr1	2255479	2256838
chr1	2290205	2291465
chr1	2300203	2301637
chr1	2314688	2315770
chr1	2381635	2382386
chr1	2388039	2388309
chr1	2391100	2392243
chr1	2412176	2413538
chr1	2495904	2496875
chr1	2525963	2527202
chr1	2546008	2547423
chr1	2547726	2549044
chr1	2555488	2557068
chr1	2576420	2576958
chr1	2577392	2578731
chr1	2585472	2587321
chr1	2642390	2643470
chr1	2786535	2786909
chr1	3491090	3491909
chr1	3619062	3619365
chr1	3624480	3625441
chr1	3649778	3650339
chr1	3651896	3653140
chr1	3656585	3657056
chr1	3665430	3666826
chr1	3673634	3674426
chr1	3676574	3677549
chr1	3718079	3718485
chr1	3746833	3747619
chr1	3771979	3773009
chr1	3795717	3796899
chr1	3856601	3857822
chr1	3891052	3891373
chr1	3899738	3901567
chr1	3910649	3911267
chr1	4006843	4007284
chr1	4027461	4028062
chr1	4267071	4268023
chr1	4344116	4344722
chr1	4585060	4585605
chr1	4652609	4653066
chr1	4796093	4797348
chr1	5509934	5510253
chr1	5514613	5514884
chr1	5745704	5746297
chr1	5915759	5916428
chr1	5991951	5993510
chr1	6025945	6027527
chr1	6198952	6200111
chr1	6205699	6206675
chr1	6235409	6236440
chr1	6245044	6245956
chr1	6246762	6247009
chr1	6259972	6261589
chr1	6343112	6343732
chr1	6358632	6360044
chr1	6392898	6394182
chr1	6414346	6414808
chr1	6424567	6425437
chr1	6475384	6476234
chr1	6489917	6491115
chr1	6553917	6554752
chr1	6579556	6580679
chr1	6601164	6603381
chr1	6613002	6615007
chr1	6624717	6625838
chr1	6657033	6657641
chr1	6701259	6702259
chr1	6784321	6786100
chr1	6822509	6822850
chr1	6890000	6890538
chr1	6962078	6963539
chr1	7069953	7070876
chr1	7667537	7668153
chr1	7704286	7704946
chr1	7770806	7772120
chr1	7783749	7784410
chr1	7902640	7903074
chr1	7953828	7954647
chr1	7961163	7962208
chr1	7993548	7994646
chr1	8025667	8026833
chr1	8097266	8098267
chr1	8169818	8170069
chr1	8282866	8283749
chr1	8395455	8396057
chr1	8396880	8398026
chr1	8423382	8424899
chr1	8427524	8428022
chr1	8476991	8477815
chr1	8495971	8497102
chr1	8525412	8526327
chr1	8560685	8561377
chr1	8604019	8604679
chr1	8629164	8630242
chr1	8643439	8644173
chr1	8651213	8651670
chr1	8663785	8664398
chr1	8702911	8703727
chr1	8763789	8764923
chr1	8816868	8818253
chr1	8848813	8849289
chr1	8877952	8879564
chr1	8988110	8988679
chr1	9005178	9005407
chr1	9069314	9070205
chr1	9076154	9076651
chr1	9080361	9080730
chr1	9110781	9111423
chr1	9122011	9122502
chr1	9128572	9129948
chr1	9142291	9142547
chr1	9144930	9145784
chr1	9162755	9163386
chr1	9163603	9164284
chr1	9181334	9183292
chr1	9234204	9235386
chr1	9275123	9276191
chr1	9292602	9293644
chr1	9315360	9316139
chr1	9412928	9413879
chr1	9425959	9426814
chr1	9428637	9429259
chr1	9491053	9491355
chr1	9494977	9495716
chr1	9539029	9540372
chr1	9588427	9589482
chr1	9627006	9627478
chr1	9628503	9630057
chr1	9651600	9652906
chr1	9687264	9688070
chr1	9688863	9689881
chr1	9717433	9718097
chr1	9724919	9725324
chr1	9823131	9824638
chr1	9867507	9867803
chr1	9874906	9875286
chr1	9883760	9884460
chr1	9909761	9911005
chr1	9942401	9943687
chr1	9950364	9951258
chr1	9961099	9961657
chr1	10032481	10033468
chr1	10169987	10170613
chr1	10189615	10190088
chr1	10209983	10211231
chr1	10398410	10399554
chr1	10430050	10431103
chr1	10471937	10472909
chr1	10474745	10475528
chr1	10494525	10495572
chr1	10510595	10511235
chr1	10694014	10695313
chr1	10755584	10756319
chr1	10866869	10867617
chr1	10939852	10940733
chr1	10964935	10966138
chr1	11012070	11013410
chr1	11059543	11060522
chr1	11099217	11100218
chr1	11262128	11262955
chr1	11272802	11273787
chr1	11280926	11281513
chr1	11335244	11336007
chr1	11478676	11479783
chr1	11645762	11645974
chr1	11654621	11655171
chr1	11663916	11665022
chr1	11680657	11681772
chr1	11719276	11720275
chr1	11735894	11736692
chr1	11749222	11749789
chr1	11785017	11785524
chr1	11803503	11803730
chr1	11805471	11806570
chr1	11838606	11838984
chr1	11865570	11865878
chr1	11907754	11909933
chr1	11925907	11926815
chr1	11934168	11935048
chr1	11979777	11980728
chr1	12019110	12019787
chr1	12039795	12041010
chr1	12046900	12047780
chr1	12051915	12052635
chr1	12067928	12068803
chr1	12078421	12079847
chr1	12152007	12152559
chr1	12153161	12153763
chr1	12161680	12162596
chr1	12166641	12167493
chr1	12201743	12202328
chr1	12204115	12204535
chr1	12208849	12209614
chr1	12210448	12211101
chr1	12229654	12230518
chr1	12435391	12436165
chr1	12438432	12438891
chr1	12449463	12450145
chr1	12618230	12618891
chr1	12658889	12659291
chr1	13494071	13494361
chr1	13665572	13666287
chr1	13699947	13701112
chr1	13702507	13703228
chr1	13725899	13726156
chr1	13730477	13731491
chr1	13749042	13750105
chr1	13811082	13811684
chr1	13828708	13829856
chr1	13907938	13908473
chr1	13929942	13930435
chr1	14598953	14600239
chr1	14755922	14756342
chr1	14881864	14882391
chr1	14913540	14914278
chr1	14915289	14915854
chr1	14923752	14924935
chr1	15046363	15047008
chr1	15112191	15112709
chr1	15128564	15128898
chr1	15156352	15156913
chr1	15246878	15247558
chr1	15252972	15253187
chr1	15323417	15323875
chr1	15384307	15384868
chr1	15409369	15410421
chr1	15411457	15411966
chr1	15415950	15416548
chr1	15416858	15417924
chr1	15430991	15431432
chr1	15524122	15525279
chr1	15526439	15527249
chr1	15584436	15585301
chr1	15603133	15604047
chr1	15616839	15618172
chr1	15627506	15628344
chr1	15683897	15685157
chr1	15696743	15697717
chr1	15741227	15741669
chr1	15815396	15815853
chr1	15834317	15836401
chr1	15847251	15848709
chr1	15886195	15887057
chr1	15916376	15917228
chr1	15949225	15950645
chr1	15966095	15966826
chr1	15975344	15976294
chr1	16012613	16013672
chr1	16032836	16033306
chr1	16055410	16056567
chr1	16073067	16074075
chr1	16078857	16079512
chr1	16167711	16168282
chr1	16187689	16188023
chr1	16206256	16207264
chr1	16216813	16217769
chr1	16236213	16237553
chr1	16351940	16352974
chr1	16366917	16368065
chr1	16387212	16388040
chr1	16420760	16421186
chr1	16440324	16441488
chr1	16451561	16452446
chr1	16498738	16499636
chr1	16612913	16614044
chr1	16620991	16621530
chr1	16624943	16625213
chr1	16643994	16645155
chr1	16904679	16905762
chr1	16913662	16914654
chr1	16951585	16952014
chr1	16960680	16961230
chr1	17010679	17012269
chr1	17053720	17054432
chr1	17059517	17060272
chr1	17075485	17075996
chr1	17119174	17119733
chr1	17125795	17126198
chr1	17141161	17142221
chr1	17207116	17208386
chr1	17236955	17237518
chr1	17274258	17274560
chr1	17406166	17406646
chr1	17419727	17420152
chr1	17437547	17438800
chr1	17439567	17440019
chr1	17494097	17494953
chr1	17535920	17536830
chr1	17606765	17607155
chr1	17661623	17661883
chr1	18041111	18041592
chr1	18283920	18284444
chr1	18597324	18597706
chr1	18875270	18875722
chr1	18883921	18884730
chr1	18902076	18903278
chr1	18912974	18913375
chr1	18926416	18928096
chr1	18951739	18952393
chr1	18955585	18957171
chr1	19169645	19170139
chr1	19209635	19210732
chr1	19250944	19252135
chr1	19311698	19312938
chr1	19315497	19315908
chr1	19390784	19391586
chr1	19459543	19460009
chr1	19462940	19463751
chr1	19468356	19469096
chr1	19469450	19469867
chr1	19476871	19478142
chr1	19484926	19486290
chr1	19582115	19582542
chr1	19596421	19597571
chr1	19643943	19645192
chr1	19651203	19651443
chr1	19653828	19654070
chr1	19659697	19660121
chr1	19715605	19715945
chr1	19799349	19800581
chr1	19811303	19811600
chr1	19882138	19883009
chr1	20080770	20081345
chr1	20125706	20126519
chr1	20152016	20152701
chr1	20171040	20171817
chr1	20185233	20186340
chr1	20195191	20195479
chr1	20212977	20213550
chr1	20321971	20322470
chr1	20376895	20377217
chr1	20507350	20508458
chr1	20633246	20634133
chr1	20661091	20661947
chr1	20678567	20679194
chr1	20696480	20697272
chr1	20717607	20718382
chr1	20732069	20732405
chr1	20786085	20787680
chr1	20932095	20933143
chr1	20964659	20965345
chr1	21022294	21022973
chr1	21175929	21177359
chr1	21292878	21294984
chr1	21324163	21324859
chr1	21333922	21335102
chr1	21345096	21346080
chr1	21439760	21440453
chr1	21508885	21509529
chr1	21514186	21514797
chr1	21607560	21608246
chr1	21622042	21622807
chr1	21659068	21659737
chr1	21782205	21783854
chr1	21852316	21852669
chr1	21865661	21866861
chr1	21937174	21937746
chr1	21964001	21964289
chr1	22019069	22019529
chr1	22024870	22026502
chr1	22039549	22040368
chr1	22052307	22053729
chr1	22131789	22132504
chr1	22142515	22143560
chr1	22176073	22176585
chr1	22275874	22276407
chr1	22451646	22452678
chr1	22704499	22704788
chr1	22753969	22754881
chr1	22780705	22781073
chr1	22854605	22855256
chr1	22964156	22964860
chr1	22976360	22976971
chr1	23019004	23020165
chr1	23113960	23114234
chr1	23168378	23169046
chr1	23177390	23178154
chr1	23343658	23344890
chr1	23367942	23369288
chr1	23378225	23378843
chr1	23403794	23404270
chr1	23483917	23484860
chr1	23528194	23528977
chr1	23530623	23531610
chr1	23539672	23540276
chr1	23554580	23555296
chr1	23559030	23559769
chr1	23577350	23577898
chr1	23590477	23590771
chr1	23591549	23592366
chr1	23594721	23595317
chr1	23613049	23613705
chr1	23614054	23614460
chr1	23619063	23620086
chr1	23634804	23635263
chr1	23637428	23637729
chr1	23691572	23692421
chr1	23719811	23720942
chr1	23728026	23729355
chr1	23742786	23744123
chr1	23772169	23772626
chr1	23777885	23778799
chr1	23790759	23791427
chr1	23800135	23801176
chr1	23817717	23817933
chr1	23824965	23825769
chr1	23867728	23868865
chr1	23908763	23909250
chr1	23916485	23917119
chr1	23958925	23960240
chr1	23979868	23981092
chr1	24150250	24150798
chr1	24187154	24187717
chr1	24190781	24191484
chr1	24203387	24204090
chr1	24321634	24322634
chr1	24391344	24392775
chr1	24415336	24416095
chr1	24502653	24503233
chr1	24535061	24535602
chr1	24557474	24557897
chr1	24642457	24643809
chr1	24688607	24689031
chr1	24705163	24705888
chr1	24727317	24728239
chr1	24744856	24746079
chr1	24847853	24848886
chr1	24898007	24898591
chr1	24923420	24923932
chr1	24925092	24925416
chr1	24929103	24930731
chr1	24946870	24948393
chr1	24964830	24965824
chr1	25022175	25023271
chr1	25030633	25031147
chr1	25031499	25032676
chr1	25101484	25101802
chr1	25140141	25140742
chr1	25231969	25233408
chr1	25239524	25240448
chr1	25246497	25248042
chr1	25267587	25268562
chr1	25338079	25339002
chr1	25429952	25431488
chr1	25447556	25447951
chr1	25522177	25522628
chr1	25543280	25544186
chr1	25549205	25550232
chr1	25562405	25562886
chr1	25608262	25608882
chr1	25615953	25617168
chr1	25642748	25643183
chr1	25675762	25676469
chr1	25730640	25731200
chr1	25819538	25821110
chr1	25858932	25859899
chr1	25875074	25876089
chr1	25895418	25895834
chr1	25905380	25906854
chr1	25997651	25998626
chr1	26034966	26036420
chr1	26110846	26112361
chr1	26145038	26145421
chr1	26169543	26170332
chr1	26233656	26234817
chr1	26279393	26280419
chr1	26287076	26287751
chr1	26289036	26290002
chr1	26306111	26306904
chr1	26315274	26315677
chr1	26317631	26318401
chr1	26336158	26336957
chr1	26363722	26364173
chr1	26378161	26379029
chr1	26416836	26417404
chr1	26431894	26432794
chr1	26471767	26473349
chr1	26500056	26501598
chr1	26529371	26530340
chr1	26541813	26542720
chr1	26545538	26546006
chr1	26597656	26598021
chr1	26620156	26621627
chr1	26677250	26678060
chr1	26692323	26693339
chr1	26695293	26696274
chr1	26696615	26697373
chr1	26743795	26744564
chr1	26787246	26788471
chr1	26820751	26821380
chr1	26826278	26827614
chr1	26833306	26834241
chr1	26838728	26839698
chr1	26864571	26865622
chr1	26889682	26890936
chr1	26899828	26900775
chr1	26921259	26922185
chr1	26997700	26998130
chr1	27001797	27002347
chr1	27044583	27044989
chr1	27099129	27100130
chr1	27102740	27103012
chr1	27111937	27112618
chr1	27154557	27155345
chr1	27234059	27235177
chr1	27321835	27322685
chr1	27332666	27333103
chr1	27341506	27342300
chr1	27342985	27343730
chr1	27357378	27357957
chr1	27359971	27360850
chr1	27365303	27366709
chr1	27392260	27393015
chr1	27402924	27403756
chr1	27418399	27419284
chr1	27489600	27490707
chr1	27525373	27526442
chr1	27527692	27528615
chr1	27568363	27569015
chr1	27603227	27604500
chr1	27608566	27608900
chr1	27626103	27626771
chr1	27630773	27632065
chr1	27632313	27633229
chr1	27643864	27644224
chr1	27659018	27660322
chr1	27662799	27663468
chr1	27669176	27669669
chr1	27671901	27672731
chr1	27689324	27690359
chr1	27725371	27726512
chr1	27772730	27773941
chr1	27830406	27831493
chr1	27857876	27858735
chr1	27862648	27863494
chr1	27872371	27873582
chr1	27883764	27884917
chr1	27891166	27891881
chr1	27914246	27915192
chr1	27959447	27960519
chr1	28056175	28056529
chr1	28087796	28089070
chr1	28144393	28145014
chr1	28147707	28148688
chr1	28172599	28173070
chr1	28199402	28200424
chr1	28232573	28233158
chr1	28235478	28236616
chr1	28247105	28247586
chr1	28259181	28260296
chr1	28328626	28329313
chr1	28369371	28370595
chr1	28505501	28506683
chr1	28517791	28519051
chr1	28552468	28553631
chr1	28581029	28582344
chr1	28592248	28592938
chr1	28642601	28643526
chr1	28647986	28649493
chr1	28668386	28669780
chr1	28736351	28737853
chr1	28775015	28775723
chr1	28860341	28860712
chr1	28885012	28885374
chr1	28886734	28887896
chr1	28914092	28915301
chr1	28926697	28927503
chr1	29181186	29182332
chr1	29202862	29203521
chr1	29230574	29231440
chr1	29236149	29236907
chr1	29259208	29260238
chr1	29283027	29283852
chr1	29453520	29454071
chr1	29793065	29793517
chr1	30232213	30233172
chr1	30380275	30380699
chr1	30717938	30719644
chr1	30729752	30730670
chr1	30743523	30744559
chr1	30745538	30745776
chr1	30748183	30749087
chr1	30750874	30751377
chr1	30754661	30755260
chr1	30779517	30779917
chr1	30782344	30783180
chr1	30801599	30802215
chr1	30824089	30824790
chr1	30881313	30881946
chr1	30911456	30911660
chr1	31010070	31010672
chr1	31013332	31013835
chr1	31065162	31066177
chr1	31154659	31155807
chr1	31181477	31181954
chr1	31296471	31297520
chr1	31394540	31395449
chr1	31412920	31413873
chr1	31422738	31423926
chr1	31441345	31442321
chr1	31505857	31506547
chr1	31508860	31509672
chr1	31548558	31550207
chr1	31593826	31594289
chr1	31605833	31606431
chr1	31644329	31645452
chr1	31699399	31700110
chr1	31715033	31715931
chr1	31744289	31744942
chr1	31788061	31789562
chr1	31815725	31816233
chr1	31889080	31889734
chr1	31937630	31938889
chr1	31943766	31944842
chr1	31956036	31956588
chr1	31964151	31964436
chr1	32013410	32014703
chr1	32072547	32073651
chr1	32107820	32108748
chr1	32179233	32180255
chr1	32200277	32201960
chr1	32205479	32206091
chr1	32221934	32222921
chr1	32240136	32241676
chr1	32248198	32248673
chr1	32249782	32250668
chr1	32250949	32251533
chr1	32291764	32292756
chr1	32316341	32317322
chr1	32319806	32320339
chr1	32334898	32336552
chr1	32337378	32337675
chr1	32351074	32352100
chr1	32393919	32395016
chr1	32414005	32414238
chr1	32500301	32501122
chr1	32539254	32540292
chr1	32612014	32613059
chr1	32619611	32620169
chr1	32627577	32627819
chr1	32650287	32651802
chr1	32712201	32712683
chr1	32716701	32717091
chr1	32753578	32754094
chr1	32772887	32773296
chr1	32798920	32799443
chr1	32816981	32818484
chr1	32818887	32819229
chr1	32963718	32965138
chr1	32980889	32981867
chr1	32992236	32993055
chr1	33024496	33025511
chr1	33036391	33037249
chr1	33080906	33081607
chr1	33099177	33099877
chr1	33120500	33120817
chr1	33126950	33127973
chr1	33153040	33153597
chr1	33180715	33182267
chr1	33255870	33256939
chr1	33295514	33295807
chr1	33298388	33299163
chr1	33349154	33350620
chr1	33367644	33368394
chr1	33430521	33431484
chr1	33455799	33456176
chr1	33460750	33461299
chr1	33470535	33470897
chr1	33472084	33472916
chr1	33633087	33633746
chr1	33902608	33903863
chr1	34162945	34163482
chr1	34360332	34360993
chr1	34361583	34362358
chr1	34529822	34530915
chr1	34591821	34592524
chr1	34597908	34598411
chr1	34681539	34681854
chr1	34742696	34743166
chr1	34786391	34786916
chr1	34797032	34797478
chr1	34852659	34853347
chr1	34859150	34860192
chr1	34865899	34866921
chr1	34984503	34985816
chr1	35031057	35032172
chr1	35047054	35047649
chr1	35079041	35079921
chr1	35120570	35121215
chr1	35191899	35193516
chr1	35268394	35269802
chr1	35298535	35299042
chr1	35450868	35451394
chr1	35505936	35507886
chr1	35538853	35539696
chr1	35556927	35557980
chr1	35568975	35569382
chr1	35577124	35578200
chr1	35641094	35642214
chr1	35715551	35715859
chr1	35718124	35719357
chr1	35769200	35770263
chr1	35807699	35809132
chr1	35882805	35884072
chr1	35893536	35894581
chr1	35930597	35931886
chr1	36023276	36023972
chr1	36088498	36089432
chr1	36099603	36099897
chr1	36122816	36123749
chr1	36134660	36135198
chr1	36149051	36149978
chr1	36150685	36151117
chr1	36155611	36156817
chr1	36175189	36175774
chr1	36207328	36208000
chr1	36223712	36224968
chr1	36306264	36307428
chr1	36322839	36324181
chr1	36349169	36349733
chr1	36369058	36369746
chr1	36373815	36374930
chr1	36385443	36386847
chr1	36397246	36398152
chr1	36400933	36401640
chr1	36420670	36421500
chr1	36450156	36450970
chr1	36464085	36464931
chr1	36553661	36554217
chr1	36575982	36576379
chr1	36643600	36644390
chr1	36703747	36704214
chr1	37288693	37289489
chr1	37434346	37434742
chr1	37454592	37455203
chr1	37474165	37475026
chr1	37477194	37477761
chr1	37479636	37480069
chr1	37487277	37487698
chr1	37513868	37515262
chr1	37553830	37554569
chr1	37595435	37596257
chr1	37603201	37603462
chr1	37676222	37676663
chr1	37690204	37690804
chr1	37691627	37692821
chr1	37793735	37794724
chr1	37807581	37808886
chr1	37859156	37860426
chr1	37925909	37926846
chr1	37931129	37932185
chr1	37946663	37947291
chr1	37989329	37990618
chr1	38004894	38005738
chr1	38012302	38013114
chr1	38027957	38029011
chr1	38030047	38030464
chr1	38046181	38047576
chr1	38052909	38053639
chr1	38061654	38062357
chr1	38152050	38153070
chr1	38173056	38174554
chr1	38474661	38475991
chr1	38526913	38528056
chr1	38558812	38559958
chr1	38587063	38587707
chr1	38815858	38816467
chr1	38817867	38818521
chr1	38835285	38835534
chr1	38858955	38860258
chr1	38872660	38873792
chr1	38990753	38992001
chr1	39025957	39027184
chr1	39102641	39103466
chr1	39105108	39106548
chr1	39183533	39184415
chr1	39192009	39192790
chr1	39196833	39197202
chr1	39204488	39205470
chr1	39214817	39216050
chr1	39230238	39231418
chr1	39258680	39259133
chr1	39269291	39270223
chr1	39408357	39409498
chr1	39490924	39492011
chr1	39508917	39510047
chr1	39525489	39526308
chr1	39539034	39539664
chr1	39576253	39577213
chr1	39598593	39599248
chr1	39605977	39606477
chr1	39609618	39610091
chr1	39653523	39653809
chr1	39657935	39658313
chr1	39666711	39667460
chr1	39690833	39691883
chr1	39727244	39727883
chr1	39738613	39739159
chr1	39776216	39776703
chr1	39788413	39789542
chr1	39799029	39800152
chr1	39816706	39817774
chr1	39825441	39825930
chr1	39845611	39846606
chr1	39882983	39883695
chr1	39892433	39893166
chr1	39901404	39902563
chr1	39919506	39919937
chr1	39954755	39955937
chr1	39960367	39961078
chr1	39995883	39996589
chr1	40003244	40003537
chr1	40032330	40032570
chr1	40039369	40041052
chr1	40059271	40059765
chr1	40064861	40065370
chr1	40096785	40097698
chr1	40144034	40144354
chr1	40152995	40153843
chr1	40161016	40162218
chr1	40185972	40186936
chr1	40232412	40233139
chr1	40257432	40258533
chr1	40312457	40312757
chr1	40315123	40315775
chr1	40316051	40317032
chr1	40338414	40339113
chr1	40373309	40374952
chr1	40385418	40386399
chr1	40400095	40400703
chr1	40449778	40451329
chr1	40477017	40478022
chr1	40508393	40509420
chr1	40531253	40532173
chr1	40628239	40629170
chr1	40665259	40666093
chr1	40668817	40669138
chr1	40691402	40692636
chr1	40699589	40700132
chr1	40708747	40709754
chr1	40773848	40774472
chr1	40802190	40802911
chr1	40818287	40819037
chr1	40850076	40850373
chr1	40861931	40862880
chr1	40952165	40952765
chr1	40979275	40980644
chr1	41003669	41004118
chr1	41241247	41242866
chr1	41353803	41354147
chr1	41360897	41361926
chr1	41516028	41516743
chr1	41573833	41575214
chr1	41622953	41624163
chr1	41641356	41641863
chr1	41661969	41663056
chr1	41673262	41674146
chr1	41698658	41699859
chr1	41726818	41727825
chr1	41728340	41729292
chr1	41738919	41739749
chr1	41750671	41752731
chr1	41799819	41800048
chr1	41806625	41807132
chr1	41868288	41868964
chr1	41891357	41892027
chr1	41919766	41920429
chr1	41955363	41956157
chr1	42035176	42036349
chr1	42173382	42173798
chr1	42334177	42335749
chr1	42380277	42381306
chr1	42455779	42457210
chr1	42462808	42463591
chr1	42657967	42659037
chr1	42681950	42683329
chr1	42766314	42767767
chr1	42816638	42817619
chr1	42846145	42847157
chr1	42922997	42923379
chr1	42924073	42924961
chr1	42931710	42932767
chr1	42952312	42953015
chr1	42957821	42959300
chr1	43073707	43073960
chr1	43171858	43172885
chr1	43198880	43199567
chr1	43227123	43227745
chr1	43239110	43240043
chr1	43348770	43349612
chr1	43358362	43359402
chr1	43367614	43368654
chr1	43389338	43390367
chr1	43454382	43455012
chr1	43649759	43650757
chr1	43707093	43708018
chr1	43832231	43832656
chr1	43836346	43836843
chr1	43853426	43853922
chr1	43934172	43934471
chr1	43934717	43935105
chr1	43946279	43947599
chr1	43969696	43970306
chr1	43974472	43975365
chr1	43991218	43992256
chr1	44029731	44031079
chr1	44036076	44037115
chr1	44047763	44048179
chr1	44213239	44214109
chr1	44217771	44218014
chr1	44354594	44355731
chr1	44594998	44595567
chr1	44631441	44632610
chr1	44652801	44653177
chr1	44673986	44674906
chr1	44684434	44685118
chr1	44694808	44695421
chr1	44707952	44708366
chr1	44714659	44715419
chr1	44721008	44722302
chr1	44723505	44723808
chr1	44730411	44731575
chr1	44739387	44740498
chr1	44757456	44757828
chr1	44775190	44776440
chr1	44785990	44786966
chr1	44792792	44794016
chr1	44799721	44800944
chr1	44807250	44808471
chr1	44809361	44809894
chr1	44813569	44814118
chr1	44819314	44820630
chr1	44835747	44836196
chr1	44986141	44986948
chr1	45010850	45011518
chr1	45011782	45012882
chr1	45205638	45207158
chr1	45303476	45304428
chr1	45326563	45327458
chr1	45339480	45340769
chr1	45393778	45394917
chr1	45490664	45491694
chr1	45499531	45500577
chr1	45512598	45512908
chr1	45521185	45522332
chr1	45543831	45544386
chr1	45544925	45545681
chr1	45550450	45551386
chr1	45569534	45570580
chr1	45583273	45585105
chr1	45686059	45687657
chr1	45688045	45688423
chr1	45750146	45751089
chr1	45840644	45841236
chr1	46043213	46044013
chr1	46062673	46063320
chr1	46132317	46133609
chr1	46158466	46158703
chr1	46179582	46179821
chr1	46197859	46198890
chr1	46223539	46223939
chr1	46246946	46248151
chr1	46301887	46303916
chr1	46333158	46334309
chr1	46340072	46341218
chr1	46413659	46414063
chr1	46442285	46443067
chr1	46477466	46477755
chr1	46522125	46522619
chr1	46528084	46528505
chr1	46532939	46533693
chr1	46603876	46604559
chr1	46616178	46617227
chr1	46667535	46668849
chr1	46718636	46719530
chr1	46724955	46725570
chr1	47175413	47175662
chr1	47179087	47179768
chr1	47192754	47193277
chr1	47289282	47289923
chr1	47313540	47314587
chr1	47333487	47334872
chr1	47388635	47389429
chr1	47411530	47411922
chr1	47432463	47432890
chr1	47436514	47438157
chr1	47663295	47663662
chr1	47710379	47710952
chr1	47726051	47726586
chr1	47755357	47755915
chr1	47997302	47998005
chr1	48061804	48062171
chr1	48093640	48094213
chr1	48202243	48202625
chr1	48203227	48203580
chr1	48227613	48228097
chr1	48236505	48237391
chr1	48471698	48472570
chr1	48498150	48498796
chr1	48530618	48531253
chr1	48552494	48552859
chr1	48572659	48573156
chr1	48677385	48678393
chr1	48688428	48688687
chr1	48697173	48697508
chr1	48750151	48750473
chr1	48789962	48790754
chr1	48793782	48794271
chr1	48817563	48817956
chr1	48870300	48870905
chr1	48916572	48916832
chr1	49102809	49103181
chr1	50047837	50048471
chr1	50081053	50081556
chr1	50109489	50110479
chr1	50251703	50252184
chr1	50272004	50272255
chr1	50289545	50290576
chr1	50308893	50309205
chr1	50332876	50334064
chr1	50348601	50349029
chr1	50368347	50368940
chr1	50423687	50423942
chr1	50501746	50502698
chr1	50588477	50589459
chr1	50605399	50605865
chr1	50724156	50725269
chr1	50873232	50874020
chr1	50959566	50960819
chr1	50968020	50970294
chr1	50976861	50978539
chr1	51000177	51000609
chr1	51203593	51203915
chr1	51234752	51235440
chr1	51235923	51236951
chr1	51247011	51247482
chr1	51284636	51285457
chr1	51296607	51297339
chr1	51491243	51492073
chr1	51504723	51505502
chr1	51506609	51506938
chr1	51518023	51519616
chr1	51569019	51570631
chr1	51578362	51578988
chr1	51616860	51617778
chr1	51679431	51679760
chr1	51729173	51730271
chr1	51744537	51745178
chr1	51878166	51879362
chr1	51955437	51956201
chr1	51990385	51990956
chr1	52002340	52002630
chr1	52032223	52034117
chr1	52054983	52055723
chr1	52056002	52057060
chr1	52139854	52140139
chr1	52141765	52142874
chr1	52365635	52366671
chr1	52403675	52405026
chr1	52529722	52530445
chr1	52532282	52532760
chr1	52552203	52553870
chr1	52636624	52637752
chr1	52659484	52659784
chr1	52702923	52703716
chr1	52726151	52726950
chr1	52842420	52843636
chr1	52860181	52860891
chr1	52921390	52921939
chr1	52926952	52928003
chr1	53014692	53015081
chr1	53122906	53123434
chr1	53196199	53197283
chr1	53220111	53220964
chr1	53238142	53239023
chr1	53325954	53328494
chr1	53345319	53345868
chr1	53367511	53368353
chr1	53393384	53393773
chr1	53738734	53739630
chr1	53750389	53750909
chr1	53837978	53838810
chr1	53889258	53890365
chr1	53945321	53946694
chr1	54052721	54053996
chr1	54069769	54070415
chr1	54081652	54082134
chr1	54199516	54200612
chr1	54375997	54377123
chr1	54405960	54407128
chr1	54488176	54488685
chr1	54489232	54489858
chr1	54541982	54543001
chr1	54715437	54716530
chr1	54764169	54765117
chr1	54800926	54802018
chr1	54810360	54810770
chr1	54886741	54887818
chr1	54945141	54945406
chr1	54971073	54972008
chr1	54996331	54996869
chr1	55022064	55022571
chr1	55127695	55128579
chr1	55204959	55205404
chr1	55211997	55212209
chr1	55214336	55215873
chr1	55257962	55258650
chr1	55260253	55260809
chr1	55277285	55277911
chr1	55287741	55288765
chr1	55337925	55338781
chr1	55375724	55376151
chr1	55445378	55445960
chr1	55640789	55641693
chr1	55701968	55702365
chr1	56028231	56028763
chr1	56045481	56045804
chr1	56061837	56062312
chr1	56106469	56107377
chr1	56134452	56135762
chr1	56157580	56157799
chr1	56330294	56330757
chr1	56332134	56332589
chr1	56408846	56409442
chr1	56472902	56473370
chr1	56516245	56517289
chr1	56525478	56526119
chr1	56526706	56527173
chr1	56578280	56579616
chr1	56688430	56688789
chr1	56709349	56709688
chr1	56774104	56774863
chr1	56803476	56803893
chr1	56820763	56821532
chr1	56831905	56832195
chr1	56922174	56922449
chr1	57017790	57018041
chr1	57072604	57073141
chr1	57079770	57080073
chr1	57124832	57125520
chr1	57137974	57138571
chr1	57157776	57158352
chr1	57164500	57165017
chr1	57167664	57168601
chr1	57307229	57307867
chr1	57423698	57424165
chr1	57550144	57550566
chr1	57770831	57771299
chr1	57986490	57986814
chr1	58047318	58047589
chr1	58104942	58105629
chr1	58156126	58156645
chr1	58165135	58165723
chr1	58231273	58231808
chr1	58250028	58251010
chr1	58363737	58364206
chr1	58391975	58392898
chr1	58515901	58516291
chr1	58546009	58547090
chr1	58573696	58574467
chr1	58584111	58584587
chr1	58652645	58652930
chr1	58699323	58700412
chr1	58726615	58727122
chr1	58773267	58773764
chr1	58782322	58782637
chr1	58783360	58784757
chr1	58805562	58806598
chr1	58815244	58816732
chr1	58841558	58841783
chr1	58857546	58858579
chr1	58883525	58884314
chr1	58903276	58904278
chr1	58922288	58923225
chr1	58968254	58968963
chr1	59005208	59005878
chr1	59007515	59008596
chr1	59013185	59013813
chr1	59020096	59021050
chr1	59025849	59026874
chr1	59046538	59047398
chr1	59146627	59147559
chr1	59150816	59151287
chr1	59266256	59267258
chr1	59272250	59272897
chr1	59290133	59290902
chr1	59296347	59297303
chr1	59316714	59317163
chr1	59340177	59341178
chr1	59354637	59355842
chr1	59432398	59433261
chr1	59507009	59507374
chr1	59560830	59561479
chr1	59570418	59570907
chr1	59577811	59578109
chr1	59696578	59697977
chr1	59752374	59752922
chr1	59759019	59759815
chr1	59814264	59815502
chr1	59879625	59880050
chr1	59903160	59903686
chr1	59926307	59927122
chr1	59947244	59947847
chr1	59971183	59971879
chr1	59976878	59977118
chr1	60156853	60157216
chr1	60280914	60281724
chr1	60390634	60391290
chr1	60898979	60899433
chr1	60942917	60943508
chr1	60978402	60979510
chr1	61042824	61043585
chr1	61049890	61050392
chr1	61076587	61077468
chr1	61077880	61078251
chr1	61174398	61174804
chr1	61318644	61319208
chr1	61331973	61332663
chr1	61453147	61453679
chr1	61519082	61519414
chr1	61588493	61589138
chr1	61641553	61642037
chr1	61724713	61725671
chr1	61742090	61743173
chr1	61782639	61783189
chr1	61852198	61852622
chr1	62082799	62083040
chr1	62131138	62131617
chr1	62159530	62160443
chr1	62271705	62272626
chr1	62406944	62407708
chr1	62435919	62437487
chr1	62613217	62614019
chr1	62622024	62622359
chr1	62625478	62625818
chr1	62687358	62688722
chr1	62722771	62723468
chr1	62746222	62746834
chr1	62783658	62784661
chr1	62800644	62801519
chr1	62809840	62811246
chr1	62911994	62912470
chr1	62963050	62963692
chr1	63124412	63125274
chr1	63189783	63190182
chr1	63316823	63317731
chr1	63327583	63327955
chr1	63367203	63368139
chr1	63441527	63442118
chr1	63522869	63524052
chr1	63563318	63563978
chr1	63593076	63594662
chr1	63674064	63674703
chr1	63691994	63692230
chr1	63694128	63694788
chr1	63705068	63705551
chr1	63773742	63774703
chr1	63828345	63828839
chr1	63892509	63893557
chr1	63915178	63915433
chr1	63935084	63935870
chr1	64019908	64020471
chr1	64137007	64137572
chr1	64171489	64173218
chr1	64223299	64224190
chr1	64243059	64243289
chr1	64246414	64246633
chr1	64269147	64269511
chr1	64469607	64470874
chr1	64663726	64664051
chr1	64675834	64676049
chr1	64686814	64687040
chr1	64744457	64746165
chr1	64863987	64864613
chr1	64882646	64883375
chr1	64895446	64895984
chr1	64898416	64898922
chr1	64917206	64917642
chr1	64933474	64933934
chr1	64956456	64957471
chr1	64960694	64961111
chr1	64965879	64966990
chr1	64987184	64987984
chr1	65001254	65001708
chr1	65002308	65003043
chr1	65041314	65041785
chr1	65066623	65068127
chr1	65075109	65075895
chr1	65147332	65149510
chr1	65165622	65166108
chr1	65174537	65174880
chr1	65207226	65207776
chr1	65215562	65216064
chr1	65230682	65231237
chr1	65254054	65255119
chr1	65265655	65266227
chr1	65309783	65310249
chr1	65393381	65394392
chr1	65419661	65421069
chr1	65459155	65459905
chr1	65687579	65688211
chr1	65703815	65704662
chr1	65811937	65812498
chr1	65830347	65830764
chr1	65894757	65895485
chr1	65958902	65959353
chr1	66084535	66085381
chr1	66168214	66169906
chr1	66214768	66215356
chr1	66239961	66240362
chr1	66242729	66242983
chr1	66243806	66244109
chr1	66247323	66248208
chr1	66253171	66253636
chr1	66258605	66259036
chr1	66276229	66276578
chr1	66282304	66282900
chr1	66283584	66284133
chr1	66300633	66301511
chr1	66316812	66317209
chr1	66327658	66327914
chr1	66335743	66336713
chr1	66342546	66343101
chr1	66349911	66350581
chr1	66351568	66352426
chr1	66364602	66365471
chr1	66374241	66375412
chr1	66380116	66380903
chr1	66396211	66396854
chr1	66397267	66397538
chr1	66401867	66402649
chr1	66436419	66437301
chr1	66439090	66439378
chr1	66445515	66446714
chr1	66503930	66504338
chr1	66607501	66607840
chr1	66648739	66649682
chr1	66725748	66726534
chr1	66738785	66740281
chr1	66757861	66758620
chr1	66765060	66765313
chr1	66788297	66788900
chr1	66852745	66853509
chr1	66924544	66925801
chr1	66929945	66930909
chr1	66954015	66954733
chr1	66982438	66983355
chr1	66984186	66984824
chr1	66996037	66996572
chr1	67053145	67054686
chr1	67110440	67110661
chr1	67112257	67113084
chr1	67148656	67149480
chr1	67166206	67166566
chr1	67171914	67172353
chr1	67194130	67194915
chr1	67285967	67286772
chr1	67306913	67308073
chr1	67332784	67333582
chr1	67339616	67339972
chr1	67350684	67351324
chr1	67430071	67431327
chr1	67489713	67490190
chr1	67500406	67501048
chr1	67532295	67532923
chr1	67535462	67535725
chr1	67561714	67562380
chr1	67684875	67686920
chr1	67732920	67733170
chr1	67735929	67736757
chr1	67748648	67748937
chr1	67754112	67754714
chr1	67759734	67760779
chr1	67766173	67767059
chr1	67833255	67833879
chr1	67853695	67854253
chr1	68057633	68057885
chr1	68119678	68120666
chr1	68128057	68128555
chr1	68178825	68179441
chr1	68180828	68181704
chr1	68342603	68343075
chr1	68347376	68347752
chr1	68442790	68443563
chr1	68454494	68454997
chr1	68495883	68497611
chr1	68519491	68519839
chr1	68723837	68724291
chr1	68969504	68970061
chr1	69305640	69306336
chr1	69315576	69316166
chr1	69320617	69321249
chr1	69566963	69568406
chr1	69700489	69701092
chr1	69737059	69738352
chr1	69917150	69917938
chr1	69966921	69967820
chr1	69992625	69993378
chr1	70033372	70033812
chr1	70083356	70083919
chr1	70205111	70206190
chr1	70221024	70221993
chr1	70227226	70228233
chr1	70353686	70355140
chr1	70359320	70359571
chr1	70382683	70383068
chr1	70410641	70411675
chr1	70487592	70488202
chr1	70504283	70505149
chr1	70510053	70510405
chr1	70517196	70518391
chr1	70528048	70529058
chr1	70583447	70583896
chr1	70675702	70676341
chr1	70685265	70685817
chr1	70745206	70745604
chr1	70963449	70963793
chr1	71050066	71050329
chr1	71053654	71054852
chr1	71068391	71068714
chr1	71080529	71081496
chr1	71232871	71233166
chr1	71307492	71307824
chr1	71572044	71572427
chr1	71593398	71593863
chr1	71780664	71781250
chr1	71792269	71792718
chr1	71835394	71835870
chr1	71967693	71968112
chr1	72037809	72038084
chr1	72282691	72283368
chr1	72284436	72285077
chr1	72433557	72434143
chr1	72568100	72568586
chr1	72623250	72623808
chr1	73573185	73573863
chr1	73675033	73675422
chr1	73821569	73822049
chr1	73903189	73903460
chr1	73998252	73998691
chr1	74010151	74010532
chr1	74018689	74019111
chr1	74197632	74198605
chr1	74399253	74399670
chr1	74436034	74436464
chr1	74463383	74464000
chr1	74469081	74469313
chr1	74502964	74503166
chr1	74504006	74504467
chr1	74517451	74518280
chr1	74579240	74579867
chr1	74652561	74653157
chr1	74673431	74674964
chr1	74681049	74681914
chr1	74689856	74690121
chr1	74702538	74703281
chr1	74713879	74714855
chr1	74731411	74731700
chr1	74732594	74733990
chr1	74748826	74749436
chr1	74767559	74767817
chr1	74771982	74772241
chr1	74811346	74812709
chr1	74824457	74825234
chr1	74857761	74858579
chr1	75068042	75068836
chr1	75101737	75102121
chr1	75165354	75165667
chr1	75203552	75204136
chr1	75233204	75233824
chr1	75265729	75266187
chr1	75338989	75339594
chr1	75341559	75341897
chr1	75373307	75374471
chr1	75392296	75392866
chr1	75394443	75395033
chr1	75614555	75616633
chr1	75632198	75632777
chr1	75672759	75673555
chr1	75724055	75725065
chr1	75727690	75727867
chr1	75745191	75745725
chr1	75784439	75785395
chr1	75785644	75786783
chr1	75908626	75909486
chr1	75981036	75981957
chr1	75985777	75986221
chr1	75991403	75991957
chr1	76074227	76075269
chr1	76083099	76083593
chr1	76153992	76155016
chr1	76190713	76191585
chr1	76218787	76219949
chr1	76292262	76292854
chr1	76294429	76295044
chr1	76330927	76331749
chr1	76425130	76426092
chr1	76463308	76464261
chr1	76494745	76495248
chr1	76667996	76668657
chr1	76677842	76678340
chr1	76713589	76713960
chr1	76830379	76830804
chr1	76868175	76868902
chr1	76871387	76872061
chr1	76901030	76901552
chr1	76936740	76937202
chr1	76938999	76939754
chr1	77126297	77126746
chr1	77218718	77219635
chr1	77281676	77282520
chr1	77313573	77313981
chr1	77412949	77414460
chr1	77421529	77421942
chr1	77505100	77505347
chr1	77533681	77533992
chr1	77538811	77539776
chr1	77541098	77541726
chr1	77582776	77583236
chr1	77583563	77583899
chr1	77671988	77672858
chr1	77682308	77683905
chr1	77758988	77760150
chr1	77779444	77780327
chr1	77888493	77889298
chr1	77900773	77901026
chr1	77949088	77949361
chr1	77950714	77951198
chr1	77978140	77979668
chr1	78004010	78005123
chr1	78045774	78046469
chr1	78060763	78061642
chr1	78070789	78071140
chr1	78087902	78088794
chr1	78114115	78114882
chr1	78142893	78143487
chr1	78145083	78145586
chr1	78250221	78250521
chr1	78267906	78268301
chr1	78277317	78277764
chr1	78281592	78282162
chr1	78333303	78333965
chr1	78370395	78371868
chr1	78377260	78378059
chr1	78385702	78386316
chr1	78553601	78554185
chr1	78617567	78618033
chr1	78619532	78620528
chr1	78640458	78640780
chr1	78649639	78650356
chr1	78676442	78676694
chr1	78678174	78678714
chr1	78721191	78721456
chr1	78834218	78834711
chr1	78839766	78840004
chr1	78854544	78855668
chr1	79040276	79041246
chr1	79042110	79042425
chr1	79052701	79053354
chr1	79190067	79190493
chr1	79193203	79193729
chr1	79259807	79260233
chr1	79353245	79353647
chr1	79460565	79461575
chr1	79472127	79472691
chr1	79496837	79497611
chr1	79518957	79519745
chr1	79633527	79633990
chr1	79638400	79638712
chr1	79667761	79668754
chr1	79694095	79695543
chr1	79710748	79711703
chr1	79741717	79742456
chr1	79777569	79778270
chr1	79852039	79852444
chr1	80214939	80215252
chr1	80217988	80218442
chr1	80385117	80385495
chr1	80434385	80434603
chr1	80629296	80629638
chr1	80639656	80640531
chr1	80641063	80641382
chr1	80645719	80646096
chr1	80656084	80656558
chr1	80930147	80930460
chr1	81226015	81226896
chr1	81305991	81306567
chr1	81414423	81414818
chr1	81420543	81421078
chr1	81437636	81438073
chr1	81439113	81439611
chr1	81505836	81506317
chr1	81547850	81548284
chr1	81548937	81549861
chr1	81582444	81583086
chr1	81597751	81599116
chr1	81600882	81601131
chr1	81800856	81801684
chr1	81894925	81895303
chr1	82108733	82109485
chr1	82152306	82154043
chr1	82161622	82162126
chr1	82225452	82225849
chr1	82337633	82338054
chr1	82586494	82586823
chr1	82628843	82629224
chr1	82762895	82763398
chr1	82819165	82819674
chr1	82979386	82980284
chr1	83105266	83105474
chr1	83129145	83129622
chr1	83130603	83131824
chr1	83488103	83488420
chr1	83500012	83500473
chr1	83500921	83501603
chr1	83508385	83509113
chr1	83583239	83583974
chr1	83626643	83627090
chr1	83673140	83673834
chr1	83692628	83693149
chr1	83718430	83718837
chr1	83746113	83746814
chr1	83760936	83761702
chr1	83819045	83819264
chr1	83835000	83835205
chr1	83860438	83861315
chr1	83882905	83883608
chr1	83931737	83931976
chr1	83998703	83999601
chr1	84077379	84078549
chr1	84103288	84103871
chr1	84143995	84144608
chr1	84152571	84153111
chr1	84166889	84167205
chr1	84271418	84272155
chr1	84298241	84299325
chr1	84365779	84366341
chr1	84388673	84389594
chr1	84442205	84442593
chr1	84479100	84479923
chr1	84505614	84506909
chr1	84573054	84573386
chr1	84573907	84574883
chr1	84582915	84583738
chr1	84598739	84599976
chr1	84620547	84621292
chr1	84689822	84690970
chr1	84724368	84724855
chr1	84742733	84743143
chr1	84753493	84753971
chr1	84772415	84772990
chr1	84782342	84782807
chr1	84800318	84801035
chr1	84847201	84847915
chr1	84853761	84854886
chr1	84862612	84863604
chr1	84936044	84936523
chr1	84944714	84945571
chr1	84959241	84959741
chr1	84969665	84970329
chr1	84972048	84972339
chr1	84973667	84974321
chr1	84975134	84975352
chr1	84985280	84985693
chr1	84988425	84989112
chr1	84995438	84996677
chr1	84996966	84997885
chr1	84998938	84999278
chr1	85027297	85028029
chr1	85047782	85049074
chr1	85061825	85062558
chr1	85085399	85085760
chr1	85148533	85149372
chr1	85200382	85202170
chr1	85259128	85260192
chr1	85275777	85277097
chr1	85297856	85298798
chr1	85307984	85308887
chr1	85321649	85322012
chr1	85334975	85335481
chr1	85464212	85465563
chr1	85502843	85503080
chr1	85576322	85577758
chr1	85581295	85581514
chr1	85707864	85708853
chr1	85756609	85757403
chr1	85838229	85838707
chr1	85894736	85894991
chr1	85992799	85993065
chr1	86015926	86016723
chr1	86018199	86018632
chr1	86061634	86062151
chr1	86380154	86380793
chr1	86389278	86389809
chr1	86395673	86396824
chr1	86409521	86410088
chr1	86419322	86419931
chr1	86500088	86500325
chr1	86508034	86508353
chr1	86515665	86515988
chr1	86616824	86617349
chr1	86703932	86705508
chr1	86755484	86756196
chr1	86774017	86774630
chr1	86866108	86866653
chr1	86913840	86915852
chr1	87024918	87025519
chr1	87030732	87031675
chr1	87045789	87046343
chr1	87061603	87062187
chr1	87089387	87089727
chr1	87131756	87132422
chr1	87151414	87152367
chr1	87202881	87203453
chr1	87225906	87226610
chr1	87231987	87232463
chr1	87292797	87293235
chr1	87317988	87318424
chr1	87328043	87329068
chr1	87331283	87331955
chr1	87334898	87335780
chr1	87463970	87464785
chr1	87588492	87588938
chr1	87591949	87592476
chr1	87812842	87813541
chr1	87826522	87827014
chr1	87864743	87865004
chr1	87872171	87872553
chr1	87953628	87954157
chr1	88061551	88061793
chr1	88180525	88181013
chr1	88191555	88192410
chr1	88327692	88327955
chr1	88399684	88400196
chr1	88401300	88401969
chr1	88595189	88595684
chr1	88608181	88608790
chr1	88647313	88647614
chr1	88683599	88685136
chr1	88700989	88701659
chr1	88736534	88737533
chr1	88877437	88878019
chr1	88890894	88892013
chr1	88992317	88993336
chr1	88998757	88999072
chr1	89022102	89022998
chr1	89041061	89041650
chr1	89064822	89065829
chr1	89125965	89126467
chr1	89198268	89199184
chr1	89201153	89201669
chr1	89286762	89287643
chr1	89310431	89310844
chr1	89358326	89358766
chr1	89363194	89363625
chr1	89429102	89429448
chr1	89450938	89451361
chr1	89465110	89465716
chr1	89519887	89520094
chr1	89523976	89525726
chr1	89552654	89553102
chr1	89611682	89612284
chr1	89632510	89634162
chr1	89657985	89658320
chr1	89670115	89670547
chr1	89692536	89693292
chr1	89694306	89694642
chr1	89719308	89719973
chr1	89724198	89725035
chr1	89762543	89763642
chr1	89781419	89782145
chr1	89804705	89805025
chr1	89815636	89816159
chr1	89820640	89822132
chr1	89842873	89844297
chr1	89855562	89856136
chr1	89906511	89907222
chr1	89945682	89946422
chr1	89953016	89953596
chr1	89994703	89995821
chr1	90000746	90001281
chr1	90045839	90046244
chr1	90127336	90127606
chr1	90133070	90133497
chr1	90155747	90156443
chr1	90357993	90358424
chr1	90533941	90534481
chr1	90579072	90579717
chr1	90721480	90721769
chr1	90850906	90852003
chr1	91021236	91022502
chr1	91100035	91100464
chr1	91165011	91165577
chr1	91166154	91166398
chr1	91282752	91283007
chr1	91404130	91404923
chr1	91500363	91501793
chr1	91511480	91511731
chr1	91523364	91523974
chr1	91571712	91572459
chr1	91653237	91653932
chr1	91712975	91713872
chr1	91751976	91752970
chr1	91803736	91804854
chr1	91876080	91876672
chr1	91885373	91886536
chr1	92029715	92030286
chr1	92080045	92081007
chr1	92291451	92291698
chr1	92298492	92299509
chr1	92310180	92310397
chr1	92399050	92399485
chr1	92461548	92462120
chr1	92474079	92474485
chr1	92484517	92487122
chr1	92502226	92502677
chr1	92536953	92537345
chr1	92537981	92539088
chr1	92563514	92563837
chr1	92584240	92585130
chr1	92749091	92749497
chr1	92784556	92785644
chr1	92831793	92832575
chr1	92858915	92859576
chr1	92951051	92951599
chr1	92953446	92953870
chr1	92960436	92962185
chr1	92962507	92962778
chr1	92968178	92968721
chr1	92974825	92975956
chr1	92980649	92981454
chr1	92994023	92994413
chr1	93021633	93021900
chr1	93032998	93033264
chr1	93033649	93034123
chr1	93042132	93043167
chr1	93078838	93080105
chr1	93080490	93080780
chr1	93179555	93181311
chr1	93345360	93346942
chr1	93591388	93592358
chr1	93607716	93608611
chr1	93615256	93616206
chr1	93629556	93629834
chr1	93642381	93642995
chr1	93680706	93682135
chr1	93692955	93693707
chr1	93703701	93704749
chr1	93707955	93708329
chr1	93715487	93716094
chr1	93814042	93814431
chr1	93818241	93818861
chr1	93846042	93848153
chr1	93878501	93879411
chr1	93908654	93910054
chr1	93980462	93980818
chr1	94039410	94039745
chr1	94045544	94045971
chr1	94236889	94237987
chr1	94247230	94247972
chr1	94284568	94285044
chr1	94411227	94411743
chr1	94417830	94419034
chr1	94481347	94481950
chr1	94541210	94542750
chr1	94713177	94714046
chr1	94720391	94720834
chr1	94721270	94721635
chr1	94792342	94793025
chr1	94820095	94820707
chr1	94854070	94855029
chr1	94883603	94884348
chr1	94925992	94927737
chr1	94962504	94963421
chr1	95043230	95043744
chr1	95072398	95073444
chr1	95084426	95084893
chr1	95095725	95096766
chr1	95116582	95118150
chr1	95145557	95146002
chr1	95233702	95234823
chr1	95277788	95278910
chr1	96416946	96417429
chr1	96488703	96489131
chr1	96515280	96516430
chr1	96596271	96596591
chr1	96721196	96722529
chr1	96845536	96845961
chr1	96955391	96956054
chr1	96966608	96966854
chr1	97017982	97018423
chr1	97137911	97138630
chr1	97163468	97163968
chr1	97196909	97197332
chr1	97245739	97246242
chr1	97461759	97462281
chr1	97505731	97506741
chr1	97525416	97526061
chr1	97603851	97604151
chr1	97781806	97782673
chr1	97791255	97791843
chr1	97827895	97828185
chr1	97847873	97848803
chr1	97864655	97864993
chr1	97920390	97921655
chr1	98003542	98003762
chr1	98048085	98048682
chr1	98051153	98051364
chr1	98053553	98054746
chr1	98143142	98143885
chr1	98388458	98388828
chr1	98405631	98406167
chr1	98490134	98490499
chr1	98498661	98498995
chr1	98556604	98557004
chr1	98661353	98662340
chr1	98688263	98688734
chr1	98766207	98766913
chr1	98794303	98794930
chr1	98850143	98850791
chr1	98871159	98872183
chr1	98988946	98989395
chr1	98990974	98991437
chr1	99084441	99085038
chr1	99180304	99180816
chr1	99218614	99219598
chr1	99228198	99228582
chr1	99481258	99481687
chr1	99685566	99686202
chr1	99707619	99707864
chr1	99737045	99737395
chr1	99749732	99750372
[truncated: 49,653 more rows]

## Sheet: Chimpanzee
chr	start	end
chr1	20383	20640
chr1	177172	177989
chr1	180984	181768
chr1	245855	246918
chr1	313489	314328
chr1	367994	369016
chr1	386339	387755
chr1	397096	397702
chr1	416379	417614
chr1	457438	458614
chr1	475086	475563
chr1	492119	493671
chr1	509454	510543
chr1	534682	535386
chr1	568947	569909
chr1	593059	594103
chr1	601117	602095
chr1	635756	636285
chr1	706183	706769
chr1	789872	791252
chr1	826195	827470
chr1	869462	870461
chr1	888674	889572
chr1	903217	904715
chr1	930556	931856
chr1	932637	933247
chr1	986977	987360
chr1	1043581	1045445
chr1	1060020	1060240
chr1	1072748	1073974
chr1	1298712	1299452
chr1	1370148	1371359
chr1	1384886	1385602
chr1	1403839	1404971
chr1	1411024	1411816
chr1	1432800	1433732
chr1	1487779	1489136
chr1	1497793	1499127
chr1	1512526	1513373
chr1	1593456	1594129
chr1	1602706	1604049
chr1	1624242	1625509
chr1	1761686	1763020
chr1	1763716	1764687
chr1	1771040	1773217
chr1	1778064	1778348
chr1	1794636	1795367
chr1	1802738	1803705
chr1	1814155	1814901
chr1	1875210	1876552
chr1	1895511	1895956
chr1	1909604	1910467
chr1	2562941	2563408
chr1	2591496	2591897
chr1	2630193	2630801
chr1	2761220	2762325
chr1	2769431	2769875
chr1	2774852	2775788
chr1	2804320	2805035
chr1	2806503	2807382
chr1	2811034	2811822
chr1	2820484	2821311
chr1	2830769	2831531
chr1	2848496	2848980
chr1	2899617	2900347
chr1	2924746	2925714
chr1	2948316	2949681
chr1	3010283	3011506
chr1	3062315	3063997
chr1	3084638	3085520
chr1	3177691	3178091
chr1	3198078	3199102
chr1	3835483	3835988
chr1	3981310	3981749
chr1	4670348	4671191
chr1	4701127	4701656
chr1	4731339	4731824
chr1	4736243	4736516
chr1	4970803	4971487
chr1	5161453	5162137
chr1	5179594	5180201
chr1	5242077	5243141
chr1	5268491	5270076
chr1	5270694	5271135
chr1	5279850	5280284
chr1	5385404	5385710
chr1	5456945	5458102
chr1	5463654	5464361
chr1	5467149	5467463
chr1	5492457	5493545
chr1	5502229	5503121
chr1	5517037	5518675
chr1	5606019	5607174
chr1	5617685	5618130
chr1	5623172	5623532
chr1	5656458	5657753
chr1	5668266	5668530
chr1	5677701	5678512
chr1	5708737	5709765
chr1	5723145	5724428
chr1	5744312	5744779
chr1	5759295	5760112
chr1	5823380	5824487
chr1	5847467	5848270
chr1	5868915	5869576
chr1	5869930	5871851
chr1	5885684	5886973
chr1	5897283	5898726
chr1	5974241	5975101
chr1	6021997	6023136
chr1	6036839	6037113
chr1	6060637	6061153
chr1	6065788	6067515
chr1	6278382	6278695
chr1	6352516	6352866
chr1	6926070	6926636
chr1	6946214	6946840
chr1	6958949	6959471
chr1	6983285	6983817
chr1	7050489	7051547
chr1	7063306	7064237
chr1	7087867	7088167
chr1	7164789	7165295
chr1	7178879	7179360
chr1	7181825	7182256
chr1	7209391	7210513
chr1	7219497	7219992
chr1	7231060	7231868
chr1	7238279	7239409
chr1	7302064	7303257
chr1	7380998	7381554
chr1	7453581	7454267
chr1	7600358	7601210
chr1	7635419	7635939
chr1	7709826	7710364
chr1	7737756	7739244
chr1	7741502	7742318
chr1	7753104	7753537
chr1	7787392	7788209
chr1	7791349	7791866
chr1	7835749	7836800
chr1	7871951	7873143
chr1	7915111	7915821
chr1	7940385	7941649
chr1	7960289	7960591
chr1	7975201	7975684
chr1	8014783	8015657
chr1	8024374	8025187
chr1	8076653	8077773
chr1	8130790	8132148
chr1	8162935	8163986
chr1	8192097	8193695
chr1	8336395	8336734
chr1	8399653	8400395
chr1	8410476	8411078
chr1	8459050	8460419
chr1	8465402	8466481
chr1	8472800	8473248
chr1	8514175	8515856
chr1	8568485	8569575
chr1	8625988	8627395
chr1	8628155	8628579
chr1	8745826	8746337
chr1	8753369	8754551
chr1	8766308	8767191
chr1	8768966	8769644
chr1	8831172	8831785
chr1	8835154	8836346
chr1	8876344	8877455
chr1	8940822	8942016
chr1	8963231	8964005
chr1	9035380	9036909
chr1	9053049	9053698
chr1	9069875	9070750
chr1	9071730	9072577
chr1	9096860	9097510
chr1	9099977	9100634
chr1	9206894	9207933
chr1	9301715	9302842
chr1	9336633	9337891
chr1	9344531	9345196
chr1	9446324	9447386
chr1	9488324	9488839
chr1	9625288	9626644
chr1	9715636	9716136
chr1	9833408	9834695
chr1	9872689	9873801
chr1	9925763	9926689
chr1	9928493	9929308
chr1	9948247	9949312
chr1	9964585	9965317
chr1	10146159	10146515
chr1	10147356	10149038
chr1	10362294	10362589
chr1	10392031	10392796
chr1	10413465	10414097
chr1	10557507	10558559
chr1	10686611	10686840
chr1	10703398	10704027
chr1	10724160	10724875
chr1	10734827	10735815
chr1	10954716	10955614
chr1	11128007	11128883
chr1	11137676	11138685
chr1	11155629	11156804
chr1	11165486	11166173
chr1	11210769	11211579
chr1	11215705	11216108
chr1	11223746	11224543
chr1	11259812	11260630
chr1	11280348	11281518
chr1	11313534	11313823
chr1	11368697	11371053
chr1	11419747	11420821
chr1	11465680	11466751
chr1	11504943	11505813
chr1	11516906	11517746
chr1	11531799	11532509
chr1	11536975	11537671
chr1	11544650	11545193
chr1	11549215	11549927
chr1	11565037	11566055
chr1	11573824	11574706
chr1	11638188	11638774
chr1	11648111	11649420
chr1	11653693	11654514
chr1	11697221	11697617
chr1	11716368	11717485
chr1	11773972	11774403
chr1	11922538	11922973
chr1	11924037	11924553
chr1	11926814	11927299
chr1	11937768	11938597
chr1	11966466	11967544
chr1	11998817	11999636
chr1	12085132	12085769
chr1	12093953	12094264
chr1	12107567	12108290
chr1	12149088	12149459
chr1	12276018	12276444
chr1	12282767	12283606
chr1	12302455	12302963
chr1	12355543	12355921
chr1	12442871	12443619
chr1	12618860	12619150
chr1	12767665	12768175
chr1	12800361	12801701
chr1	12803260	12803746
chr1	12826100	12826609
chr1	12830948	12831954
chr1	12849327	12850575
chr1	12895186	12895848
chr1	12911759	12912100
chr1	12914208	12914504
chr1	12929238	12929750
chr1	13058494	13058983
chr1	13361068	13361696
chr1	13440795	13441440
chr1	13635868	13636581
chr1	13639269	13639886
chr1	13658883	13659460
chr1	13717201	13719246
chr1	13780065	13780896
chr1	13791185	13791598
chr1	13851872	13852766
chr1	13968787	13969357
chr1	13997090	13997434
chr1	14002226	14002668
chr1	14035440	14036187
chr1	14175339	14175749
chr1	14218977	14219594
chr1	14228995	14229450
chr1	14257411	14257840
chr1	14273073	14273486
chr1	14279589	14280488
chr1	14379075	14379583
chr1	14394518	14395062
chr1	14452294	14452514
chr1	14488839	14489428
chr1	14531991	14532834
chr1	14534420	14534653
chr1	14557260	14558740
chr1	14563989	14564659
chr1	14565456	14566073
chr1	14671669	14672959
chr1	14674157	14674965
chr1	14732303	14733159
chr1	14750854	14751843
chr1	14766300	14767914
chr1	14779141	14780371
chr1	14836454	14837813
chr1	14849194	14850096
chr1	14994236	14996121
chr1	15007151	15008580
chr1	15042028	15042375
chr1	15111830	15112609
chr1	15128414	15129185
chr1	15137008	15138522
chr1	15177434	15178394
chr1	15241545	15242270
chr1	15264637	15265110
chr1	15351453	15351941
chr1	15375153	15375452
chr1	15393479	15394678
chr1	15403574	15403857
chr1	15404320	15405264
chr1	15423532	15424734
chr1	15431124	15432378
chr1	15537774	15539231
chr1	15552646	15554072
chr1	15606601	15606969
chr1	15628683	15629972
chr1	15687455	15688565
chr1	15708016	15708768
chr1	15806161	15806887
chr1	15822569	15823646
chr1	15874878	15875540
chr1	15941687	15942809
chr1	15991498	15992042
chr1	16055371	16055913
chr1	16061897	16062345
chr1	16077814	16078755
chr1	16210234	16210513
chr1	16344039	16344605
chr1	16357560	16358359
chr1	16375485	16376905
chr1	16377601	16378125
chr1	16656972	16657298
chr1	17541753	17542136
chr1	17547583	17548152
chr1	17786248	17787247
chr1	17866198	17866623
chr1	17867886	17869081
chr1	17873802	17874063
chr1	17878856	17879128
chr1	17891711	17892708
chr1	17919490	17920087
chr1	17923389	17924717
chr1	18029133	18029715
chr1	18160072	18160642
chr1	18200319	18201571
chr1	18242116	18243235
chr1	18279290	18280067
chr1	18302511	18303344
chr1	18306290	18306755
chr1	18385978	18387449
chr1	18443889	18444757
chr1	18450033	18450395
chr1	18464908	18465591
chr1	18472254	18474098
chr1	18480415	18481678
chr1	18577248	18577504
chr1	18588180	18589558
chr1	18635335	18636647
chr1	18645414	18645673
chr1	18651265	18651746
chr1	18713046	18713552
chr1	18802864	18804128
chr1	18814871	18815414
chr1	18887613	18888623
chr1	19098519	19099067
chr1	19116939	19117669
chr1	19118342	19119025
chr1	19169738	19170525
chr1	19213634	19213839
chr1	19340247	19340831
chr1	19361253	19362115
chr1	19511173	19512010
chr1	19525081	19526134
chr1	19636603	19636828
chr1	19653984	19654925
chr1	19681840	19682778
chr1	19715977	19716862
chr1	19736985	19737929
chr1	19751171	19753094
chr1	19818064	19819519
chr1	19995144	19995883
chr1	20053718	20054588
chr1	20209283	20211045
chr1	20304926	20305256
chr1	20327515	20329671
chr1	20356872	20357870
chr1	20366678	20367598
chr1	20377478	20378657
chr1	20761176	20761702
chr1	20909682	20909910
chr1	20972223	20972952
chr1	21020088	21020440
chr1	21069979	21070624
chr1	21125780	21126507
chr1	21131756	21133353
chr1	21146392	21147290
chr1	21159244	21160540
chr1	21225125	21225720
chr1	21249404	21250203
chr1	21282560	21283097
chr1	21563750	21564808
chr1	21832738	21833101
chr1	21838784	21839225
chr1	22091934	22092172
chr1	22104078	22104757
chr1	22152784	22154086
chr1	22304454	22305371
chr1	22315314	22315997
chr1	22324098	22324976
chr1	22360563	22361334
chr1	22440953	22441234
chr1	22510579	22511794
chr1	22534805	22536126
chr1	22651679	22652865
chr1	22690862	22691583
chr1	22691918	22692142
chr1	22694331	22695055
chr1	22697318	22697680
chr1	22705548	22706360
chr1	22720666	22721330
chr1	22725185	22725852
chr1	22728444	22728731
chr1	22740284	22740926
chr1	22743404	22744043
chr1	22757400	22758194
chr1	22788025	22788863
chr1	22793245	22793610
chr1	22805860	22806350
chr1	22862955	22863932
chr1	22891407	22892247
chr1	22899774	22900589
chr1	22914142	22915517
chr1	22943468	22943752
chr1	22949283	22950065
chr1	22962002	22962633
chr1	22970633	22972413
chr1	22980931	22981173
chr1	22996166	22997306
chr1	23037747	23038743
chr1	23088962	23089471
chr1	23135013	23136373
chr1	23148827	23149597
chr1	23164439	23165566
chr1	23253078	23253508
chr1	23294901	23295400
chr1	23333078	23333354
chr1	23369502	23370183
chr1	23371789	23373727
chr1	23384263	23384966
chr1	23459166	23459653
chr1	23503377	23504359
chr1	23533903	23535302
chr1	23567618	23567938
chr1	23575288	23576053
chr1	23596700	23597300
chr1	23598628	23599535
chr1	23685542	23686799
chr1	23718432	23718869
chr1	23719803	23720355
chr1	23838784	23840045
chr1	23890294	23890747
chr1	23941261	23942477
chr1	24040338	24041503
chr1	24122103	24123343
chr1	24139829	24141094
chr1	24157491	24158257
chr1	24180663	24181355
chr1	24190102	24191102
chr1	24214706	24215176
chr1	24217611	24218624
chr1	24226245	24226544
chr1	24227132	24227912
chr1	24347809	24348625
chr1	24353703	24354516
chr1	24441695	24442590
chr1	24442801	24443101
chr1	24449256	24450154
chr1	24456376	24457732
chr1	24504678	24506285
chr1	24522268	24523089
chr1	24548351	24548942
chr1	24611488	24612483
chr1	24617402	24618493
chr1	24630473	24630996
chr1	24683235	24684278
chr1	24711908	24712420
chr1	24745176	24745847
chr1	24839819	24840702
chr1	24871443	24871766
chr1	24887830	24889513
chr1	24927402	24928351
chr1	24943673	24944697
chr1	24973877	24975271
chr1	24997966	24998650
chr1	25076322	25077412
chr1	25116400	25117780
chr1	25194630	25196327
chr1	25228973	25229611
chr1	25245512	25246168
chr1	25253273	25254112
chr1	25315124	25315747
chr1	25323570	25324709
chr1	25365994	25366265
chr1	25370154	25370998
chr1	25377568	25378094
chr1	25379523	25379894
chr1	25396410	25397600
chr1	25408188	25409447
chr1	25426464	25427370
chr1	25454273	25454577
chr1	25468606	25469293
chr1	25507622	25508242
chr1	25531552	25532278
chr1	25571683	25573050
chr1	25599158	25600505
chr1	25626213	25627096
chr1	25638583	25639944
chr1	25642402	25642820
chr1	25677438	25678325
chr1	25714670	25716159
chr1	25769516	25770117
chr1	25787736	25788909
chr1	25789192	25789869
chr1	25835956	25837037
chr1	25879646	25880920
chr1	25892470	25893009
chr1	25908817	25909551
chr1	25914290	25915235
chr1	25921255	25922116
chr1	25926661	25927363
chr1	25952833	25953892
chr1	25977189	25978370
chr1	25987391	25988556
chr1	26008774	26009629
chr1	26089089	26090103
chr1	26093241	26093518
chr1	26108081	26108795
chr1	26140734	26141222
chr1	26235148	26235596
chr1	26252538	26253684
chr1	26327011	26328374
chr1	26377458	26377971
chr1	26426841	26427659
chr1	26462688	26462968
chr1	26470464	26471840
chr1	26509703	26510422
chr1	26562555	26563268
chr1	26849281	26850371
chr1	26896464	26897541
chr1	26959000	26960288
chr1	26984257	26984636
chr1	26989211	26989483
chr1	26998364	26998924
chr1	27010874	27011671
chr1	27041316	27042160
chr1	27086573	27087492
chr1	27167580	27168886
chr1	27194885	27195592
chr1	27208710	27209137
chr1	27226551	27227870
chr1	27248448	27249001
chr1	27264797	27265413
chr1	27271984	27272246
chr1	27281716	27282341
chr1	27285181	27285752
chr1	27309725	27310084
chr1	27313100	27313611
chr1	27346957	27347835
chr1	27380046	27380632
chr1	27383320	27383998
chr1	27394542	27395020
chr1	27406206	27407649
chr1	27528396	27529627
chr1	27665931	27667129
chr1	27678261	27679759
chr1	27750230	27751526
chr1	27783365	27783611
chr1	27822960	27824185
chr1	27828429	27829985
chr1	27849315	27850563
chr1	27916577	27917753
chr1	28071177	28071660
chr1	28078979	28079468
chr1	28080855	28081435
chr1	28107485	28108591
chr1	28120218	28121019
chr1	28314273	28314654
chr1	28371935	28373156
chr1	28393910	28394555
chr1	28421740	28422552
chr1	28427259	28427912
chr1	28450287	28451571
chr1	29005785	29006025
chr1	29929805	29931471
chr1	29955987	29957193
chr1	29967066	29967535
chr1	29968954	29969309
chr1	29970151	29970407
chr1	29991674	29992033
chr1	29994514	29995323
chr1	30013482	30014223
chr1	30036145	30036864
chr1	30066029	30066441
chr1	30080938	30081326
chr1	30141630	30142232
chr1	30165529	30165921
chr1	30229282	30229901
chr1	30232417	30233248
chr1	30287350	30288415
chr1	30428185	30428751
chr1	30552971	30554072
chr1	30629208	30630019
chr1	30650824	30651579
chr1	30669033	30669515
chr1	30679472	30680140
chr1	30790656	30791392
chr1	30833400	30834892
chr1	30878003	30878499
chr1	30889884	30890357
chr1	30901818	30902506
chr1	30928340	30929521
chr1	30991678	30991922
chr1	31001633	31002472
chr1	31047398	31048118
chr1	31074638	31076147
chr1	31102670	31102943
chr1	31225287	31226461
chr1	31231873	31232477
chr1	31243571	31243953
chr1	31244995	31245785
chr1	31251732	31252175
chr1	31272850	31273513
chr1	31302235	31303395
chr1	31361338	31362452
chr1	31404259	31405490
chr1	31467061	31467358
chr1	31487074	31488008
chr1	31508257	31509837
chr1	31513244	31513699
chr1	31529910	31531076
chr1	31548481	31550035
chr1	31556060	31556620
chr1	31557588	31558472
chr1	31605176	31606039
chr1	31633588	31634357
chr1	31648419	31649888
chr1	31664577	31665437
chr1	31675185	31675927
chr1	31707476	31708645
chr1	31783062	31784266
chr1	31789619	31789939
chr1	31817828	31818711
chr1	31856733	31857886
chr1	31939158	31939855
chr1	31954678	31955146
chr1	31978752	31980244
chr1	32031008	32031556
chr1	32040787	32041269
chr1	32053276	32054416
chr1	32070044	32071179
chr1	32082042	32083126
chr1	32101297	32101711
chr1	32142977	32144436
chr1	32144848	32145183
chr1	32232001	32232584
chr1	32240408	32240871
chr1	32304376	32305769
chr1	32319226	32319885
chr1	32328055	32328909
chr1	32371700	32372728
chr1	32391257	32392107
chr1	32413895	32414533
chr1	32420902	32422081
chr1	32432416	32432768
chr1	32453031	32454251
chr1	32460153	32461232
chr1	32515000	32516557
chr1	32591375	32592510
chr1	32630363	32630828
chr1	32633667	32634004
chr1	32677065	32677901
chr1	32684124	32685659
chr1	32702538	32703094
chr1	32765818	32766666
chr1	32795892	32796835
chr1	32805751	32805983
chr1	32807359	32808159
chr1	32947933	32948365
chr1	32968262	32968782
chr1	33239001	33239751
chr1	33491094	33491692
chr1	33919581	33920124
chr1	34059915	34060415
chr1	34174459	34175120
chr1	34180906	34182021
chr1	34187558	34188626
chr1	34240388	34241084
chr1	34250439	34251264
chr1	34300605	34301226
chr1	34304871	34305977
chr1	34351315	34352088
chr1	34367029	34367703
chr1	34400922	34401939
chr1	34514819	34516451
chr1	34525015	34525625
chr1	34590797	34592094
chr1	34828895	34829531
chr1	34830155	34830385
chr1	34862001	34863217
chr1	34868033	34868412
chr1	34879922	34880976
chr1	34900310	34901361
chr1	34964218	34964822
chr1	35038189	35038811
chr1	35041241	35042183
chr1	35049238	35049959
chr1	35091974	35093015
chr1	35124561	35126109
chr1	35200998	35201868
chr1	35211751	35212788
chr1	35248701	35249761
chr1	35407155	35408217
chr1	35418430	35418701
chr1	35443194	35443683
chr1	35475187	35476069
chr1	35476991	35477256
chr1	35481693	35483316
chr1	35516113	35517083
chr1	35556031	35557636
chr1	35637734	35638810
chr1	35652686	35653284
chr1	35705211	35705765
chr1	35716693	35718384
chr1	35728674	35729599
chr1	35761106	35761642
chr1	35798036	35798846
chr1	35811798	35812895
chr1	35900952	35901350
chr1	36050617	36051358
chr1	36644604	36645366
chr1	36810783	36811301
chr1	36830180	36831384
chr1	36833392	36833875
chr1	36835603	36836341
chr1	36869911	36871347
chr1	36922944	36923936
chr1	36930859	36931357
chr1	36964704	36965604
chr1	37051422	37051853
chr1	37059593	37059996
chr1	37061160	37061985
chr1	37163005	37163864
chr1	37176888	37178194
chr1	37217256	37217726
chr1	37229537	37230910
chr1	37273002	37273744
chr1	37304827	37305835
chr1	37320503	37321184
chr1	37362730	37363734
chr1	37377310	37379308
chr1	37385665	37386609
chr1	37400857	37401615
chr1	37403084	37403590
chr1	37418981	37420572
chr1	37425940	37426482
chr1	37426700	37427148
chr1	37434739	37435371
chr1	37444620	37445158
chr1	37546190	37547009
chr1	37858761	37859807
chr1	38213765	38214421
chr1	38215975	38216461
chr1	38256873	38258230
chr1	38270591	38271618
chr1	38431487	38432731
chr1	38517796	38518694
chr1	38520159	38521432
chr1	38598321	38599206
chr1	38606690	38607140
chr1	38610409	38610773
chr1	38619136	38620187
chr1	38629399	38630767
chr1	38645041	38645917
chr1	38681948	38682468
chr1	38684410	38685190
chr1	38735500	38736065
chr1	38822035	38823138
chr1	38904152	38905461
chr1	38915290	38915930
chr1	38971226	38972676
chr1	39001666	39002245
chr1	39012260	39012706
chr1	39060640	39061246
chr1	39069629	39070071
chr1	39094093	39094827
chr1	39141438	39142229
chr1	39178465	39179543
chr1	39191168	39192364
chr1	39201897	39202907
chr1	39222348	39223510
chr1	39250831	39252068
chr1	39306112	39307472
chr1	39356959	39358187
chr1	39362687	39363402
chr1	39398056	39398538
chr1	39440399	39440667
chr1	39447672	39449064
chr1	39472676	39473508
chr1	39504878	39506061
chr1	39571004	39572138
chr1	39594968	39595715
chr1	39641457	39641874
chr1	39666540	39667782
chr1	39730068	39730296
chr1	39732622	39733398
chr1	39756116	39756754
chr1	39766428	39766805
chr1	39777882	39778476
chr1	39782358	39783362
chr1	39794304	39795196
chr1	39800630	39801149
chr1	39860671	39861590
chr1	39891416	39892576
chr1	39921634	39922630
chr1	39944451	39945407
chr1	40042910	40043522
chr1	40096122	40096811
chr1	40099561	40099924
chr1	40122588	40123842
chr1	40131003	40131441
chr1	40139993	40140999
chr1	40233236	40234175
chr1	40249726	40250331
chr1	40281032	40281665
chr1	40293139	40294305
chr1	40385578	40386186
chr1	40412257	40413806
chr1	40436589	40437363
chr1	40673856	40675303
chr1	40793594	40794660
chr1	40814815	40815727
chr1	40866173	40866786
chr1	40949353	40949996
chr1	41024256	41024655
chr1	41073443	41074191
chr1	41091227	41091952
chr1	41111739	41113093
chr1	41117360	41117683
chr1	41123458	41123877
chr1	41128668	41129192
chr1	41176928	41177931
chr1	41178599	41179285
chr1	41188933	41189930
chr1	41201246	41202562
chr1	41249861	41250097
chr1	41250608	41250952
chr1	41253049	41253803
chr1	41317194	41317859
chr1	41340361	41341781
chr1	41368823	41369476
chr1	41399617	41400308
chr1	41404492	41404961
chr1	41484710	41485730
chr1	41783785	41785122
chr1	41807695	41808177
chr1	41829641	41830623
chr1	41904802	41906191
chr1	41911860	41912778
chr1	42109661	42110765
chr1	42112833	42113079
chr1	42133538	42134293
chr1	42134634	42135258
chr1	42207888	42208394
chr1	42217318	42218813
chr1	42267392	42268506
chr1	42296942	42298020
chr1	42373826	42374203
chr1	42374890	42375788
chr1	42381921	42382386
chr1	42382696	42383293
chr1	42403260	42403828
chr1	42408670	42410064
chr1	42618151	42618738
chr1	42647214	42648013
chr1	42674460	42674811
chr1	42707737	42708050
chr1	42719786	42720376
chr1	42782712	42783217
chr1	42836169	42837124
chr1	42845569	42846813
chr1	42855090	42856177
chr1	42876685	42877755
chr1	42940934	42942295
chr1	43035592	43036088
chr1	43051177	43051871
chr1	43067817	43068350
chr1	43135788	43136786
chr1	43193510	43194614
chr1	43320012	43320391
chr1	43322801	43323217
chr1	43340898	43341815
chr1	43420796	43421354
chr1	43433027	43434140
chr1	43456469	43457026
chr1	43461248	43462374
chr1	43477987	43478944
chr1	43492270	43492741
chr1	43516549	43517787
chr1	43730965	43731837
chr1	43756727	43757127
chr1	43873479	43874368
chr1	43924469	43925450
chr1	44090508	44090782
chr1	44113202	44114054
chr1	44149949	44151039
chr1	44171291	44171902
chr1	44183082	44183773
chr1	44192537	44193532
chr1	44202974	44203498
chr1	44234089	44234557
chr1	44239110	44239981
chr1	44247638	44248735
chr1	44256867	44257973
chr1	44265699	44266664
chr1	44301736	44302906
chr1	44312863	44313697
chr1	44325571	44326781
chr1	44333181	44334174
chr1	44335379	44335809
chr1	44336297	44336680
chr1	44339429	44340009
chr1	44344662	44346232
chr1	44361269	44361845
chr1	44368330	44369154
chr1	44527041	44528000
chr1	44551934	44553556
chr1	44559346	44560562
chr1	44592233	44592631
chr1	44753172	44754372
chr1	44849646	44850848
chr1	44872589	44873590
chr1	44885421	44886676
chr1	44907091	44907331
chr1	44916527	44917006
chr1	45017652	45018239
chr1	45038071	45039121
chr1	45046469	45047286
chr1	45067874	45069088
chr1	45090266	45091014
chr1	45091610	45092434
chr1	45103620	45104525
chr1	45157072	45158688
chr1	45257894	45259516
chr1	45332870	45333872
chr1	45396640	45397781
chr1	45440665	45441188
chr1	45443268	45443936
chr1	45746369	45747496
chr1	45780357	45780829
chr1	45785330	45785605
chr1	45793496	45793828
chr1	45812120	45812849
chr1	45837447	45838070
chr1	45858367	45859994
chr1	45913130	45915359
chr1	45953711	45954736
chr1	46058183	46058981
chr1	46093225	46093564
chr1	46104987	46105839
chr1	46143956	46144198
chr1	46148750	46149610
chr1	46197155	46198201
chr1	46219450	46220183
chr1	46229523	46229814
chr1	46231789	46232771
chr1	46283215	46284409
chr1	46291042	46291902
chr1	46334102	46335077
chr1	46340491	46340979
chr1	46373191	46374011
chr1	46721519	46722456
chr1	46769499	46769745
chr1	46773144	46773834
chr1	46787025	46787650
chr1	46899554	46900263
chr1	46924202	46924935
chr1	46943771	46945275
chr1	46984982	46985473
chr1	47028763	47029038
chr1	47032834	47033104
chr1	47033450	47034703
chr1	47103449	47103823
chr1	47129409	47129848
chr1	47315183	47315615
chr1	47330902	47331456
chr1	47360402	47360932
chr1	47602057	47602705
chr1	47698295	47698988
chr1	47780785	47781577
chr1	47798904	47799378
chr1	47800268	47800481
chr1	47824757	47825010
chr1	47833253	47833804
chr1	48065462	48066220
chr1	48089316	48090066
chr1	48122003	48122798
chr1	48143799	48144247
chr1	48163741	48164445
chr1	48267356	48267730
chr1	48277905	48279015
chr1	48286954	48287442
chr1	48380212	48381042
chr1	48384041	48384690
chr1	48407992	48408444
chr1	48468357	48468880
chr1	48506533	48506807
chr1	49563286	49563731
chr1	49573905	49574308
chr1	49606398	49607455
chr1	49693765	49694163
chr1	49836576	49836963
chr1	49856588	49857403
chr1	49874412	49874908
chr1	49917754	49918944
chr1	49933968	49934842
chr1	49953861	49954507
chr1	50007686	50008448
chr1	50008956	50009276
chr1	50075157	50075947
chr1	50189695	50190333
chr1	50195050	50195596
chr1	50294747	50295272
chr1	50314201	50315166
chr1	50365571	50365776
chr1	50563458	50564736
chr1	50572189	50574455
chr1	50580548	50582763
chr1	50604228	50604792
chr1	50704539	50705242
chr1	50777371	50778184
chr1	50780566	50780825
chr1	50815788	50816375
chr1	50864467	50864865
chr1	50865205	50866616
chr1	50876520	50876898
chr1	50897535	50898436
chr1	50914066	50914836
chr1	50925890	50926633
chr1	50932989	50933664
chr1	50960539	50960963
chr1	51063588	51063828
chr1	51157870	51158137
chr1	51163591	51165291
chr1	51215053	51216073
chr1	51224435	51225075
chr1	51267550	51268550
chr1	51378767	51379832
chr1	51426309	51426636
chr1	51449063	51449947
chr1	51494492	51494726
chr1	51528998	51530395
chr1	51624786	51625224
chr1	51653628	51654301
chr1	51665373	51665888
chr1	51694483	51696299
chr1	51717287	51718080
chr1	51718362	51719430
chr1	51764717	51765364
chr1	51806331	51807472
chr1	51906474	51906710
chr1	52035238	52036417
chr1	52077224	52078577
chr1	52225611	52227314
chr1	52275545	52276343
chr1	52309785	52310944
chr1	52352026	52352678
chr1	52359338	52359666
chr1	52376387	52377180
chr1	52399103	52399983
chr1	52515499	52516665
chr1	52551403	52551786
chr1	52593891	52594494
chr1	52611159	52611857
chr1	52616683	52618029
chr1	52713520	52714059
chr1	52904869	52905714
chr1	52928540	52929396
chr1	52946822	52947648
chr1	52978823	52979469
chr1	53034026	53036355
chr1	53101597	53102224
chr1	53233661	53234018
chr1	53293625	53293958
chr1	53449708	53450593
chr1	53476669	53476994
chr1	53547618	53548435
chr1	53599471	53600336
chr1	53671403	53672793
chr1	53790597	53791942
chr1	53808072	53808311
chr1	53819541	53819851
chr1	53859616	53860447
chr1	53940948	53941955
chr1	54012540	54012862
chr1	54016765	54017619
chr1	54026783	54027281
chr1	54115964	54117128
chr1	54145591	54147365
chr1	54149086	54149315
chr1	54229830	54230699
chr1	54231240	54231878
chr1	54289342	54290351
chr1	54420932	54421390
chr1	54464155	54465140
chr1	54512584	54513171
chr1	54549005	54550020
chr1	54558891	54559214
chr1	54610641	54611093
chr1	54652164	54653426
chr1	54708804	54709359
chr1	54729608	54730004
chr1	54734669	54735231
chr1	54759909	54760653
chr1	54829292	54829646
chr1	54841774	54842507
chr1	54895641	54896833
chr1	54907017	54907452
chr1	54908798	54909193
chr1	54919143	54919766
chr1	54963660	54964469
chr1	54973031	54973506
chr1	54982743	54984063
chr1	55027311	55028307
chr1	55029447	55030100
chr1	55046741	55047744
chr1	55057029	55058332
chr1	55087671	55088027
chr1	55107360	55108470
chr1	55123220	55123857
chr1	55132619	55133081
chr1	55308585	55309180
chr1	55417970	55418366
chr1	55477862	55478280
chr1	56109465	56110296
chr1	56119263	56119700
chr1	56247971	56248252
chr1	56291256	56292248
chr1	56300262	56301186
chr1	56301593	56302068
chr1	56318811	56319277
chr1	56339544	56340311
chr1	56353093	56354428
chr1	56419777	56420939
chr1	56463240	56463585
chr1	56484189	56484440
chr1	56548921	56549322
chr1	56577897	56578454
chr1	56595091	56595803
chr1	56606136	56606764
chr1	57093361	57093657
chr1	57412153	57412761
chr1	57529697	57530025
chr1	57557782	57558304
chr1	57559047	57559407
chr1	57806972	57807606
chr1	57827696	57828360
chr1	57836724	57836975
chr1	57873592	57874072
chr1	57893944	57894464
chr1	57944980	57945367
chr1	57986519	57987187
chr1	57988977	57989411
chr1	58013321	58014030
chr1	58031966	58033227
chr1	58033894	58034160
chr1	58147596	58147918
chr1	58157253	58158162
chr1	58272951	58273516
chr1	58323997	58325016
chr1	58351413	58352074
chr1	58354083	58355040
chr1	58396322	58396613
chr1	58428670	58429127
chr1	58454368	58454664
chr1	58475505	58476666
chr1	58541118	58541671
chr1	58567907	58568175
chr1	58568837	58570358
chr1	58591488	58591979
chr1	58600832	58601179
chr1	58601664	58602282
chr1	58643125	58643874
chr1	58688272	58689387
chr1	58707343	58708069
chr1	58773382	58774100
chr1	58783274	58783939
chr1	58801647	58802622
chr1	58810232	58810883
chr1	58812840	58813504
chr1	58818143	58818699
chr1	58824991	58826110
chr1	58830914	58831740
chr1	58850813	58851169
chr1	58851406	58852381
chr1	58876814	58877168
chr1	58952100	58952821
chr1	58956212	58956797
chr1	59081897	59082804
chr1	59087866	59088445
chr1	59105420	59106124
chr1	59111523	59112379
chr1	59131827	59132441
chr1	59170081	59170615
chr1	59203404	59203859
chr1	59210263	59211145
chr1	59252404	59253030
chr1	59517820	59518303
chr1	59572993	59573762
chr1	59579942	59580684
chr1	59583235	59583595
chr1	59635042	59636022
chr1	59640418	59641096
chr1	59723902	59724332
chr1	59746703	59747868
chr1	59767733	59768511
chr1	59792005	59792619
chr1	59797450	59797873
chr1	59904169	59904590
chr1	60116208	60116796
chr1	60374846	60375414
chr1	60788999	60789276
chr1	60824034	60825309
chr1	60888389	60889205
chr1	60895403	60896350
chr1	60922292	60923111
chr1	60923516	60923906
chr1	60927516	60929469
chr1	61147052	61147882
chr1	61163662	61164512
chr1	61191050	61191561
chr1	61280711	61281361
chr1	61313637	61314579
chr1	61366931	61367537
chr1	61379314	61379562
chr1	61448450	61449086
chr1	61500686	61501479
chr1	61584650	61585619
chr1	61601955	61602941
chr1	61641414	61642044
chr1	61642898	61643442
chr1	61712858	61713209
chr1	61792095	61793066
chr1	61910603	61911134
chr1	61947818	61948273
chr1	61998075	61998518
chr1	62013297	62013656
chr1	62234991	62235750
chr1	62236688	62237138
chr1	62314602	62316357
chr1	62363543	62364440
chr1	62491556	62492478
chr1	62500597	62501049
chr1	62504127	62504672
chr1	62585352	62586909
chr1	62620615	62621329
chr1	62627516	62628290
chr1	62682138	62683317
chr1	62706204	62707218
chr1	62715684	62717146
chr1	62747528	62747943
chr1	62868353	62868809
chr1	62967808	62968397
chr1	63016372	63017054
chr1	63029045	63029700
chr1	63053537	63054074
chr1	63218536	63219635
chr1	63223846	63224783
chr1	63229490	63229916
chr1	63268968	63270325
chr1	63342797	63344060
chr1	63424176	63425568
chr1	63435489	63435940
chr1	63458782	63459457
chr1	63494817	63496459
chr1	63532945	63533253
chr1	63533491	63534249
chr1	63575608	63576367
chr1	63593611	63593832
chr1	63595855	63596177
chr1	63606654	63607040
chr1	63615852	63616245
chr1	63675262	63676672
chr1	63730056	63730683
chr1	63794081	63795069
chr1	63921459	63921727
chr1	63940926	63941408
chr1	63975343	63975690
chr1	64035937	64036442
chr1	64038830	64039096
chr1	64149860	64150263
chr1	64392465	64393695
chr1	64597908	64598678
chr1	64609352	64609633
chr1	64666435	64667647
chr1	64746288	64746697
chr1	64748905	64749713
chr1	64751068	64751402
chr1	64785597	64786158
chr1	64817054	64817609
chr1	64819584	64820511
chr1	64838929	64839288
chr1	64844843	64845479
chr1	64878006	64879097
chr1	64882184	64882585
chr1	64887353	64888481
chr1	64902462	64902858
chr1	64908596	64909344
chr1	64923831	64924635
chr1	64933319	64933841
chr1	64961214	64961745
chr1	64986531	64988345
chr1	64994763	64995956
chr1	65066380	65068405
chr1	65084712	65085198
chr1	65093552	65093948
chr1	65128316	65128580
chr1	65134593	65135043
chr1	65149701	65150500
chr1	65179409	65180483
chr1	65186291	65186766
chr1	65190964	65191640
chr1	65192628	65193376
chr1	65214730	65215288
chr1	65233995	65235268
chr1	65318783	65319266
chr1	65321394	65322088
chr1	65345409	65346864
chr1	65356622	65357395
chr1	65627016	65627651
chr1	65643229	65644036
chr1	65658361	65659077
chr1	65737299	65738793
chr1	65756852	65757423
chr1	65775181	65775746
chr1	65887379	65888026
chr1	65978426	65979183
chr1	66199398	66199881
chr1	66227124	66228710
chr1	66236097	66236440
chr1	66237956	66238224
chr1	66243051	66243660
chr1	66250507	66251175
chr1	66260725	66261484
chr1	66262921	66263336
chr1	66267016	66267785
chr1	66284991	66286278
chr1	66300393	66300946
chr1	66301554	66302161
chr1	66320450	66321340
chr1	66334289	66334993
chr1	66335946	66336681
chr1	66358558	66359456
chr1	66364700	66365748
chr1	66378492	66380170
chr1	66384716	66384957
chr1	66385161	66385972
chr1	66396523	66397197
chr1	66408505	66410056
chr1	66418569	66419068
chr1	66421178	66421711
chr1	66427557	66428177
chr1	66428537	66428701
chr1	66491146	66491546
chr1	66521004	66521988
chr1	66715265	66715924
chr1	66718728	66719279
chr1	66728339	66728738
chr1	66740681	66741317
chr1	66746611	66747346
chr1	66758013	66758818
chr1	66929776	66930995
chr1	66935161	66936107
chr1	66986838	66987181
chr1	66989464	66989947
chr1	67001136	67001872
chr1	67058235	67059751
chr1	67111172	67112216
chr1	67133701	67134270
chr1	67147699	67148524
chr1	67164921	67165263
chr1	67170622	67171081
chr1	67173454	67173925
chr1	67192689	67193745
chr1	67263659	67264100
chr1	67273283	67273708
chr1	67305718	67307147
chr1	67331313	67332099
chr1	67337188	67337499
chr1	67338170	67338870
chr1	67340608	67341207
chr1	67427885	67429178
chr1	67498265	67498817
chr1	67528831	67529289
chr1	67531856	67532157
chr1	67568292	67568650
chr1	67652480	67652734
chr1	67690556	67691075
chr1	67691898	67692266
chr1	67700939	67701830
chr1	67702401	67703032
chr1	67729090	67729709
chr1	67739394	67739706
chr1	67748410	67748824
chr1	67749627	67750192
chr1	67751529	67752298
chr1	67764005	67764559
chr1	67770821	67771163
chr1	67775348	67776177
chr1	67781556	67782453
chr1	67828340	67828971
chr1	67845852	67847812
chr1	67863904	67864597
chr1	68133162	68133427
chr1	68136442	68137066
chr1	68144290	68144988
chr1	68197315	68198214
chr1	68358885	68359554
chr1	68481847	68482590
chr1	68486830	68487474
chr1	68498343	68498764
chr1	68539777	68541354
chr1	68643478	68644088
chr1	68864020	68864839
chr1	68992509	68993008
chr1	69092488	69093480
chr1	69167593	69167908
chr1	69210123	69210607
chr1	69342767	69343011
chr1	69352754	69353626
chr1	69606016	69607384
chr1	69727625	69728515
chr1	69776568	69777548
chr1	69854193	69854449
chr1	70004193	70004980
chr1	70260757	70261834
chr1	70276766	70277575
chr1	70303350	70303790
chr1	70409195	70410668
chr1	70466216	70467318
chr1	70559228	70559512
chr1	70564732	70565233
chr1	70582706	70583995
chr1	70630737	70631298
chr1	70724048	70724608
chr1	70732865	70733504
chr1	70793098	70793775
chr1	70982644	70982907
chr1	71092896	71094595
chr1	71096316	71096581
chr1	71126719	71127691
chr1	71218460	71218796
chr1	71391045	71391280
chr1	71746752	71747404
chr1	71829518	71829879
chr1	71884167	71884666
chr1	72085372	72085809
chr1	72177869	72178294
chr1	72330749	72331446
chr1	72332482	72333150
chr1	72370682	72371486
chr1	72372345	72373085
chr1	72426013	72426607
chr1	72490312	72491022
chr1	72491323	72491657
chr1	72492639	72493113
chr1	72530700	72531051
chr1	72695147	72695702
chr1	72917482	72918645
chr1	73676490	73677202
chr1	73778158	73778700
chr1	73859139	73859545
chr1	73873480	73873819
chr1	73926094	73926376
chr1	73926749	73927445
chr1	74007856	74008244
chr1	74305159	74306276
chr1	74508730	74509046
chr1	74570495	74571234
chr1	74609197	74609586
chr1	74610695	74611192
chr1	74685331	74685927
chr1	74689431	74689757
chr1	74692355	74692825
chr1	74698458	74698964
chr1	74720848	74721253
chr1	74759622	74760275
chr1	74780317	74781661
chr1	74796856	74797104
chr1	74809827	74811328
chr1	74821703	74822379
chr1	74838837	74839240
chr1	74839489	74841320
chr1	74855856	74856253
chr1	74870398	74870843
chr1	74878568	74878838
chr1	74918564	74919364
chr1	74930888	74931540
chr1	74964088	74964613
chr1	75309002	75309579
chr1	75338666	75339234
chr1	75370860	75371829
chr1	75435387	75436456
chr1	75443690	75444291
chr1	75478806	75479639
chr1	75494515	75495150
chr1	75730278	75731483
chr1	75771035	75772029
chr1	75822328	75823374
chr1	75851812	75852302
chr1	75893151	75894371
chr1	75903191	75905000
chr1	76050766	76051306
chr1	76075765	76076407
chr1	76093769	76094301
chr1	76099205	76100145
chr1	76182018	76183037
chr1	76259506	76260343
chr1	76401201	76401867
chr1	76437662	76438257
chr1	76532109	76533065
chr1	76572046	76572659
chr1	76604821	76605568
chr1	76787763	76788350
chr1	76823120	76823789
chr1	76952709	76953362
chr1	76977101	76977774
chr1	76980446	76980960
chr1	77010995	77011434
chr1	77048948	77049357
chr1	77234207	77234695
chr1	77326578	77327482
chr1	77389603	77390732
chr1	77421399	77421972
chr1	77524153	77525277
chr1	77652376	77653046
chr1	77694330	77694677
chr1	77697393	77697699
chr1	77705809	77706148
chr1	77793622	77795132
chr1	77872070	77873211
chr1	77883122	77883903
chr1	77892426	77893268
chr1	77999387	78000594
chr1	78011964	78012212
chr1	78062636	78062889
chr1	78064208	78065175
chr1	78091999	78093537
chr1	78117967	78118992
chr1	78159307	78160442
chr1	78179207	78179888
chr1	78188917	78189460
chr1	78197624	78197943
chr1	78198819	78199314
chr1	78205814	78206798
chr1	78231550	78232595
chr1	78267043	78267765
chr1	78269267	78269525
chr1	78280148	78280561
chr1	78308750	78309318
chr1	78399857	78400567
chr1	78456433	78457076
chr1	78500282	78500980
chr1	78508611	78509027
chr1	78699300	78699848
chr1	78739670	78739987
chr1	78740635	78741102
chr1	78742492	78743532
chr1	78763316	78763709
chr1	78764501	78764848
chr1	78772517	78773450
chr1	78774205	78774884
chr1	78801010	78801555
chr1	78921350	78922022
chr1	78958353	78958906
chr1	78960919	78961201
chr1	78972688	78973474
chr1	79004567	79005156
chr1	79160147	79160977
chr1	79312668	79313404
chr1	79378662	79379106
chr1	79478573	79478982
chr1	79503801	79504446
chr1	79586072	79586656
chr1	79625401	79626031
chr1	79686710	79687042
chr1	79824253	79824949
chr1	79907008	79907463
chr1	80351092	80351396
chr1	80802259	80802743
chr1	80818383	80818928
chr1	81055469	81055956
chr1	81131069	81131690
chr1	81407596	81408577
chr1	81587418	81587946
chr1	81717022	81717336
chr1	81718718	81718974
chr1	81969398	81971266
chr1	82003727	82004553
chr1	82118990	82119616
chr1	82210724	82211776
chr1	82291379	82292570
chr1	82334170	82335520
chr1	82342517	82344107
chr1	82358971	82359273
chr1	82407949	82409442
chr1	82486236	82486982
chr1	82519445	82519891
chr1	82949586	82950343
chr1	82962440	82962721
chr1	83006137	83006872
chr1	83168394	83169307
chr1	83931830	83932466
chr1	83939313	83940084
chr1	84194118	84194728
chr1	84227403	84228145
chr1	84293609	84294567
chr1	84365962	84366209
chr1	84373684	84373904
chr1	84432450	84433592
chr1	84494235	84495701
chr1	84506330	84508109
chr1	84520101	84520752
chr1	84539829	84540283
chr1	84561685	84562333
chr1	84570364	84570926
chr1	84573915	84574452
chr1	84584647	84585158
chr1	84643546	84644056
chr1	84692938	84693927
chr1	84720033	84721127
chr1	84723243	84723508
chr1	84724336	84724908
chr1	84810475	84811415
chr1	84855513	84855742
chr1	84858624	84859324
chr1	84863958	84864316
chr1	84900815	84901649
chr1	84927513	84928824
chr1	84960738	84961353
chr1	84995253	84996578
chr1	85004999	85005359
chr1	85005851	85006208
chr1	85020540	85021878
chr1	85026147	85026651
chr1	85042368	85043096
chr1	85111996	85113134
chr1	85115197	85115395
chr1	85121962	85122745
chr1	85174878	85175193
chr1	85193373	85194408
chr1	85203976	85204501
chr1	85268685	85269137
chr1	85269438	85269622
chr1	85275252	85276235
chr1	85284062	85284909
chr1	85314275	85315085
chr1	85357406	85357957
chr1	85366001	85366881
chr1	85383908	85384593
chr1	85396721	85397412
chr1	85398225	85399064
chr1	85409878	85410338
chr1	85413674	85414332
chr1	85416353	85416633
chr1	85420294	85421564
chr1	85421782	85422791
chr1	85452512	85453194
chr1	85472920	85474216
chr1	85486994	85487976
chr1	85575781	85576262
chr1	85580243	85581065
chr1	85627816	85629617
chr1	85686342	85687474
chr1	85703258	85704591
chr1	85716767	85717545
chr1	85725075	85725884
chr1	85735108	85735640
chr1	85748546	85749296
chr1	85757638	85758366
chr1	85762168	85762432
chr1	85891247	85892714
chr1	86004216	86005439
chr1	86008267	86008775
chr1	86138183	86139187
chr1	86316117	86316446
chr1	86411969	86412580
chr1	86435434	86436173
chr1	86437708	86438122
chr1	86505016	86506180
chr1	86557297	86557887
chr1	86575529	86577202
chr1	86673256	86674521
chr1	86697748	86698410
chr1	86699002	86699358
chr1	86792679	86793018
chr1	86801991	86802414
chr1	86804860	86805120
chr1	86817615	86818664
chr1	86894285	86894630
chr1	86921610	86921829
chr1	87032382	87033296
chr1	87117795	87118280
chr1	87122929	87124330
chr1	87158650	87159780
chr1	87174496	87175027
chr1	87183836	87184660
chr1	87192872	87193767
chr1	87207247	87207758
chr1	87217936	87218834
chr1	87253484	87254111
chr1	87286414	87287595
chr1	87326533	87326775
chr1	87331597	87331890
chr1	87332156	87333646
chr1	87356800	87357469
chr1	87443041	87443630
chr1	87482018	87482609
chr1	87504776	87505506
chr1	87552151	87553012
chr1	87571616	87572881
chr1	87622965	87623572
chr1	87645681	87646454
chr1	87712415	87712898
chr1	87747787	87748707
chr1	87750904	87751410
chr1	87754502	87755413
chr1	87756312	87756536
chr1	87855007	87855532
chr1	87881349	87882566
chr1	88055986	88056436
chr1	88067690	88068187
chr1	88139117	88139487
chr1	88229294	88229570
chr1	88278663	88279354
chr1	88292153	88292863
chr1	88339302	88339922
chr1	88360964	88361798
chr1	88420264	88420798
chr1	88527128	88527370
chr1	88646063	88646572
chr1	88793448	88793832
chr1	88859440	88860033
chr1	88861143	88861698
chr1	88886082	88886580
chr1	89071188	89071751
chr1	89127717	89128119
chr1	89164141	89165710
chr1	89181687	89182239
chr1	89217072	89217768
chr1	89331949	89332662
chr1	89371095	89372385
chr1	89471714	89472835
chr1	89480151	89481165
chr1	89508958	89510132
chr1	89527886	89528492
chr1	89533280	89533905
chr1	89550672	89552308
chr1	89571756	89572000
chr1	89611660	89612498
chr1	89630819	89631163
chr1	89684260	89684927
chr1	89686506	89687358
chr1	89760172	89760654
chr1	89764378	89765280
chr1	89772503	89773364
chr1	89796269	89796549
chr1	89811741	89812261
chr1	89816364	89817371
chr1	89895718	89896301
chr1	89965219	89965442
chr1	89969333	89971079
chr1	89992726	89993104
chr1	89997654	89998139
chr1	90023768	90024291
chr1	90042551	90042799
chr1	90055135	90055674
chr1	90076006	90077355
chr1	90120065	90120500
chr1	90143852	90144169
chr1	90169091	90169868
chr1	90201087	90201498
chr1	90206343	90207278
chr1	90245300	90245594
chr1	90256200	90256639
chr1	90261185	90262623
chr1	90283423	90284830
chr1	90295885	90296814
chr1	90347233	90347998
chr1	90349287	90350121
chr1	90386355	90387053
chr1	90393411	90394210
chr1	90428076	90428347
chr1	90435544	90436666
chr1	90594775	90595419
chr1	90825576	90826533
chr1	91047946	91048528
chr1	91060140	91061273
chr1	91173189	91173440
chr1	91185822	91186530
chr1	91191375	91191756
chr1	91197757	91198053
chr1	91319816	91320918
chr1	91385674	91386106
chr1	91425893	91426418
chr1	91493515	91494752
chr1	91637865	91638677
chr1	91639122	91639376
chr1	91690207	91690420
chr1	91754260	91754607
chr1	91886159	91887157
chr1	91888928	91889079
chr1	91982318	91982819
chr1	91989799	91991264
chr1	92012647	92013302
chr1	92045611	92045868
chr1	92167955	92168249
chr1	92198108	92198956
chr1	92247080	92247724
chr1	92248842	92249691
chr1	92298506	92299537
chr1	92371364	92372331
chr1	92379393	92380560
chr1	92421996	92422430
chr1	92528147	92529042
chr1	92581287	92582354
chr1	92597556	92598074
chr1	92800865	92802132
chr1	92901634	92902208
chr1	92963653	92964535
chr1	92978656	92979120
chr1	92987009	92987492
chr1	92987803	92989565
chr1	93004552	93005200
chr1	93005453	93006412
chr1	93039055	93039439
chr1	93040112	93041217
chr1	93065628	93066022
chr1	93086494	93087414
chr1	93125948	93126392
chr1	93263426	93263810
chr1	93298257	93299847
chr1	93322332	93323260
chr1	93335755	93336347
chr1	93349210	93350328
chr1	93376143	93376751
chr1	93476506	93476986
chr1	93478913	93479236
chr1	93482472	93482759
chr1	93485833	93487572
chr1	93493554	93494118
chr1	93501184	93501538
chr1	93503125	93503868
chr1	93506303	93507035
chr1	93535527	93536111
chr1	93545117	93545603
chr1	93562120	93562429
chr1	93562729	93563277
chr1	93570983	93571799
chr1	93583432	93583887
chr1	93599914	93600769
chr1	93601631	93601931
chr1	93700721	93702458
chr1	93740357	93741152
chr1	93832879	93833311
chr1	93857382	93857611
chr1	93873602	93875223
chr1	93983312	93984758
chr1	94150748	94151257
chr1	94164595	94164863
chr1	94177411	94177934
chr1	94215846	94217329
chr1	94228020	94228794
chr1	94237566	94238577
chr1	94241785	94242149
chr1	94244932	94245378
chr1	94278071	94279168
chr1	94284789	94285417
chr1	94341513	94341846
chr1	94373541	94375645
chr1	94408270	94408719
chr1	94415284	94416406
chr1	94445624	94447010
chr1	94506456	94507314
chr1	94581662	94581883
chr1	94603628	94604388
chr1	94778916	94779900
chr1	94789027	94790435
chr1	94878401	94878698
chr1	94957386	94957875
chr1	94964013	94965105
chr1	95010119	95010553
chr1	95027191	95027729
chr1	95087126	95088974
chr1	95145781	95146479
chr1	95259801	95260739
chr1	95267021	95267724
chr1	95267949	95268385
chr1	95294100	95294699
chr1	95342221	95342986
chr1	95351755	95352475
chr1	95355860	95356132
chr1	95369859	95370725
chr1	95404349	95405242
chr1	95423899	95424294
chr1	95433125	95434000
chr1	95476267	95477695
chr1	95512600	95513615
chr1	95592169	95592389
chr1	95593747	95594276
chr1	95625833	95626801
chr1	95637627	95638444
chr1	95670004	95671495
chr1	95786480	95787582
chr1	95830918	95831838
chr1	96301558	96302535
chr1	96554369	96555021
chr1	96803635	96803886
chr1	96933377	96933722
chr1	96946659	96947346
chr1	96970498	96971091
chr1	96987332	96987857
chr1	97058072	97058522
chr1	97165465	97165911
chr1	97286791	97288192
chr1	97529378	97529796
chr1	97573303	97574188
chr1	97651281	97651524
chr1	97700807	97701707
chr1	97722273	97722968
chr1	97799312	97799549
chr1	97812224	97812707
chr1	98102047	98102633
chr1	98121932	98122547
chr1	98200278	98200727
chr1	98235470	98235773
chr1	98425314	98425704
chr1	98444978	98445979
chr1	98517834	98519028
chr1	98645588	98645974
chr1	98650789	98652048
chr1	98998392	98998692
chr1	99007760	99008278
chr1	99015491	99016172
chr1	99162124	99162561
chr1	99268483	99269620
chr1	99405260	99405582
chr1	99482192	99483049
chr1	99615445	99616384
chr1	99695741	99696946
chr1	99718601	99719131
chr1	99791492	99792002
chr1	99829969	99830486
chr1	100092309	100092531
chr1	100233094	100233716
chr1	100314562	100315110
chr1	100329079	100329594
chr1	100336663	100336925
chr1	100358246	100358784
chr1	100379325	100380076
chr1	100396182	100396676
chr1	100401318	100401783
chr1	100406032	100406440
chr1	100414113	100415551
chr1	100416471	100417353
chr1	100438324	100439325
chr1	100479184	100480157
chr1	100598131	100599562
chr1	100621593	100622349
chr1	100657468	100658084
chr1	100668627	100670275
chr1	100677805	100678280
chr1	100681221	100681703
chr1	100706528	100706976
chr1	100707391	100708186
chr1	100762886	100764029
chr1	100820340	100820881
chr1	100885173	100886065
chr1	100901872	100903090
chr1	100987588	100989409
chr1	101013899	101014734
chr1	101036875	101037311
chr1	101060314	101060869
chr1	101076979	101077364
chr1	101080658	101081287
chr1	101089512	101089800
chr1	101096310	101096666
chr1	101100782	101101414
chr1	101167603	101168062
chr1	101172499	101173332
chr1	101175824	101176870
chr1	101325460	101326786
chr1	101362230	101362895
chr1	101476171	101476945
[truncated: 46,744 more rows]

## Sheet: Gorilla
chr	start	end
chr1	45201	45993
chr1	56632	57651
chr1	414164	414442
chr1	451039	451710
chr1	457231	458756
chr1	459758	460873
chr1	478939	480468
chr1	529191	530431
chr1	557498	557756
chr1	593194	594002
chr1	600095	601265
chr1	609872	610721
chr1	617762	618634
chr1	625977	626375
chr1	633247	634337
chr1	635062	635648
chr1	646346	647398
chr1	668961	669721
chr1	675010	675526
chr1	686755	687467
chr1	706638	707792
chr1	718221	719064
chr1	733452	734090
chr1	762240	763123
chr1	777788	778754
chr1	784258	785490
chr1	786264	786888
chr1	812897	813992
chr1	847600	848254
chr1	853176	854305
chr1	855098	856213
chr1	861014	862151
chr1	919566	920026
chr1	939393	939627
chr1	940827	941366
chr1	954411	955441
chr1	973273	974364
chr1	1050531	1051940
chr1	1058397	1059687
chr1	1071668	1072164
chr1	1077578	1078791
chr1	1086845	1087512
chr1	1092337	1092897
chr1	1127167	1127401
chr1	1183844	1185450
chr1	1247895	1249310
chr1	1256668	1257426
chr1	1289742	1291094
chr1	1303560	1304554
chr1	1311420	1312950
chr1	1329418	1330750
chr1	1348701	1350459
chr1	1366859	1369527
chr1	1394080	1396837
chr1	1404535	1406645
chr1	1413613	1415401
chr1	1441992	1442710
chr1	1445598	1445999
chr1	1446594	1447530
chr1	1465018	1465328
chr1	1466729	1467142
chr1	1493438	1493948
chr1	1495474	1496179
chr1	1503613	1504070
chr1	1532372	1533166
chr1	1538799	1539471
chr1	1560029	1560880
chr1	1567847	1569146
chr1	1577898	1578781
chr1	1591453	1592180
chr1	1616255	1616956
chr1	1633509	1634144
chr1	1723666	1724100
chr1	1802419	1803642
chr1	1808505	1809247
chr1	1849482	1849883
chr1	1869331	1870096
chr1	1920298	1920826
chr1	1921991	1922367
chr1	1926486	1926873
chr1	1933193	1934380
chr1	1965400	1966814
chr1	1975846	1977266
chr1	1987095	1987316
chr1	1991153	1991852
chr1	2059721	2060481
chr1	2069129	2070016
chr1	2079429	2080856
chr1	2081930	2082170
chr1	2188752	2188941
chr1	2191642	2192342
chr1	2193995	2194614
chr1	2204034	2204294
chr1	2205216	2205845
chr1	2210937	2213642
chr1	2225451	2225793
chr1	2230367	2232228
chr1	2240956	2242035
chr1	2243304	2243996
chr1	2250592	2252047
chr1	2262025	2263168
chr1	2275076	2275775
chr1	2297610	2298471
chr1	2306996	2307862
chr1	2513423	2513942
chr1	3200462	3201300
chr1	3256904	3257286
chr1	3268542	3268997
chr1	3279546	3280874
chr1	3288113	3289540
chr1	3323095	3323570
chr1	3325389	3326345
chr1	3330728	3331116
chr1	3335895	3336564
chr1	3360984	3361646
chr1	3367157	3368504
chr1	3377086	3377857
chr1	3384754	3385793
chr1	3387286	3388313
chr1	3398859	3399289
chr1	3451270	3451758
chr1	3456683	3457733
chr1	3481943	3482716
chr1	3498061	3498673
chr1	3506595	3507321
chr1	3521345	3521851
chr1	3522526	3523074
chr1	3567701	3568902
chr1	3586301	3587316
chr1	3615860	3617439
chr1	3626494	3626993
chr1	3637910	3639039
chr1	3721452	3722159
chr1	4870289	4870597
chr1	5227572	5228291
chr1	5232578	5232954
chr1	5447830	5448111
chr1	5474374	5474801
chr1	5657530	5658181
chr1	5723814	5724089
chr1	5740425	5741419
chr1	5749819	5751260
chr1	5763787	5764613
chr1	5774590	5775240
chr1	5775556	5776100
chr1	5776517	5777180
chr1	5826467	5827256
chr1	5854315	5854944
chr1	5897740	5897990
chr1	5910602	5911773
chr1	5917424	5918216
chr1	5924051	5924761
chr1	5958325	5958703
chr1	6001662	6002071
chr1	6011896	6012321
chr1	6013849	6014487
chr1	6029396	6029976
chr1	6054025	6054876
chr1	6063311	6063732
chr1	6068060	6068713
chr1	6080400	6081279
chr1	6116534	6116999
chr1	6127256	6127480
chr1	6130658	6131649
chr1	6195958	6197019
chr1	6202316	6202655
chr1	6221707	6222624
chr1	6243102	6245109
chr1	6245330	6246128
chr1	6255089	6256114
chr1	6266894	6268278
chr1	6276866	6277404
chr1	6323264	6324044
chr1	6328806	6329378
chr1	6341433	6342212
chr1	6362665	6362963
chr1	6400729	6401316
chr1	6410992	6411603
chr1	6416478	6416867
chr1	6424840	6425131
chr1	6503942	6504907
chr1	6532786	6533456
chr1	6544345	6544691
chr1	6613747	6615015
chr1	6651303	6651817
chr1	6724118	6724367
chr1	7071994	7072595
chr1	7105731	7106600
chr1	7141522	7142536
chr1	7338067	7338631
chr1	7340191	7340540
chr1	7444202	7445696
chr1	7455651	7456071
chr1	7456422	7457368
chr1	7498738	7499498
chr1	7511615	7512082
chr1	7570961	7571727
chr1	7601262	7602513
chr1	7611476	7612402
chr1	7619887	7620258
chr1	7623169	7623916
chr1	7630395	7631481
chr1	7644013	7644287
chr1	7651240	7651687
chr1	7663362	7663687
chr1	7745869	7746596
chr1	7765372	7765896
chr1	7954734	7955896
chr1	7963141	7964075
chr1	7998250	7998694
chr1	8030080	8030484
chr1	8102896	8103283
chr1	8105885	8106783
chr1	8117458	8118253
chr1	8172896	8173295
chr1	8199281	8200074
chr1	8207355	8207703
chr1	8214408	8215213
chr1	8235407	8236049
chr1	8269377	8270078
chr1	8276278	8276515
chr1	8277297	8278012
chr1	8303751	8304655
chr1	8318331	8319179
chr1	8338465	8339142
chr1	8346920	8348146
chr1	8358968	8359809
chr1	8372209	8372623
chr1	8386703	8387249
chr1	8402633	8403170
chr1	8439552	8440205
chr1	8461145	8461590
chr1	8525069	8525545
chr1	8528414	8528824
chr1	8529092	8529359
chr1	8538599	8539533
chr1	8550453	8551007
chr1	8557279	8558894
chr1	8659643	8660082
chr1	8680906	8681671
chr1	8684378	8684652
chr1	8740151	8740567
chr1	8742273	8743064
chr1	8750877	8751295
chr1	8752879	8754066
chr1	8774252	8774851
chr1	8783801	8784443
chr1	8800710	8801270
chr1	8802362	8802960
chr1	8804846	8805316
chr1	8811473	8811964
chr1	8812438	8812996
chr1	8825066	8825429
chr1	8848607	8850181
chr1	8867556	8868016
chr1	8868727	8869384
chr1	8882611	8883217
chr1	8886749	8887701
chr1	8930826	8931459
chr1	8992280	8992552
chr1	9091354	9092036
chr1	9111622	9112788
chr1	9118202	9118609
chr1	9119593	9119889
chr1	9124750	9125552
chr1	9127355	9128069
chr1	9154521	9154910
chr1	9188305	9188571
chr1	9192171	9193009
chr1	9230593	9231895
chr1	9266479	9266899
chr1	9271792	9272354
chr1	9281772	9282884
chr1	9287022	9287243
chr1	9320553	9320961
chr1	9321479	9321912
chr1	9322920	9324527
chr1	9336313	9336728
chr1	9344290	9345377
chr1	9355827	9356380
chr1	9362938	9363571
chr1	9373427	9374160
chr1	9380014	9380882
chr1	9381733	9382457
chr1	9397593	9398073
chr1	9407294	9407867
chr1	9410403	9411201
chr1	9414805	9415056
chr1	9452682	9452888
chr1	9457124	9457857
chr1	9570990	9571400
chr1	9573987	9574473
chr1	9578502	9578924
chr1	9613722	9614832
chr1	9647387	9648627
chr1	9655274	9656202
chr1	9737324	9738336
chr1	9777243	9777536
chr1	9871706	9872074
chr1	9872532	9873309
chr1	9876163	9876698
chr1	9897959	9898532
chr1	9919874	9920981
chr1	9927111	9928033
chr1	9964346	9965010
chr1	9995818	9996621
chr1	10050690	10050913
chr1	10092170	10092622
chr1	10102791	10103554
chr1	10145818	10146032
chr1	10147744	10148890
chr1	10162271	10162888
chr1	10189664	10190544
chr1	10192394	10193215
chr1	10214544	10215480
chr1	10230548	10231547
chr1	10233043	10233586
chr1	10248266	10248600
chr1	10256340	10256958
chr1	10426440	10426947
chr1	10490114	10490536
chr1	10678296	10679047
chr1	10699890	10700214
chr1	10703681	10704970
chr1	10707207	10707694
chr1	10725618	10726232
chr1	10764468	10764797
chr1	10784993	10786078
chr1	10788483	10788887
chr1	10824724	10825814
chr1	10877506	10878668
chr1	10895690	10896011
chr1	10952028	10952366
chr1	10954333	10955255
chr1	10968337	10968867
chr1	10988697	10989555
chr1	10998671	10999516
chr1	11061700	11062463
chr1	11202845	11203749
chr1	11383302	11383527
chr1	11387798	11388408
chr1	11391826	11392694
chr1	11401589	11402580
chr1	11409460	11410345
chr1	11419405	11420846
chr1	11432083	11432460
chr1	11470604	11471046
chr1	11476812	11477731
chr1	11489922	11490730
chr1	11526163	11526851
chr1	11531956	11532344
chr1	11538693	11539204
chr1	11544644	11544910
chr1	11546675	11547715
chr1	11579615	11579878
chr1	11593248	11594049
chr1	11639418	11639973
chr1	11655831	11658011
chr1	11672679	11672937
chr1	11673778	11674814
chr1	11682487	11683496
chr1	11722381	11722838
chr1	11735156	11736147
chr1	11758963	11760836
chr1	11774005	11774967
chr1	11786229	11786547
chr1	11795107	11795607
chr1	11803192	11804121
chr1	11808529	11809264
chr1	11810669	11811115
chr1	11813998	11814312
chr1	11824223	11825140
chr1	11842062	11842541
chr1	11843769	11844828
chr1	11905053	11905447
chr1	11909992	11910570
chr1	11911089	11911458
chr1	11913882	11914513
chr1	11915116	11915704
chr1	11919283	11919605
chr1	11923613	11924291
chr1	11925023	11925430
chr1	11928597	11929210
chr1	11930029	11930429
chr1	11935497	11935881
chr1	11940743	11941520
chr1	11945755	11946348
chr1	11960780	11961526
chr1	11965946	11966352
chr1	11970672	11970952
chr1	11991252	11991934
chr1	12049261	12049782
chr1	12057952	12058331
chr1	12136259	12136662
chr1	12171087	12171850
chr1	12188360	12188839
chr1	12198177	12198730
chr1	12199781	12200186
chr1	12202438	12203012
chr1	12213403	12214277
chr1	12231556	12232169
chr1	12264715	12265435
chr1	12278847	12279971
chr1	12287526	12288065
chr1	12317090	12317484
chr1	12332163	12332905
chr1	12358821	12359294
chr1	12364153	12365548
chr1	12375442	12375709
chr1	12381179	12381912
chr1	12382976	12383579
chr1	12423483	12423791
chr1	12432693	12433853
chr1	12461923	12462192
chr1	12577564	12579579
chr1	12604329	12605616
chr1	12926436	12927308
chr1	12979934	12981604
chr1	13451873	13452281
chr1	13474690	13475150
chr1	13621001	13621783
chr1	13650340	13650988
chr1	13658671	13658899
chr1	13659744	13660618
chr1	13669722	13670732
chr1	13682978	13683238
chr1	13685289	13685665
chr1	13687579	13688360
chr1	13706748	13707247
chr1	13708408	13709160
chr1	13721008	13721276
chr1	13721967	13722197
chr1	13726224	13726570
chr1	13765553	13765972
chr1	13768241	13768513
chr1	13770507	13770952
chr1	13780513	13780836
chr1	13785877	13786317
chr1	13866207	13866652
chr1	14077490	14077739
chr1	14489709	14490391
chr1	14495552	14495941
chr1	14511848	14512078
chr1	14852793	14853323
chr1	14884406	14885097
chr1	14886191	14886507
chr1	15012829	15013089
chr1	15062468	15063223
chr1	15067400	15068117
chr1	15079405	15079973
chr1	15087426	15088054
chr1	15115059	15116380
chr1	15118525	15118743
chr1	15130609	15131390
chr1	15212466	15212909
chr1	15282559	15283135
chr1	15299306	15299949
chr1	15305664	15306286
chr1	15344330	15344860
chr1	15369396	15370250
chr1	15371633	15372013
chr1	15372278	15372525
chr1	15375921	15378126
chr1	15391177	15391919
chr1	15398803	15399305
chr1	15466044	15466280
chr1	15491044	15491819
chr1	15543126	15544146
chr1	15562067	15563255
chr1	15575918	15577518
chr1	15586872	15587370
chr1	15640571	15641100
chr1	15657993	15658237
chr1	15661263	15662176
chr1	15688143	15688686
chr1	15693341	15693984
chr1	15749217	15749815
chr1	15767140	15768145
chr1	15783683	15785277
chr1	15804515	15806397
chr1	15819387	15819708
chr1	15822211	15822442
chr1	15849888	15850444
chr1	15861070	15861757
chr1	15886543	15887052
chr1	15888915	15889254
chr1	15905865	15906633
chr1	15916939	15917542
chr1	15920194	15920606
chr1	15932793	15934334
chr1	15942622	15943930
chr1	15973025	15974047
chr1	15978984	15980037
chr1	15999674	15999978
chr1	16016786	16017755
chr1	16023998	16024721
chr1	16067565	16067997
chr1	16106272	16106629
chr1	16135738	16136153
chr1	16164212	16164492
chr1	16165108	16165905
chr1	16175187	16175898
chr1	16184790	16186306
chr1	16192602	16193363
chr1	16230764	16231662
chr1	16249084	16249847
chr1	16282193	16282646
chr1	16308825	16310427
chr1	16320594	16321750
chr1	16340549	16340872
chr1	16370975	16371545
chr1	16387047	16388208
chr1	16397898	16398292
chr1	16398517	16399423
chr1	16573419	16574718
chr1	16583061	16583461
chr1	16598535	16599174
chr1	16726734	16727765
chr1	16778355	16779115
chr1	16787899	16788736
chr1	16842067	16842880
chr1	16853672	16854543
chr1	16876719	16876924
chr1	16884272	16885116
chr1	16890144	16890860
chr1	16957296	16957698
chr1	16963828	16964215
chr1	16979528	16980882
chr1	17006893	17007703
chr1	17046473	17047296
chr1	17076026	17076480
chr1	17078366	17078666
chr1	17150450	17150800
chr1	17177901	17178592
chr1	17258420	17259318
chr1	17264156	17264769
chr1	17288431	17289419
chr1	17295352	17296589
chr1	17343925	17344173
chr1	17368900	17369295
chr1	17802796	17803105
chr1	17824682	17825383
chr1	17895553	17895865
chr1	18251985	18252542
chr1	18261132	18261573
chr1	18345908	18346445
chr1	18351804	18352109
chr1	18448966	18449202
chr1	18464807	18465236
chr1	18596359	18596915
chr1	18735262	18735785
chr1	18741371	18741949
chr1	18768682	18769625
chr1	18779248	18779747
chr1	18792467	18794251
chr1	18805390	18806145
chr1	18820788	18821419
chr1	18909293	18909992
chr1	18952297	18953059
chr1	18978314	18978572
chr1	18988855	18989267
chr1	19095206	19096625
chr1	19126808	19127640
chr1	19137328	19138306
chr1	19186326	19187093
chr1	19190021	19190534
chr1	19221588	19221888
chr1	19224453	19224694
chr1	19270982	19272148
chr1	19291844	19292190
chr1	19328676	19329457
chr1	19343394	19343987
chr1	19348569	19349022
chr1	19349612	19350414
chr1	19356995	19358454
chr1	19462620	19462929
chr1	19534589	19534930
chr1	19536765	19537522
chr1	19572282	19572770
chr1	19601083	19601595
chr1	19673968	19674542
chr1	19686239	19687547
chr1	19698243	19698568
chr1	19772552	19773469
chr1	19808461	19808733
chr1	19851419	19851887
chr1	19949777	19950318
chr1	19951275	19951610
chr1	19972186	19972846
chr1	19992179	19993145
chr1	20003206	20003575
chr1	20010444	20010965
chr1	20016989	20017599
chr1	20018350	20018809
chr1	20043221	20044008
chr1	20057786	20058424
chr1	20177513	20178682
chr1	20276346	20276707
chr1	20279700	20280885
chr1	20327102	20327787
chr1	20341323	20341619
chr1	20366554	20366844
chr1	20394286	20394560
chr1	20407711	20408912
chr1	20478099	20478771
chr1	20537647	20539178
chr1	20544686	20545277
chr1	20565659	20566710
chr1	20571605	20571909
chr1	20599983	20600961
chr1	20621315	20621748
chr1	20636043	20637280
chr1	20697390	20698087
chr1	20698563	20699560
chr1	20850150	20851160
chr1	20907713	20908352
chr1	20935858	20936101
chr1	21096100	21097203
chr1	21154312	21155060
chr1	21159734	21160980
chr1	21203877	21204463
chr1	21226605	21228975
chr1	21278377	21279435
chr1	21284682	21285093
chr1	21309351	21310020
chr1	21388703	21389401
chr1	21570478	21571346
chr1	21622561	21623076
chr1	21730282	21730715
chr1	21732371	21732992
chr1	21743887	21744396
chr1	21746404	21748051
chr1	21755763	21756138
chr1	21818678	21819255
chr1	21832179	21833296
chr1	21934969	21935432
chr1	21993803	21994494
chr1	21999260	22001473
chr1	22006227	22006913
chr1	22015523	22016424
chr1	22067006	22067675
chr1	22093730	22094048
chr1	22095333	22095839
chr1	22110651	22111115
chr1	22158532	22158881
chr1	22159551	22160099
chr1	22396648	22396946
chr1	22400527	22400806
chr1	22431560	22433018
chr1	22636183	22636762
chr1	22698621	22699044
chr1	22730933	22731514
chr1	22808155	22808810
chr1	22848403	22849131
chr1	22959761	22960005
chr1	22971863	22972509
chr1	23006559	23007277
chr1	23009600	23010257
chr1	23016718	23018207
chr1	23106810	23107112
chr1	23108320	23108877
chr1	23122006	23122330
chr1	23179078	23179457
chr1	23180198	23180801
chr1	23187977	23188494
chr1	23363940	23365183
chr1	23388302	23389670
chr1	23398687	23399267
chr1	23425282	23425919
chr1	23510546	23511286
chr1	23547144	23547639
chr1	23549249	23549935
chr1	23550284	23550532
chr1	23552736	23553455
chr1	23555318	23556039
chr1	23557476	23558123
chr1	23579024	23579765
chr1	23583595	23584230
chr1	23586828	23587103
chr1	23598632	23599370
chr1	23601769	23602273
chr1	23614628	23614960
chr1	23615659	23616217
chr1	23627062	23627493
chr1	23640647	23641133
chr1	23645886	23646869
chr1	23662352	23662823
chr1	23715955	23717084
chr1	23724152	23724740
chr1	23744279	23745204
chr1	23746414	23746671
chr1	23751123	23751399
chr1	23766627	23767793
chr1	23774634	23775416
chr1	23780453	23780866
chr1	23793655	23794096
chr1	23799788	23800430
chr1	23812213	23812904
chr1	23814783	23815225
chr1	23820957	23821455
chr1	23821858	23822803
chr1	23831197	23831515
chr1	23832101	23832871
chr1	23860123	23861201
chr1	23875188	23875560
chr1	23885534	23886031
chr1	23887797	23888792
chr1	23907773	23909322
chr1	23919604	23920370
chr1	23927873	23928526
chr1	23930069	23930614
chr1	23932528	23932927
chr1	23936105	23936386
chr1	23950391	23951198
chr1	23983431	23984855
chr1	23989155	23990000
chr1	24004413	24005660
chr1	24025175	24026290
chr1	24033183	24033639
chr1	24102068	24102704
chr1	24144188	24144848
chr1	24157894	24158815
chr1	24185761	24186038
chr1	24190016	24191022
chr1	24212820	24213461
chr1	24225878	24227440
chr1	24227757	24228062
chr1	24235113	24235581
chr1	24349224	24350243
chr1	24392872	24393570
chr1	24422109	24422493
chr1	24427870	24429302
chr1	24449953	24450498
chr1	24451813	24452630
chr1	24453443	24453755
chr1	24460670	24461053
chr1	24506911	24507203
chr1	24528745	24530093
chr1	24560427	24561059
chr1	24561868	24562430
chr1	24597499	24597961
chr1	24609108	24610092
chr1	24612440	24612997
chr1	24628906	24629209
chr1	24666102	24667323
chr1	24713375	24713781
chr1	24719332	24719710
chr1	24754164	24754961
chr1	24856617	24856911
chr1	24870852	24871989
chr1	24878613	24879146
chr1	24960271	24960873
chr1	24971961	24972838
chr1	25010239	25010790
chr1	25013270	25013423
chr1	25013701	25014567
chr1	25016648	25016977
chr1	25023951	25024937
chr1	25025551	25026037
chr1	25056400	25058625
chr1	25068509	25069363
chr1	25075059	25075607
chr1	25085508	25086043
chr1	25088467	25089580
chr1	25094995	25095584
chr1	25096941	25097439
chr1	25097988	25098778
chr1	25100090	25100759
chr1	25146637	25147236
chr1	25162106	25162493
chr1	25165783	25166541
chr1	25167962	25168269
chr1	25176097	25176579
chr1	25184021	25184275
chr1	25190256	25190702
chr1	25194828	25195426
chr1	25206666	25207391
chr1	25212357	25213187
chr1	25299938	25301510
chr1	25307679	25308412
chr1	25315359	25316419
chr1	25347070	25347750
chr1	25358462	25359867
chr1	25370222	25370788
chr1	25406060	25407203
chr1	25413089	25414923
chr1	25439481	25439973
chr1	25445453	25445969
chr1	25502104	25503195
chr1	25519374	25519895
chr1	25539027	25539391
chr1	25544426	25544714
chr1	25592863	25593270
chr1	25622692	25623619
chr1	25635148	25635513
chr1	25635741	25636529
chr1	25642391	25642673
chr1	25646091	25646665
chr1	25680353	25680730
chr1	25686175	25686963
chr1	25687352	25688132
chr1	25692094	25692323
chr1	25695809	25696391
chr1	25713949	25714976
chr1	25733749	25734681
chr1	25751271	25752373
chr1	25767733	25767972
chr1	25815198	25815853
chr1	25822913	25823371
chr1	25851310	25852842
chr1	25857630	25858442
chr1	25860975	25861716
chr1	25873674	25873983
chr1	25895005	25895550
chr1	25902889	25903323
chr1	25906145	25906418
chr1	25911903	25912622
chr1	25957207	25958192
chr1	25970805	25971722
chr1	25973992	25974680
chr1	25994051	25994445
chr1	26003738	26005590
chr1	26064592	26065174
chr1	26069838	26070795
chr1	26096352	26097282
chr1	26130278	26131953
chr1	26211638	26213499
chr1	26224058	26224637
chr1	26227192	26227712
chr1	26245603	26246433
chr1	26262147	26262925
chr1	26264624	26265123
chr1	26270077	26270843
chr1	26277685	26278103
chr1	26301458	26302096
chr1	26325766	26326676
chr1	26335267	26336321
chr1	26384176	26384655
chr1	26389188	26389956
chr1	26393934	26394733
chr1	26396692	26397091
chr1	26398605	26399607
chr1	26415545	26416344
chr1	26417768	26418225
chr1	26422656	26422898
chr1	26431097	26431371
chr1	26437591	26438017
chr1	26446286	26447354
chr1	26473967	26474442
chr1	26491197	26491920
chr1	26504531	26504924
chr1	26534081	26534619
chr1	26548454	26549500
chr1	26592174	26592841
chr1	26593206	26593900
chr1	26620084	26621612
chr1	26639657	26640222
chr1	26649152	26649793
chr1	26650218	26650718
chr1	26657359	26657556
chr1	26660836	26662764
chr1	26664811	26665176
chr1	26673704	26674024
chr1	26696595	26697455
chr1	26697714	26698569
chr1	26699740	26700085
chr1	26734422	26735925
chr1	26794459	26795134
chr1	26801568	26801882
chr1	26809029	26809455
chr1	26809774	26810216
chr1	26838186	26838655
chr1	26840669	26841346
chr1	26860321	26861147
chr1	26887909	26888574
chr1	26903442	26905040
chr1	26905775	26906006
chr1	26916334	26916918
chr1	26939275	26940233
chr1	26944492	26945001
chr1	26949403	26950370
chr1	26975372	26976333
chr1	27003099	27004462
chr1	27013427	27014315
chr1	27034267	27035352
chr1	27044967	27045459
chr1	27110710	27111363
chr1	27125968	27126614
chr1	27158466	27158888
chr1	27163492	27164042
chr1	27210386	27210669
chr1	27215691	27216140
chr1	27219475	27220059
chr1	27254714	27255266
chr1	27255652	27256223
chr1	27273385	27274421
chr1	27316995	27317663
chr1	27322174	27322723
chr1	27361381	27362475
chr1	27378770	27379627
chr1	27380249	27380564
chr1	27411197	27411960
chr1	27425361	27426257
chr1	27446843	27447738
chr1	27457730	27458259
chr1	27466553	27467127
chr1	27467379	27467890
chr1	27484727	27485653
chr1	27489883	27491082
chr1	27494616	27495108
chr1	27514942	27515837
chr1	27542295	27543331
chr1	27559737	27560538
chr1	27569069	27569712
chr1	27579074	27579541
chr1	27604672	27605062
chr1	27614158	27615201
chr1	27655271	27656000
chr1	27688842	27690164
chr1	27694694	27695392
chr1	27721947	27722707
chr1	27735495	27735895
chr1	27745098	27745877
chr1	27753119	27753881
chr1	27757769	27759190
chr1	27759460	27760356
chr1	27764217	27764532
chr1	27770547	27771141
chr1	27785657	27787035
chr1	27789711	27790160
chr1	27795759	27796015
chr1	27798406	27799230
chr1	27815620	27816680
chr1	27850735	27851139
chr1	27856286	27857464
chr1	27903463	27904780
chr1	27992372	27993057
chr1	27997200	27998350
chr1	28003746	28004756
chr1	28010066	28010496
chr1	28012828	28013346
chr1	28018426	28018759
chr1	28020177	28021221
chr1	28040437	28041085
chr1	28050552	28051540
chr1	28091723	28092711
chr1	28111229	28112272
chr1	28187307	28187797
chr1	28220195	28221620
chr1	28245507	28246400
chr1	28248096	28248397
chr1	28260284	28261038
chr1	28265388	28265635
chr1	28266140	28266496
chr1	28275202	28275767
chr1	28303104	28303813
chr1	28341280	28341676
chr1	28365663	28366256
chr1	28368893	28369456
chr1	28380818	28381487
chr1	28392964	28393942
chr1	28440466	28440979
chr1	28503181	28504137
chr1	28536209	28536773
chr1	28569082	28569655
chr1	28625457	28626644
chr1	28637940	28639184
chr1	28674468	28675943
chr1	28705285	28706571
chr1	28723049	28724003
chr1	28731839	28732721
chr1	28768666	28769636
chr1	28774406	28775743
chr1	28793256	28793951
chr1	28859876	28861405
chr1	28883025	28883583
chr1	28900478	28901012
chr1	29003185	29003656
chr1	29008132	29008420
chr1	29010637	29011360
chr1	29012721	29013177
chr1	29013527	29014093
chr1	29052956	29053451
chr1	29053872	29054860
chr1	29090585	29091113
chr1	29113544	29114531
chr1	29241387	29242355
chr1	29300892	29301919
chr1	29316698	29317224
chr1	29322125	29322769
chr1	29350022	29350748
chr1	29355638	29356428
chr1	29378704	29379730
chr1	29490467	29490872
chr1	29649375	29650101
chr1	29848112	29849067
chr1	30006594	30006896
chr1	30030464	30031460
chr1	30239438	30239999
chr1	30325568	30326205
chr1	30548989	30549947
chr1	30849430	30850549
chr1	30860023	30860263
chr1	30869770	30871359
chr1	30881070	30881461
chr1	30884875	30885637
chr1	30893180	30893554
chr1	30896336	30897218
chr1	30900754	30901572
chr1	30907381	30908035
chr1	30909270	30909735
chr1	30910420	30910661
chr1	30917770	30919039
chr1	30932216	30932807
chr1	30935079	30935868
chr1	30977361	30977997
chr1	31007282	31007577
chr1	31022917	31023539
chr1	31051692	31052145
chr1	31068640	31069371
chr1	31124083	31124411
chr1	31147148	31147886
chr1	31150777	31151098
chr1	31202363	31203655
chr1	31231430	31231767
chr1	31295381	31296174
chr1	31320248	31321027
chr1	31433100	31434066
chr1	31533944	31534554
chr1	31552109	31553079
chr1	31561994	31563237
chr1	31581240	31582047
chr1	31644983	31645881
chr1	31678619	31680104
chr1	31700811	31701281
chr1	31705593	31706060
chr1	31717208	31717716
chr1	31723379	31723937
chr1	31725773	31726479
chr1	31735057	31735901
chr1	31811069	31812249
chr1	31854135	31854847
chr1	31871945	31872409
chr1	31893046	31893545
chr1	31911264	31911737
chr1	31912297	31912818
chr1	31927718	31928433
chr1	31929384	31930024
chr1	31940858	31941299
chr1	31955133	31956576
chr1	32015235	32015984
chr1	32033445	32034017
chr1	32044938	32045565
chr1	32048209	32048785
chr1	32080722	32081112
chr1	32083263	32083650
chr1	32096003	32096608
chr1	32104946	32105482
chr1	32106378	32106895
chr1	32107867	32108218
chr1	32111683	32112823
chr1	32124318	32124841
chr1	32125663	32126389
chr1	32129956	32130331
chr1	32132464	32132909
chr1	32150503	32151618
chr1	32154897	32155417
chr1	32172168	32172805
chr1	32182142	32183385
chr1	32233313	32233682
chr1	32242110	32243251
chr1	32281651	32282998
chr1	32346714	32347099
chr1	32355164	32356036
chr1	32376867	32377285
chr1	32381221	32382111
chr1	32398354	32399490
chr1	32424751	32425807
chr1	32428630	32429324
chr1	32447370	32447811
chr1	32465621	32466700
chr1	32508872	32510367
chr1	32511260	32512016
chr1	32513453	32513720
chr1	32525010	32525888
chr1	32568406	32569489
chr1	32587409	32587971
chr1	32638647	32639355
chr1	32674337	32675448
chr1	32714604	32715808
chr1	32785206	32785505
chr1	32792811	32793187
chr1	32824573	32826218
chr1	32877612	32878032
chr1	32886903	32887404
chr1	32927756	32928949
chr1	32973759	32974396
chr1	32991480	32992865
chr1	32993502	32993847
chr1	33044797	33045686
chr1	33046818	33047230
chr1	33050954	33051276
chr1	33067135	33067929
chr1	33075484	33076153
chr1	33092938	33093679
chr1	33124906	33125640
chr1	33137736	33138084
chr1	33157059	33158037
chr1	33160655	33161097
chr1	33166986	33167484
chr1	33170162	33170981
chr1	33183037	33183450
chr1	33202753	33203696
chr1	33214772	33215406
chr1	33228810	33229297
chr1	33237627	33238385
chr1	33317245	33317979
chr1	33323742	33324596
chr1	33363704	33364628
chr1	33370910	33371909
chr1	33424200	33425233
chr1	33540853	33541539
chr1	33544206	33544671
chr1	33588038	33588749
chr1	33594527	33594708
chr1	33596241	33596906
chr1	33614024	33614286
chr1	33637213	33637737
chr1	33672200	33672711
chr1	33676894	33677899
chr1	33693039	33693544
chr1	33702262	33702576
chr1	33705082	33705475
chr1	33707418	33707769
chr1	33708854	33709838
chr1	33710376	33710693
chr1	33711051	33711356
chr1	33716995	33717245
chr1	33718575	33719430
chr1	33886748	33887188
chr1	34454040	34454859
chr1	34649573	34650145
chr1	34650892	34651659
chr1	34823099	34824269
chr1	35037241	35037774
chr1	35080895	35081322
chr1	35091387	35092014
chr1	35141842	35142224
chr1	35147370	35147969
chr1	35153843	35154871
chr1	35160579	35161517
chr1	35213266	35214108
chr1	35274845	35275420
chr1	35279099	35280189
chr1	35325086	35326335
chr1	35374830	35375769
chr1	35491010	35491714
chr1	35492281	35493026
chr1	35501695	35501991
chr1	35561117	35561419
chr1	35565436	35566569
chr1	35584575	35585376
chr1	35596313	35597097
chr1	35747739	35748356
chr1	35835188	35836878
chr1	35852178	35852756
chr1	35853785	35854894
chr1	35861297	35861818
chr1	35865815	35866238
chr1	35874002	35874781
chr1	36012640	36012888
chr1	36015548	36016445
chr1	36024833	36025702
chr1	36070549	36071541
chr1	36198361	36199751
chr1	36209484	36210198
chr1	36245675	36247210
chr1	36312314	36313093
chr1	36407989	36408540
chr1	36412464	36413487
chr1	36423531	36423958
chr1	36447414	36448088
chr1	36459245	36459749
chr1	36467694	36468354
chr1	36473583	36475616
chr1	36480625	36481439
chr1	36485977	36486555
chr1	36500518	36501286
chr1	36514262	36515064
chr1	36534488	36534886
chr1	36550811	36552394
chr1	36627443	36627911
chr1	36633753	36634905
chr1	36663357	36663794
chr1	36674599	36675126
chr1	36676081	36676340
chr1	36684549	36685786
chr1	36690842	36691203
chr1	36699218	36700595
chr1	36713742	36715065
chr1	36725514	36726425
chr1	36729328	36729999
chr1	36740195	36741010
chr1	36749081	36749619
chr1	36778499	36779247
chr1	36792435	36793372
chr1	36882242	36882838
chr1	36971637	36972473
chr1	36978554	36978799
chr1	37031798	37032404
chr1	37502088	37502322
chr1	37563485	37563820
chr1	37614415	37614790
chr1	37685429	37686054
chr1	37758793	37759496
chr1	37779867	37780470
chr1	37798324	37798637
chr1	37801307	37802149
chr1	37803972	37804576
chr1	37811622	37812189
chr1	37837947	37838448
chr1	37839056	37839666
chr1	37878500	37879024
chr1	37881196	37881531
chr1	37886198	37886601
chr1	37899425	37900133
chr1	37920458	37920709
chr1	37932969	37933424
chr1	38011546	38012149
chr1	38019900	38020491
chr1	38021045	38022351
chr1	38107361	38108370
chr1	38127400	38128044
chr1	38138422	38139239
chr1	38142001	38142228
chr1	38190129	38191521
chr1	38206267	38207021
chr1	38226425	38227567
chr1	38232959	38233942
chr1	38254230	38254635
chr1	38262813	38263557
chr1	38278492	38279447
chr1	38280684	38280947
chr1	38319912	38320989
chr1	38326128	38326942
chr1	38342975	38344070
chr1	38358206	38358992
chr1	38360393	38360872
chr1	38383309	38384492
chr1	38392072	38392748
chr1	38402090	38402575
chr1	38508125	38508985
chr1	38526081	38526786
chr1	38630425	38631023
chr1	38695432	38696357
chr1	38829055	38830200
chr1	38881811	38883035
chr1	38913403	38914820
chr1	39009493	39009834
chr1	39183820	39184436
chr1	39201581	39202015
chr1	39207732	39209172
chr1	39221116	39222310
chr1	39343637	39344714
chr1	39381110	39382669
chr1	39397537	39398578
chr1	39448676	39450467
chr1	39456293	39457228
chr1	39458794	39460235
chr1	39499265	39499942
chr1	39512182	39512738
chr1	39538382	39539288
chr1	39540315	39540886
chr1	39546692	39547535
chr1	39559282	39560449
chr1	39569534	39570881
chr1	39585276	39586514
chr1	39611288	39612032
chr1	39616275	39616831
chr1	39621564	39621846
chr1	39623010	39623494
chr1	39625236	39626217
chr1	39646505	39646923
chr1	39674990	39675898
chr1	39751667	39752760
chr1	39863050	39864204
chr1	39874047	39874619
chr1	39911265	39912031
chr1	39932871	39933516
chr1	39940405	39940701
chr1	39943991	39944623
chr1	39964225	39964483
chr1	39974809	39975160
chr1	39990846	39991302
chr1	40022927	40024197
chr1	40034541	40035272
chr1	40045394	40046115
chr1	40078452	40079593
chr1	40086775	40087812
chr1	40163851	40165043
chr1	40182526	40183717
chr1	40191246	40192050
chr1	40267241	40268739
chr1	40274133	40275174
chr1	40291941	40292494
chr1	40326754	40327881
chr1	40332460	40333275
chr1	40345508	40345952
chr1	40366883	40367662
chr1	40372615	40372935
chr1	40381452	40381974
chr1	40386674	40387326
chr1	40404879	40406692
chr1	40417273	40418126
chr1	40427270	40428123
chr1	40446474	40447200
chr1	40464841	40465926
chr1	40512754	40513822
chr1	40530121	40531222
chr1	40554660	40555790
chr1	40577642	40578471
chr1	40601425	40601992
chr1	40626391	40627563
chr1	40640505	40640808
chr1	40681480	40682141
chr1	40684433	40685009
chr1	40706987	40707986
chr1	40712619	40713162
chr1	40721125	40722050
chr1	40732521	40733469
chr1	40854500	40856227
chr1	40864743	40865063
chr1	40866171	40866404
chr1	40866702	40867528
chr1	40872887	40873316
chr1	40875763	40876303
chr1	40881568	40882005
chr1	40959004	40960002
chr1	40963684	40963900
chr1	40989063	40990068
chr1	41013588	41013942
chr1	41097410	41098015
chr1	41113508	41114081
chr1	41135336	41135892
chr1	41148291	41149141
chr1	41153945	41154332
chr1	41176717	41177930
chr1	41185098	41185710
chr1	41194235	41195036
chr1	41214861	41215211
chr1	41236834	41237273
chr1	41239213	41239972
chr1	41248764	41249143
chr1	41288431	41289300
chr1	41336438	41336675
chr1	41337804	41338457
chr1	41349878	41350387
chr1	41385652	41386229
chr1	41435051	41435344
chr1	41465984	41467580
chr1	41490218	41491136
chr1	41734468	41735210
chr1	41761042	41761625
chr1	41815548	41816116
chr1	41816397	41816775
chr1	41846985	41847584
chr1	41911786	41912026
chr1	41927778	41928266
chr1	41983381	41984036
chr1	42012413	42013440
chr1	42069939	42070554
chr1	42118637	42119613
chr1	42127721	42127960
chr1	42134652	42135436
chr1	42136933	42137397
chr1	42148028	42148670
chr1	42162521	42163270
chr1	42168091	42168345
chr1	42168684	42169671
chr1	42174012	42174526
chr1	42176821	42177309
chr1	42185144	42185661
chr1	42194197	42195214
chr1	42196352	42196904
chr1	42222348	42223286
chr1	42223866	42224660
chr1	42234396	42235384
chr1	42236235	42236702
chr1	42240502	42240889
chr1	42246508	42248321
chr1	42298815	42299470
chr1	42307682	42308147
chr1	42362883	42363521
chr1	42371517	42372018
chr1	42387689	42389077
chr1	42416065	42416751
chr1	42514559	42514941
chr1	42724217	42724599
chr1	42814860	42815084
chr1	42838825	42840681
chr1	42863236	42863851
chr1	42872471	42873075
chr1	42884515	42885011
chr1	42935218	42935804
chr1	42960466	42961829
chr1	42967594	42968257
chr1	42974332	42974753
chr1	42987335	42987769
chr1	43097220	43097777
chr1	43169879	43171012
chr1	43173064	43173348
chr1	43291693	43292321
chr1	43329545	43330528
chr1	43358596	43359585
chr1	43432338	43432704
chr1	43433371	43434357
chr1	43441229	43442084
chr1	43444603	43444920
chr1	43454643	43454867
chr1	43461619	43462455
chr1	43467115	43468581
chr1	43649378	43649917
chr1	43673902	43674877
chr1	43698047	43698457
chr1	43700929	43701816
chr1	43708847	43709617
chr1	43725616	43726336
chr1	43729660	43730032
chr1	43731630	43732087
chr1	43775300	43775712
chr1	43800013	43800576
chr1	43851810	43852699
chr1	43861783	43863097
chr1	43871344	43872414
chr1	43894023	43894918
chr1	43918810	43919402
chr1	43958237	43958422
chr1	43958654	43959275
chr1	44011665	44012924
chr1	44032025	44032428
chr1	44052854	44053319
chr1	44068796	44069765
chr1	44074810	44075463
chr1	44087737	44088409
chr1	44098693	44099424
chr1	44163211	44164308
chr1	44192805	44193278
chr1	44196598	44197054
chr1	44220626	44221246
chr1	44284313	44284698
chr1	44350651	44351439
chr1	44451447	44452033
chr1	44453557	44453934
chr1	44466096	44467060
chr1	44489527	44490137
chr1	44494053	44495128
chr1	44511102	44511993
chr1	44525468	44525864
chr1	44548877	44549843
chr1	44555854	44556071
chr1	44584897	44585948
chr1	44586151	44586771
chr1	44587221	44587784
chr1	44633018	44633468
chr1	44735094	44735767
chr1	44742150	44743011
chr1	44760112	44760610
chr1	44783097	44783474
chr1	44799214	44799688
chr1	44824913	44825231
chr1	44850545	44850888
chr1	44877113	44877921
chr1	44902551	44903780
chr1	44919012	44919361
chr1	44942021	44942490
chr1	44984511	44984855
chr1	45022870	45023280
chr1	45049001	45049749
chr1	45068884	45069590
chr1	45132089	45132682
chr1	45168438	45169959
chr1	45189990	45190521
chr1	45211376	45211710
chr1	45213131	45213928
chr1	45216179	45216426
chr1	45235093	45235576
chr1	45248403	45248931
chr1	45256115	45256891
chr1	45257926	45258575
chr1	45264547	45265650
chr1	45273725	45274914
chr1	45281125	45281696
chr1	45298761	45300067
chr1	45309811	45310605
chr1	45319818	45321017
chr1	45327197	45328469
chr1	45329370	45330074
chr1	45333903	45334295
chr1	45339084	45340650
chr1	45355683	45356091
chr1	45506270	45507184
chr1	45518185	45519388
chr1	45651009	45651425
chr1	45766915	45768029
chr1	45782137	45783359
chr1	45879652	45880676
chr1	45882608	45882991
chr1	45902940	45903584
chr1	45915754	45916987
chr1	45940804	45941885
chr1	45949786	45950323
chr1	45957741	45958453
chr1	45970522	45971249
chr1	46054989	46055599
chr1	46057930	46058422
chr1	46075683	46076692
chr1	46083758	46084847
chr1	46087782	46088261
chr1	46097020	46097447
chr1	46107557	46109039
chr1	46130963	46131543
chr1	46132023	46132834
chr1	46137545	46138524
chr1	46157113	46157528
chr1	46170083	46171982
chr1	46280590	46282204
chr1	46282566	46283018
chr1	46345986	46346818
chr1	46371522	46371836
chr1	46375943	46376299
chr1	46377013	46377427
chr1	46409702	46410599
chr1	46413736	46414236
chr1	46486505	46487159
chr1	46498868	46500021
chr1	46554374	46555717
chr1	46614344	46614950
chr1	46619478	46619745
chr1	46620710	46621778
chr1	46646148	46647138
chr1	46664585	46665215
chr1	46714853	46715995
chr1	46735620	46736069
chr1	46758068	46759228
chr1	46764536	46765011
chr1	46787829	46788770
chr1	46813254	46813850
chr1	46820863	46821013
chr1	46841339	46842565
chr1	46900001	46900438
chr1	46901213	46902228
chr1	46931328	46932400
chr1	46969959	46970739
chr1	47001836	47002577
chr1	47020501	47021207
chr1	47045049	47046028
chr1	47049659	47050510
chr1	47084250	47085191
chr1	47096602	47097310
chr1	47129356	47130023
chr1	47135132	47135539
chr1	47140144	47140764
chr1	47188787	47189603
chr1	47210642	47211319
chr1	47220291	47220997
chr1	47264217	47265067
chr1	47295902	47296481
chr1	47314908	47315868
chr1	47321356	47321802
chr1	47384102	47384517
chr1	47387020	47387826
chr1	47524871	47526196
chr1	47548838	47549549
chr1	47748434	47749768
chr1	47762809	47763231
chr1	47766759	47767480
chr1	47781322	47781747
chr1	47820219	47820605
chr1	47853110	47853795
chr1	47905645	47906701
chr1	47971209	47971811
chr1	47984303	47985236
chr1	48032335	48032871
chr1	48114492	48114923
chr1	48144162	48145191
chr1	48306732	48307043
chr1	48322605	48322946
chr1	48350604	48350897
chr1	48352126	48352651
chr1	48358487	48359208
chr1	48478332	48478890
chr1	48528102	48528396
chr1	48594310	48594598
chr1	48615341	48616067
chr1	48633024	48633754
chr1	48636448	48636753
chr1	48657952	48658177
chr1	48691839	48692325
chr1	48713772	48714192
chr1	48791222	48791965
chr1	48800709	48801406
chr1	48826558	48826838
chr1	48827741	48828004
chr1	48835037	48835472
chr1	48843331	48843816
chr1	48844970	48845286
chr1	49065445	49066300
chr1	49091579	49092245
chr1	49153149	49153402
chr1	49279288	49279706
chr1	49290132	49290750
chr1	49298911	49299505
chr1	49388757	49389224
chr1	49396580	49397207
chr1	49420510	49420940
chr1	49436654	49436909
chr1	49710216	49711139
chr1	49920025	49920802
chr1	49933888	49934299
chr1	49998841	49999139
chr1	50003762	50004581
chr1	50008324	50009131
chr1	50378445	50379283
chr1	50593938	50595390
chr1	50636938	50638180
chr1	50862696	50863155
chr1	50882157	50883075
chr1	50955369	50956553
chr1	50971655	50972239
chr1	51022699	51022971
chr1	51024807	51025534
chr1	51094120	51094392
chr1	51195353	51195788
chr1	51204987	51205946
chr1	51212364	51212881
chr1	51213211	51213838
chr1	51290705	51290929
chr1	51343208	51343795
chr1	51351435	51351865
chr1	51384473	51384805
chr1	51392055	51393156
chr1	51445323	51446048
chr1	51475734	51476556
chr1	51540294	51541390
chr1	51541946	51542770
chr1	51548533	51551622
chr1	51572543	51573295
chr1	51716884	51717198
chr1	51765665	51765892
chr1	51768291	51768719
chr1	51780587	51781098
chr1	51789926	51790856
chr1	51798613	51799355
chr1	51813358	51813984
chr1	51814498	51815716
chr1	51860374	51860829
chr1	51865004	51865239
chr1	51876687	51876959
chr1	51879241	51880424
chr1	51883496	51884069
chr1	51891051	51891647
chr1	51893792	51894180
chr1	51894915	51895373
chr1	51921580	51922205
chr1	51924475	51924888
chr1	51990335	51991071
chr1	52001712	52002162
chr1	52023937	52024324
chr1	52090603	52091456
chr1	52092370	52092893
chr1	52103435	52104452
chr1	52119531	52120565
chr1	52137078	52137532
chr1	52143224	52144625
chr1	52149302	52149776
chr1	52154556	52155247
chr1	52161346	52161595
chr1	52163607	52164291
chr1	52204465	52205499
chr1	52210121	52210526
chr1	52271040	52271308
chr1	52283612	52284050
chr1	52330970	52331979
chr1	52342349	52342838
chr1	52371447	52371938
chr1	52379051	52379348
chr1	52401813	52402783
chr1	52439148	52439936
chr1	52446251	52446605
chr1	52481264	52482456
chr1	52500074	52500551
chr1	52577254	52578420
chr1	52593599	52594167
chr1	52605619	52605930
chr1	52634503	52636380
chr1	52658087	52660147
chr1	52729206	52729911
chr1	52731392	52732056
chr1	52888794	52889225
chr1	52961669	52962378
chr1	52999479	53000869
chr1	53075611	53075982
chr1	53112947	53113495
chr1	53119294	53119596
chr1	53121827	53122264
chr1	53141146	53141531
chr1	53141774	53142754
chr1	53182471	53183155
chr1	53191745	53193138
chr1	53193728	53194556
chr1	53226276	53227411
chr1	53260014	53260907
chr1	53293356	53293895
chr1	53304594	53305425
chr1	53327822	53328652
chr1	53443277	53444421
chr1	53462802	53463540
chr1	53469680	53470443
chr1	53520926	53521618
chr1	53528145	53529488
chr1	53573629	53574065
chr1	53618235	53618753
chr1	53779659	53780124
chr1	53803001	53803980
chr1	53828035	53829029
chr1	53846826	53847730
chr1	53868656	53869209
chr1	53878662	53879235
chr1	53893813	53894192
chr1	53933772	53934792
chr1	53935020	53936146
chr1	53953124	53953673
chr1	54011685	54012104
chr1	54028000	54028680
chr1	54031441	54031983
chr1	54143039	54143581
chr1	54160179	54160709
chr1	54172274	54172858
chr1	54180048	54180589
chr1	54374034	54374874
chr1	54389986	54390394
chr1	54418870	54419565
chr1	54474044	54474887
chr1	54494013	54494264
chr1	54495419	54496123
chr1	54522074	54523577
chr1	54584854	54585989
chr1	54630722	54631435
chr1	54707878	54709062
chr1	54724767	54725448
chr1	54736689	54737195
chr1	54789673	54790232
chr1	54833028	54834136
chr1	54864198	54865117
chr1	54920916	54921342
chr1	54928531	54929027
chr1	55009746	55010760
chr1	55013467	55013733
chr1	55040684	55041582
chr1	55043045	55043457
chr1	55121798	55122476
chr1	55123083	55124020
chr1	55131018	55131475
chr1	55138961	55139355
chr1	55174601	55175542
chr1	55192458	55192919
chr1	55282842	55283280
chr1	55326474	55327699
chr1	55375380	55376198
chr1	55413468	55414179
chr1	55419358	55420047
chr1	55423018	55423412
chr1	55425511	55426179
chr1	55473673	55474153
chr1	55500490	55501428
chr1	55559407	55559787
chr1	55579561	55579920
chr1	55584748	55585513
chr1	55601468	55601926
chr1	55609882	55610235
chr1	55611529	55612587
chr1	55624608	55625250
chr1	55682198	55682482
chr1	55691189	55691645
chr1	55744949	55745609
chr1	55746433	55746891
chr1	55757870	55758145
chr1	55760746	55761341
chr1	55812880	55813216
chr1	55822174	55822747
chr1	55826588	55827027
chr1	55829265	55829477
chr1	55831043	55831260
chr1	55831526	55833312
chr1	55876428	55877400
chr1	55879173	55879521
chr1	55896341	55896931
chr1	55906132	55906861
chr1	55956930	55958059
chr1	55977259	55977561
chr1	55986723	55987068
chr1	55998935	55999320
chr1	56076857	56077280
chr1	56077715	56078250
chr1	56334232	56334676
chr1	56448677	56449702
chr1	56694636	56694972
chr1	57003215	57004047
chr1	57078077	57078501
chr1	57101837	57102365
chr1	57141794	57142566
chr1	57185419	57186392
chr1	57194361	57195258
chr1	57202532	57203088
chr1	57247815	57248716
chr1	57357409	57358192
chr1	57443255	57443678
chr1	57472409	57472689
chr1	57494589	57495171
chr1	57505588	57506203
chr1	57585131	57586013
chr1	57596603	57597531
chr1	57708388	57708809
chr1	57817710	57818168
chr1	58241304	58242150
chr1	58274068	58274678
chr1	58303479	58304382
chr1	58452591	58452837
chr1	58462793	58463494
chr1	58490590	58491478
chr1	58492183	58492516
chr1	58518027	58518517
chr1	58734186	58734674
chr1	58827156	58827850
chr1	58840711	58841107
chr1	58870338	58870991
chr1	58878173	58878710
chr1	58879511	58879894
chr1	58945838	58946578
chr1	58964445	58965479
chr1	58966501	58966744
chr1	59281260	59281836
chr1	59313338	59314657
chr1	59340873	59341740
chr1	59352424	59352789
chr1	59424637	59425100
chr1	59470980	59472194
chr1	59498042	59498694
chr1	59547648	59548156
chr1	59557748	59559144
chr1	59589548	59591052
chr1	59634975	59635910
chr1	59686993	59687864
chr1	59712089	59712728
chr1	59731686	59732273
chr1	59738403	59739523
chr1	59757961	59758785
chr1	59792942	59794179
chr1	59801669	59802671
chr1	59807326	59807737
chr1	59814214	59815233
chr1	59820067	59821058
chr1	59840439	59841404
chr1	59856343	59856954
chr1	59900408	59901541
chr1	59934889	59935264
chr1	59942733	59943425
chr1	59963889	59964382
chr1	60016906	60017403
chr1	60022576	60023206
chr1	60023537	60023764
chr1	60068422	60069966
chr1	60077519	60078349
chr1	60092422	60093085
chr1	60098549	60099387
chr1	60109870	60110266
chr1	60111724	60112525
chr1	60127639	60128135
chr1	60128375	60128849
chr1	60134883	60136051
chr1	60148527	60148816
chr1	60149110	60150692
chr1	60154166	60154497
chr1	60190187	60191633
chr1	60209302	60210720
chr1	60212698	60212992
chr1	60221603	60221905
chr1	60227142	60227599
chr1	60232320	60233471
chr1	60236594	60237096
chr1	60276783	60277077
chr1	60277443	60278765
chr1	60287345	60288286
chr1	60290523	60290825
chr1	60301222	60301644
chr1	60307294	60307795
chr1	60310396	60310875
chr1	60352118	60352572
chr1	60370438	60370933
chr1	60451022	60451439
chr1	60462257	60463329
chr1	60470316	60470841
chr1	60501096	60502067
chr1	60523421	60523965
chr1	60527344	60527743
chr1	60530108	60530642
chr1	60674258	60674724
chr1	60698034	60699001
chr1	60700679	60700968
chr1	60719264	60719615
chr1	60743021	60743944
chr1	60791992	60792337
chr1	60809338	60810107
chr1	61046242	61047154
chr1	61540799	61541041
chr1	61598997	61599559
chr1	61672417	61672852
chr1	61751965	61753309
chr1	61816632	61817045
chr1	61823485	61824113
chr1	61850616	61851386
chr1	61851771	61852174
chr1	61914661	61914928
chr1	61947863	61948260
chr1	62023272	62023765
chr1	62025096	62025748
chr1	62047653	62048072
chr1	62082814	62083588
chr1	62099651	62100180
chr1	62116061	62116686
chr1	62171718	62172042
chr1	62357661	62358321
chr1	62369962	62370298
chr1	62387236	62387623
chr1	62438631	62439258
chr1	62462185	62462908
chr1	62471791	62472430
chr1	62473833	62474188
chr1	62491357	62492181
chr1	62499409	62500067
chr1	62560079	62560506
chr1	62571941	62573133
chr1	62582033	62582543
chr1	62589925	62591062
chr1	62597985	62598430
chr1	62629998	62630379
chr1	62631413	62631970
chr1	62701201	62701560
chr1	62714767	62715180
chr1	62738660	62739230
chr1	62772616	62773404
chr1	62815522	62815815
chr1	62840717	62841121
chr1	62842097	62842793
chr1	62900953	62901412
chr1	62949826	62950353
chr1	62992765	62993220
chr1	63005704	63006129
chr1	63021367	63021930
chr1	63090290	63091063
chr1	63191451	63192179
chr1	63223049	63223597
chr1	63224441	63225017
chr1	63258304	63258653
chr1	63302870	63304405
chr1	63427328	63428877
chr1	63466074	63466405
chr1	63480255	63481051
chr1	63489002	63489441
chr1	63492546	63493059
chr1	63554436	63555980
chr1	63592214	63593035
chr1	63597117	63597829
chr1	63657911	63659129
chr1	63669645	63670435
chr1	63675717	63677201
chr1	63685441	63686063
chr1	63686699	63687162
chr1	63717740	63717989
chr1	63768359	63769371
chr1	63782163	63782611
chr1	63863721	63864311
chr1	63864608	63865649
chr1	63892554	63892926
chr1	64005004	64005888
chr1	64014051	64015011
chr1	64027047	64027504
chr1	64050439	64050850
chr1	64215902	64216650
chr1	64220844	64221249
chr1	64222092	64222549
chr1	64226302	64226548
chr1	64336307	64336942
chr1	64416769	64418099
chr1	64451780	64452266
chr1	64487933	64489213
chr1	64583386	64583984
chr1	64589351	64589815
chr1	64608267	64608489
[truncated: 67,057 more rows]

## Sheet: Orangutan
chr	start	end
chr1	65997	67121
chr1	74701	75458
chr1	99131	100088
chr1	110167	111387
chr1	134640	136135
chr1	145655	147142
chr1	281939	283129
chr1	383365	383605
chr1	569996	570435
chr1	612320	612637
chr1	614511	615260
chr1	620451	620874
chr1	663822	664799
chr1	1026762	1027068
chr1	1106286	1107060
chr1	1137219	1137592
chr1	1145770	1146581
chr1	1165005	1165318
chr1	1173014	1174032
chr1	1250345	1251215
chr1	1360497	1361211
chr1	1571351	1571968
chr1	1579628	1580224
chr1	1601233	1601801
chr1	1618405	1619007
chr1	1698452	1699024
chr1	1826750	1827587
chr1	2026171	2026974
chr1	2103622	2105312
chr1	2143291	2144246
chr1	2162611	2163186
chr1	2258287	2258990
chr1	2367247	2367538
chr1	2416344	2416750
chr1	2468078	2468714
chr1	2480030	2480901
chr1	2508472	2508834
chr1	2511440	2512629
chr1	2567245	2568415
chr1	2579268	2579774
chr1	2583751	2584035
chr1	2655018	2655358
chr1	2665446	2666981
chr1	2716137	2717019
chr1	2763702	2764019
chr1	2765672	2766315
chr1	2944391	2945414
chr1	2953367	2953687
chr1	2960147	2960801
chr1	2985760	2986607
chr1	3042373	3043838
chr1	3079899	3080519
chr1	3084028	3084796
chr1	3983168	3984186
chr1	4054303	4054891
chr1	4169340	4170518
chr1	4186358	4187182
chr1	4270783	4271633
chr1	4271920	4272764
chr1	4300129	4301363
chr1	4333677	4333996
chr1	4435378	4435963
chr1	4500258	4501048
chr1	4558020	4558316
chr1	4660181	4661402
chr1	4717309	4718329
chr1	4726918	4728203
chr1	4827264	4827978
chr1	4857989	4858719
chr1	4862288	4863081
chr1	4863375	4863784
chr1	4915067	4915343
chr1	4950649	4951364
chr1	5155521	5156543
chr1	5360666	5362381
chr1	5473708	5473992
chr1	5494415	5495285
chr1	5637940	5638680
chr1	5814028	5814538
chr1	5819438	5819897
chr1	5880596	5881493
chr1	5980452	5982213
chr1	6122477	6123256
chr1	6508205	6509092
chr1	6684479	6685499
chr1	7002799	7003374
chr1	7148252	7148929
chr1	7284083	7284672
chr1	7291534	7291937
chr1	7337887	7338289
chr1	7384360	7384781
chr1	7395715	7396882
chr1	7404494	7405110
chr1	7642410	7642696
chr1	7650416	7651358
chr1	7654968	7655253
chr1	7666125	7666604
chr1	7675435	7676023
chr1	7723917	7724327
chr1	7737048	7738224
chr1	7813937	7814492
chr1	7837453	7838681
chr1	7913789	7915125
chr1	8153801	8154617
chr1	8312627	8313530
chr1	8325873	8326254
chr1	8701465	8701863
chr1	8702969	8703887
chr1	8740420	8740783
chr1	9022809	9024379
chr1	9111658	9111974
chr1	9144222	9144798
chr1	9228571	9229025
chr1	9244553	9246291
chr1	9437105	9437316
chr1	9792254	9792740
chr1	10099635	10100522
chr1	10767348	10767967
chr1	11518180	11518914
chr1	11540385	11541252
chr1	11820819	11821078
chr1	12071744	12071969
chr1	12318297	12318849
chr1	12371339	12373059
chr1	12625140	12626189
chr1	12868263	12868520
chr1	12945414	12946146
chr1	12953237	12954027
chr1	13025642	13025962
chr1	13091097	13092233
chr1	13218781	13219702
chr1	13347505	13348269
chr1	13350328	13351105
chr1	13357414	13357891
chr1	13384042	13385101
chr1	13431592	13432349
chr1	13508670	13509715
chr1	13535993	13537356
chr1	13597939	13598523
chr1	13602409	13602835
chr1	13604145	13604534
chr1	13629753	13630645
chr1	13633934	13635039
chr1	13659258	13660972
chr1	13672115	13672926
chr1	13695173	13695604
chr1	13893977	13895168
chr1	14043897	14045454
chr1	14194606	14195304
chr1	14238059	14238607
chr1	14238823	14240649
chr1	14268099	14268841
chr1	14360841	14361748
chr1	14406951	14408100
chr1	14438919	14439797
chr1	14476809	14477385
chr1	14488210	14489167
chr1	14497391	14498675
chr1	14581040	14581473
chr1	14584764	14586170
chr1	14607986	14608332
chr1	14615698	14616570
chr1	14617723	14618606
chr1	14621480	14621949
chr1	14623286	14623944
chr1	14624976	14625528
chr1	14632972	14634175
chr1	14640708	14641279
chr1	14666679	14667338
chr1	14672654	14673897
chr1	14707571	14708052
chr1	14756319	14756608
chr1	14758375	14759342
chr1	14759729	14760193
chr1	14821580	14822020
chr1	14830520	14831375
chr1	14873246	14874321
chr1	14904126	14905119
chr1	14997383	14998644
chr1	14999854	15000454
chr1	15091115	15091407
chr1	15121936	15122229
chr1	15125446	15126302
chr1	15132614	15133367
chr1	15141848	15143186
chr1	15190978	15191591
chr1	15229221	15230290
chr1	15254804	15255807
chr1	15312276	15312732
chr1	15338137	15338730
chr1	15357362	15357885
chr1	15380857	15381612
chr1	15448166	15448921
chr1	15751423	15751971
chr1	15864310	15864947
chr1	16015979	16016642
chr1	16019048	16019359
chr1	16040033	16040920
chr1	16075951	16076506
chr1	16077529	16078021
chr1	16324660	16325507
chr1	16362952	16363672
chr1	16397790	16398764
chr1	16411124	16412047
chr1	16564416	16564876
chr1	16587448	16588364
chr1	16647380	16648505
chr1	16739218	16739812
chr1	16754259	16755560
chr1	16784241	16784674
chr1	16801197	16802011
chr1	16841466	16841770
chr1	16901916	16902790
chr1	16982146	16982900
chr1	17031828	17032132
chr1	17076276	17078163
chr1	17140162	17140933
chr1	17171927	17172699
chr1	17253401	17253889
chr1	17256262	17256749
chr1	17447750	17448478
chr1	17963646	17963874
chr1	18206216	18207509
chr1	18408582	18409949
chr1	18522422	18522792
chr1	18527447	18528009
chr1	18608805	18609157
chr1	18612769	18613293
chr1	18720934	18722301
chr1	18953609	18954732
chr1	19029280	19030291
chr1	19102504	19103100
chr1	19362440	19363591
chr1	19399401	19399882
chr1	19411022	19412023
chr1	19499322	19500933
chr1	19518840	19519292
chr1	19537951	19539503
chr1	19566963	19567618
chr1	19604461	19605488
chr1	19977274	19977723
chr1	20016647	20017346
chr1	20146484	20147648
chr1	20223570	20224887
chr1	20334671	20335798
chr1	20408488	20409608
chr1	20486532	20487633
chr1	20499707	20500947
chr1	20515447	20516408
chr1	20661838	20663074
chr1	20741105	20742024
chr1	20769963	20770645
chr1	20806625	20807727
chr1	20826126	20826709
chr1	20837377	20838393
chr1	20845186	20845968
chr1	20857510	20858123
chr1	20873832	20874440
chr1	20935703	20936822
chr1	21108184	21109418
chr1	21132598	21133079
chr1	21188778	21190451
chr1	21432692	21434128
chr1	21461116	21462296
chr1	21497979	21498771
chr1	21504479	21505316
chr1	21524632	21526250
chr1	21567947	21568479
chr1	21608063	21608555
chr1	21637670	21638596
chr1	21649542	21650379
chr1	21683089	21683459
chr1	21798610	21799583
chr1	21823257	21824181
chr1	21832057	21832570
chr1	22038792	22039718
chr1	22060008	22060843
chr1	22323704	22324277
chr1	22429354	22429712
chr1	22688148	22689532
chr1	22761597	22762542
chr1	22801567	22801945
chr1	22835775	22836405
chr1	22931736	22932468
chr1	22937135	22938411
chr1	22957882	22958582
chr1	22971671	22972441
chr1	23009853	23010386
chr1	23250954	23251253
chr1	23284622	23285185
chr1	23289318	23289750
chr1	23341172	23342168
chr1	23387130	23387665
chr1	23474931	23476000
chr1	23538320	23538619
chr1	23541039	23542431
chr1	23552029	23552694
chr1	23582946	23583332
chr1	23585056	23585891
chr1	23607341	23608863
chr1	23671735	23672650
chr1	23695439	23695728
chr1	23708546	23708843
chr1	23743975	23745207
chr1	23771091	23771662
chr1	23785796	23787083
chr1	23835775	23837465
chr1	23844699	23845588
chr1	23880147	23881333
chr1	23891032	23891636
chr1	23927624	23928575
chr1	23962773	23963417
chr1	24212800	24213383
chr1	24236044	24236837
chr1	24242574	24242847
chr1	24254966	24255963
chr1	24265050	24265658
chr1	24281547	24283436
chr1	24365106	24365597
chr1	24813434	24814385
chr1	24964885	24965980
chr1	24971589	24972178
chr1	25010667	25011347
chr1	25066287	25067352
chr1	25090982	25092102
chr1	25100890	25102066
chr1	25108412	25109486
chr1	25181797	25182310
chr1	25234825	25235524
chr1	25238503	25239122
chr1	25247391	25248186
chr1	25290456	25291103
chr1	25302264	25303191
chr1	25325678	25326107
chr1	25380938	25381988
chr1	25407739	25408781
chr1	25539027	25539706
chr1	25571959	25572601
chr1	25572991	25573872
chr1	25637487	25638592
chr1	25702691	25703181
chr1	25757496	25758188
chr1	25852965	25853409
chr1	25875476	25876289
chr1	25888986	25890118
chr1	25969702	25970553
chr1	26023910	26024835
chr1	26066088	26067300
chr1	26083363	26084046
chr1	26390108	26391307
chr1	26437753	26438826
chr1	26449339	26450158
chr1	26507186	26507949
chr1	26697426	26697923
chr1	26786735	26787083
chr1	26789070	26790216
chr1	26876098	26876944
chr1	26895818	26897502
chr1	26964491	26964752
chr1	26965677	26966446
chr1	26975141	26976365
chr1	26985210	26985718
chr1	27000962	27001689
chr1	27031832	27032589
chr1	27112814	27113526
chr1	27127862	27128107
chr1	27454042	27454546
chr1	27521406	27522423
chr1	27546342	27546703
chr1	27568471	27569292
chr1	27577335	27577941
chr1	27587406	27587810
chr1	27633673	27634184
chr1	27635571	27635896
chr1	27651450	27652141
chr1	27653549	27654323
chr1	27729951	27730384
chr1	27779493	27780909
chr1	27795692	27797248
chr1	27824839	27825142
chr1	27825856	27827197
chr1	27842385	27843507
chr1	27863294	27863807
chr1	27876752	27878500
chr1	27896354	27897020
chr1	27906754	27907131
chr1	27907584	27907898
chr1	27910696	27911124
chr1	27911650	27912122
chr1	27951956	27952433
chr1	28161268	28161512
chr1	28366715	28367299
chr1	28382159	28382436
chr1	28450075	28450344
chr1	28578328	28579098
chr1	28656008	28656461
chr1	28777591	28778385
chr1	28829666	28830121
chr1	28865243	28865538
chr1	28910823	28911892
chr1	28937124	28937637
chr1	28981210	28982086
chr1	28996102	28996697
chr1	29160086	29161137
chr1	29441250	29442366
chr1	29450395	29451528
chr1	29453845	29454144
chr1	29478308	29478765
chr1	29484061	29484445
chr1	29499765	29500878
chr1	29637007	29637657
chr1	29682117	29682970
chr1	29938140	29938722
chr1	29957104	29957464
chr1	30074250	30075001
chr1	30075589	30075917
chr1	30076147	30076712
chr1	30214351	30214840
chr1	30284208	30284734
chr1	30305111	30305931
chr1	30335765	30336266
chr1	30343569	30343824
chr1	30413413	30414259
chr1	30528726	30529161
chr1	30530240	30530736
chr1	30560337	30561059
chr1	30575463	30576297
chr1	30737654	30738597
chr1	31113240	31113911
chr1	31188382	31189113
chr1	31189492	31189914
chr1	31298879	31299330
chr1	31303864	31304303
chr1	31381064	31381782
chr1	31401592	31402644
chr1	31427529	31428299
chr1	31433639	31435018
chr1	31498161	31498769
chr1	31620892	31622870
chr1	32054042	32054433
chr1	32137772	32138930
chr1	32146995	32147652
chr1	32148398	32148829
chr1	32284578	32284929
chr1	32285445	32285887
chr1	32299947	32300535
chr1	32534210	32535006
chr1	32591234	32591957
chr1	32598589	32599366
chr1	32756326	32757017
chr1	33116274	33117179
chr1	33248763	33249525
chr1	33319581	33320212
chr1	33428593	33429082
chr1	33654284	33654704
chr1	33797761	33798292
chr1	33866918	33867627
chr1	34223646	34224633
chr1	34284331	34284626
chr1	34319317	34319978
chr1	34321776	34322916
chr1	34343859	34344732
chr1	34443661	34444917
chr1	35285237	35286122
chr1	35335736	35336799
chr1	35451014	35451700
chr1	35468900	35469519
chr1	35477803	35479158
chr1	35513158	35513824
chr1	35578355	35579037
chr1	35626700	35627723
chr1	35646763	35647639
chr1	36169803	36170685
chr1	36249117	36249819
chr1	36305472	36306241
chr1	36579433	36580366
chr1	36606216	36606568
chr1	36868051	36868474
chr1	36887285	36888474
chr1	36929000	36929434
chr1	36934023	36934854
chr1	37081007	37082479
chr1	37102232	37102809
chr1	37151360	37152350
chr1	37188753	37189260
chr1	37244337	37245032
chr1	37245416	37246478
chr1	37253141	37253885
chr1	37267301	37268428
chr1	37274116	37274662
chr1	37280496	37281545
chr1	37332933	37333365
chr1	37355626	37356740
chr1	37368146	37368781
chr1	37377010	37377685
chr1	37396572	37397321
chr1	37446628	37447816
chr1	37460002	37460482
chr1	37484657	37485063
chr1	37540960	37541874
chr1	37559726	37560706
chr1	37689368	37691105
chr1	37742568	37743226
chr1	37757775	37758194
chr1	37819731	37820236
chr1	37945443	37946870
chr1	38052852	38053467
chr1	38302429	38302777
chr1	38305400	38306208
chr1	38324616	38325621
chr1	38367527	38368945
chr1	38421730	38423891
chr1	38490455	38491267
chr1	38491977	38492407
chr1	38590471	38591234
chr1	38648825	38650517
chr1	38653147	38653660
chr1	38690962	38691217
chr1	38716314	38717259
chr1	38815810	38816347
chr1	39124867	39125624
chr1	39192444	39193140
chr1	39286021	39286437
chr1	39289761	39290621
chr1	39296626	39297064
chr1	39303743	39305109
chr1	39305344	39305659
chr1	39339111	39340174
chr1	39351098	39352085
chr1	39476638	39477087
chr1	39599401	39600150
chr1	39618336	39618732
chr1	39682873	39683364
chr1	39689798	39690307
chr1	39709012	39710422
chr1	39731599	39732091
chr1	39737335	39737771
chr1	39755563	39756741
chr1	39839852	39840908
chr1	39857698	39858822
chr1	40177373	40178110
chr1	40226062	40226523
chr1	40275992	40276818
chr1	40282821	40283634
chr1	40321661	40322615
chr1	40336743	40337487
chr1	40351408	40352645
chr1	40360046	40360801
chr1	40384544	40385118
chr1	40436205	40436971
chr1	40457987	40458711
chr1	40481141	40481866
chr1	40483317	40484272
chr1	40490353	40491120
chr1	40504485	40505486
chr1	40513934	40514693
chr1	40538124	40538414
chr1	40580533	40580839
chr1	40583845	40584119
chr1	40625982	40626991
chr1	40693786	40694074
chr1	40728082	40728739
chr1	40858162	40858770
chr1	40880278	40880848
chr1	40889482	40890600
chr1	40917167	40918258
chr1	40933703	40934172
chr1	41034466	41035145
chr1	41886071	41886880
chr1	41933622	41934007
chr1	41992507	41992765
chr1	42078846	42079430
chr1	42165175	42165905
chr1	42169603	42170093
chr1	42255484	42256491
chr1	42267968	42268518
chr1	42297477	42298409
chr1	42303849	42304364
chr1	42305704	42306288
chr1	42313842	42314132
chr1	42330613	42331232
chr1	42332146	42332697
chr1	42551541	42552562
chr1	42609312	42609687
chr1	42655085	42656130
chr1	42701017	42701775
chr1	42775918	42777258
chr1	42785736	42787552
chr1	42801673	42803187
chr1	43044877	43045723
chr1	43091002	43091845
chr1	43093216	43094069
chr1	43216370	43217184
chr1	43270524	43271509
chr1	43368698	43369230
chr1	43384923	43385948
chr1	43392104	43392769
chr1	43396067	43396525
chr1	43409154	43409671
chr1	43442284	43443021
chr1	43479080	43479847
chr1	43510602	43511136
chr1	43519396	43520130
chr1	43539408	43539854
chr1	43547203	43548100
chr1	43574935	43575843
chr1	43605784	43606178
chr1	43626387	43626985
chr1	43632708	43634277
chr1	43655007	43655803
chr1	43684886	43686286
chr1	43688608	43689169
chr1	43721085	43722579
chr1	43762017	43762767
chr1	43784443	43785028
chr1	43809084	43809643
chr1	43812990	43813780
chr1	43825010	43825754
chr1	43834863	43835308
chr1	43836594	43837115
chr1	43895093	43895660
chr1	43902450	43903349
chr1	43933800	43934379
chr1	43941836	43942564
chr1	43944910	43945241
chr1	43981232	43982670
chr1	44066874	44067775
chr1	44078090	44078607
chr1	44119142	44119912
chr1	44135669	44136077
chr1	44138753	44139643
chr1	44156455	44156776
chr1	44338092	44339097
chr1	44376032	44376950
chr1	44414846	44416423
chr1	44440404	44441508
chr1	44569147	44570823
chr1	44609983	44610758
chr1	44667578	44668363
chr1	44702972	44703384
chr1	44858389	44858737
chr1	44872396	44873673
chr1	44880078	44880822
chr1	44904739	44905443
chr1	44920214	44921315
chr1	44970927	44971698
chr1	44987267	44988283
chr1	45087412	45088557
chr1	45325266	45326277
chr1	45336106	45336410
chr1	45408067	45408704
chr1	45646262	45646611
chr1	45692957	45693682
chr1	45722343	45722806
chr1	45723119	45724570
chr1	45750159	45751597
chr1	45764362	45764909
chr1	45778578	45779336
chr1	45804044	45804765
chr1	45810507	45811609
chr1	45824072	45824781
chr1	45844877	45845712
chr1	46008659	46009687
chr1	46556820	46557762
chr1	46570054	46571371
chr1	46595377	46596237
chr1	46628515	46629232
chr1	46654729	46655337
chr1	46737176	46737752
chr1	46747783	46749085
chr1	46910164	46911367
chr1	46916921	46917469
chr1	46936190	46936645
chr1	46940411	46941182
chr1	46951469	46951991
chr1	46952347	46952874
chr1	46954285	46955145
chr1	46971393	46972035
chr1	46977126	46977678
chr1	47012566	47013450
chr1	47014720	47015068
chr1	47081088	47081722
chr1	47165472	47165985
chr1	47209399	47209784
chr1	47240777	47241822
chr1	47281632	47282237
chr1	47412267	47413285
chr1	47439568	47440668
chr1	47491924	47492713
chr1	47660617	47662050
chr1	47752084	47752759
chr1	47759422	47760411
chr1	47963515	47964114
chr1	48138963	48139620
chr1	48143021	48144017
chr1	48166384	48166764
chr1	48269036	48269852
chr1	48323339	48324035
chr1	48324323	48324990
chr1	48355926	48356644
chr1	48430886	48431342
chr1	48500780	48501901
chr1	48617079	48617381
chr1	48622241	48622512
chr1	48771279	48771568
chr1	48792468	48793607
chr1	48823939	48825094
chr1	48853014	48854175
chr1	48866078	48867712
chr1	48874290	48875024
chr1	48890755	48891686
chr1	48912171	48913056
chr1	49140452	49141450
chr1	49157299	49157955
chr1	49283656	49283924
chr1	49285561	49286218
chr1	49300684	49301526
chr1	49406888	49407548
chr1	49424563	49425335
chr1	49433088	49433531
chr1	49435678	49436302
chr1	49444381	49445112
chr1	49447807	49448351
chr1	49569846	49570314
chr1	49581558	49582995
chr1	49844038	49844373
chr1	49853053	49853469
chr1	49879559	49880196
chr1	49918316	49919559
chr1	50030544	50031037
chr1	50183657	50184206
chr1	50184609	50185036
chr1	50209674	50210041
chr1	50402260	50402978
chr1	50668515	50668916
chr1	50919022	50919400
chr1	51096418	51097151
chr1	51192736	51193306
chr1	51201746	51202951
chr1	51291815	51292070
chr1	51339733	51340462
chr1	51400965	51401265
chr1	51440071	51440560
chr1	51441936	51442961
chr1	51447215	51447942
chr1	51457680	51458603
chr1	51466154	51466772
chr1	51497388	51497788
chr1	51539347	51539936
chr1	51584904	51585452
chr1	51649823	51650474
chr1	51703875	51704484
chr1	51717961	51718650
chr1	51729131	51729847
chr1	51730479	51731312
chr1	51745947	51746470
chr1	51748676	51748970
chr1	51766624	51767591
chr1	51788692	51789261
chr1	51816518	51817350
chr1	51843031	51843620
chr1	51906242	51906496
chr1	52047046	52047475
chr1	52092278	52092799
chr1	52151535	52151899
chr1	52167641	52168372
chr1	52236421	52237403
chr1	52244967	52245593
chr1	52246291	52247667
chr1	52466231	52466929
chr1	52525873	52526852
chr1	52582049	52582786
chr1	52622087	52623719
chr1	52634190	52634558
chr1	52640722	52642040
chr1	52663876	52666138
chr1	52797449	52797932
chr1	52872559	52872929
chr1	53235679	53236632
chr1	53296011	53297003
chr1	53550134	53550723
chr1	53561005	53561639
chr1	53599537	53599887
chr1	53636313	53636833
chr1	53731530	53732293
chr1	53773070	53774159
chr1	53997493	53998225
chr1	54011918	54012665
chr1	54035016	54035787
chr1	54424822	54425431
chr1	54444302	54444739
chr1	54758150	54758542
chr1	56218832	56219739
chr1	56502620	56502920
chr1	56765482	56766067
chr1	56798180	56798646
chr1	57076167	57076755
chr1	57106215	57106747
chr1	57200735	57201823
chr1	57221102	57221892
chr1	57244402	57244820
chr1	57274153	57275472
chr1	57350230	57350597
chr1	57546110	57546583
chr1	57549060	57549424
chr1	57565097	57565391
chr1	57718845	57719582
chr1	57750100	57750560
chr1	57758065	57758364
chr1	57766915	57767722
chr1	57788591	57789110
chr1	57793319	57794231
chr1	57818150	57819015
chr1	57823367	57823838
chr1	57824441	57825065
chr1	57830721	57831004
chr1	57841529	57841904
chr1	57861097	57861793
chr1	57871356	57871798
chr1	57890987	57891562
chr1	58885350	58886381
chr1	59581422	59582278
chr1	60394701	60395272
chr1	61709721	61709981
chr1	62662461	62663242
chr1	62796987	62797414
chr1	63480733	63481124
chr1	63645774	63646228
chr1	63671426	63672029
chr1	63686790	63687294
chr1	63696385	63697033
chr1	63717103	63717955
chr1	63781751	63782646
chr1	63810607	63810975
chr1	63811936	63812374
chr1	63874208	63875309
chr1	63927643	63928628
chr1	64176523	64178363
chr1	64353994	64354420
chr1	64370415	64371121
chr1	64392133	64393161
chr1	64445801	64446549
chr1	64493916	64494298
chr1	64498238	64498941
chr1	64606239	64606988
chr1	64657478	64658013
chr1	64834725	64835505
chr1	64927997	64928697
chr1	65016854	65017646
chr1	65023981	65024821
chr1	65086750	65087371
chr1	65227748	65229075
chr1	65269064	65271096
chr1	65431417	65432854
chr1	65489480	65490218
chr1	65549840	65551227
chr1	65603542	65603827
chr1	65611326	65612691
chr1	65631651	65632201
chr1	65645244	65646162
chr1	65681973	65682493
chr1	65694839	65695489
chr1	65737659	65737973
chr1	65826136	65827621
chr1	65838227	65838726
chr1	66463065	66463964
chr1	66573907	66574910
chr1	66637325	66637774
chr1	66671582	66672171
chr1	66675214	66675523
chr1	66712163	66712569
chr1	66716739	66717499
chr1	66736069	66736751
chr1	66793565	66793879
chr1	66829484	66830241
chr1	66832035	66832758
chr1	66948050	66948600
chr1	67005914	67007372
chr1	67063155	67064279
chr1	67181528	67182205
chr1	67187458	67189289
chr1	67189654	67189888
chr1	67466276	67466566
chr1	67480662	67481358
chr1	67540452	67541080
chr1	67640419	67640948
chr1	67661152	67663253
chr1	67724254	67724825
chr1	67855268	67856518
chr1	67906729	67907643
chr1	68091122	68091863
chr1	68093131	68093901
chr1	68104825	68105875
chr1	68234612	68235324
chr1	68291825	68293126
chr1	68303151	68304245
chr1	68311242	68312278
chr1	68345003	68346312
chr1	68490636	68491313
chr1	68500747	68501243
chr1	68543223	68544090
chr1	68564390	68565159
chr1	68602800	68603430
chr1	68727854	68728795
chr1	68823664	68824125
chr1	69275355	69276053
chr1	69280890	69281757
chr1	69649995	69651184
chr1	69657835	69659104
chr1	69668111	69668480
chr1	69670275	69670509
chr1	69703628	69704968
chr1	69709920	69710716
chr1	69719912	69720507
chr1	69721354	69722188
chr1	69722753	69723012
chr1	69731501	69732573
chr1	69751487	69752808
chr1	69773323	69774066
chr1	69802673	69804113
chr1	69844785	69845661
chr1	69946669	69947416
chr1	69960560	69960893
chr1	70201915	70202992
chr1	70302918	70303154
chr1	70323874	70324209
chr1	70336854	70338087
chr1	70421570	70421802
chr1	70603132	70603828
chr1	70691075	70691376
chr1	70704600	70705908
chr1	70802595	70803104
chr1	70909460	70910760
chr1	70982919	70984327
chr1	70988159	70988630
chr1	71053211	71054031
chr1	71563427	71564235
chr1	71630783	71632459
chr1	71777451	71779578
chr1	71824364	71825044
chr1	71832886	71833444
chr1	71834143	71834513
chr1	71856973	71857752
chr1	71882183	71882697
chr1	72102225	72103171
chr1	72337311	72338143
chr1	72600118	72600387
chr1	72751118	72751658
chr1	72783344	72784605
chr1	72832802	72833427
chr1	72899117	72899509
chr1	73290130	73290507
chr1	73290780	73291445
chr1	73705292	73706205
chr1	74352628	74352900
chr1	74394843	74395255
chr1	74433298	74433641
chr1	74709309	74710751
chr1	75035006	75036046
chr1	75346817	75347438
chr1	75396088	75396658
chr1	75553808	75554371
chr1	75659017	75659687
chr1	75678664	75679341
chr1	75692350	75692658
chr1	75762750	75763249
chr1	75769625	75770131
chr1	75774339	75775661
chr1	75777608	75777852
chr1	75778504	75778810
chr1	75881304	75881810
chr1	75918641	75919403
chr1	75920575	75921400
chr1	75928616	75929957
chr1	75952715	75954146
chr1	75962526	75962962
chr1	75982915	75983296
chr1	75984517	75985137
chr1	76144072	76145236
chr1	76154588	76155136
chr1	76217791	76218403
chr1	76746639	76747169
chr1	76812071	76812609
chr1	76954855	76955833
chr1	77039408	77039900
chr1	77051447	77052198
chr1	77121675	77122953
chr1	77166739	77167882
chr1	77277234	77278308
chr1	77326260	77326804
chr1	77426381	77426897
chr1	77436734	77437908
chr1	77527740	77528632
chr1	77557355	77557991
chr1	77594441	77594864
chr1	77602699	77604024
chr1	77661947	77663157
chr1	77685504	77686458
chr1	77714628	77715446
chr1	77720698	77721746
chr1	77753711	77754178
chr1	77762551	77763597
chr1	77771815	77772240
chr1	77778977	77779928
chr1	77804809	77805320
chr1	77806465	77807016
chr1	77812217	77812749
chr1	77817925	77818930
chr1	77819542	77820183
chr1	77829025	77830200
chr1	77906783	77907344
chr1	78054304	78055085
chr1	78124599	78125185
chr1	78134421	78135118
chr1	78144286	78145456
chr1	78153169	78153670
chr1	78183135	78183520
chr1	78190179	78190624
chr1	78211489	78212371
chr1	78298523	78298953
chr1	78315857	78316477
chr1	78392564	78393089
chr1	78416360	78417165
chr1	78521508	78523018
chr1	78621753	78622608
chr1	78668481	78668793
chr1	78706547	78707466
chr1	78886980	78888349
chr1	78953290	78953802
chr1	79173741	79174491
chr1	79259350	79259958
chr1	79271507	79271989
chr1	79295757	79296470
chr1	79334916	79336359
chr1	79448632	79449365
chr1	79609076	79610748
chr1	79623201	79623726
chr1	79801322	79801775
chr1	80138396	80138628
chr1	80597699	80598836
chr1	80762385	80763108
chr1	81068435	81069196
chr1	81100634	81100978
chr1	81101310	81102176
chr1	81254537	81255781
chr1	81356257	81357140
chr1	81443213	81443613
chr1	81669772	81670486
chr1	81675721	81677024
chr1	81722553	81723712
chr1	81735134	81735912
chr1	81772687	81773143
chr1	81796265	81797521
chr1	81987682	81988440
chr1	82010914	82011502
chr1	82020827	82022310
chr1	82077937	82078744
chr1	82086933	82087783
chr1	82555147	82555728
chr1	82598712	82599156
chr1	82604529	82604943
chr1	82605344	82606246
chr1	82655369	82656384
chr1	82661120	82661440
chr1	82736916	82737548
chr1	82770258	82770756
chr1	82780155	82780853
chr1	82786466	82787246
chr1	82833197	82833793
chr1	82857090	82857366
chr1	82864353	82865308
chr1	82958049	82958786
chr1	83008507	83009698
chr1	83044166	83044510
chr1	83117079	83117400
chr1	83264417	83265375
chr1	83398653	83399202
chr1	83479963	83480964
chr1	83487312	83488899
chr1	83538379	83539218
chr1	83539543	83540085
chr1	83573165	83574039
chr1	83650842	83651232
chr1	83669837	83670444
chr1	83750068	83751636
chr1	83758535	83759131
chr1	83764010	83764610
chr1	83774424	83775532
chr1	83963373	83963825
chr1	83992543	83993657
chr1	83994471	83995113
chr1	84159452	84160089
chr1	84246633	84247201
chr1	84313917	84314234
chr1	84348275	84349457
chr1	84388336	84388909
chr1	84505568	84506529
chr1	84859734	84860110
chr1	84860703	84861285
chr1	85057789	85058638
chr1	85077443	85078216
chr1	85091012	85091459
chr1	85103829	85104316
chr1	85113683	85114451
chr1	85157714	85158129
chr1	85222433	85223523
chr1	85307836	85308197
chr1	85370348	85370836
chr1	85390270	85390806
chr1	85399731	85400552
chr1	85413115	85414906
chr1	85461614	85462132
chr1	85473187	85474136
chr1	85559948	85561080
chr1	85617965	85619812
chr1	85652072	85652910
chr1	85717627	85718121
chr1	85758448	85759166
chr1	85860501	85861452
chr1	86101125	86101507
chr1	86108224	86108921
chr1	86510892	86511386
chr1	86522641	86523541
chr1	86525289	86525788
chr1	86532517	86532897
chr1	86640907	86641510
chr1	86644239	86645101
chr1	86653079	86653768
chr1	86696347	86696933
chr1	86748512	86749199
chr1	87398504	87399156
chr1	87522253	87522523
chr1	87524986	87525223
chr1	87525628	87526189
chr1	87545695	87546459
chr1	87550977	87551547
chr1	87578217	87578837
chr1	88015117	88015798
chr1	88443173	88443478
chr1	88445404	88445893
chr1	88446205	88446550
chr1	88562061	88563071
chr1	88672764	88673261
chr1	88675780	88676321
chr1	88732770	88734341
chr1	88738618	88739350
chr1	88811875	88812949
chr1	88876516	88877633
chr1	89027387	89028110
chr1	89079557	89080420
chr1	89305673	89305934
chr1	89351062	89352068
chr1	89466628	89467177
chr1	89632120	89632912
chr1	89648254	89649180
chr1	89654191	89654608
chr1	89671661	89672666
chr1	89758099	89759957
chr1	89775941	89777052
chr1	89792113	89793581
chr1	89809544	89810224
chr1	89822690	89822966
chr1	89904046	89905183
chr1	89913805	89914755
chr1	89938281	89938808
chr1	89941470	89942314
chr1	89990643	89991719
chr1	90045562	90046365
chr1	90048342	90048889
chr1	90080430	90081430
chr1	90088982	90090037
chr1	90104587	90105316
chr1	90121371	90121909
chr1	90128918	90129980
chr1	90140442	90141537
chr1	90147267	90148399
chr1	90153846	90154654
chr1	90176497	90177715
chr1	90191489	90192492
chr1	90210857	90212161
chr1	90240446	90241279
chr1	90263728	90265135
chr1	90271090	90271894
chr1	90287983	90289006
chr1	90291362	90291872
chr1	90293989	90295138
chr1	90309044	90309749
chr1	90493476	90494069
chr1	90571796	90572256
chr1	90614978	90615560
chr1	90673755	90674307
chr1	90684533	90685533
chr1	90703761	90704842
chr1	90710560	90710970
chr1	90717633	90718395
chr1	90724251	90725182
chr1	90807949	90808300
chr1	90815523	90816557
chr1	90913427	90914358
chr1	90919025	90919596
chr1	90920080	90920387
chr1	90938352	90939407
chr1	91024911	91026034
chr1	91083566	91084825
chr1	91105609	91107344
chr1	91272124	91272562
chr1	91276554	91277250
chr1	91297799	91298321
chr1	91308180	91309094
chr1	91346687	91348013
chr1	91376700	91376969
chr1	91460237	91463117
chr1	91474950	91475812
chr1	91493884	91494386
chr1	91531658	91532398
chr1	91566126	91566380
chr1	91587480	91588158
chr1	91607293	91608002
chr1	91680578	91681536
chr1	92214320	92214747
chr1	92223842	92224129
chr1	92294190	92294787
chr1	92316603	92317475
chr1	92325028	92325664
chr1	92342461	92343722
chr1	92351328	92352211
chr1	92410177	92410633
chr1	92416238	92416844
chr1	92417166	92417470
chr1	93037291	93037799
chr1	93093475	93094431
chr1	93179514	93180412
chr1	93262928	93263450
chr1	93352698	93353350
chr1	93360977	93361801
chr1	93520135	93521041
chr1	93524382	93524625
chr1	93642731	93643365
chr1	93778839	93779554
chr1	93893183	93894072
chr1	93896072	93896569
chr1	93907162	93907500
chr1	93938631	93939471
chr1	93986950	93987264
chr1	94334248	94334920
chr1	94342080	94343132
chr1	94354009	94354789
chr1	94360089	94361207
chr1	94392692	94393279
chr1	94512293	94513206
chr1	94580999	94581352
chr1	94688269	94689324
chr1	94697403	94698105
chr1	94738025	94739870
chr1	94756124	94757504
chr1	94767097	94768100
chr1	94780409	94781533
chr1	94849482	94850430
chr1	94899903	94900371
chr1	94900838	94901145
chr1	94917777	94918292
chr1	94936813	94937268
chr1	95014896	95016320
chr1	95027574	95028746
chr1	95059511	95060759
chr1	95094788	95095177
chr1	95156682	95157571
chr1	95175433	95176563
chr1	95203851	95204463
chr1	95213159	95214148
chr1	95271895	95272693
chr1	95283057	95283885
chr1	95297102	95297825
chr1	95302402	95303380
chr1	95345852	95346410
chr1	95373369	95374858
chr1	95385597	95386908
chr1	95394506	95395279
chr1	95404578	95406201
chr1	95411698	95412429
chr1	95449809	95451811
chr1	95536888	95538480
chr1	95545304	95546002
chr1	95584357	95585113
chr1	95607138	95608217
chr1	95654813	95656291
chr1	95771517	95772137
chr1	95908892	95909847
chr1	96215852	96216510
chr1	96235998	96237152
chr1	96247859	96248849
chr1	96253902	96254619
chr1	96271754	96272494
chr1	96303871	96304763
chr1	96310275	96310979
chr1	96322539	96323629
chr1	96328046	96329130
chr1	96349926	96350381
chr1	96406440	96407783
chr1	96413524	96413840
chr1	96440784	96442318
chr1	96474587	96475229
chr1	96491252	96493293
chr1	96509349	96510329
chr1	96518331	96519738
chr1	96522231	96522467
chr1	96533535	96534652
chr1	96555654	96556981
chr1	96658252	96659528
chr1	96761282	96761919
chr1	96775776	96776096
chr1	96871208	96872533
chr1	96940886	96942605
chr1	97087435	97088282
chr1	97098372	97099574
chr1	97180353	97181207
chr1	97202377	97203386
chr1	97230657	97231657
chr1	97281830	97283520
chr1	97320735	97322239
chr1	97346553	97347015
chr1	97519226	97519827
chr1	97523264	97523907
chr1	97533105	97534479
chr1	97543473	97544338
chr1	97547603	97548291
chr1	97552667	97553899
chr1	97564804	97566444
chr1	97588581	97589602
chr1	97709283	97710119
chr1	97732578	97733200
chr1	97766818	97767270
chr1	97772912	97774150
chr1	97849979	97850983
chr1	97861981	97863165
chr1	97887056	97888070
chr1	97892661	97893445
chr1	97903788	97904868
chr1	97947442	97947894
chr1	97952494	97952880
chr1	97953511	97954838
chr1	97974467	97975676
chr1	97983910	97985085
chr1	98015016	98015350
chr1	98030418	98031325
chr1	98173759	98174440
chr1	98500706	98501893
chr1	98517788	98519023
chr1	98593708	98595077
chr1	98615136	98615887
chr1	98616349	98616898
chr1	99022985	99024463
chr1	99114447	99115144
chr1	99136767	99137217
chr1	99443300	99444261
chr1	99486545	99487697
chr1	99498100	99499116
chr1	99499973	99500772
chr1	99554847	99555244
chr1	99556236	99556463
chr1	99576253	99577583
chr1	99585712	99586858
chr1	99627104	99627659
chr1	99631375	99632018
chr1	99643087	99643475
chr1	99663318	99664180
chr1	99790609	99791690
chr1	99816420	99817434
chr1	99861477	99862312
chr1	99975141	99976697
chr1	99987764	99988023
chr1	100043246	100044334
chr1	100072511	100073534
chr1	100081016	100081520
chr1	100180790	100181815
chr1	100236418	100237429
chr1	100256789	100257812
chr1	100274385	100274838
chr1	100304870	100306475
chr1	100343065	100343327
chr1	100399974	100401145
chr1	100408830	100409699
chr1	100423496	100423821
chr1	100434061	100434906
chr1	100443418	100444497
chr1	100453748	100454920
chr1	100468863	100470111
chr1	100532370	100533577
chr1	100544004	100544603
chr1	100545278	100546298
chr1	100554913	100555578
chr1	100594691	100595965
chr1	100615424	100616106
chr1	100625113	100625563
chr1	100627217	100627562
chr1	100630499	100631973
chr1	100678235	100678906
chr1	100708202	100708917
chr1	100906057	100906792
chr1	100980643	100981724
chr1	101040432	101041976
chr1	101053712	101054358
chr1	101057919	101060707
chr1	101071599	101073171
chr1	101134124	101135129
chr1	101259432	101260948
chr1	101329694	101330512
chr1	101341220	101342365
chr1	101354898	101355834
chr1	101388614	101389349
chr1	101389801	101390828
chr1	101414519	101415025
chr1	101480082	101481127
chr1	101561446	101562596
chr1	101620011	101621425
chr1	101633674	101634633
chr1	101707292	101707833
chr1	101735636	101737244
chr1	101749101	101750252
chr1	101795348	101797764
chr1	101804720	101806047
chr1	102177964	102178784
chr1	102411621	102412603
chr1	105620586	105621918
chr1	105653170	105653530
chr1	105663613	105664111
chr1	105680393	105681838
chr1	105697600	105698295
chr1	105704204	105705224
chr1	105734436	105735531
chr1	105741459	105743581
chr1	105775032	105775602
chr1	105802327	105804137
chr1	105816605	105817325
chr1	105839694	105840722
chr1	105945426	105946162
chr1	105959628	105960203
chr1	105993103	105993698
chr1	106023437	106024084
chr1	106050470	106050951
chr1	106066894	106067781
chr1	106492701	106493956
chr1	106662272	106663708
chr1	106779725	106780316
chr1	106818785	106819475
chr1	106825182	106825909
chr1	106882523	106883410
chr1	106902082	106902935
chr1	106924863	106925610
chr1	106962411	106963968
chr1	107192974	107193363
chr1	107512222	107513032
chr1	107634763	107636243
chr1	107797325	107797888
chr1	107801065	107801646
chr1	107835082	107835648
chr1	107865276	107865874
chr1	107871852	107872530
chr1	107901621	107902131
chr1	107908410	107908948
chr1	107919725	107921273
chr1	107946836	107947686
chr1	108010489	108011042
chr1	108234571	108234916
chr1	108237938	108238292
chr1	108333921	108335140
chr1	108404901	108406329
chr1	108441621	108442148
chr1	108689925	108690615
chr1	108736981	108738253
chr1	108746049	108747009
chr1	108784147	108784513
chr1	108804611	108805011
chr1	108844111	108845736
chr1	108923495	108924499
chr1	108929522	108930786
chr1	109992501	109993016
chr1	110169295	110170089
chr1	110210297	110211469
chr1	110246108	110246639
chr1	110466157	110466680
chr1	110525992	110527432
chr1	110772255	110773035
chr1	111029577	111030666
chr1	111073732	111074666
chr1	111089189	111089582
chr1	111090914	111091875
chr1	111152681	111153400
chr1	111322692	111323525
chr1	111370621	111371555
chr1	111492675	111493963
chr1	111591548	111592489
chr1	111608104	111608951
chr1	111609196	111609851
chr1	111611031	111611583
chr1	111622317	111623013
chr1	111628008	111629055
chr1	111651372	111652034
chr1	111658766	111659115
chr1	111681020	111681880
chr1	111785019	111785461
chr1	111788891	111790529
chr1	111930960	111931469
chr1	112010509	112011509
chr1	112176340	112176719
chr1	112181126	112182363
chr1	112408714	112409407
chr1	112431797	112432126
chr1	112505328	112506219
chr1	112534693	112535075
chr1	112567045	112568537
chr1	112721288	112722033
chr1	112835387	112835807
chr1	112888374	112888950
chr1	113017914	113018403
chr1	113038401	113039127
chr1	113062283	113063001
chr1	113079191	113080287
chr1	113427780	113428513
chr1	113450428	113451695
chr1	113452157	113452691
chr1	113461615	113462000
chr1	113491879	113492766
chr1	113513498	113514132
chr1	113538450	113539804
chr1	113632075	113633287
chr1	113705404	113706973
chr1	113891607	113892212
chr1	113904248	113904844
chr1	114073785	114074753
chr1	114264445	114264776
chr1	114299577	114300709
chr1	114310446	114312142
chr1	114336901	114338215
chr1	114371464	114372560
chr1	114431649	114432936
chr1	114441610	114442033
chr1	114484973	114486177
chr1	114854250	114854967
chr1	115062157	115063642
chr1	115097856	115098370
chr1	115169563	115170786
chr1	115196761	115197341
chr1	115286873	115287182
chr1	115288336	115289403
chr1	115361093	115361431
chr1	115513216	115514233
chr1	115521202	115521578
chr1	115523496	115524329
chr1	115552467	115554119
chr1	115576956	115577361
chr1	115609199	115611035
chr1	115765333	115765870
chr1	115838223	115839261
chr1	115871813	115872437
chr1	115882543	115883282
chr1	116133333	116134382
chr1	116172213	116172969
chr1	116234837	116235576
chr1	116337168	116337886
chr1	116363150	116364111
chr1	116486362	116487671
chr1	116503200	116504875
chr1	116522486	116523105
chr1	116623678	116624467
chr1	116640576	116641004
chr1	116643573	116644209
chr1	116651401	116652676
chr1	116739833	116741063
chr1	116768128	116768429
chr1	116804575	116805769
chr1	116929946	116930753
chr1	117052194	117052474
chr1	117052701	117053845
chr1	117059249	117059973
chr1	117070994	117071686
chr1	117135540	117136988
chr1	117314923	117316208
chr1	117400972	117402373
chr1	117406356	117407476
chr1	117642126	117642861
chr1	117645496	117646335
chr1	117655731	117656147
chr1	117659219	117660125
chr1	117670824	117671821
chr1	117875158	117875644
chr1	117888495	117889583
chr1	117947180	117949082
chr1	118078983	118080043
chr1	118236294	118237571
chr1	118257384	118257865
chr1	118284837	118285847
chr1	118377932	118378390
chr1	118380727	118381139
chr1	118449616	118450444
chr1	118598174	118599056
chr1	118610305	118611278
chr1	118622886	118623545
chr1	118645695	118647530
chr1	118719510	118720827
chr1	118751962	118752943
chr1	118767538	118768240
chr1	118777566	118778919
chr1	118835991	118837062
chr1	118866292	118867007
chr1	118984596	118985237
chr1	118992977	118993415
chr1	119004106	119004511
chr1	119024851	119025208
chr1	119052697	119053793
chr1	119135338	119135895
chr1	119168715	119169671
chr1	119186082	119186589
chr1	119301458	119302055
chr1	119387184	119387824
chr1	119451381	119451752
chr1	119528283	119529318
chr1	119554474	119555565
chr1	119581918	119583091
chr1	119669001	119669841
chr1	119721875	119722410
chr1	119730294	119730909
chr1	119773814	119774829
chr1	119927198	119927647
chr1	120049583	120050146
chr1	120091524	120092468
chr1	120155370	120155713
chr1	120244948	120245242
chr1	120257346	120257735
chr1	120278628	120279122
chr1	120321819	120322181
chr1	120340485	120342032
chr1	120372833	120373061
chr1	120373600	120374238
chr1	120381915	120383077
chr1	120411989	120412333
chr1	120432952	120434067
chr1	120499270	120499693
chr1	120635598	120636121
chr1	120705157	120705787
chr1	120710575	120711036
chr1	120797697	120798589
chr1	120822862	120823468
chr1	120846635	120847787
chr1	121068549	121069568
chr1	123200512	123201373
chr1	124183619	124184089
chr1	125042082	125042584
chr1	126079882	126080451
chr1	126617352	126617965
chr1	126659964	126660227
chr1	126887596	126887839
chr1	126936903	126937505
chr1	126943420	126943821
chr1	127111965	127112384
chr1	127155675	127156042
chr1	127166765	127167351
chr1	127176363	127177207
chr1	127181914	127182661
chr1	127211598	127212192
chr1	127232413	127234158
chr1	127252822	127254042
chr1	127270205	127270938
chr1	127290252	127291499
chr1	127323585	127324143
chr1	127331932	127332919
chr1	127344384	127344736
chr1	127380421	127380851
chr1	127387147	127387834
chr1	127438789	127440207
chr1	127571967	127574181
chr1	127848533	127849164
chr1	127946780	127947771
chr1	127970414	127970880
chr1	128029353	128029624
chr1	128039304	128039815
chr1	128113761	128114699
chr1	128138522	128140291
chr1	128245597	128246648
chr1	128374608	128375567
chr1	128462358	128462725
chr1	128471052	128472512
chr1	128534343	128535117
chr1	128557137	128558546
chr1	128672992	128674177
chr1	128716415	128716799
chr1	128777018	128777487
chr1	128910047	128910839
chr1	129377946	129378187
chr1	129746212	129746900
chr1	129821284	129821605
chr1	129966639	129967588
chr1	130177273	130177883
chr1	130211907	130212695
chr1	130236437	130236938
chr1	130586130	130586879
chr1	131783970	131784697
chr1	131887895	131888459
chr1	131967862	131968895
chr1	132201586	132202494
chr1	132303553	132303917
chr1	132354274	132355036
chr1	132475079	132475761
chr1	132558421	132559030
chr1	133516313	133517365
chr1	133640993	133642368
chr1	133676151	133676696
chr1	133709395	133710090
chr1	133858484	133858963
chr1	133859309	133860437
chr1	133860726	133861147
chr1	133932562	133933461
chr1	134051815	134052652
chr1	134233269	134234189
chr1	134337093	134337484
chr1	134359119	134360412
chr1	134366699	134367161
chr1	134397671	134398404
chr1	134558046	134559101
chr1	134689390	134689711
chr1	134695015	134695441
chr1	134715407	134716158
chr1	134733588	134733952
chr1	134739460	134740130
chr1	134762013	134763147
chr1	134777888	134778801
chr1	134836042	134836678
chr1	134891280	134892895
chr1	134921812	134922765
chr1	134957475	134959858
chr1	134999184	134999920
chr1	135026600	135027321
chr1	135068046	135068717
chr1	135075384	135075987
chr1	135086263	135087107
chr1	135097629	135099151
chr1	135116359	135117205
chr1	135177105	135178078
chr1	135184788	135185846
chr1	135339181	135340417
chr1	135437130	135438720
chr1	135575970	135576273
chr1	135607668	135609201
chr1	135623733	135624312
chr1	135643781	135644666
chr1	135714479	135715788
chr1	135767534	135767944
chr1	135768299	135768672
chr1	135779930	135780364
chr1	135818017	135818672
chr1	135837218	135838940
chr1	135943185	135943888
chr1	135971668	135972753
chr1	136001458	136002428
chr1	136021569	136023050
chr1	136224569	136224980
chr1	136227627	136227916
chr1	136273947	136275056
chr1	136275713	136276136
chr1	136309711	136311207
chr1	136328335	136329124
chr1	136414041	136414648
chr1	136446809	136447368
chr1	136516965	136518012
chr1	136740298	136741455
chr1	136939004	136940477
chr1	136948135	136948632
chr1	136949776	136950137
chr1	137024304	137024831
chr1	137025445	137026367
chr1	137075630	137076091
chr1	137260862	137261539
chr1	137320919	137322381
chr1	137425940	137426971
chr1	137672833	137673378
chr1	137689070	137689588
chr1	137712735	137713852
chr1	137781493	137782206
chr1	137821288	137821824
chr1	137822200	137823121
chr1	137892498	137892990
chr1	137996014	137997064
chr1	138487669	138488518
chr1	138870512	138871518
chr1	138957845	138958707
chr1	138985497	138986343
chr1	139011421	139011991
chr1	139023496	139024785
chr1	139046442	139047488
chr1	139085822	139086572
chr1	139100901	139101714
chr1	139128013	139128965
chr1	139147856	139148825
chr1	139196777	139197204
chr1	139211818	139212625
chr1	139237720	139239169
chr1	139259870	139260178
chr1	139347761	139348995
chr1	139423108	139423579
chr1	139424086	139425061
chr1	139637938	139639426
chr1	139721345	139722187
chr1	139957964	139958893
chr1	140174811	140176379
chr1	140217091	140217514
chr1	140349497	140350110
chr1	140351236	140351455
chr1	140419492	140420218
chr1	140449011	140449930
chr1	140481121	140481864
chr1	140549408	140549963
chr1	140696697	140697141
chr1	141056133	141056479
chr1	141563428	141564127
chr1	141570409	141571457
chr1	141677038	141677788
chr1	141682314	141682772
chr1	141698018	141698767
chr1	141704696	141705403
chr1	141757173	141757549
chr1	141777462	141778385
chr1	141830520	141831444
chr1	142002058	142002808
chr1	142003015	142004181
chr1	142131829	142132922
chr1	142215602	142217148
chr1	142517959	142518258
chr1	142554570	142555473
chr1	142933473	142933700
chr1	143115138	143115633
chr1	143249296	143249685
chr1	143324004	143325043
chr1	143371008	143372473
chr1	143493229	143494376
chr1	143645299	143645920
chr1	143658753	143659230
chr1	143669374	143670343
chr1	143688954	143689660
chr1	143691816	143692722
chr1	143768685	143770388
chr1	143781247	143781877
chr1	143819924	143820788
chr1	143914313	143915061
chr1	143984584	143986213
chr1	143990955	143991677
chr1	143993749	143994274
chr1	144013079	144013631
chr1	144021452	144021730
chr1	144023319	144023978
chr1	144038929	144040091
chr1	144101836	144102267
chr1	144102872	144103629
chr1	144143521	144143821
chr1	144148210	144148820
chr1	144253940	144254482
chr1	144303051	144303629
chr1	144317550	144318669
chr1	144377687	144378276
chr1	144390090	144390722
chr1	144391581	144391886
chr1	144406917	144407205
chr1	144411889	144412900
chr1	144442074	144442755
chr1	144443050	144443416
chr1	144519892	144520996
chr1	144546743	144547940
chr1	144591351	144591776
chr1	144668797	144669562
chr1	144757475	144758487
chr1	144899762	144900064
chr1	144922203	144923184
chr1	144950823	144951952
chr1	145028323	145029344
chr1	145145942	145146342
chr1	145552416	145552990
chr1	145709242	145709876
chr1	145741088	145741828
chr1	145770099	145770448
chr1	146818173	146818578
chr1	147101714	147102518
chr1	147251348	147253844
chr1	147352967	147353647
chr1	147365975	147366673
chr1	147373014	147373434
chr1	147780647	147781301
chr1	148236534	148237127
chr1	148671874	148672279
chr1	150044520	150044951
chr1	150199055	150199533
chr1	150431298	150431991
chr1	150433114	150433437
chr1	150465051	150465559
chr1	151009443	151010134
chr1	151052542	151052990
chr1	151121214	151122262
chr1	151144738	151146262
chr1	151344387	151345268
chr1	151364934	151365961
chr1	151442692	151444257
chr1	151855740	151857147
chr1	151919365	151920102
chr1	151973080	151973623
chr1	152235917	152236405
chr1	152256790	152257588
chr1	152264990	152265682
chr1	152431979	152432462
chr1	152524744	152525811
chr1	152688372	152688810
chr1	152841380	152842108
chr1	152860622	152861145
chr1	152865417	152865788
chr1	152992074	152992373
chr1	153070585	153071589
chr1	153392342	153393535
chr1	153403045	153404057
chr1	153466844	153467823
chr1	153539212	153540392
chr1	154554091	154554775
chr1	154658727	154659230
chr1	154701050	154701750
chr1	154763714	154764197
chr1	154765981	154766654
chr1	154821486	154821839
chr1	154969773	154970636
chr1	155276964	155277456
chr1	155367840	155368392
chr1	156061618	156062911
chr1	156177522	156177846
chr1	156411564	156412373
chr1	156584977	156585484
chr1	156697016	156697512
chr1	156845084	156845592
chr1	156846029	156846346
chr1	156846580	156847014
chr1	156847308	156847897
chr1	156916543	156916852
chr1	156971946	156972938
chr1	157004405	157006295
chr1	157122022	157122642
chr1	157123697	157124591
chr1	157251186	157252296
chr1	157314609	157315270
chr1	157544283	157544616
chr1	158074823	158076094
chr1	158259882	158260814
chr1	158286128	158287252
chr1	158292844	158293813
chr1	158478274	158478738
chr1	158485590	158485992
chr1	158852646	158853067
chr1	158950809	158951830
chr1	159005985	159007631
chr1	159073779	159074503
chr1	159141631	159142488
chr1	159157477	159158457
chr1	159194392	159194851
chr1	159418060	159418399
chr1	159793336	159795398
chr1	160897068	160898587
chr1	160951446	160951886
chr1	160961392	160961974
chr1	161058943	161059668
chr1	161172090	161172576
chr1	161187936	161188575
chr1	161215330	161215936
chr1	161275939	161276364
chr1	161348434	161349073
chr1	161379439	161380002
chr1	161380261	161380903
chr1	161536476	161536888
chr1	161563279	161563825
chr1	161583819	161584925
chr1	161645621	161646457
chr1	161701035	161701492
chr1	161730066	161732121
chr1	161770584	161771119
chr1	161865204	161865504
chr1	161899825	161900527
chr1	161945301	161945623
chr1	161972788	161973858
chr1	162060435	162061544
chr1	162067249	162067822
chr1	162069432	162070269
chr1	162084841	162085631
chr1	162088320	162088720
chr1	162095774	162096501
chr1	162132611	162133322
chr1	162136940	162137271
chr1	162212513	162213354
chr1	162214160	162214814
chr1	162217064	162217563
chr1	162235763	162236488
chr1	162241435	162241907
chr1	162304111	162304616
chr1	162351163	162352460
chr1	162474400	162475498
chr1	162479648	162480777
chr1	162646289	162647313
chr1	162672935	162673619
[truncated: 28,277 more rows]

## Sheet: Macaque
chr	start	end
chr1	4548	4950
chr1	57002	57712
chr1	58575	58979
chr1	64108	64946
chr1	74282	74838
chr1	81423	82186
chr1	100577	101647
chr1	116383	117120
chr1	120069	120816
chr1	133675	134701
chr1	141596	142133
chr1	159198	160000
chr1	171343	172043
chr1	205970	206882
chr1	216132	217884
chr1	249378	250116
chr1	324303	324636
chr1	327026	328238
chr1	366069	367732
chr1	384054	384528
chr1	385854	386862
chr1	399398	400654
chr1	415502	416578
chr1	439716	440987
chr1	471306	472216
chr1	495953	497706
chr1	503993	504337
chr1	511057	511566
chr1	516381	516931
chr1	568397	569783
chr1	632540	634168
chr1	671139	672641
chr1	685821	686659
chr1	702329	702827
chr1	716585	717807
chr1	739718	741514
chr1	742436	743345
chr1	755109	755400
chr1	761307	761695
chr1	762086	763087
chr1	797835	799222
chr1	800211	800660
chr1	818572	819124
chr1	820523	821015
chr1	855554	856017
chr1	919676	920696
chr1	938433	939577
chr1	950770	951792
chr1	1079306	1079809
chr1	1173957	1175355
chr1	1245548	1247045
chr1	1255375	1256695
chr1	1281000	1282660
chr1	1287033	1287581
chr1	1314316	1314977
chr1	1354717	1355849
chr1	1436007	1437108
chr1	1446712	1447946
chr1	1468874	1469788
chr1	1496304	1497906
chr1	1589367	1590611
chr1	1613264	1616113
chr1	1628628	1630656
chr1	1651730	1653165
chr1	1662132	1662756
chr1	1663479	1664575
chr1	1740316	1741249
chr1	1794606	1795562
chr1	2405809	2406188
chr1	2444908	2446150
chr1	2520875	2521084
chr1	2571882	2572190
chr1	2576139	2577484
chr1	2588486	2589493
chr1	2602341	2603017
chr1	2604865	2605753
chr1	2621530	2622135
chr1	2623657	2624849
chr1	2632996	2633768
chr1	2648901	2649784
chr1	2651354	2651708
chr1	2680284	2681446
chr1	2688599	2689320
chr1	2718692	2719416
chr1	2758835	2759628
chr1	2766412	2767507
chr1	2779483	2779923
chr1	2827666	2829436
chr1	2874539	2875686
chr1	2885034	2885650
chr1	3326910	3327607
chr1	3379998	3380913
chr1	3397741	3398382
chr1	3402478	3403096
chr1	3786244	3786463
chr1	4625252	4625689
chr1	4630127	4630376
chr1	5051846	5052413
chr1	5097675	5098757
chr1	5102111	5102433
chr1	5113754	5115119
chr1	5141004	5141748
chr1	5147310	5148137
chr1	5158731	5159458
chr1	5325728	5326956
chr1	5340832	5341343
chr1	5344805	5345462
chr1	5352168	5353276
chr1	5367459	5368546
chr1	5378098	5378772
chr1	5393661	5394747
chr1	5427634	5428807
chr1	5435794	5436573
chr1	5485497	5486149
chr1	5532814	5534275
chr1	5541681	5542082
chr1	5553414	5553865
chr1	5564151	5564851
chr1	5579450	5579700
chr1	5597099	5597829
chr1	5633133	5633378
chr1	5698828	5699763
chr1	5720269	5721316
chr1	5743430	5744290
chr1	5744571	5745947
chr1	5756230	5756863
chr1	5757227	5757684
chr1	5767596	5768867
chr1	5845613	5846497
chr1	5927376	5927683
chr1	5929711	5930874
chr1	5955413	5955977
chr1	6115591	6116496
chr1	6402658	6404055
chr1	6795314	6795960
chr1	6832996	6833843
chr1	6885977	6886634
chr1	6901413	6902574
chr1	6912373	6912741
chr1	6914303	6914914
chr1	6928923	6929262
chr1	7001022	7001596
chr1	7017114	7017502
chr1	7018964	7019280
chr1	7048762	7049027
chr1	7059881	7060591
chr1	7070274	7071090
chr1	7072429	7073100
chr1	7081674	7082490
chr1	7089883	7090751
chr1	7104320	7104733
chr1	7140218	7140559
chr1	7150814	7151958
chr1	7398577	7398934
chr1	7431301	7432012
chr1	7436377	7437197
chr1	7471572	7472340
chr1	7501410	7502422
chr1	7519883	7520716
chr1	7531376	7532799
chr1	7549654	7550426
chr1	7574938	7575733
chr1	7576033	7576975
chr1	7590580	7591046
chr1	7619799	7620501
chr1	7624379	7625023
chr1	7672661	7673673
chr1	7694606	7695301
chr1	7703424	7704160
chr1	7799642	7799899
chr1	7802984	7804043
chr1	7853049	7853805
chr1	7855034	7855817
chr1	7897278	7897692
chr1	7964851	7966084
chr1	8011435	8012088
chr1	8016504	8017439
chr1	8029778	8030508
chr1	8035453	8037138
chr1	8155920	8156633
chr1	8184976	8185440
chr1	8232984	8233690
chr1	8236120	8236674
chr1	8238171	8238939
chr1	8246784	8247224
chr1	8272009	8272607
chr1	8293694	8294166
chr1	8331452	8333044
chr1	8351619	8353543
chr1	8406004	8407289
chr1	8411630	8412028
chr1	8436602	8437051
chr1	8463917	8465055
chr1	8583693	8584751
chr1	8596877	8597740
chr1	8599437	8599942
chr1	8626431	8626816
chr1	8662038	8662792
chr1	8702540	8703740
chr1	8754893	8755930
chr1	8800077	8800626
chr1	8801493	8803181
chr1	8829441	8830608
chr1	8854164	8855083
chr1	8863118	8864051
chr1	8894707	8895534
chr1	8916226	8916631
chr1	9002511	9004448
chr1	9050554	9051405
chr1	9094492	9095777
chr1	9141782	9142897
chr1	9239299	9240475
chr1	9281607	9282453
chr1	9340312	9340917
chr1	9374409	9375131
chr1	9375964	9376558
chr1	9419662	9421064
chr1	9500345	9500940
chr1	9523377	9523798
chr1	9529503	9529934
chr1	9577226	9577654
chr1	9633180	9633904
chr1	9645645	9646751
chr1	9670749	9671017
chr1	9672711	9673723
chr1	9716108	9716974
chr1	9718855	9719531
chr1	9739827	9741024
chr1	9782433	9782724
chr1	9933988	9934290
chr1	9940860	9941484
chr1	10187894	10188817
chr1	10218660	10219083
chr1	10262526	10263713
chr1	10290393	10290673
chr1	10302465	10303208
chr1	10330707	10331795
chr1	10368631	10370010
chr1	10428969	10429641
chr1	10504852	10505450
chr1	10509478	10510125
chr1	10524218	10524979
chr1	10537502	10539125
chr1	10742149	10743023
chr1	10791742	10792420
chr1	10894524	10895242
chr1	10901727	10902142
chr1	10905300	10906000
chr1	10914231	10915098
chr1	10923845	10924801
chr1	10941722	10942852
chr1	10996082	10997326
chr1	11011199	11011477
chr1	11066820	11067475
chr1	11069169	11070232
chr1	11180560	11182021
chr1	11198239	11200181
chr1	11207819	11208644
chr1	11264351	11265330
chr1	11305311	11306341
chr1	11325742	11327029
chr1	11327882	11328486
chr1	11338004	11339305
chr1	11343629	11344377
chr1	11359974	11360893
chr1	11361464	11362601
chr1	11371708	11372163
chr1	11415837	11416215
chr1	11458421	11459386
chr1	11463681	11465488
chr1	11470468	11471601
chr1	11476946	11477704
chr1	11507134	11507460
chr1	11525380	11526764
chr1	11611961	11612591
chr1	11735011	11736007
chr1	11747193	11747784
chr1	11775612	11776845
chr1	11803910	11805721
chr1	11808234	11808829
chr1	11815483	11816548
chr1	11863927	11864700
chr1	11920369	11922560
chr1	11976028	11976632
chr1	12481191	12481962
chr1	12517175	12518168
chr1	12518840	12519078
chr1	12520215	12520751
chr1	12547153	12547931
chr1	12569007	12570144
chr1	13082253	13082618
chr1	13533821	13534100
chr1	13564434	13564939
chr1	13748983	13749218
chr1	13878655	13879046
chr1	13930211	13930788
chr1	13960616	13960884
chr1	13970343	13970966
chr1	14001115	14001807
chr1	14007235	14007730
chr1	14074949	14075630
chr1	14076923	14077437
chr1	14098546	14099064
chr1	14155615	14155987
chr1	14176485	14176825
chr1	14243001	14243898
chr1	14247148	14247556
chr1	14250991	14251467
chr1	14390527	14390897
chr1	14403699	14404866
chr1	14406364	14407070
chr1	14448616	14449027
chr1	14490349	14491264
chr1	14499214	14500272
chr1	14554385	14555481
chr1	14569595	14570232
chr1	14582576	14583483
chr1	14627062	14627645
chr1	14679729	14680184
chr1	14751420	14754376
chr1	14766089	14767882
chr1	14781998	14782773
chr1	14829470	14829844
chr1	14892421	14893419
chr1	14901852	14903070
chr1	15051990	15052496
chr1	15133587	15134240
chr1	15143291	15143908
chr1	15144299	15145038
chr1	15164229	15165671
chr1	15171459	15172303
chr1	15220181	15221223
chr1	15222561	15222941
chr1	15271899	15273331
chr1	15281636	15283117
chr1	15291063	15292340
chr1	15312790	15313352
chr1	15368163	15369030
chr1	15379630	15380366
chr1	15389284	15389937
chr1	15403399	15404549
chr1	15451790	15452492
chr1	15495969	15496505
chr1	15502156	15502452
chr1	15606321	15607614
chr1	15643740	15644203
chr1	15653681	15654546
chr1	15689243	15689686
chr1	15708623	15709471
chr1	15711370	15711725
chr1	15720182	15721309
chr1	15727707	15728283
chr1	15741206	15742208
chr1	15749527	15750353
chr1	15755958	15757028
chr1	15764632	15765178
chr1	15791602	15792748
chr1	15816090	15817428
chr1	15855170	15855602
chr1	15933852	15934246
chr1	16114903	16115428
chr1	16131771	16132183
chr1	16150454	16151597
chr1	16175426	16175922
chr1	16389845	16390201
chr1	16688191	16689347
chr1	17164477	17164988
chr1	17595314	17595600
chr1	17643334	17643962
chr1	17652229	17652711
chr1	17671267	17672236
chr1	17694800	17696601
chr1	17718440	17719398
chr1	17723563	17724103
chr1	17995141	17996976
chr1	18026445	18026846
chr1	18033318	18034441
chr1	18093836	18094915
chr1	18097496	18098206
chr1	18123284	18123583
chr1	18126080	18126393
chr1	18175074	18176292
chr1	18213800	18214307
chr1	18225914	18226660
chr1	18245453	18245835
chr1	18253945	18254705
chr1	18269273	18270155
chr1	18279759	18280511
chr1	18290805	18291912
chr1	18359533	18359845
chr1	18374203	18375678
chr1	18436946	18437440
chr1	18442898	18443390
chr1	18482963	18483272
chr1	18491077	18492136
chr1	18495958	18496376
chr1	18581448	18581868
chr1	18587885	18588845
chr1	18661501	18662630
chr1	18868561	18869347
chr1	18889036	18889341
chr1	18957671	18958203
chr1	19034905	19035726
chr1	19168533	19168901
chr1	19303634	19304477
chr1	19374611	19375017
chr1	19442159	19443499
chr1	19449130	19449373
chr1	19469086	19470029
chr1	19505137	19505959
chr1	19526704	19527167
chr1	19541131	19542079
chr1	19597963	19599032
chr1	19737817	19738177
chr1	19771554	19772516
chr1	19829492	19830448
chr1	19869534	19870298
chr1	19947417	19947706
chr1	19962535	19962879
chr1	19968673	19969089
chr1	19992287	19994071
chr1	20039486	20040086
chr1	20063805	20064613
chr1	20084478	20085066
chr1	20116865	20117411
chr1	20121450	20122541
chr1	20165462	20166595
chr1	20176479	20177148
chr1	20280931	20281513
chr1	20291227	20292003
chr1	20297240	20298140
chr1	20395241	20395956
chr1	20424518	20425222
chr1	20434893	20435892
chr1	20444520	20444898
chr1	20519669	20520139
chr1	20543753	20544180
chr1	20560451	20562066
chr1	20785386	20785982
chr1	20792824	20794409
chr1	20800349	20801436
chr1	20810159	20811139
chr1	20823082	20824515
chr1	20872111	20872719
chr1	20878379	20879117
chr1	20891063	20892014
chr1	21112556	21113357
chr1	21192295	21192603
chr1	21222906	21224562
chr1	21297256	21297609
chr1	21416133	21417025
chr1	21476879	21477525
chr1	21662903	21663125
chr1	21723068	21723998
chr1	21734651	21735302
chr1	21746863	21747346
chr1	21781566	21782858
chr1	21876486	21877686
chr1	21937811	21938454
chr1	21946793	21947463
chr1	21988806	21989154
chr1	22129986	22131174
chr1	22155219	22156535
chr1	22261921	22262383
chr1	22273728	22274642
chr1	22286381	22286934
chr1	22324294	22324724
chr1	22332604	22333422
chr1	22344572	22345163
chr1	22347863	22348235
chr1	22351941	22352683
chr1	22355216	22355542
chr1	22370979	22371483
chr1	22384737	22386719
chr1	22397330	22397972
chr1	22398786	22400223
chr1	22417452	22417920
chr1	22431763	22432833
chr1	22455536	22455836
chr1	22487523	22488985
chr1	22516688	22517741
chr1	22546612	22546841
chr1	22565773	22566252
chr1	22571511	22572397
chr1	22585252	22586373
chr1	22594909	22596081
chr1	22598819	22599022
chr1	22621435	22622341
chr1	22663372	22664866
chr1	22689836	22690716
chr1	22707121	22707931
chr1	22712318	22713122
chr1	22713716	22713959
chr1	22714324	22715908
chr1	22716853	22717146
chr1	22721025	22722307
chr1	22762639	22764276
chr1	22784460	22785698
chr1	22894911	22895175
chr1	22974708	22975522
chr1	23011521	23012356
chr1	23024021	23024865
chr1	23144171	23145316
chr1	23187578	23188042
chr1	23212245	23212468
chr1	23214059	23214546
chr1	23235816	23236337
chr1	23237664	23238467
chr1	23252451	23252887
chr1	23319179	23319548
chr1	23322974	23323504
chr1	23464789	23465072
chr1	23471713	23473036
chr1	23516272	23516794
chr1	23532156	23532868
chr1	23570586	23571613
chr1	23671211	23672539
chr1	23680323	23681086
chr1	23732661	23733756
chr1	23751180	23752688
chr1	23768491	23769820
chr1	23774700	23775060
chr1	23776513	23777376
chr1	23778719	23779154
chr1	23779797	23780398
chr1	23786692	23787732
chr1	23807939	23808611
chr1	23811221	23811762
chr1	23820182	23821096
chr1	23825752	23826465
chr1	23836939	23837266
chr1	23841838	23842188
chr1	23844822	23845756
chr1	23853034	23853524
chr1	23854569	23855013
chr1	23856147	23856774
chr1	23882348	23883358
chr1	23897064	23897980
chr1	23916110	23917114
chr1	23920317	23920961
chr1	23929914	23930632
chr1	23960738	23961506
chr1	23966628	23967469
chr1	24026732	24027698
chr1	24061020	24062547
chr1	24075547	24077235
chr1	24098492	24100026
chr1	24190610	24192138
chr1	24201718	24202094
chr1	24300647	24301880
chr1	24319180	24319755
chr1	24358702	24359394
chr1	24364680	24365181
chr1	24366053	24366450
chr1	24373360	24374822
chr1	24381652	24382033
chr1	24400000	24400446
chr1	24428477	24429017
chr1	24597587	24598118
chr1	24614259	24615995
chr1	24655320	24656610
chr1	24701170	24702625
chr1	24768215	24769257
chr1	24792506	24793089
chr1	24799392	24800363
chr1	24837864	24839362
chr1	24868862	24869292
chr1	24913174	24913490
chr1	24918609	24920305
chr1	24934503	24935213
chr1	24953671	24954024
chr1	24973263	24974009
chr1	24979369	24980200
chr1	25033960	25034967
chr1	25040501	25041731
chr1	25086696	25087122
chr1	25090895	25091730
chr1	25097968	25098445
chr1	25119305	25120328
chr1	25128224	25129106
chr1	25150965	25151618
chr1	25180309	25180618
chr1	25188972	25189356
chr1	25193935	25194500
chr1	25217361	25217784
chr1	25237809	25238273
chr1	25252960	25253712
chr1	25298043	25299913
chr1	25325646	25326986
chr1	25359847	25361251
chr1	25372367	25374211
chr1	25376150	25376833
chr1	25411199	25411677
chr1	25412325	25414451
chr1	25451049	25452695
chr1	25511177	25511859
chr1	25527056	25527492
chr1	25529395	25530065
chr1	25532044	25532474
chr1	25540386	25540790
chr1	25567094	25568196
chr1	25578239	25579280
chr1	25622987	25625429
chr1	25643554	25643855
chr1	25652236	25652970
chr1	25658159	25659481
chr1	25663635	25664381
chr1	25696729	25697694
chr1	25697960	25698266
chr1	25725850	25727308
chr1	25737888	25739172
chr1	25759241	25760419
chr1	25833034	25834156
chr1	25837689	25838132
chr1	25852984	25853437
chr1	25889936	25890747
chr1	25951649	25952463
chr1	25964554	25965263
chr1	25988427	25988846
chr1	25991477	25991998
chr1	25996948	25997255
chr1	26004669	26005211
chr1	26009587	26010504
chr1	26089315	26090143
chr1	26152036	26152231
chr1	26165543	26166196
chr1	26188892	26189799
chr1	26206798	26208139
chr1	26208593	26208928
chr1	26214685	26215114
chr1	26230057	26231513
chr1	26255908	26256878
chr1	26259216	26259555
chr1	26267486	26268976
chr1	26283017	26284270
chr1	26300972	26301762
chr1	26317166	26318517
chr1	26321832	26322298
chr1	26362176	26363217
chr1	26445346	26446297
chr1	26472284	26472966
chr1	26481350	26481986
chr1	26496062	26496758
chr1	26504084	26504891
chr1	26508788	26509962
chr1	26537888	26538934
chr1	26541541	26542275
chr1	26550566	26551646
chr1	26605272	26606333
chr1	26653754	26655089
chr1	26711528	26712588
chr1	26736948	26737786
chr1	26752130	26753110
chr1	26759069	26759387
chr1	26770185	26770728
chr1	26779566	26780122
chr1	26797432	26798327
chr1	26808335	26808898
chr1	26829646	26830605
chr1	26924434	26925408
chr1	26959232	26959994
chr1	26977912	26978691
chr1	27012023	27012839
chr1	27025736	27026902
chr1	27054406	27055093
chr1	27084628	27085800
chr1	27114062	27114935
chr1	27119331	27120907
chr1	27145542	27146565
chr1	27245641	27246714
chr1	27283619	27283955
chr1	27291796	27292754
chr1	27300923	27302077
chr1	27451498	27452646
chr1	27464070	27465834
chr1	27504089	27505499
chr1	27536514	27537551
chr1	27541904	27542830
chr1	27591500	27592788
chr1	27596620	27597836
chr1	27617616	27618299
chr1	27618934	27619776
chr1	27689610	27690700
chr1	27738793	27739666
chr1	27752191	27752450
chr1	27782643	27783570
chr1	27858606	27859297
chr1	27860703	27861236
chr1	27889577	27891123
chr1	27902941	27903364
chr1	27903904	27904628
chr1	28155840	28156627
chr1	28167987	28169463
chr1	28190194	28191138
chr1	28218588	28219522
chr1	28222927	28223332
chr1	28224601	28225387
chr1	28248489	28248973
chr1	29774303	29776994
chr1	29791443	29792018
chr1	29802980	29803464
chr1	29805890	29806307
chr1	29810046	29810483
chr1	29814259	29814819
chr1	29838800	29840124
chr1	29884738	29885080
chr1	29913623	29913864
chr1	29928232	29928831
chr1	29988355	29989350
chr1	30128761	30130054
chr1	30370007	30371013
chr1	30417798	30418417
chr1	30445681	30446591
chr1	30488773	30489733
chr1	30641612	30641944
chr1	30697159	30698546
chr1	30758242	30758678
chr1	30764714	30764893
chr1	30767054	30768541
chr1	30797254	30797709
chr1	30803582	30804123
chr1	30813648	30813964
chr1	30821720	30822164
chr1	30841537	30842506
chr1	30871287	30871614
chr1	30917004	30917464
chr1	30928524	30929114
chr1	30931889	30932336
chr1	30940880	30941614
chr1	30957190	30958682
chr1	30965390	30966249
chr1	30978347	30979005
chr1	30987113	30988401
chr1	30989373	30989830
chr1	30994236	30995327
chr1	31006359	31006698
chr1	31014936	31015419
chr1	31065681	31067181
chr1	31120364	31121454
chr1	31150379	31150673
chr1	31156511	31157745
chr1	31228458	31229419
chr1	31255018	31255937
chr1	31274008	31275028
chr1	31297999	31298411
chr1	31304874	31305156
chr1	31306271	31308084
chr1	31321787	31322479
chr1	31348410	31349501
chr1	31394904	31395572
chr1	31398629	31399006
chr1	31411969	31412906
chr1	31418683	31419627
chr1	31433196	31433984
chr1	31457314	31458560
chr1	31480423	31481260
chr1	31721415	31722978
chr1	31732332	31733281
chr1	31784262	31784772
chr1	31789036	31789533
chr1	31831809	31832809
chr1	31846572	31847375
chr1	31853928	31854731
chr1	31881236	31882573
chr1	31899541	31901130
chr1	31901486	31901991
chr1	31957931	31958519
chr1	31979373	31980247
chr1	32011460	32012172
chr1	32026154	32026579
chr1	32029834	32030515
chr1	32053238	32053597
chr1	32054765	32056121
chr1	32065495	32066416
chr1	32072684	32073481
chr1	32075034	32075501
chr1	32082799	32083286
chr1	32086760	32088088
chr1	32130889	32131736
chr1	32161989	32163046
chr1	32167678	32167957
chr1	32303362	32304250
chr1	32304561	32305004
chr1	32370597	32371044
chr1	32386762	32387303
chr1	32390415	32391328
chr1	32424040	32424765
chr1	32476374	32477860
chr1	32494899	32495341
chr1	32518299	32519293
chr1	32563177	32564128
chr1	32579569	32579973
chr1	32593719	32594318
chr1	32595251	32596327
chr1	32605353	32606310
chr1	32764886	32765123
chr1	32964608	32965028
chr1	33043773	33044452
chr1	33311875	33312524
chr1	33826230	33826507
chr1	33888544	33889300
chr1	33932960	33933423
chr1	34006323	34007479
chr1	34013218	34014354
chr1	34127919	34128802
chr1	34179257	34180499
chr1	34185619	34186811
chr1	34238145	34239042
chr1	34341173	34342969
chr1	34351211	34352181
chr1	34409137	34410394
chr1	34430881	34431507
chr1	34442791	34443136
chr1	34601477	34601849
chr1	34604329	34605016
chr1	34661471	34661763
chr1	34693352	34694659
chr1	34699331	34700159
chr1	34711991	34713067
chr1	34719424	34720033
chr1	34732940	34734165
chr1	34800503	34801494
chr1	34879707	34880300
chr1	34889691	34890626
chr1	34900767	34901784
chr1	34945509	34946698
chr1	34987158	34988905
chr1	35117208	35119018
chr1	35147136	35147384
chr1	35274059	35275141
chr1	35285113	35285905
chr1	35312652	35313665
chr1	35338964	35340015
chr1	35340251	35341088
chr1	35345752	35347109
chr1	35350794	35351437
chr1	35367523	35368291
chr1	35381350	35382230
chr1	35423070	35424256
chr1	35459228	35460040
chr1	35477133	35478870
chr1	35489863	35490243
chr1	35510509	35511634
chr1	35570399	35571005
chr1	35579071	35580352
chr1	35591693	35593491
chr1	35603221	35604625
chr1	35625010	35625620
chr1	35653792	35654614
chr1	35668007	35669573
chr1	35691431	35692088
chr1	35719075	35719666
chr1	35756247	35757005
chr1	35825677	35826153
chr1	35901764	35902293
chr1	35915364	35915633
chr1	36156044	36156476
chr1	36475843	36476548
chr1	36624102	36625254
chr1	36646029	36646780
chr1	36658655	36659603
chr1	36665689	36666616
chr1	36668686	36669388
chr1	36671121	36671770
chr1	36678707	36679323
chr1	36705135	36706918
chr1	36746875	36747616
chr1	36764508	36765401
chr1	36768992	36769739
chr1	36789900	36790727
chr1	36797198	36797754
chr1	36890900	36891310
chr1	36892423	36893348
chr1	36936195	36936827
chr1	36966075	36966442
chr1	37011545	37012344
chr1	37015196	37015483
chr1	37023621	37024120
chr1	37056751	37057196
chr1	37058044	37058452
chr1	37065466	37066882
chr1	37124303	37125166
chr1	37133118	37134036
chr1	37149671	37150451
chr1	37192616	37193821
chr1	37215766	37216876
chr1	37233732	37234696
chr1	37235842	37236902
chr1	37252754	37253447
chr1	37259748	37260315
chr1	37470739	37471116
chr1	37719902	37720657
chr1	38008767	38009531
chr1	38026378	38027223
chr1	38048697	38050155
chr1	38061997	38063390
chr1	38090221	38091306
chr1	38106606	38107309
chr1	38193697	38195357
chr1	38217381	38218174
chr1	38229623	38231413
chr1	38349964	38350386
chr1	38371105	38372209
chr1	38397125	38397665
chr1	38432112	38433103
chr1	38435122	38435433
chr1	38459709	38460181
chr1	38465996	38466441
chr1	38470947	38471284
chr1	38477303	38478820
chr1	38488902	38490488
chr1	38528952	38529655
chr1	38539450	38539738
chr1	38540725	38541421
chr1	38543201	38543862
chr1	38592353	38593001
chr1	38680065	38681056
chr1	38764708	38766292
chr1	38784036	38785239
chr1	38831979	38832962
chr1	38848854	38849786
chr1	38886309	38886749
chr1	38933590	38934091
chr1	38937948	38938572
chr1	38971498	38972434
chr1	39019461	39020583
chr1	39070096	39071254
chr1	39080270	39081117
chr1	39083788	39084720
chr1	39112612	39113827
chr1	39328805	39329152
chr1	39333287	39334999
chr1	39354986	39355511
chr1	39360407	39361056
chr1	39373645	39374054
chr1	39397414	39398714
chr1	39459611	39460608
chr1	39466546	39467557
chr1	39472990	39473773
chr1	39494501	39495333
chr1	39568524	39569785
chr1	39575036	39576218
chr1	39638369	39638822
chr1	39664643	39664969
chr1	39680828	39682530
chr1	39692890	39694101
chr1	39752374	39753602
chr1	39783926	39784998
chr1	39814452	39815654
chr1	39836314	39837443
chr1	39914192	39914703
chr1	39932765	39933474
chr1	39972061	39972786
chr1	39993919	39995188
chr1	40011616	40012430
chr1	40044462	40045253
chr1	40057761	40058502
chr1	40068447	40069007
chr1	40108680	40109648
chr1	40124223	40124997
chr1	40156592	40157238
chr1	40168854	40169395
chr1	40293798	40295404
chr1	40558478	40559331
chr1	40562763	40563054
chr1	40685986	40686496
chr1	40759496	40759905
chr1	40820144	40820430
chr1	40823970	40824636
chr1	40843722	40844289
chr1	40854272	40855381
chr1	40900158	40900740
chr1	40956984	40957930
chr1	40973550	40974189
chr1	40986749	40987598
chr1	40995491	40996672
chr1	41007420	41008487
chr1	41012822	41013572
chr1	41018054	41018927
chr1	41035389	41036083
chr1	41061496	41062265
chr1	41062853	41063785
chr1	41080644	41081262
chr1	41090656	41091135
chr1	41092024	41092670
chr1	41093215	41094038
chr1	41138196	41139026
chr1	41140525	41141151
chr1	41160611	41161226
chr1	41196482	41196875
chr1	41204901	41205228
chr1	41234037	41234693
chr1	41262704	41263406
chr1	41377033	41378456
chr1	41491604	41492001
chr1	41518422	41519009
chr1	41672502	41674062
chr1	41720868	41721986
chr1	41788924	41789378
chr1	41794646	41796154
chr1	41801401	41802218
chr1	41853294	41853625
chr1	41998427	41999580
chr1	42022282	42023884
chr1	42071222	42071671
chr1	42097420	42097690
chr1	42106879	42108207
chr1	42242622	42243253
chr1	42250575	42251748
chr1	42322086	42322510
chr1	42323127	42324222
chr1	42330868	42331720
chr1	42334218	42334535
chr1	42347829	42349087
chr1	42358467	42360000
chr1	42647905	42648516
chr1	42650536	42651024
chr1	42672105	42673307
chr1	42732717	42733930
chr1	42794991	42795670
chr1	42846726	42847891
chr1	42856342	42857393
chr1	42878453	42879750
chr1	42943612	42945159
chr1	43056806	43057486
chr1	43073212	43073688
chr1	43084567	43085171
chr1	43142154	43143216
chr1	43201191	43202482
chr1	43263390	43264245
chr1	43282947	43283539
chr1	43293753	43293983
chr1	43331184	43331840
chr1	43354725	43355764
chr1	43436988	43437512
chr1	43449742	43450930
chr1	43473201	43473831
chr1	43477964	43479017
chr1	43494986	43496047
chr1	43511015	43511798
chr1	43535020	43536296
chr1	43541775	43542224
chr1	43549572	43550551
chr1	43614971	43615734
chr1	43770415	43771246
chr1	43777935	43778321
chr1	43836449	43837495
chr1	43915000	43915764
chr1	44132709	44132985
chr1	44158182	44158477
chr1	44194800	44196226
chr1	44216557	44217091
chr1	44238203	44239099
chr1	44245899	44246579
chr1	44251019	44251634
chr1	44280447	44281224
chr1	44286404	44287737
chr1	44294503	44294915
chr1	44296292	44297192
chr1	44303708	44304435
chr1	44313734	44314612
chr1	44342363	44343719
chr1	44366570	44367523
chr1	44375295	44376059
chr1	44379743	44380315
chr1	44397477	44397824
chr1	44401469	44401920
chr1	44408915	44409473
chr1	44550108	44551170
chr1	44561814	44563475
chr1	44575936	44576608
chr1	44586215	44586876
chr1	44587182	44587824
chr1	44594075	44594308
chr1	44608491	44608856
chr1	44783501	44785128
chr1	44873350	44874779
chr1	44906935	44907734
chr1	44921466	44922553
chr1	44947889	44948443
chr1	45058129	45058785
chr1	45077812	45078835
chr1	45085760	45086923
chr1	45098841	45101004
chr1	45121876	45122553
chr1	45130236	45131490
chr1	45149205	45149903
chr1	45162919	45164891
chr1	45199889	45200585
chr1	45228133	45228530
chr1	45270989	45272585
chr1	45272866	45273217
chr1	45326689	45327957
chr1	45360978	45361297
chr1	45387946	45388968
chr1	45647686	45648108
chr1	45653954	45654627
chr1	45746812	45748008
chr1	45812153	45813080
chr1	45817287	45818759
chr1	45837118	45837846
chr1	45856891	45857916
chr1	45917310	45919517
chr1	45954407	45955231
chr1	45984749	45985272
chr1	46008501	46008818
chr1	46015136	46015967
chr1	46044610	46045524
chr1	46050302	46051033
chr1	46093080	46093857
chr1	46135402	46136274
chr1	46183637	46184634
chr1	46206797	46207567
chr1	46218971	46220225
chr1	46269552	46270892
chr1	46319210	46320147
chr1	46325339	46326296
chr1	46402186	46403378
chr1	46674142	46674738
chr1	46675826	46676068
chr1	46679675	46680440
chr1	46693866	46694460
chr1	46765422	46766080
chr1	46791507	46792170
chr1	46815299	46816374
chr1	46850347	46851027
chr1	46938483	46940397
chr1	47211158	47211688
chr1	47226836	47227743
chr1	47255786	47256022
chr1	47257021	47257804
chr1	47475764	47476494
chr1	47494510	47495102
chr1	47521622	47522141
chr1	47523117	47523479
chr1	47558861	47559345
chr1	47743864	47744581
chr1	47781643	47782085
chr1	47810733	47811331
chr1	47959080	47959595
chr1	48040380	48041203
chr1	48065101	48066093
chr1	48088563	48089209
chr1	48111400	48112103
chr1	48133773	48134221
chr1	48176975	48177922
chr1	48239018	48239458
chr1	48247600	48248102
chr1	48249769	48250342
chr1	48258442	48259143
chr1	48311458	48312466
chr1	48321251	48321881
chr1	48336975	48338559
chr1	48347322	48347693
chr1	48351438	48352284
chr1	48355242	48355812
chr1	48357999	48358586
chr1	48378835	48379487
chr1	48407522	48408031
chr1	48427644	48428108
chr1	48428724	48429179
chr1	48432113	48432452
chr1	48586284	48586523
chr1	48666902	48667510
chr1	48670017	48670449
chr1	48769242	48770134
chr1	48865311	48865976
chr1	49493926	49494825
chr1	49535653	49536465
chr1	49561098	49561794
chr1	49619086	49619347
chr1	49764864	49765224
chr1	49792400	49792796
chr1	49821348	49821714
chr1	49849124	49850471
chr1	49868038	49868515
chr1	49988969	49989290
chr1	50094867	50095182
chr1	50162236	50163082
chr1	50164364	50164658
chr1	50214544	50214809
chr1	50263035	50263253
chr1	50283049	50284239
chr1	50321518	50322077
chr1	50345666	50346197
chr1	50362963	50363577
chr1	50372866	50373106
chr1	50509167	50509623
chr1	50525365	50525592
chr1	50525952	50527118
chr1	50527632	50528419
chr1	50534156	50536578
chr1	50729093	50730681
chr1	50754596	50754848
chr1	50774276	50774885
chr1	50797421	50798114
chr1	50798502	50799735
chr1	50830077	50831455
chr1	50846472	50847363
chr1	50859462	50859790
chr1	50866579	50867139
chr1	50893756	50894248
chr1	50974637	50975779
chr1	51079379	51081084
chr1	51094935	51095365
chr1	51109593	51110211
chr1	51125013	51125858
chr1	51135298	51136853
chr1	51141563	51142608
chr1	51144670	51145173
chr1	51183515	51184817
chr1	51190115	51190552
chr1	51235630	51236667
chr1	51290646	51291754
chr1	51327087	51328617
chr1	51379276	51380229
chr1	51407281	51407716
chr1	51436470	51437048
chr1	51457118	51458282
chr1	51541257	51542410
chr1	51571333	51571913
chr1	51583362	51583690
chr1	51591910	51592477
chr1	51618201	51619804
chr1	51640997	51642276
chr1	51674167	51674643
chr1	51724642	51725020
chr1	51726578	51727826
chr1	51814230	51814773
chr1	51947903	51949364
chr1	51986491	51987977
chr1	52136928	52137151
chr1	52142498	52144237
chr1	52232836	52233830
chr1	52254197	52254720
chr1	52261278	52262171
chr1	52270263	52270774
chr1	52280306	52281267
chr1	52290166	52290816
chr1	52296545	52297244
chr1	52301956	52302758
chr1	52329908	52330785
chr1	52454243	52454983
chr1	52527500	52527817
chr1	52528268	52528623
chr1	52543845	52544876
chr1	52567597	52569069
chr1	52659909	52660425
chr1	52823797	52824038
chr1	52838643	52839500
chr1	52862804	52863668
chr1	52880796	52881483
chr1	52968101	52969253
chr1	52969786	52970548
chr1	53008531	53008986
chr1	53033985	53034719
chr1	53052746	53053433
chr1	53105269	53105586
chr1	53120844	53121453
chr1	53177096	53177463
chr1	53177985	53178533
chr1	53190335	53191604
chr1	53198496	53199393
chr1	53217845	53218751
chr1	53221190	53221494
chr1	53233688	53234104
chr1	53378935	53379799
chr1	53423164	53423650
chr1	53505948	53507130
chr1	53531649	53532038
chr1	53533137	53533813
chr1	53561590	53562427
chr1	53565374	53565860
chr1	53593394	53593785
chr1	53610316	53611020
chr1	53620402	53621766
chr1	53631394	53632495
chr1	53663545	53663760
chr1	53728779	53730215
chr1	53746186	53747093
chr1	53799672	53799897
chr1	53878241	53879425
chr1	53910437	53911058
chr1	53937121	53937611
chr1	53965241	53965693
chr1	54037894	54038407
chr1	54061890	54063093
chr1	54080121	54081059
chr1	54088808	54090514
chr1	54092126	54092657
chr1	54156897	54157571
chr1	54170489	54170954
chr1	54171173	54172052
chr1	54180063	54180567
chr1	54346581	54347182
chr1	54387696	54388638
chr1	54437560	54438691
chr1	54557141	54558221
chr1	54602485	54603114
chr1	54652889	54653434
chr1	54712041	54712681
chr1	54789869	54790598
chr1	54803152	54804236
chr1	54865845	54867574
chr1	54935673	54936222
chr1	54971244	54971861
chr1	55111398	55111768
chr1	55207241	55207562
chr1	55233993	55234515
chr1	55364268	55364531
chr1	55467818	55468731
chr1	55489011	55489856
chr1	55565279	55565827
chr1	55619691	55620578
chr1	55670862	55671687
chr1	55698151	55698509
chr1	55700060	55700889
chr1	55757814	55758231
chr1	55763206	55763549
chr1	55789760	55790778
chr1	55871822	55872834
chr1	55883800	55884281
chr1	56015175	56015808
chr1	56087698	56088095
chr1	56108208	56108777
chr1	56115861	56116868
chr1	56152256	56152657
chr1	56154831	56155146
chr1	56158964	56160037
chr1	56198263	56199331
chr1	56207459	56207984
chr1	56208473	56209142
chr1	56246251	56246844
chr1	56259256	56260769
chr1	56320543	56322020
chr1	56447936	56448418
chr1	56477328	56477812
chr1	56494450	56495124
chr1	56504973	56505436
chr1	56598217	56598778
chr1	56686089	56686974
chr1	56794052	56794740
chr1	56828916	56829358
chr1	57083202	57083799
chr1	57095923	57096967
chr1	57178768	57179510
chr1	57317509	57318237
chr1	57346009	57346760
chr1	57384284	57384910
chr1	57392729	57393290
chr1	57406864	57407283
chr1	57583492	57583957
chr1	57587806	57589265
chr1	57685063	57685483
chr1	57711666	57712053
chr1	57720637	57720855
chr1	57764480	57764933
chr1	57775908	57776584
chr1	57777368	57777658
chr1	58058783	58059293
chr1	58210516	58211694
chr1	58247735	58248439
chr1	58315709	58316165
chr1	58361675	58362975
chr1	58417511	58418067
chr1	58442112	58442357
chr1	58443437	58444610
chr1	58474121	58474750
chr1	58474960	58475631
chr1	58534380	58535121
chr1	58541315	58541777
chr1	58543371	58543770
chr1	58564865	58565719
chr1	58679739	58680405
chr1	58686652	58687144
chr1	58692625	58693426
chr1	58712764	58714341
chr1	58825033	58826377
chr1	58850782	58851030
chr1	58896269	58897176
chr1	58934662	58935081
chr1	58937047	58937643
chr1	58960021	58961068
chr1	58966710	58967699
chr1	59163777	59164482
chr1	59222875	59223583
chr1	59229339	59229687
chr1	59350377	59350942
chr1	59383712	59384619
chr1	59412694	59413440
chr1	59416072	59416558
chr1	59469138	59470332
chr1	59513131	59513903
chr1	59566990	59567581
chr1	59588609	59589440
chr1	59616444	59617012
chr1	59638581	59639295
chr1	59644567	59645032
chr1	59741432	59742210
chr1	59756697	59757587
chr1	59980166	59980917
chr1	60158233	60158595
chr1	60162355	60162670
chr1	60449474	60449939
chr1	60727194	60728057
chr1	60734270	60735106
chr1	60761048	60761833
chr1	60762239	60762668
chr1	60766727	60767159
chr1	60767729	60768289
chr1	60824978	60825191
chr1	60894634	60895091
chr1	60927717	60928573
chr1	60936990	60937446
chr1	60938397	60939727
chr1	60986281	60987154
chr1	60998502	60999131
chr1	61011777	61012315
chr1	61017178	61018064
chr1	61040978	61041908
chr1	61066915	61067846
chr1	61108357	61108944
chr1	61135050	61135591
chr1	61272884	61273310
chr1	61296805	61298064
chr1	61308929	61309260
chr1	61310011	61310719
chr1	61327771	61328397
chr1	61357039	61357586
chr1	61407991	61409263
chr1	61466830	61467274
chr1	61554520	61554818
chr1	61577651	61577956
chr1	61754131	61754794
chr1	61765954	61766397
chr1	61819883	61820189
chr1	61833142	61833416
chr1	61968727	61969536
chr1	62108966	62109426
chr1	62139107	62140545
chr1	62152410	62152680
chr1	62153019	62153439
chr1	62164887	62165247
chr1	62204177	62204522
chr1	62313230	62313794
chr1	62325537	62326053
chr1	62385086	62386813
chr1	62420006	62420773
chr1	62467789	62468829
chr1	62478041	62478839
chr1	62484798	62485569
chr1	62494903	62495204
chr1	62526671	62527176
chr1	62578652	62579189
chr1	62592252	62592679
chr1	62597971	62598396
chr1	62650588	62651266
chr1	62812577	62813263
chr1	62838942	62839881
chr1	63008029	63008870
chr1	63052456	63053810
chr1	63122810	63123440
chr1	63194817	63196232
chr1	63244606	63245167
chr1	63264404	63265992
chr1	63285531	63285958
chr1	63366918	63368061
chr1	63373585	63374045
chr1	63439336	63439866
chr1	63443112	63443566
chr1	63445126	63445604
chr1	63446054	63447167
chr1	63565212	63565865
chr1	63567323	63567735
chr1	63609974	63611215
chr1	63695469	63695873
chr1	63811964	63812467
chr1	63814720	63815161
chr1	63963554	63964167
chr1	64145107	64146954
chr1	64180614	64182222
chr1	64342715	64343284
chr1	64354455	64354862
chr1	64365857	64366236
chr1	64429340	64430364
chr1	64494019	64494602
chr1	64509671	64510433
chr1	64516879	64517193
chr1	64535938	64536754
chr1	64546224	64546740
chr1	64562250	64563074
chr1	64573115	64573984
chr1	64578677	64579604
chr1	64603492	64604939
chr1	64629198	64629803
chr1	64636952	64637797
chr1	64639868	64640997
chr1	64645810	64646896
chr1	64668844	64669952
chr1	64685252	64685757
chr1	64698476	64699438
chr1	64706092	64706899
chr1	64730830	64731165
chr1	64736308	64737552
chr1	64753655	64755427
chr1	64761580	64762561
chr1	64848413	64850467
chr1	64925784	64926287
chr1	64927265	64927699
chr1	64948800	64949350
chr1	64960895	64961519
chr1	64967494	64967953
chr1	64983547	64983789
chr1	64996691	64997563
chr1	65006983	65008438
chr1	65018684	65019322
chr1	65061488	65062596
chr1	65083925	65084471
chr1	65111519	65112582
chr1	65169370	65170871
chr1	65180969	65181186
chr1	65186385	65186996
chr1	65248320	65248774
chr1	65271679	65272814
chr1	65416341	65417343
chr1	65557216	65557763
chr1	65585096	65585654
chr1	65725196	65725818
chr1	65740776	65741497
chr1	65812700	65813339
chr1	65872100	65872529
chr1	65896033	65896774
chr1	65934706	65934965
chr1	66005897	66006311
chr1	66013607	66014543
chr1	66016524	66016775
chr1	66021896	66022495
chr1	66034595	66035621
chr1	66039120	66040101
chr1	66045752	66046238
chr1	66059275	66060009
chr1	66064504	66065208
chr1	66075435	66076182
chr1	66079832	66080183
chr1	66095376	66096127
chr1	66097443	66097880
chr1	66100881	66102095
chr1	66115018	66115664
chr1	66116506	66117453
chr1	66139356	66140574
chr1	66145141	66145804
chr1	66158558	66159401
chr1	66162420	66162947
chr1	66205512	66206325
chr1	66208138	66208668
chr1	66272224	66272793
chr1	66387586	66388895
chr1	66443450	66444084
chr1	66496373	66497094
chr1	66502398	66502895
chr1	66524565	66526159
chr1	66538243	66538504
chr1	66615769	66616370
chr1	66635349	66636040
chr1	66684489	66685713
chr1	66690126	66691325
chr1	66743078	66743644
chr1	66745042	66745486
chr1	66756647	66757434
chr1	66776334	66777084
chr1	66816344	66817879
chr1	66899526	66900061
chr1	66921036	66921840
chr1	66958687	66959162
chr1	66960127	66960892
chr1	66978559	66978812
chr1	66979957	66981534
chr1	67003506	67004255
chr1	67039167	67040051
chr1	67050358	67051328
chr1	67072320	67073089
chr1	67078944	67079165
chr1	67082704	67084093
chr1	67084344	67084637
chr1	67098297	67099175
chr1	67101864	67102353
chr1	67104894	67105169
chr1	67107458	67108128
chr1	67115518	67115977
chr1	67120997	67121487
chr1	67124568	67125284
chr1	67177742	67178335
chr1	67199343	67200729
chr1	67205940	67206194
chr1	67210152	67211360
chr1	67227988	67228932
chr1	67258287	67258569
chr1	67270743	67271357
chr1	67287568	67288193
chr1	67301964	67303026
chr1	67305001	67305366
chr1	67330644	67331076
chr1	67356144	67356721
chr1	67447414	67448196
chr1	67449029	67449378
chr1	67457718	67459822
chr1	67485620	67486558
chr1	67495137	67495867
chr1	67496895	67497443
chr1	67506327	67506804
chr1	67509469	67510351
chr1	67527214	67528395
chr1	67533705	67534737
chr1	67540174	67540639
chr1	67603660	67604503
chr1	67605170	67605523
chr1	67652958	67653711
chr1	67893768	67894027
chr1	67897064	67897755
chr1	67905341	67905803
chr1	67915852	67916661
chr1	68056902	68057223
chr1	68100883	68101687
chr1	68120222	68120696
chr1	68209389	68209968
chr1	68218710	68219250
chr1	68229815	68230668
chr1	68247538	68248148
chr1	68248472	68249032
chr1	68272219	68273852
chr1	68595423	68596496
chr1	68808676	68809686
chr1	68815855	68816515
chr1	68823956	68824636
chr1	68906984	68907585
chr1	69073949	69074214
chr1	69076753	69077726
chr1	69100218	69100676
chr1	69264362	69264907
chr1	69280953	69281933
chr1	69316929	69317205
chr1	69319871	69321550
chr1	69422759	69423043
chr1	69612461	69612959
chr1	69693494	69693895
chr1	69798292	69798773
chr1	69811447	69812108
chr1	69818143	69819218
chr1	69843005	69843814
chr1	69890627	69891343
chr1	69965977	69967067
chr1	69981894	69983166
chr1	70008569	70008973
chr1	70085715	70086070
chr1	70109164	70111009
chr1	70115074	70115729
chr1	70204020	70205053
chr1	70223193	70223619
chr1	70228802	70229890
chr1	70230214	70230786
chr1	70301142	70301472
chr1	70325469	70326061
chr1	70331392	70332225
chr1	70535216	70535799
chr1	70544605	70545564
chr1	70676825	70677547
chr1	70730457	70731304
chr1	70833646	70833915
chr1	70869813	70870246
chr1	70919070	70920545
chr1	70922212	70922495
chr1	70928083	70928801
chr1	70951369	70951825
chr1	70956702	70957980
chr1	71218938	71219635
chr1	71236644	71237752
chr1	71473316	71473893
chr1	71670387	71670742
chr1	71845169	71845726
chr1	71917928	71918438
chr1	72012588	72013540
chr1	72065667	72066474
chr1	72169531	72171767
chr1	72181543	72182065
chr1	72209125	72209728
chr1	72547732	72548200
chr1	72972549	72972797
chr1	73019557	73020668
chr1	73026841	73027468
chr1	73124853	73125263
chr1	73256327	73256625
chr1	73491541	73492012
chr1	73619159	73619592
chr1	73740600	73740840
chr1	73762135	73762895
chr1	73803669	73804341
chr1	73845087	73845671
chr1	73865462	73865855
chr1	73884051	73884547
chr1	73924034	73924946
chr1	73926142	73926410
chr1	73935302	73935712
chr1	73940511	73940777
chr1	73945679	73946184
chr1	74104939	74105488
chr1	74151040	74152041
chr1	74160776	74161516
chr1	74237593	74238280
chr1	74280837	74281950
chr1	74347632	74348360
chr1	74376423	74377041
chr1	74420039	74420643
chr1	74493536	74493960
chr1	74495030	74495477
chr1	74509099	74509488
chr1	74519903	74520596
chr1	74568105	74568675
chr1	74580902	74581397
chr1	74608335	74608772
chr1	74682453	74683070
chr1	74725024	74726570
chr1	74769613	74769950
chr1	74805085	74805863
chr1	74860401	74861255
chr1	75019803	75020378
chr1	75105771	75106481
chr1	75182054	75182485
chr1	75211794	75212442
chr1	75227263	75227564
chr1	75241362	75241818
chr1	75370295	75370745
chr1	75452563	75453259
chr1	75578368	75579889
chr1	75596946	75597339
chr1	75701038	75701914
chr1	75708504	75708760
chr1	75764038	75765322
chr1	75774000	75774831
chr1	75775235	75776421
chr1	75936363	75937468
chr1	76000960	76001584
chr1	76009185	76009766
chr1	76069269	76069940
chr1	76087602	76088662
chr1	76167731	76168392
chr1	76184002	76184626
chr1	76204375	76205765
chr1	76232549	76233639
chr1	76242585	76243020
chr1	76244944	76245614
chr1	76298337	76298996
chr1	76307094	76307785
chr1	76311994	76312424
chr1	76313191	76313796
chr1	76315697	76316037
chr1	76344094	76345056
chr1	76584942	76585159
chr1	76684469	76685221
chr1	76887598	76888822
chr1	76926255	76927827
chr1	76930287	76930933
chr1	76956934	76957348
chr1	77089867	77090483
chr1	77176771	77177115
chr1	77181280	77181762
chr1	77188085	77188687
chr1	77264440	77265191
chr1	77322874	77323213
chr1	77324411	77325961
chr1	77358187	77358758
chr1	77585355	77585812
chr1	77594828	77595398
chr1	77643844	77644300
chr1	77647009	77647392
chr1	77655598	77656344
chr1	77666959	77667996
chr1	77698323	77699007
chr1	77735120	77735601
chr1	77747221	77748782
chr1	77829015	77829810
chr1	77832668	77833043
chr1	77838076	77838684
chr1	77844300	77845215
chr1	77940039	77941423
chr1	78025266	78025935
chr1	78032740	78034267
chr1	78057538	78058827
chr1	78112326	78112971
chr1	78130156	78130961
chr1	78138440	78139570
chr1	78154489	78155722
chr1	78163841	78164130
chr1	78164634	78165315
chr1	78170263	78171241
chr1	78171889	78172667
chr1	78194406	78195340
chr1	78207304	78209220
chr1	78210490	78210981
chr1	78232971	78233612
chr1	78365566	78366384
chr1	78400482	78401182
chr1	78407232	78407720
chr1	78432223	78432477
chr1	78533310	78534457
chr1	78604378	78605136
chr1	78625926	78626928
chr1	78659669	78660881
chr1	78689893	78690310
chr1	78691565	78691956
chr1	78722028	78722295
chr1	78764389	78764946
chr1	78765776	78766212
chr1	78936237	78936555
chr1	78951279	78951874
chr1	79047478	79047761
chr1	79127728	79128260
chr1	79129181	79129531
chr1	79158906	79159299
chr1	79166142	79166719
chr1	79283120	79283581
chr1	79445214	79445998
chr1	79543818	79544285
chr1	79848346	79848741
chr1	80217332	80217800
chr1	80645099	80645565
chr1	81376460	81377571
chr1	81451895	81452294
chr1	81560127	81561108
chr1	81583555	81584100
chr1	81645950	81646772
chr1	81939839	81940596
chr1	81940861	81942453
chr1	81974174	81975011
chr1	82029610	82030370
chr1	82090944	82091485
chr1	82261404	82261975
chr1	82360844	82362037
chr1	82690064	82690886
chr1	82700219	82700548
chr1	82716479	82717007
chr1	82753540	82753962
chr1	82914918	82915186
chr1	82956231	82957176
chr1	83165232	83165682
chr1	83179291	83180327
chr1	83193152	83193631
chr1	83272647	83273518
chr1	83285402	83286053
chr1	83324700	83325701
chr1	83328061	83328739
chr1	83330960	83331407
chr1	83447048	83447638
chr1	83560731	83561473
chr1	83719994	83720753
chr1	83773341	83774111
chr1	83778473	83780041
chr1	84164229	84164680
chr1	84174447	84174946
chr1	84238845	84240027
chr1	84313637	84314808
chr1	84326655	84327457
chr1	84342690	84343411
chr1	84363033	84363731
chr1	84374293	84375010
chr1	84390938	84391428
chr1	84399435	84400065
chr1	84402791	84403477
chr1	84511532	84512238
chr1	84534343	84535854
chr1	84537445	84537695
chr1	84539212	84539651
chr1	84567574	84567902
chr1	84599498	84599921
chr1	84622620	84623204
chr1	84667240	84668420
chr1	84668829	84669351
chr1	84694342	84694730
chr1	84711491	84712771
chr1	84738372	84739770
chr1	84772215	84772474
chr1	84776581	84777228
chr1	84806547	84807587
chr1	84831158	84832454
chr1	84837185	84837740
chr1	84854212	84854899
chr1	84867137	84867659
chr1	84888290	84888762
chr1	84928326	84929422
chr1	84961828	84962311
chr1	84991227	84991829
chr1	84996671	84997607
chr1	85010657	85011129
chr1	85020425	85021187
chr1	85131816	85133062
chr1	85183497	85184312
chr1	85212719	85213677
chr1	85229096	85229772
chr1	85231529	85232024
chr1	85235971	85237067
chr1	85237359	85239004
chr1	85268157	85268829
chr1	85329395	85330094
chr1	85336148	85336817
chr1	85345476	85345947
chr1	85353868	85354182
chr1	85395545	85396570
chr1	85444143	85446003
chr1	85502210	85503261
chr1	85519359	85520388
chr1	85540460	85541849
chr1	85551212	85552046
chr1	85564542	85565418
chr1	85577941	85578582
chr1	85588354	85588748
chr1	85684916	85685737
chr1	85705026	85706284
chr1	85727695	85728106
chr1	85764312	85764600
chr1	85816893	85818040
chr1	85863695	85864298
chr1	85936923	85937350
chr1	85941415	85942619
chr1	86044204	86045389
chr1	86113927	86114209
chr1	86218334	86218754
chr1	86237825	86238246
chr1	86353626	86354691
chr1	86355160	86356098
chr1	86451466	86451904
chr1	86462204	86463619
chr1	86509624	86510349
chr1	86550623	86550895
chr1	86568053	86568503
chr1	86570726	86570965
chr1	86583078	86584220
chr1	86604709	86605214
chr1	86645636	86646359
chr1	86656114	86656591
chr1	86685275	86685735
chr1	86687390	86687854
chr1	86873473	86875346
chr1	86910128	86911084
chr1	86912358	86912875
chr1	86925527	86926527
chr1	86994363	86994932
chr1	87023601	87024581
chr1	87042599	87043106
chr1	87061673	87062230
chr1	87068955	87070413
chr1	87081932	87082702
chr1	87096040	87096447
chr1	87120159	87120606
chr1	87125908	87126918
chr1	87180167	87180659
chr1	87214348	87214661
chr1	87291186	87291953
chr1	87296758	87298411
chr1	87308780	87309619
chr1	87311036	87311992
chr1	87316091	87316635
chr1	87330515	87331019
chr1	87369295	87369813
chr1	87375950	87376461
chr1	87379717	87380219
chr1	87385006	87385653
chr1	87386334	87387112
chr1	87431457	87432028
chr1	87453811	87454243
chr1	87487197	87487435
chr1	87489152	87490233
chr1	87496248	87496808
chr1	87748881	87749566
chr1	87804206	87804756
chr1	87806618	87807227
chr1	87812713	87813273
chr1	87894742	87895620
chr1	87972763	87973374
chr1	87974265	87974969
chr1	87986338	87986788
chr1	87989186	87989512
chr1	87990233	87990644
chr1	88045728	88046477
chr1	88125228	88125945
chr1	88127044	88127573
chr1	88159684	88159966
chr1	88241465	88241695
chr1	88366496	88366961
chr1	88403421	88403768
chr1	88513554	88514030
chr1	88519230	88519641
chr1	88525274	88526022
chr1	88564071	88564672
chr1	88572252	88572809
chr1	88576705	88577099
chr1	88580249	88580772
chr1	88581874	88582509
chr1	88655053	88656036
chr1	88889206	88891217
chr1	88925050	88925313
[truncated: 53,548 more rows]
