# Supplementary material for: Epigenomic profiling of primate lymphoblastoid cell lines reveals the evolutionary patterns of epigenetic activities in gene regulatory architectures
Source: Nat Commun. 2021 May 25;12:3116. doi: 10.1038/s41467-021-23397-1 (PMC8149829; doi:10.1038/s41467-021-23397-1)
Supplement: Supplementary file 22 — Supplementary Data 20 [file 41467_2021_23397_MOESM22_ESM.xlsx]

## Sheet: Genotyping_statistics
	Mean coverage	X to mean coverage	# SNPs	# Indels	# STRs	Chr21	Mitochondrial
H1	38.08	1	3,575,007	891.779	304.942	Eurasian	-
H2	33.93	0.45	4,340,954	1,063,458	489.526	African	-
C1	19.94	0.47	8,412,644	1,782,217	715.246	Pan troglodytes troglodytes	Pan troglodytes troglodytes
C2	14.27	0.46	3,185,759	884.459	481.686	Pan troglodytes verus	Pan troglodytes verus
G1	18.58	0.94	7,790,413	1,422,292	551.236	Gorilla gorilla gorilla	Gorilla gorilla gorilla
G2	17.39	0.53	7,640,735	1,391,387	532.458	Gorilla gorilla gorilla	Gorilla gorilla gorilla
O1	21.89	1.1	11,221,590	2,825,670	624.672	Pongo pygmaeus	Pongo pygmaeus
O2	15.01	0.6	11,545,091	2,813,677	623.89	Pongo pygmaeus	Pongo pygmaeus
M1	13.97	0.5	10,668,361	2,495,486	691.368	Closer to Chinese	-
