# Supplementary material for: Epigenomic profiling of primate lymphoblastoid cell lines reveals the evolutionary patterns of epigenetic activities in gene regulatory architectures
Source: Nat Commun. 2021 May 25;12:3116. doi: 10.1038/s41467-021-23397-1 (PMC8149829; doi:10.1038/s41467-021-23397-1)
Supplement: Supplementary file 23 — Supplementary Data 21 [file 41467_2021_23397_MOESM23_ESM.xlsx]

## Sheet: Mitochondiral_references
Species	Citation	Link
Human	Ignman and Gyllensten, 2006	https://www.ncbi.nlm.nih.gov/pmc/articles/PMC1347373/
Chimpanzee	Lobon et al., 2016	https://academic.oup.com/gbe/article/8/6/2020/2574100
Bonobo	Lobon et al., 2016	https://academic.oup.com/gbe/article/8/6/2020/2574100
Gorilla	Xue et al., 2015	http://science.sciencemag.org/content/348/6231/242
Orangutan	Nater et al., 2017	https://www.cell.com/current-biology/fulltext/S0960-9822(17)31245-9
Macaque	Matsudaira et al., 2017	https://academic.oup.com/jhered/article/109/4/360/4653541
Macaque	Liedigk et al., 2015	https://bmcgenomics.biomedcentral.com/articles/10.1186/s12864-015-1437-0
