# Supplementary material for: Epigenomic profiling of primate lymphoblastoid cell lines reveals the evolutionary patterns of epigenetic activities in gene regulatory architectures
Source: Nat Commun. 2021 May 25;12:3116. doi: 10.1038/s41467-021-23397-1 (PMC8149829; doi:10.1038/s41467-021-23397-1)
Supplement: Supplementary file 24 — Supplementary Data 22 [file 41467_2021_23397_MOESM24_ESM.xlsx]

## Sheet: H1.UMR.LMR
chr	start	end	type
chr1	633783	634200	LMR
chr1	778001	779470	UMR
chr1	804559	805404	LMR
chr1	816636	817443	LMR
chr1	826326	828687	UMR
chr1	841861	842366	LMR
chr1	920567	921586	UMR
chr1	921935	922588	LMR
chr1	923171	926375	UMR
chr1	938161	938832	LMR
chr1	939367	943390	UMR
chr1	944679	944795	LMR
chr1	955561	955799	LMR
chr1	958407	961428	UMR
chr1	966115	967528	UMR
chr1	998015	1002970	UMR
chr1	1004517	1005818	LMR
chr1	1009407	1009592	LMR
chr1	1012865	1015258	UMR
chr1	1019073	1021381	UMR
chr1	1021554	1021718	LMR
chr1	1031335	1031808	LMR
chr1	1032220	1034416	UMR
chr1	1038656	1041099	UMR
chr1	1050695	1051006	LMR
chr1	1057905	1058037	LMR
chr1	1058078	1060421	UMR
chr1	1060601	1060866	LMR
chr1	1063157	1063286	LMR
chr1	1063467	1065977	UMR
chr1	1068274	1069718	UMR
chr1	1069813	1069878	LMR
chr1	1069969	1071519	UMR
chr1	1075951	1081294	UMR
chr1	1084212	1084391	LMR
chr1	1092891	1093304	LMR
chr1	1115137	1117228	UMR
chr1	1156879	1158476	UMR
chr1	1169167	1170720	UMR
chr1	1171012	1172614	UMR
chr1	1173333	1174389	UMR
chr1	1205621	1207756	UMR
chr1	1207977	1209676	UMR
chr1	1212568	1214255	UMR
chr1	1214784	1215632	LMR
chr1	1216791	1216942	LMR
chr1	1230745	1232736	UMR
chr1	1246239	1247498	UMR
chr1	1249979	1251434	UMR
chr1	1270911	1271212	LMR
chr1	1272904	1274541	UMR
chr1	1300060	1300361	LMR
chr1	1304939	1306632	UMR
chr1	1307276	1309466	UMR
chr1	1324227	1325762	UMR
chr1	1330353	1330740	LMR
chr1	1344623	1345148	LMR
chr1	1348257	1350878	UMR
chr1	1352422	1354931	UMR
chr1	1354959	1357068	UMR
chr1	1371212	1372568	UMR
chr1	1374398	1375900	UMR
chr1	1398277	1400816	UMR
chr1	1406410	1408132	UMR
chr1	1412435	1412860	LMR
chr1	1417799	1418172	LMR
chr1	1418465	1418878	LMR
chr1	1419967	1420510	UMR
chr1	1433147	1434966	UMR
chr1	1435275	1436816	UMR
chr1	1470783	1472910	UMR
chr1	1504970	1505842	UMR
chr1	1510851	1513184	UMR
chr1	1539475	1540368	UMR
chr1	1573609	1575662	UMR
chr1	1575773	1575915	LMR
chr1	1614608	1616553	UMR
chr1	1629347	1633543	UMR
chr1	1658297	1659656	UMR
chr1	1671845	1672079	LMR
chr1	1674485	1678608	UMR
chr1	1678993	1679249	LMR
chr1	1691548	1693849	UMR
chr1	1722899	1725066	UMR
chr1	1728629	1728904	LMR
chr1	1738603	1739142	LMR
chr1	1744805	1747486	UMR
chr1	1775369	1781362	UMR
chr1	1782187	1783344	UMR
chr1	1797918	1798350	LMR
chr1	1799545	1800556	LMR
chr1	1801071	1801524	LMR
chr1	1828072	1829770	UMR
chr1	1833571	1834864	LMR
chr1	1840279	1840832	LMR
chr1	1841379	1843368	UMR
chr1	1847907	1848272	LMR
chr1	1860944	1861294	LMR
chr1	1863091	1864425	LMR
chr1	1864601	1865202	LMR
chr1	1889101	1892087	UMR
chr1	1906104	1907778	LMR
chr1	1908459	1909836	UMR
chr1	1918623	1919939	UMR
chr1	2194659	2195710	UMR
chr1	2204500	2205856	UMR
chr1	2227005	2229722	UMR
chr1	2234149	2235116	LMR
chr1	2236367	2236579	LMR
chr1	2246465	2247023	LMR
chr1	2255437	2256373	LMR
chr1	2258948	2259380	LMR
chr1	2275267	2275487	LMR
chr1	2276135	2276539	LMR
chr1	2279231	2279763	LMR
chr1	2290063	2292171	UMR
chr1	2300291	2301888	UMR
chr1	2307714	2307968	LMR
chr1	2311507	2313100	UMR
chr1	2381605	2382842	UMR
chr1	2387629	2388910	UMR
chr1	2389761	2390228	LMR
chr1	2390825	2393015	UMR
chr1	2411819	2413809	UMR
chr1	2414054	2415334	UMR
chr1	2415595	2416786	UMR
chr1	2525353	2527288	UMR
chr1	2528787	2531228	UMR
chr1	2544899	2545358	LMR
chr1	2545476	2550861	UMR
chr1	2554885	2557476	UMR
chr1	2575929	2576144	LMR
chr1	2576495	2579094	UMR
chr1	2581018	2582035	LMR
chr1	2583395	2583810	LMR
chr1	2584152	2587524	UMR
chr1	2642178	2644387	UMR
chr1	2644979	2645273	LMR
chr1	2645581	2646050	LMR
chr1	2647261	2775590	UMR
chr1	3067527	3071924	UMR
chr1	3530481	3532320	UMR
chr1	3607925	3609835	UMR
chr1	3610085	3612239	UMR
chr1	3618971	3620745	UMR
chr1	3621025	3621522	LMR
chr1	3622045	3622298	LMR
chr1	3622573	3623578	LMR
chr1	3623870	3625928	UMR
chr1	3638775	3638898	LMR
chr1	3649301	3653614	UMR
chr1	3655137	3657471	UMR
chr1	3659761	3661354	LMR
chr1	3664189	3668070	UMR
chr1	3671539	3671679	LMR
chr1	3672655	3673076	LMR
chr1	3673220	3674559	UMR
chr1	3676479	3678764	UMR
chr1	3680590	3681014	LMR
chr1	3688310	3688744	LMR
chr1	3689213	3689606	LMR
chr1	3692633	3692873	LMR
chr1	3695691	3695942	LMR
chr1	3699657	3700071	LMR
chr1	3724335	3724814	LMR
chr1	3727722	3727798	LMR
chr1	3730300	3730738	LMR
chr1	3746413	3747810	UMR
chr1	3771907	3773574	UMR
chr1	3775310	3776274	UMR
chr1	3787340	3788076	LMR
chr1	3793495	3793916	LMR
chr1	3795609	3797000	UMR
chr1	3800797	3802012	LMR
chr1	3810910	3811814	LMR
chr1	3839726	3840014	LMR
chr1	3843068	3843701	LMR
chr1	3844655	3845468	LMR
chr1	3856221	3858351	UMR
chr1	3890335	3890550	LMR
chr1	3890840	3891422	LMR
chr1	3899457	3901636	UMR
chr1	4651754	4660066	UMR
chr1	5865287	5865484	LMR
chr1	5954709	5955352	LMR
chr1	5980483	5980728	LMR
chr1	5991171	5994454	UMR
chr1	5994629	5995006	LMR
chr1	6002267	6002550	LMR
chr1	6013039	6013349	LMR
chr1	6025321	6028773	UMR
chr1	6037313	6037781	LMR
chr1	6179184	6181728	UMR
chr1	6198051	6200066	UMR
chr1	6204681	6204954	LMR
chr1	6205017	6206493	UMR
chr1	6206533	6207396	UMR
chr1	6208550	6209872	UMR
chr1	6212445	6213061	LMR
chr1	6234950	6236578	UMR
chr1	6238790	6239891	LMR
chr1	6240205	6240684	LMR
chr1	6241277	6243034	UMR
chr1	6243483	6247767	UMR
chr1	6248677	6250206	UMR
chr1	6259755	6262470	UMR
chr1	6265189	6265361	LMR
chr1	6290259	6291398	LMR
chr1	6327007	6327198	LMR
chr1	6328900	6329140	LMR
chr1	6358375	6360267	UMR
chr1	6363030	6363404	LMR
chr1	6392413	6394768	UMR
chr1	6418616	6421050	UMR
chr1	6421264	6422357	LMR
chr1	6423419	6425555	UMR
chr1	6444579	6446420	UMR
chr1	6446885	6451482	UMR
chr1	6484605	6487227	UMR
chr1	6489096	6489442	LMR
chr1	6489913	6491496	UMR
chr1	6525782	6525981	LMR
chr1	6553609	6555191	UMR
chr1	6579535	6581258	UMR
chr1	6587268	6588002	LMR
chr1	6591079	6591542	LMR
chr1	6599689	6604018	UMR
chr1	6612503	6615658	UMR
chr1	6624563	6626154	UMR
chr1	6626568	6627517	LMR
chr1	6700889	6702134	UMR
chr1	6777757	6778200	LMR
chr1	6779096	6779825	LMR
chr1	6782157	6782485	LMR
chr1	6783815	6786716	UMR
chr1	6788743	6789330	LMR
chr1	6823004	6824222	LMR
chr1	6860945	6862140	LMR
chr1	6883955	6884568	LMR
chr1	7770691	7772142	UMR
chr1	7781565	7782367	LMR
chr1	7783139	7784565	UMR
chr1	7953727	7954922	UMR
chr1	7960768	7962878	UMR
chr1	7982329	7982658	LMR
chr1	7993604	7994538	LMR
chr1	8025375	8026644	UMR
chr1	8394857	8398076	UMR
chr1	8409031	8409549	LMR
chr1	8421912	8424800	UMR
chr1	8426935	8428896	LMR
chr1	8430679	8431446	LMR
chr1	8435793	8436215	LMR
chr1	8465542	8466122	LMR
chr1	8472403	8473825	LMR
chr1	8476990	8477868	LMR
chr1	8492736	8495038	LMR
chr1	8496002	8497768	LMR
chr1	8509693	8510791	LMR
chr1	8516573	8517294	LMR
chr1	8520447	8521229	LMR
chr1	8523516	8526506	LMR
chr1	8531083	8531912	LMR
chr1	8532805	8534482	LMR
chr1	8539773	8540207	LMR
chr1	8544687	8545440	LMR
chr1	8560285	8561784	LMR
chr1	8603633	8604893	LMR
chr1	8628979	8630098	LMR
chr1	8647338	8648152	LMR
chr1	8651027	8653188	LMR
chr1	8658171	8658792	LMR
chr1	8660321	8661490	LMR
chr1	8663779	8664752	LMR
chr1	8669604	8670685	LMR
chr1	8671111	8671797	LMR
chr1	8681059	8681600	LMR
chr1	8700907	8703858	UMR
chr1	8712058	8714155	LMR
chr1	8722475	8723726	LMR
chr1	8726519	8727100	LMR
chr1	8763821	8764203	LMR
chr1	8814905	8818592	UMR
chr1	8857693	8858791	LMR
chr1	8859153	8859567	LMR
chr1	8867083	8867252	LMR
chr1	8875463	8880334	UMR
chr1	9036589	9037967	UMR
chr1	9062758	9063438	LMR
chr1	9064205	9065056	LMR
chr1	9067227	9067508	LMR
chr1	9068278	9070560	UMR
chr1	9074895	9075926	LMR
chr1	9076017	9076854	LMR
chr1	9102557	9102809	LMR
chr1	9110663	9111214	LMR
chr1	9119670	9120492	LMR
chr1	9121591	9122575	LMR
chr1	9125701	9126346	LMR
chr1	9128203	9131106	UMR
chr1	9135343	9135706	LMR
chr1	9142285	9142802	LMR
chr1	9145343	9145806	LMR
chr1	9163436	9164364	LMR
chr1	9165055	9165350	LMR
chr1	9179679	9180001	LMR
chr1	9181180	9183378	UMR
chr1	9196192	9197002	LMR
chr1	9198402	9199507	UMR
chr1	9200209	9203935	UMR
chr1	9233937	9235698	UMR
chr1	9239549	9240224	LMR
chr1	9267068	9267456	LMR
chr1	9424574	9427486	UMR
chr1	9428660	9429424	UMR
chr1	9494869	9495747	UMR
chr1	9539012	9540610	UMR
chr1	9560203	9560404	LMR
chr1	9568639	9568794	LMR
chr1	9588263	9590270	UMR
chr1	9591277	9591602	LMR
chr1	9591831	9591974	LMR
chr1	9593370	9593902	LMR
chr1	9602061	9602249	LMR
chr1	9615577	9616044	LMR
chr1	9625847	9627627	UMR
chr1	9628297	9631008	UMR
chr1	9639275	9639617	LMR
chr1	9643471	9644312	LMR
chr1	9645089	9645508	LMR
chr1	9650887	9656976	UMR
chr1	9657607	9658754	LMR
chr1	9669940	9670624	LMR
chr1	9674077	9674350	LMR
chr1	9680813	9681456	LMR
chr1	9686813	9688529	UMR
chr1	9688675	9690048	UMR
chr1	9704755	9705080	LMR
chr1	9714194	9714668	LMR
chr1	9715967	9716262	LMR
chr1	9717207	9718089	LMR
chr1	9721839	9722100	LMR
chr1	9725025	9725305	LMR
chr1	9732017	9732388	LMR
chr1	9732814	9733334	LMR
chr1	9735611	9735870	LMR
chr1	9782980	9783296	LMR
chr1	9784067	9785646	LMR
chr1	9786929	9788317	UMR
chr1	9809349	9809759	LMR
chr1	9821881	9824822	UMR
chr1	9825203	9826038	LMR
chr1	9863594	9863928	LMR
chr1	9867243	9868168	LMR
chr1	9871061	9871472	LMR
chr1	9874604	9875262	LMR
chr1	9889371	9890522	LMR
chr1	9892553	9893940	LMR
chr1	9900435	9900997	LMR
chr1	9903373	9904458	LMR
chr1	9909225	9911552	UMR
chr1	9926828	9927562	LMR
chr1	9936877	9937150	LMR
chr1	9942024	9944006	UMR
chr1	9950154	9951922	LMR
chr1	9960579	9961518	LMR
chr1	10018509	10019232	LMR
chr1	10032322	10034826	UMR
chr1	10074341	10074912	LMR
chr1	10168906	10169598	LMR
chr1	10173413	10173948	LMR
chr1	10209121	10211609	UMR
chr1	10215861	10216490	LMR
chr1	10377417	10377742	LMR
chr1	10380308	10380488	LMR
chr1	10398194	10400162	UMR
chr1	10428081	10428684	LMR
chr1	10429866	10431488	UMR
chr1	10431606	10431930	LMR
chr1	10433416	10434442	LMR
chr1	10451347	10451766	LMR
chr1	10467780	10468411	LMR
chr1	10471826	10473870	UMR
chr1	10474701	10476176	UMR
chr1	10494717	10495550	LMR
chr1	10507433	10508122	LMR
chr1	10510189	10511918	LMR
chr1	10513069	10513525	LMR
chr1	10530033	10530616	LMR
chr1	10555565	10556011	LMR
chr1	10556069	10556986	LMR
chr1	10594603	10595188	LMR
chr1	10638352	10638748	UMR
chr1	10638822	10638916	LMR
chr1	10643609	10643780	LMR
chr1	10692238	10692718	LMR
chr1	10693195	10695342	UMR
chr1	10790535	10797292	UMR
chr1	10939869	10940587	LMR
chr1	10941647	10942684	LMR
chr1	10943597	10944720	LMR
chr1	10964636	10966715	UMR
chr1	10968191	10969002	LMR
chr1	10969385	10969680	LMR
chr1	11011811	11013670	UMR
chr1	11052889	11053684	LMR
chr1	11058609	11058796	LMR
chr1	11058973	11061207	UMR
chr1	11072644	11073130	LMR
chr1	11073209	11073847	LMR
chr1	11098945	11100258	UMR
chr1	11228281	11228556	LMR
chr1	11228895	11229424	LMR
chr1	11261905	11263310	UMR
chr1	11272555	11274538	UMR
chr1	11294926	11295188	LMR
chr1	11470609	11480337	UMR
chr1	11654083	11655718	UMR
chr1	11663884	11665022	UMR
chr1	11670693	11671014	LMR
chr1	11680432	11683110	UMR
chr1	11684257	11684839	LMR
chr1	11689963	11695654	UMR
chr1	11735863	11737330	UMR
chr1	11784815	11785885	UMR
chr1	11786267	11786700	LMR
chr1	11802527	11802938	LMR
chr1	11803019	11804070	LMR
chr1	11804581	11806994	UMR
chr1	11814584	11815614	LMR
chr1	11838669	11839088	LMR
chr1	11841991	11843079	LMR
chr1	11848040	11848122	LMR
chr1	11907317	11910380	UMR
chr1	11914787	11915812	LMR
chr1	11924697	11926730	UMR
chr1	11926957	11927182	LMR
chr1	11927743	11928144	LMR
chr1	11929486	11930171	LMR
chr1	11934073	11935386	UMR
chr1	11979783	11981101	UMR
chr1	12004647	12006314	UMR
chr1	12019089	12020514	UMR
chr1	12030182	12030314	LMR
chr1	12039265	12041084	LMR
chr1	12044131	12045264	LMR
chr1	12045611	12048253	UMR
chr1	12051593	12052798	LMR
chr1	12054151	12054844	LMR
chr1	12056017	12057160	LMR
chr1	12059119	12060406	LMR
chr1	12062581	12069035	UMR
chr1	12078084	12080194	UMR
chr1	12085725	12085956	LMR
chr1	12087569	12088274	LMR
chr1	12088439	12088915	LMR
chr1	12118667	12118942	LMR
chr1	12124765	12125242	LMR
chr1	12133069	12133510	LMR
chr1	12138293	12138549	LMR
chr1	12143415	12144046	LMR
chr1	12148225	12149720	LMR
chr1	12150445	12151265	LMR
chr1	12151875	12153971	LMR
chr1	12157276	12158725	LMR
chr1	12161359	12162548	LMR
chr1	12163040	12163625	LMR
chr1	12166604	12168768	UMR
chr1	12171521	12171846	LMR
chr1	12173186	12174159	LMR
chr1	12178977	12179614	LMR
chr1	12183951	12184610	LMR
chr1	12208702	12211038	UMR
chr1	12229731	12231309	UMR
chr1	12343785	12346462	LMR
chr1	12433955	12434804	LMR
chr1	12435355	12436298	LMR
chr1	12438343	12438876	LMR
chr1	12448994	12450148	LMR
chr1	12467495	12468182	LMR
chr1	12472919	12473566	LMR
chr1	12476807	12477241	LMR
chr1	12478463	12478875	LMR
chr1	12615437	12616095	LMR
chr1	12616655	12620944	UMR
chr1	12621512	12622049	LMR
chr1	13506928	13515614	UMR
chr1	13516277	13516806	LMR
chr1	13699728	13703735	UMR
chr1	13712963	13713911	LMR
chr1	13725664	13726338	LMR
chr1	13729562	13731738	LMR
chr1	13732187	13733531	LMR
chr1	13748547	13751868	UMR
chr1	13794482	13795474	LMR
chr1	13811205	13811845	LMR
chr1	13813477	13813843	LMR
chr1	14597670	14603104	UMR
chr1	15152308	15155138	UMR
chr1	15409121	15412524	UMR
chr1	15415438	15418370	UMR
chr1	15431099	15431460	LMR
chr1	15501405	15501734	LMR
chr1	15523471	15527762	UMR
chr1	15563991	15564548	LMR
chr1	15571385	15572596	LMR
chr1	15579073	15579612	LMR
chr1	15584417	15585696	UMR
chr1	15603079	15604052	UMR
chr1	15616807	15619242	UMR
chr1	15626975	15628344	LMR
chr1	15681793	15682522	LMR
chr1	15683516	15685935	UMR
chr1	15696716	15697888	LMR
chr1	15741359	15742086	LMR
chr1	15830367	15831374	LMR
chr1	15833615	15836474	UMR
chr1	15836576	15837008	LMR
chr1	15837048	15837702	UMR
chr1	15843183	15845712	UMR
chr1	15846673	15852611	UMR
chr1	15882593	15883523	LMR
chr1	15884952	15887074	LMR
chr1	15915847	15917536	LMR
chr1	15919135	15919874	LMR
chr1	15942838	15943132	LMR
chr1	15948383	15950160	UMR
chr1	15950939	15951535	LMR
chr1	15959656	15960118	LMR
chr1	15963097	15966763	UMR
chr1	15974663	15976386	UMR
chr1	16149851	16156267	UMR
chr1	16206192	16207616	UMR
chr1	16236175	16238272	UMR
chr1	16248821	16250371	LMR
chr1	16322159	16322546	LMR
chr1	16350915	16352990	UMR
chr1	16363195	16363741	LMR
chr1	16366662	16369723	UMR
chr1	16371745	16372204	LMR
chr1	16386660	16388554	LMR
chr1	16391430	16392006	LMR
chr1	16440389	16441894	UMR
chr1	16451545	16452430	LMR
chr1	16476059	16476388	LMR
chr1	16498479	16500010	UMR
chr1	16500635	16500816	LMR
chr1	16612405	16614552	UMR
chr1	16643525	16645075	UMR
chr1	16647138	16648371	UMR
chr1	16658247	16674468	UMR
chr1	16674848	16677488	UMR
chr1	16677951	16678644	LMR
chr1	16888905	16890010	UMR
chr1	16890758	16891478	LMR
chr1	16894953	16896808	UMR
chr1	16903312	16906178	UMR
chr1	16912649	16913122	LMR
chr1	16913629	16914923	UMR
chr1	17009723	17012197	UMR
chr1	17013828	17014598	LMR
chr1	17023075	17023672	LMR
chr1	17045742	17046028	LMR
chr1	17052867	17054788	UMR
chr1	17118622	17120579	UMR
chr1	17122277	17123658	LMR
chr1	17125721	17126148	LMR
chr1	17126939	17127754	LMR
chr1	17419906	17420191	LMR
chr1	17431631	17432318	LMR
chr1	17436853	17440307	UMR
chr1	18105089	18112158	UMR
chr1	18113130	18120788	UMR
chr1	18624695	18654996	UMR
chr1	18875213	18875592	LMR
chr1	18884139	18884564	LMR
chr1	18901794	18903504	UMR
chr1	18906952	18908650	UMR
chr1	18913099	18913443	LMR
chr1	18923615	18924083	LMR
chr1	18926406	18928424	UMR
chr1	18931205	18932105	LMR
chr1	18938513	18939062	LMR
chr1	18943989	18944290	LMR
chr1	18948447	18948946	LMR
chr1	18949671	18952954	UMR
chr1	18954566	18957545	UMR
chr1	19124427	19124820	LMR
chr1	19165969	19166723	LMR
chr1	19208828	19211382	UMR
chr1	19227913	19228067	LMR
chr1	19241267	19241634	LMR
chr1	19250683	19252608	UMR
chr1	19311073	19313045	UMR
chr1	19313581	19314918	LMR
chr1	19315283	19316558	LMR
chr1	19326069	19326352	LMR
chr1	19341527	19341869	LMR
chr1	19390833	19392374	UMR
chr1	19392939	19393422	LMR
chr1	19406298	19406532	LMR
chr1	19411431	19412162	LMR
chr1	19430704	19430834	LMR
chr1	19448389	19449148	LMR
chr1	19454529	19455338	LMR
chr1	19459388	19460185	LMR
chr1	19462961	19464333	LMR
chr1	19468418	19470096	UMR
chr1	19476771	19478398	LMR
chr1	19483441	19486860	UMR
chr1	19596157	19598103	UMR
chr1	19643549	19645409	UMR
chr1	19704581	19705046	LMR
chr1	19710719	19711918	LMR
chr1	19715577	19716060	LMR
chr1	19761960	19762392	LMR
chr1	19764681	19765076	LMR
chr1	19799219	19800734	UMR
chr1	19881906	19883288	UMR
chr1	19917850	19918358	LMR
chr1	20479795	20488414	UMR
chr1	20496249	20496936	LMR
chr1	20507051	20508551	UMR
chr1	20511475	20512475	LMR
chr1	20550357	20554312	UMR
chr1	20631736	20632326	LMR
chr1	20633135	20634722	UMR
chr1	20660330	20662362	UMR
chr1	20731276	20733844	UMR
chr1	20785269	20788161	UMR
chr1	20873477	20874760	LMR
chr1	20932047	20933020	LMR
chr1	20964501	20965360	LMR
chr1	21022239	21023077	LMR
chr1	21042129	21042463	LMR
chr1	21174978	21177430	UMR
chr1	21178230	21178429	LMR
chr1	21182139	21182415	LMR
chr1	21289151	21295920	UMR
chr1	21333953	21337180	UMR
chr1	21337586	21338064	LMR
chr1	21341281	21341840	LMR
chr1	21342831	21347090	UMR
chr1	21645324	21650906	UMR
chr1	21651471	21655156	UMR
chr1	21657061	21658352	LMR
chr1	21659107	21660023	UMR
chr1	21661536	21664480	UMR
chr1	21665085	21667069	UMR
chr1	21668110	21670160	UMR
chr1	21673177	21673678	LMR
chr1	21761143	21764428	UMR
chr1	21773519	21774103	LMR
chr1	21779290	21783962	UMR
chr1	21791542	21792085	LMR
chr1	21798722	21799179	LMR
chr1	21799761	21800354	LMR
chr1	22024107	22027743	UMR
chr1	22031547	22031976	LMR
chr1	22039510	22040422	LMR
chr1	22042392	22042736	LMR
chr1	22052444	22054252	UMR
chr1	22074790	22076345	LMR
chr1	22077571	22078124	LMR
chr1	22088535	22090826	LMR
chr1	22118800	22119437	LMR
chr1	22451651	22453208	UMR
chr1	22709846	22713825	UMR
chr1	23018878	23020940	UMR
chr1	23029888	23033156	LMR
chr1	23098757	23099224	LMR
chr1	23115377	23115759	LMR
chr1	23155918	23156236	LMR
chr1	23167301	23169229	UMR
chr1	23169337	23169983	LMR
chr1	23177275	23178280	UMR
chr1	23179079	23179410	LMR
chr1	23340397	23345359	UMR
chr1	23367747	23370256	UMR
chr1	23524695	23526326	LMR
chr1	23528007	23531829	UMR
chr1	23533101	23534248	LMR
chr1	23538801	23539247	LMR
chr1	23539636	23540680	UMR
chr1	23544564	23545192	LMR
chr1	23548725	23549460	LMR
chr1	23554075	23555416	UMR
chr1	23557183	23563054	UMR
chr1	23573955	23574697	LMR
chr1	23576301	23578887	LMR
chr1	23600312	23600772	LMR
chr1	23602056	23602870	LMR
chr1	23607143	23607725	LMR
chr1	23611789	23614542	UMR
chr1	23619165	23620346	UMR
chr1	23624049	23624684	LMR
chr1	23627032	23627472	LMR
chr1	23628865	23629586	LMR
chr1	23634938	23635492	LMR
chr1	23637373	23637804	LMR
chr1	23691388	23693548	UMR
chr1	23718896	23721480	LMR
chr1	23722435	23724006	UMR
chr1	23726731	23729416	LMR
chr1	23736885	23737244	LMR
chr1	23742797	23745828	UMR
chr1	23751323	23751830	LMR
chr1	23771814	23772488	LMR
chr1	23777801	23779342	UMR
chr1	23790717	23792356	UMR
chr1	23793479	23793624	LMR
chr1	23799469	23801446	UMR
chr1	23801544	23801658	LMR
chr1	23807069	23807584	LMR
chr1	23809615	23810512	LMR
chr1	23812699	23813414	LMR
chr1	23824457	23826290	UMR
chr1	23838132	23839186	UMR
chr1	23865535	23866016	LMR
chr1	23867361	23868644	UMR
chr1	23887319	23890328	LMR
chr1	23896251	23898120	LMR
chr1	23899000	23899888	LMR
chr1	23902729	23903610	UMR
chr1	23904355	23905596	LMR
chr1	23906339	23907284	LMR
chr1	23907449	23913854	UMR
chr1	23916115	23917181	LMR
chr1	23919841	23920574	LMR
chr1	23931027	23931950	LMR
chr1	23955160	23955762	LMR
chr1	23957545	23965410	UMR
chr1	23973829	23974319	LMR
chr1	23977025	23981772	UMR
chr1	23983008	23983219	LMR
chr1	23990347	23991023	LMR
chr1	23995427	23996282	LMR
chr1	24186617	24188390	UMR
chr1	24189052	24192560	UMR
chr1	24195055	24195906	LMR
chr1	24197878	24199972	UMR
chr1	24317065	24320076	UMR
chr1	24321729	24322784	UMR
chr1	24413187	24413990	UMR
chr1	24415205	24417138	UMR
chr1	24533926	24534447	LMR
chr1	24534533	24534703	LMR
chr1	24534947	24537400	UMR
chr1	24539679	24541868	LMR
chr1	24641519	24644809	UMR
chr1	24677915	24678658	LMR
chr1	24727180	24728370	LMR
chr1	24735516	24736406	LMR
chr1	24742146	24742884	LMR
chr1	24743389	24744532	LMR
chr1	24744709	24749720	UMR
chr1	24769183	24770886	LMR
chr1	24792541	24792926	LMR
chr1	24808857	24809570	LMR
chr1	24847877	24850371	UMR
chr1	24850871	24851206	LMR
chr1	24915731	24916426	LMR
chr1	24920424	24920945	LMR
chr1	24923274	24930832	UMR
chr1	24932105	24932765	UMR
chr1	24934363	24936307	UMR
chr1	24946864	24949715	UMR
chr1	24962963	24965912	UMR
chr1	24966167	24967451	LMR
chr1	25018949	25020720	UMR
chr1	25021266	25024181	UMR
chr1	25026909	25027772	LMR
chr1	25028683	25033022	UMR
chr1	25033517	25034750	UMR
chr1	25037126	25037825	LMR
chr1	25045903	25046936	LMR
chr1	25231479	25233442	UMR
chr1	25236459	25237744	LMR
chr1	25239427	25240652	UMR
chr1	25246094	25248176	UMR
chr1	25265438	25268679	UMR
chr1	25336193	25339780	UMR
chr1	25429818	25432790	UMR
chr1	25435099	25436902	LMR
chr1	25472371	25472836	LMR
chr1	25543061	25544850	UMR
chr1	25549167	25550686	LMR
chr1	25610451	25612280	LMR
chr1	25613958	25615352	LMR
chr1	25615604	25618164	UMR
chr1	25799562	25800361	UMR
chr1	25802875	25803475	LMR
chr1	25804271	25805089	LMR
chr1	25819089	25821592	UMR
chr1	25858499	25860283	UMR
chr1	25861115	25861748	LMR
chr1	25874635	25876270	UMR
chr1	25895374	25895702	LMR
chr1	25904761	25907186	UMR
chr1	25971352	25971702	LMR
chr1	25990565	25991098	LMR
chr1	25997025	25998742	UMR
chr1	26032741	26033116	LMR
chr1	26034620	26036844	UMR
chr1	26110318	26112879	UMR
chr1	26126100	26126935	LMR
chr1	26161451	26162418	UMR
chr1	26164009	26164589	UMR
chr1	26166606	26168564	LMR
chr1	26169641	26170592	UMR
chr1	26233757	26235392	UMR
chr1	26237037	26238054	LMR
chr1	26275480	26276416	LMR
chr1	26278881	26280540	UMR
chr1	26284485	26285430	LMR
chr1	26286967	26290923	UMR
chr1	26305341	26307998	UMR
chr1	26314189	26314738	LMR
chr1	26315167	26316278	LMR
chr1	26317013	26320220	UMR
chr1	26320860	26322234	LMR
chr1	26335639	26337066	UMR
chr1	26359853	26361232	UMR
chr1	26363083	26363518	LMR
chr1	26431478	26432916	UMR
chr1	26470389	26470836	LMR
chr1	26471091	26473702	UMR
chr1	26499969	26501950	UMR
chr1	26529367	26530972	UMR
chr1	26538026	26539114	LMR
chr1	26539717	26540502	LMR
chr1	26541415	26544356	UMR
chr1	26545241	26546658	LMR
chr1	26579469	26580291	LMR
chr1	26580681	26581529	LMR
chr1	26582183	26583212	LMR
chr1	26593329	26593880	LMR
chr1	26618343	26622011	UMR
chr1	26632848	26633658	LMR
chr1	26637582	26638165	LMR
chr1	26677177	26678060	LMR
chr1	26681135	26681390	LMR
chr1	26692251	26703602	UMR
chr1	26705333	26706720	LMR
chr1	26723039	26724932	LMR
chr1	26743284	26745094	LMR
chr1	26786287	26789694	UMR
chr1	26790143	26790966	LMR
chr1	26805195	26805386	LMR
chr1	26809891	26810394	LMR
chr1	26820655	26821300	LMR
chr1	26826117	26829119	UMR
chr1	26833355	26834186	LMR
chr1	26838430	26839708	LMR
chr1	26862713	26863050	LMR
chr1	26864049	26866416	UMR
chr1	26889111	26890846	UMR
chr1	26899579	26901074	UMR
chr1	26921385	26922768	UMR
chr1	26959421	26961062	UMR
chr1	26992741	26994875	UMR
chr1	26996671	26999260	UMR
chr1	27097245	27097989	LMR
chr1	27098621	27100062	LMR
chr1	27102529	27103016	LMR
chr1	27105422	27105729	LMR
chr1	27106427	27107122	LMR
chr1	27112069	27112634	LMR
chr1	27136887	27137682	LMR
chr1	27153294	27153810	LMR
chr1	27154601	27155712	UMR
chr1	27161463	27161978	LMR
chr1	27233985	27236268	UMR
chr1	27252227	27254376	LMR
chr1	27254709	27255584	LMR
chr1	27284459	27285014	LMR
chr1	27296667	27297020	LMR
chr1	27317431	27319710	LMR
chr1	27321718	27323156	UMR
chr1	27340213	27344020	UMR
chr1	27349215	27350086	UMR
chr1	27350119	27350150	LMR
chr1	27355563	27356052	LMR
chr1	27357207	27357880	UMR
chr1	27359880	27360942	UMR
chr1	27365426	27367276	UMR
chr1	27391491	27393072	UMR
chr1	27394869	27396044	LMR
chr1	27402499	27404443	UMR
chr1	27416019	27416847	LMR
chr1	27417981	27419844	LMR
chr1	27427405	27429396	LMR
chr1	27435461	27437752	LMR
chr1	27441847	27443520	UMR
chr1	27444692	27446578	LMR
chr1	27448979	27449432	LMR
chr1	27472847	27474102	LMR
chr1	27477415	27478771	UMR
chr1	27480989	27483700	UMR
chr1	27487767	27490920	UMR
chr1	27496749	27497148	LMR
chr1	27500381	27500628	LMR
chr1	27525155	27526486	LMR
chr1	27526892	27529385	UMR
chr1	27555221	27557654	UMR
chr1	27568420	27569286	UMR
chr1	27572059	27572516	LMR
chr1	27575263	27576260	UMR
chr1	27599371	27600228	LMR
chr1	27601565	27604772	UMR
chr1	27605765	27607102	LMR
chr1	27608395	27610422	LMR
chr1	27618341	27618992	LMR
chr1	27622829	27623647	LMR
chr1	27624755	27627085	UMR
chr1	27630225	27635230	UMR
chr1	27643853	27644228	LMR
chr1	27653695	27654168	LMR
chr1	27658220	27660613	UMR
chr1	27662459	27663629	LMR
chr1	27663881	27664556	LMR
chr1	27669149	27669680	LMR
chr1	27671670	27672979	LMR
chr1	27725292	27727278	UMR
chr1	27772109	27774468	UMR
chr1	27830209	27831982	UMR
chr1	27857860	27858402	LMR
chr1	27863989	27864698	LMR
chr1	27865404	27865730	LMR
chr1	27869013	27869856	LMR
chr1	27872268	27874037	UMR
chr1	27875027	27875765	LMR
chr1	27883833	27884669	LMR
chr1	27886183	27888012	LMR
chr1	27890067	27890979	LMR
chr1	27891169	27892686	LMR
chr1	27913752	27915044	UMR
chr1	27956469	27956974	LMR
chr1	27959389	27960648	UMR
chr1	28020621	28021544	LMR
chr1	28070093	28070533	LMR
chr1	28087351	28089295	UMR
chr1	28090894	28091706	LMR
chr1	28097071	28097740	LMR
chr1	28112549	28113452	LMR
chr1	28114853	28115752	LMR
chr1	28126859	28128430	LMR
chr1	28131941	28133084	LMR
chr1	28134903	28135996	LMR
chr1	28138581	28139618	LMR
chr1	28143646	28145707	LMR
chr1	28147045	28148783	UMR
chr1	28169061	28170136	LMR
chr1	28171115	28171515	LMR
chr1	28172059	28173940	LMR
chr1	28174952	28177464	UMR
chr1	28180287	28181470	LMR
chr1	28196885	28197395	LMR
chr1	28199237	28200656	LMR
chr1	28232167	28233403	UMR
chr1	28235283	28237317	UMR
chr1	28240571	28240894	LMR
chr1	28241843	28242370	LMR
chr1	28244051	28249916	UMR
chr1	28258521	28260776	UMR
chr1	28327117	28327779	LMR
chr1	28328554	28329968	UMR
chr1	28369285	28370800	UMR
chr1	28409585	28410216	LMR
chr1	28437826	28438587	LMR
chr1	28504646	28512230	UMR
chr1	28516999	28519608	UMR
chr1	28552363	28554106	UMR
chr1	28579085	28583484	UMR
chr1	28586995	28587480	LMR
chr1	28591897	28592814	UMR
chr1	28642069	28644458	UMR
chr1	28647715	28649608	UMR
chr1	28668207	28670196	UMR
chr1	28736117	28738434	UMR
chr1	28775135	28775502	LMR
chr1	28784907	28785930	LMR
chr1	28883677	28885520	LMR
chr1	28885701	28888163	UMR
chr1	28913914	28915786	UMR
chr1	28926750	28928826	LMR
chr1	28962153	28963825	LMR
chr1	28972017	28972697	LMR
chr1	28986321	28986799	LMR
chr1	29121267	29125478	UMR
chr1	29179581	29182667	UMR
chr1	29202831	29203251	LMR
chr1	29210201	29211232	LMR
chr1	29230131	29231414	UMR
chr1	29232558	29233762	LMR
chr1	29235130	29238522	UMR
chr1	29255372	29260842	UMR
chr1	29458474	29488413	UMR
chr1	30066995	30080426	UMR
chr1	30080740	30086340	UMR
chr1	30717621	30719986	UMR
chr1	30729367	30729606	LMR
chr1	30730000	30730628	LMR
chr1	30732142	30732856	LMR
chr1	30741004	30741527	LMR
chr1	30743305	30762056	UMR
chr1	30765153	30765794	LMR
chr1	30987269	30987386	LMR
chr1	31062627	31066315	UMR
chr1	31178749	31180596	LMR
chr1	31181327	31183186	UMR
chr1	31295669	31298211	UMR
chr1	31372951	31374068	UMR
chr1	31409829	31414138	UMR
chr1	31418614	31419630	LMR
chr1	31421345	31421850	LMR
chr1	31422381	31423108	LMR
chr1	31644031	31645588	UMR
chr1	31703770	31705595	UMR
chr1	31706589	31708318	LMR
chr1	31711017	31711939	LMR
chr1	31714205	31716368	UMR
chr1	31716582	31719635	LMR
chr1	31760149	31762008	UMR
chr1	31762406	31765649	UMR
chr1	31768119	31769970	LMR
chr1	31771838	31773080	UMR
chr1	31877951	31879016	LMR
chr1	31879903	31881614	LMR
chr1	31887001	31887721	LMR
chr1	31889205	31889766	LMR
chr1	31912296	31914191	LMR
chr1	31923861	31938978	UMR
chr1	31939587	31940248	LMR
chr1	31942288	31945293	UMR
chr1	31954639	31954972	LMR
chr1	31956065	31956922	LMR
chr1	31957563	31958426	LMR
chr1	31961425	31962312	LMR
chr1	31980611	31982020	LMR
chr1	31984749	31985890	LMR
chr1	32001838	32002142	LMR
chr1	32013042	32015956	UMR
chr1	32020629	32021983	LMR
chr1	32066305	32066990	LMR
chr1	32072026	32073696	UMR
chr1	32107481	32109852	UMR
chr1	32122043	32122528	LMR
chr1	32145124	32145596	LMR
chr1	32179261	32181329	UMR
chr1	32200166	32202130	UMR
chr1	32205443	32206512	UMR
chr1	32208391	32209160	LMR
chr1	32214977	32215880	LMR
chr1	32221462	32223112	UMR
chr1	32240127	32241907	UMR
chr1	32242364	32242906	LMR
chr1	32248155	32248884	UMR
chr1	32249583	32254520	UMR
chr1	32254777	32255971	LMR
chr1	32256548	32257204	LMR
chr1	32263694	32265266	LMR
chr1	32273539	32274406	LMR
chr1	32291395	32292978	UMR
chr1	32308459	32309259	LMR
chr1	32316080	32317824	LMR
chr1	32319889	32320754	LMR
chr1	32321333	32322880	LMR
chr1	32332895	32336658	UMR
chr1	32336731	32338642	UMR
chr1	32345307	32345966	LMR
chr1	32351122	32352294	UMR
chr1	32361695	32362546	UMR
chr1	32393755	32395328	UMR
chr1	32499987	32501131	UMR
chr1	32535722	32536974	LMR
chr1	32538501	32540425	UMR
chr1	32611916	32612804	UMR
chr1	32619344	32620242	LMR
chr1	32622841	32624284	LMR
chr1	32626969	32628291	LMR
chr1	32628382	32628559	LMR
chr1	32647402	32652436	UMR
chr1	32661430	32661962	LMR
chr1	32773021	32773273	LMR
chr1	32801216	32801542	LMR
chr1	32815868	32815967	LMR
chr1	32816071	32820372	UMR
chr1	32822413	32822708	LMR
chr1	32870193	32873202	UMR
chr1	32933412	32933810	LMR
chr1	32950554	32950970	LMR
chr1	32958475	32959400	LMR
chr1	32960252	32965576	UMR
chr1	32972667	32974684	UMR
chr1	32980461	32982272	LMR
chr1	32991809	32993423	LMR
chr1	32997619	32998370	LMR
chr1	33024599	33025437	LMR
chr1	33035553	33037253	UMR
chr1	33080825	33082158	UMR
chr1	33126713	33128728	UMR
chr1	33322469	33323321	LMR
chr1	33348691	33350736	UMR
chr1	33430087	33431798	UMR
chr1	33433800	33435832	LMR
chr1	33470487	33471124	LMR
chr1	33472123	33473257	UMR
chr1	34155256	34161611	UMR
chr1	34162609	34164594	UMR
chr1	34164675	34175330	UMR
chr1	34858737	34860350	UMR
chr1	34864060	34865027	LMR
chr1	34865439	34867165	UMR
chr1	34921093	34931158	UMR
chr1	34984026	34986158	UMR
chr1	35029755	35032180	UMR
chr1	35078833	35080062	UMR
chr1	35096947	35097710	LMR
chr1	35120567	35121216	UMR
chr1	35190141	35193677	UMR
chr1	35264930	35265670	LMR
chr1	35268407	35270044	UMR
chr1	35363427	35365283	LMR
chr1	35451106	35452115	LMR
chr1	35462075	35462659	LMR
chr1	35506055	35508082	LMR
chr1	35510177	35510609	LMR
chr1	35538155	35540344	LMR
chr1	35556387	35558718	UMR
chr1	35573086	35573703	UMR
chr1	35576819	35578726	UMR
chr1	35580745	35581881	LMR
chr1	35637083	35638651	LMR
chr1	35640611	35642839	UMR
chr1	35707214	35709074	UMR
chr1	35715457	35715874	LMR
chr1	35717833	35719430	UMR
chr1	35726863	35727491	LMR
chr1	35735699	35736121	LMR
chr1	35768446	35770704	UMR
chr1	35774656	35775034	LMR
chr1	35797498	35798472	LMR
chr1	35807640	35809130	UMR
chr1	35882901	35884128	UMR
chr1	35893953	35894510	LMR
chr1	35929799	35932479	UMR
chr1	35942625	35943138	LMR
chr1	36023110	36023974	LMR
chr1	36088417	36090130	UMR
chr1	36148604	36152450	UMR
chr1	36155146	36157967	UMR
chr1	36160617	36162638	UMR
chr1	36187813	36188521	LMR
chr1	36189339	36189862	LMR
chr1	36223349	36226064	UMR
chr1	36232528	36233158	LMR
chr1	36254249	36255383	LMR
chr1	36256265	36257921	UMR
chr1	36258131	36258928	LMR
chr1	36304277	36305443	LMR
chr1	36306210	36307628	UMR
chr1	36320429	36321558	UMR
chr1	36322643	36325256	UMR
chr1	36349135	36349698	LMR
chr1	36350691	36351152	LMR
chr1	36359200	36360238	LMR
chr1	36366308	36366922	LMR
chr1	36368969	36369738	LMR
chr1	36371365	36371949	LMR
chr1	36373453	36374771	LMR
chr1	36384484	36387204	UMR
chr1	36389797	36391847	LMR
chr1	36396397	36398237	UMR
chr1	36400923	36401308	LMR
chr1	36411991	36412363	LMR
chr1	36446389	36447085	LMR
chr1	36450137	36451190	UMR
chr1	36457753	36459260	LMR
chr1	36463337	36465024	UMR
chr1	36471809	36472010	LMR
chr1	36474181	36474838	LMR
chr1	37031795	37044240	UMR
chr1	37473495	37480174	UMR
chr1	37482045	37482272	LMR
chr1	37485844	37487648	LMR
chr1	37507412	37508576	LMR
chr1	37513683	37515387	UMR
chr1	37553539	37554526	UMR
chr1	37556779	37556960	LMR
chr1	37594805	37596974	UMR
chr1	37675799	37676828	LMR
chr1	37689475	37691088	UMR
chr1	37691343	37693251	UMR
chr1	37699037	37699464	LMR
chr1	37793481	37795300	UMR
chr1	37795534	37795654	LMR
chr1	37796829	37797245	LMR
chr1	37807173	37809026	UMR
chr1	37810834	37811620	LMR
chr1	37845691	37847385	LMR
chr1	37858585	37860440	UMR
chr1	37918604	37919560	LMR
chr1	37920679	37920853	LMR
chr1	37922788	37924080	LMR
chr1	37925281	37927042	LMR
chr1	37930521	37932296	UMR
chr1	37946129	37947621	LMR
chr1	37988599	37990682	UMR
chr1	37999370	38000907	LMR
chr1	38003953	38005942	UMR
chr1	38012225	38013430	UMR
chr1	38027917	38029122	LMR
chr1	38029655	38030766	LMR
chr1	38043975	38047960	UMR
chr1	38474133	38477211	UMR
chr1	38558653	38560361	UMR
chr1	38852289	38853400	LMR
chr1	38856973	38858540	LMR
chr1	38858623	38860666	UMR
chr1	38872297	38874520	UMR
chr1	38990527	38992952	UMR
chr1	39003185	39004191	LMR
chr1	39025662	39027306	UMR
chr1	39038097	39039096	LMR
chr1	39048845	39049317	LMR
chr1	39081218	39082232	UMR
chr1	39102389	39103800	LMR
chr1	39105010	39107010	UMR
chr1	39191931	39192848	LMR
chr1	39195285	39197628	LMR
chr1	39204476	39206448	LMR
chr1	39214733	39217768	LMR
chr1	39230679	39231426	LMR
chr1	39258203	39259082	LMR
chr1	39268155	39270671	LMR
chr1	39321187	39322932	LMR
chr1	39398287	39398962	LMR
chr1	39408187	39409804	UMR
chr1	39411141	39412762	LMR
chr1	39422412	39422881	LMR
chr1	39490792	39492588	UMR
chr1	39509217	39510297	UMR
chr1	39512329	39512852	LMR
chr1	39514597	39516000	UMR
chr1	39524010	39524631	LMR
chr1	39525623	39526511	LMR
chr1	39539039	39539716	LMR
chr1	39574743	39577285	UMR
chr1	39597668	39599364	LMR
chr1	39605888	39606758	LMR
chr1	39609605	39610134	UMR
chr1	39654557	39657153	LMR
chr1	39658009	39658790	LMR
chr1	39660439	39661108	LMR
chr1	39666201	39668133	LMR
chr1	39670669	39673484	UMR
chr1	39738649	39739579	UMR
chr1	39770335	39772416	UMR
chr1	39773382	39773882	LMR
chr1	39787827	39789622	UMR
chr1	39799205	39800284	LMR
chr1	39816827	39817826	UMR
chr1	39825191	39826053	LMR
chr1	39845599	39846422	LMR
chr1	39875315	39876682	LMR
chr1	39877431	39879015	LMR
chr1	39882745	39883902	UMR
chr1	39900705	39902855	UMR
chr1	39954760	39956856	UMR
chr1	39960145	39961194	LMR
chr1	39973534	39973840	LMR
chr1	39989645	39990034	LMR
chr1	39994592	39995048	LMR
chr1	40002792	40004221	LMR
chr1	40007039	40007578	LMR
chr1	40009178	40009879	LMR
chr1	40015198	40015721	LMR
chr1	40038741	40042895	UMR
chr1	40058739	40060770	LMR
chr1	40064665	40065876	LMR
chr1	40084744	40085039	LMR
chr1	40095811	40097892	UMR
chr1	40152668	40154164	LMR
chr1	40160807	40164466	UMR
chr1	40185645	40187700	LMR
chr1	40232259	40233446	LMR
chr1	40241357	40242314	LMR
chr1	40256917	40258903	UMR
chr1	40312131	40314095	LMR
chr1	40314875	40317602	UMR
chr1	40338476	40339277	LMR
chr1	40339388	40339930	LMR
chr1	40344655	40345260	LMR
chr1	40373019	40375354	UMR
chr1	40379464	40382266	LMR
chr1	40383535	40387741	UMR
chr1	40389517	40390614	LMR
chr1	40392605	40393669	LMR
chr1	40399807	40400800	LMR
chr1	40401425	40402987	LMR
chr1	40404661	40405157	LMR
chr1	40449458	40451602	UMR
chr1	40476810	40478124	UMR
chr1	40508264	40509446	UMR
chr1	40531064	40532493	UMR
chr1	40662952	40663814	LMR
chr1	40665417	40666341	UMR
chr1	40668477	40670120	LMR
chr1	40690996	40694788	UMR
chr1	40695823	40697884	LMR
chr1	40698979	40700510	LMR
chr1	40702901	40703252	LMR
chr1	40708005	40712784	UMR
chr1	40753182	40753894	LMR
chr1	40762372	40762843	LMR
chr1	40763791	40764670	LMR
chr1	40782679	40784568	UMR
chr1	40860733	40861077	LMR
chr1	40861341	40862902	UMR
chr1	40863777	40865308	LMR
chr1	40979077	40981308	UMR
chr1	40985283	40986198	LMR
chr1	41003584	41004072	LMR
chr1	41012385	41012858	LMR
chr1	41015387	41016224	LMR
chr1	41239784	41242924	UMR
chr1	41360895	41364725	UMR
chr1	41366049	41367536	UMR
chr1	41368968	41374802	UMR
chr1	41375952	41384145	UMR
chr1	41384699	41391556	UMR
chr1	41486199	41487964	UMR
chr1	41491934	41493155	LMR
chr1	41494335	41494648	LMR
chr1	41495099	41496944	UMR
chr1	41509200	41510356	LMR
chr1	41622879	41623864	LMR
chr1	41627039	41627522	LMR
chr1	41660879	41663163	UMR
chr1	41673025	41674513	LMR
chr1	41683577	41684628	LMR
chr1	41720675	41721503	LMR
chr1	41726352	41729327	UMR
chr1	41738729	41740068	LMR
chr1	41740517	41741560	LMR
chr1	41744823	41745763	LMR
chr1	41750123	41752758	UMR
chr1	41754565	41755196	LMR
chr1	41764647	41765924	LMR
chr1	41793953	41794698	LMR
chr1	41800410	41801362	LMR
chr1	41802493	41803734	LMR
chr1	41805977	41807453	LMR
chr1	42173273	42173771	LMR
chr1	42319320	42320500	LMR
chr1	42333032	42336086	UMR
chr1	42380045	42381656	UMR
chr1	42455718	42457235	UMR
chr1	42462675	42463703	UMR
chr1	42657873	42659417	UMR
chr1	42680813	42685697	UMR
chr1	42687907	42688733	LMR
chr1	42689862	42691622	LMR
chr1	42747185	42747352	LMR
chr1	42765749	42768102	UMR
chr1	42816167	42817980	UMR
chr1	42833753	42834273	LMR
chr1	42838423	42839288	LMR
chr1	42845643	42848796	UMR
chr1	42851511	42851730	LMR
chr1	42922529	42925146	UMR
chr1	42928132	42928476	LMR
chr1	42931135	42932752	LMR
chr1	42935203	42935764	LMR
chr1	42936485	42937012	LMR
chr1	42940822	42942035	LMR
chr1	42942418	42943003	LMR
chr1	42944163	42945582	LMR
chr1	42946220	42946972	LMR
chr1	42949191	42949726	LMR
chr1	42952444	42953507	LMR
chr1	42955363	42956306	LMR
chr1	42956622	42960342	UMR
chr1	42963631	42964004	LMR
chr1	43171221	43172940	UMR
chr1	43358051	43359992	UMR
chr1	43366476	43368984	UMR
chr1	43388179	43390708	UMR
chr1	43418856	43419668	LMR
chr1	43453281	43454856	UMR
chr1	43649373	43651540	UMR
chr1	43653636	43654376	LMR
chr1	43706325	43708580	UMR
chr1	43763422	43764188	LMR
chr1	43769359	43770289	LMR
chr1	43834042	43835368	LMR
chr1	43836063	43837119	LMR
chr1	43853213	43853982	LMR
chr1	43933305	43935136	UMR
chr1	43936101	43936942	UMR
chr1	43945783	43947494	UMR
chr1	43969622	43970725	UMR
chr1	43974221	43975972	UMR
chr1	43978703	43980224	UMR
chr1	43991031	43992288	UMR
chr1	44029529	44031689	UMR
chr1	44212827	44214542	UMR
chr1	44220633	44221126	LMR
chr1	44238139	44238508	LMR
chr1	44302571	44302872	LMR
chr1	44318311	44318570	LMR
chr1	44354781	44355584	UMR
chr1	44405027	44411624	UMR
chr1	44412102	44412466	LMR
chr1	44412587	44413864	LMR
chr1	44414989	44425894	UMR
chr1	44631349	44633077	UMR
chr1	44652829	44653234	LMR
chr1	44664529	44665184	LMR
chr1	44672119	44672660	LMR
chr1	44673673	44675313	UMR
chr1	44676417	44677610	LMR
chr1	44694648	44695432	LMR
chr1	44696723	44698534	LMR
chr1	44707844	44708406	LMR
chr1	44712568	44715678	UMR
chr1	44720917	44722637	LMR
chr1	44722835	44724074	UMR
chr1	44729800	44729966	LMR
chr1	44730125	44731814	UMR
chr1	44738513	44740816	UMR
chr1	44774826	44777644	UMR
chr1	44783843	44785163	UMR
chr1	44785634	44787268	UMR
chr1	44793512	44794024	LMR
chr1	44799551	44802178	UMR
chr1	44806981	44808854	UMR
chr1	44809018	44810903	LMR
chr1	44813512	44813590	LMR
chr1	44813685	44814582	UMR
chr1	44818865	44820603	UMR
chr1	44835313	44835670	LMR
chr1	44835865	44836311	LMR
chr1	44842749	44843540	UMR
chr1	44946505	44947952	LMR
chr1	44985590	44986920	UMR
chr1	45010295	45013300	UMR
chr1	45205118	45207681	UMR
chr1	45299683	45300770	LMR
chr1	45303217	45305246	UMR
chr1	45306193	45307305	LMR
chr1	45322739	45323266	LMR
chr1	45326221	45328714	UMR
chr1	45339255	45341530	UMR
chr1	45359849	45360257	LMR
chr1	45365148	45365568	LMR
chr1	45393398	45395237	LMR
chr1	45411417	45411985	LMR
chr1	45466642	45467848	LMR
chr1	45469911	45471154	LMR
chr1	45473104	45473948	LMR
chr1	45475267	45475593	LMR
chr1	45489391	45491934	UMR
chr1	45499423	45500949	UMR
chr1	45503541	45503958	LMR
chr1	45517537	45517888	LMR
chr1	45519747	45522620	UMR
chr1	45524032	45524201	LMR
chr1	45543556	45546427	LMR
chr1	45550556	45552332	UMR
chr1	45569980	45570768	LMR
chr1	45582311	45587024	UMR
chr1	45684483	45689427	UMR
chr1	45750022	45751266	UMR
chr1	45803091	45805232	UMR
chr1	45835672	45838169	LMR
chr1	45839911	45841391	LMR
chr1	45862811	45864136	LMR
chr1	45913231	45913672	LMR
chr1	45922772	45923126	LMR
chr1	45947742	45947871	LMR
chr1	46036889	46037692	LMR
chr1	46041536	46044250	LMR
chr1	46057109	46057523	LMR
chr1	46097686	46098580	LMR
chr1	46107200	46108513	LMR
chr1	46130173	46133774	UMR
chr1	46166293	46167617	UMR
chr1	46178898	46180058	LMR
chr1	46183948	46184544	LMR
chr1	46197974	46198945	UMR
chr1	46203073	46204620	UMR
chr1	46246653	46248804	UMR
chr1	46301685	46305400	UMR
chr1	46305499	46305678	LMR
chr1	46307242	46308576	LMR
chr1	46320967	46321840	LMR
chr1	46325187	46326686	LMR
chr1	46329253	46334564	UMR
chr1	46338160	46338510	LMR
chr1	46339969	46341448	UMR
chr1	46348079	46348445	LMR
chr1	46369615	46371544	LMR
chr1	46373523	46374371	LMR
chr1	46486626	46494546	UMR
chr1	46528806	46533762	UMR
chr1	46594983	46595522	LMR
chr1	46603641	46604828	UMR
chr1	46613597	46614392	LMR
chr1	46615961	46617252	UMR
chr1	46660072	46660794	LMR
chr1	46667091	46668716	UMR
chr1	46718137	46720087	UMR
chr1	46721193	46723938	LMR
chr1	46724774	46729435	UMR
chr1	47226638	47232834	UMR
chr1	47313055	47315046	UMR
chr1	47333361	47335232	UMR
chr1	47436341	47439772	UMR
chr1	47440571	47453651	UMR
chr1	47507879	47509900	UMR
chr1	47510445	47516580	UMR
chr1	47708275	47711056	UMR
chr1	50415261	50422450	UMR
chr1	50430467	50432544	UMR
chr1	50724409	50725323	LMR
chr1	50873325	50874197	LMR
chr1	50959217	50960972	UMR
chr1	50967163	50973617	UMR
chr1	50976179	50979729	UMR
chr1	50988543	50989138	LMR
chr1	51233913	51238027	UMR
chr1	51267848	51268802	LMR
chr1	51284784	51285738	LMR
chr1	51296469	51297390	UMR
chr1	51303789	51305731	LMR
chr1	51344779	51345306	UMR
chr1	51429802	51430312	LMR
chr1	51444157	51445533	LMR
chr1	51490428	51492894	LMR
chr1	51493731	51493884	LMR
chr1	51499706	51501897	LMR
chr1	51504309	51507525	UMR
chr1	51511698	51519772	UMR
chr1	51534093	51535474	LMR
chr1	51551897	51552678	LMR
chr1	51554002	51554756	LMR
chr1	51558241	51558764	LMR
chr1	51568945	51571344	LMR
chr1	51575308	51576289	LMR
chr1	51616677	51617838	UMR
chr1	51629989	51630654	LMR
chr1	51678123	51678880	LMR
chr1	51726258	51727832	LMR
chr1	51728871	51731090	UMR
chr1	51744195	51745470	LMR
chr1	51850853	51851272	LMR
chr1	51877622	51879572	UMR
chr1	51882835	51883676	LMR
chr1	52031859	52034132	UMR
chr1	52054247	52057969	UMR
chr1	52096241	52096482	LMR
chr1	52109559	52111064	LMR
chr1	52139491	52143159	UMR
chr1	52365251	52366704	UMR
chr1	52368259	52368868	UMR
chr1	52402700	52405431	UMR
chr1	52423881	52424096	LMR
chr1	52529213	52530320	LMR
chr1	52531091	52533526	LMR
chr1	52550642	52554148	UMR
chr1	52631867	52634612	UMR
chr1	52635573	52637999	LMR
chr1	52686120	52686598	LMR
chr1	52697397	52699044	UMR
chr1	52700911	52701287	LMR
chr1	52702759	52703636	UMR
chr1	52725833	52727758	UMR
chr1	52860251	52861078	LMR
chr1	52905054	52905286	LMR
chr1	52921232	52921998	UMR
chr1	52926894	52928224	UMR
chr1	53014667	53015563	LMR
chr1	53061609	53063468	UMR
chr1	53181913	53183472	LMR
chr1	53185712	53187489	LMR
chr1	53196283	53197951	UMR
chr1	53219765	53221209	UMR
chr1	53237731	53239256	UMR
chr1	53269407	53270696	LMR
chr1	53278175	53278592	LMR
chr1	53285908	53286622	LMR
chr1	53292471	53293526	LMR
chr1	53298219	53298372	LMR
chr1	53321276	53322064	LMR
chr1	53325525	53329122	UMR
chr1	53334750	53335125	LMR
chr1	53737259	53740110	UMR
chr1	53824983	53825320	LMR
chr1	53834477	53839016	UMR
chr1	53846477	53846862	LMR
chr1	53862470	53863142	LMR
chr1	53888525	53890752	UMR
chr1	53944844	53947187	UMR
chr1	53978717	53979326	LMR
chr1	54051763	54054876	UMR
chr1	54199465	54201530	UMR
chr1	54228220	54228303	LMR
chr1	54254043	54254473	LMR
chr1	54287173	54287640	LMR
chr1	54327375	54328055	LMR
chr1	54356025	54357455	UMR
chr1	54372769	54373583	LMR
chr1	54376157	54377110	LMR
chr1	54378377	54379103	LMR
chr1	54381453	54382084	LMR
chr1	54384895	54385639	LMR
chr1	54403747	54404297	LMR
chr1	54404592	54408046	UMR
chr1	54485741	54487822	UMR
chr1	54487971	54491094	UMR
chr1	54715424	54717053	UMR
chr1	54747963	54748319	LMR
chr1	54763501	54765268	UMR
chr1	54765445	54765814	LMR
chr1	54798483	54799672	LMR
chr1	54800636	54800677	LMR
chr1	54800728	54801870	UMR
chr1	54804093	54804954	LMR
chr1	54886139	54887840	UMR
chr1	55088315	55088832	LMR
chr1	55210630	55216418	UMR
chr1	56574661	56580815	UMR
chr1	57407615	57424275	UMR
chr1	58246931	58254601	UMR
chr1	58545399	58547106	UMR
chr1	58548749	58549538	LMR
chr1	58648665	58649736	LMR
chr1	58699123	58700329	UMR
chr1	58763620	58766864	LMR
chr1	58769265	58770295	LMR
chr1	58781166	58786078	UMR
chr1	58805246	58806450	LMR
chr1	58815080	58816730	UMR
chr1	58899895	58900312	LMR
chr1	58903139	58904346	UMR
chr1	59007323	59008638	LMR
chr1	59012584	59014216	LMR
chr1	59025766	59027187	LMR
chr1	59146247	59147482	UMR
chr1	59149909	59151299	LMR
chr1	59162335	59165977	LMR
chr1	59296073	59297530	UMR
chr1	59316467	59317132	LMR
chr1	61049611	61051869	UMR
chr1	61052074	61052240	LMR
chr1	61052798	61054380	UMR
chr1	61056713	61058036	UMR
chr1	61076356	61078890	UMR
chr1	61079777	61080517	LMR
chr1	61081546	61083996	UMR
chr1	61724483	61726013	UMR
chr1	61741769	61743314	UMR
chr1	61906947	61907402	LMR
chr1	62121906	62122748	LMR
chr1	62159749	62160473	LMR
chr1	62318529	62319562	UMR
chr1	62433635	62434193	LMR
chr1	62435563	62440500	UMR
chr1	62613169	62613982	LMR
chr1	62687395	62689576	UMR
chr1	62783209	62785248	UMR
chr1	62800187	62801322	LMR
chr1	62809585	62811441	LMR
chr1	63319923	63324321	UMR
chr1	63367191	63368485	UMR
chr1	63440961	63441448	LMR
chr1	63521217	63524609	UMR
chr1	63592795	63594924	UMR
chr1	63668060	63668758	LMR
chr1	63772538	63775448	UMR
chr1	63775905	63776668	LMR
chr1	64469661	64471974	UMR
chr1	64863748	64864910	LMR
chr1	64882383	64883235	LMR
chr1	64960071	64961292	LMR
chr1	64961973	64967094	UMR
chr1	65001011	65001788	LMR
chr1	65002365	65003758	UMR
chr1	65066182	65069632	UMR
chr1	65147039	65150224	UMR
chr1	65253750	65255446	UMR
chr1	65263823	65266702	UMR
chr1	65419437	65422168	UMR
chr1	66271221	66271750	LMR
chr1	66274995	66276828	LMR
chr1	66278022	66279414	LMR
chr1	66282221	66284186	LMR
chr1	66300919	66301676	LMR
chr1	66329659	66336839	UMR
chr1	66339365	66342156	LMR
chr1	66342631	66343514	LMR
chr1	66345839	66351282	LMR
chr1	66370168	66371522	LMR
chr1	66372357	66375805	LMR
chr1	66378670	66379570	LMR
chr1	66380088	66381856	LMR
chr1	66395321	66397950	LMR
chr1	66399722	66402999	LMR
chr1	66924031	66925999	UMR
chr1	66929680	66933091	UMR
chr1	66934019	66934614	LMR
chr1	67052304	67054946	UMR
chr1	67337562	67340474	UMR
chr1	67399977	67400473	LMR
chr1	67426552	67432122	UMR
chr1	67683536	67687602	UMR
chr1	67831623	67833918	UMR
chr1	68495851	68497644	UMR
chr1	69551871	69570347	UMR
chr1	70204480	70206749	UMR
chr1	70220831	70223130	UMR
chr1	70353255	70355156	UMR
chr1	70410328	70413154	UMR
chr1	71047015	71048290	UMR
chr1	71079603	71081839	UMR
chr1	72278417	72286126	UMR
chr1	74197209	74199430	UMR
chr1	74672939	74674990	UMR
chr1	74680987	74682272	LMR
chr1	74731823	74734376	UMR
chr1	75125363	75150932	UMR
chr1	75599617	75613024	UMR
chr1	75614375	75624944	UMR
chr1	75723745	75727910	UMR
chr1	75745019	75745709	LMR
chr1	75784291	75791406	UMR
chr1	76861937	76869280	UMR
chr1	77218612	77220404	UMR
chr1	77280023	77280942	LMR
chr1	77281599	77283607	UMR
chr1	77582962	77583988	LMR
chr1	77666993	77668374	LMR
chr1	77670419	77673324	LMR
chr1	77681139	77684151	UMR
chr1	77687532	77688065	UMR
chr1	77758681	77760580	UMR
chr1	77770113	77771443	UMR
chr1	77775578	77776288	LMR
chr1	77779184	77780597	UMR
chr1	77825103	77825692	LMR
chr1	77847133	77848125	LMR
chr1	77888141	77889618	UMR
chr1	77926179	77927340	LMR
chr1	77974889	77980937	UMR
chr1	77990927	77991972	LMR
chr1	78003261	78006786	LMR
chr1	78045268	78045578	LMR
chr1	78045673	78046681	UMR
chr1	81787565	81810824	UMR
chr1	83487303	83488995	LMR
chr1	83499470	83501427	LMR
chr1	83508322	83508996	LMR
chr1	84077163	84078931	UMR
chr1	84122065	84123934	LMR
chr1	84141228	84141660	LMR
chr1	84144127	84146646	LMR
chr1	84298069	84299656	UMR
chr1	84301215	84303566	LMR
chr1	84479123	84480932	UMR
chr1	84504305	84507470	UMR
chr1	84572881	84575294	UMR
chr1	84598519	84601070	LMR
chr1	84620498	84621264	UMR
chr1	84689555	84691454	UMR
chr1	84944748	84946436	LMR
chr1	84959557	84960169	LMR
chr1	84969589	84974539	UMR
chr1	84990690	84993441	LMR
chr1	84994217	84998746	UMR
chr1	84999044	84999279	LMR
chr1	85047311	85050550	UMR
chr1	85061323	85062777	UMR
chr1	85199409	85202444	UMR
chr1	85258589	85260003	UMR
chr1	85274562	85277279	UMR
chr1	85461313	85465682	UMR
chr1	85576341	85578354	UMR
chr1	85578519	85581650	UMR
chr1	85707040	85708801	UMR
chr1	85712294	85713041	LMR
chr1	86155269	86157142	UMR
chr1	86158331	86164937	UMR
chr1	86380157	86381110	LMR
chr1	86395587	86397009	UMR
chr1	86703393	86706624	UMR
chr1	86852236	86852647	LMR
chr1	86912499	86916661	UMR
chr1	87030532	87031208	LMR
chr1	87045681	87046361	LMR
chr1	87051932	87052502	LMR
chr1	87056695	87058744	LMR
chr1	87058934	87060280	LMR
chr1	87063097	87063724	LMR
chr1	87131718	87132797	UMR
chr1	87325820	87326404	LMR
chr1	87327783	87332483	UMR
chr1	87333581	87334242	LMR
chr1	87334567	87336063	UMR
chr1	87448623	87451080	LMR
chr1	88682971	88686193	UMR
chr1	88700875	88701876	LMR
chr1	88867678	88868840	LMR
chr1	88877246	88877882	LMR
chr1	88890430	88892211	UMR
chr1	88911223	88911694	LMR
chr1	88991919	88993799	UMR
chr1	89021739	89023152	LMR
chr1	89027683	89028826	LMR
chr1	89040172	89041796	LMR
chr1	89523667	89526245	UMR
chr1	89552205	89554036	LMR
chr1	89632341	89634644	UMR
chr1	89669557	89670916	LMR
chr1	89692517	89695056	LMR
chr1	89698753	89699854	LMR
chr1	89719201	89721731	LMR
chr1	89724233	89725198	LMR
chr1	89815489	89816028	LMR
chr1	89820093	89823038	UMR
chr1	89842759	89844866	UMR
chr1	89945410	89947718	LMR
chr1	89962074	89962772	LMR
chr1	89966479	89967512	LMR
chr1	89974817	89975950	LMR
chr1	89994679	89996443	UMR
chr1	90704845	90717216	UMR
chr1	90850503	90852254	UMR
chr1	91020211	91022910	UMR
chr1	91500284	91502867	UMR
chr1	91875873	91878528	LMR
chr1	91883063	91883919	LMR
chr1	91884659	91886939	UMR
chr1	92298038	92300034	UMR
chr1	92365441	92366910	LMR
chr1	92459665	92462388	LMR
chr1	92473505	92474882	LMR
chr1	92476155	92477028	LMR
chr1	92478915	92479266	LMR
chr1	92482238	92487590	UMR
chr1	92503080	92503936	LMR
chr1	92504265	92505298	LMR
chr1	92536399	92539120	LMR
chr1	92583738	92588052	LMR
chr1	92783763	92785686	UMR
chr1	92831366	92835210	UMR
chr1	92858641	92859332	LMR
chr1	92876741	92878160	LMR
chr1	92950643	92952034	LMR
chr1	92952659	92954278	LMR
chr1	92956151	92958110	LMR
chr1	92960196	92962829	UMR
chr1	92971710	92978506	UMR
chr1	92980333	92981566	LMR
chr1	93014721	93015276	LMR
chr1	93042165	93042908	LMR
chr1	93047175	93047746	LMR
chr1	93078431	93082266	UMR
chr1	93087322	93087437	LMR
chr1	93171031	93171975	LMR
chr1	93177843	93181720	UMR
chr1	93219372	93220039	LMR
chr1	93344756	93350010	UMR
chr1	93447187	93450924	UMR
chr1	93679691	93682271	UMR
chr1	93701842	93704938	LMR
chr1	93707640	93709574	LMR
chr1	93715245	93716491	LMR
chr1	93845753	93848492	UMR
chr1	93857437	93861862	LMR
chr1	93878350	93879638	UMR
chr1	93908441	93910272	UMR
chr1	94233165	94241004	UMR
chr1	94242018	94248326	UMR
chr1	94417838	94419491	UMR
chr1	94521371	94522700	LMR
chr1	94924952	94927942	UMR
chr1	94962653	94963416	LMR
chr1	95003897	95004417	LMR
chr1	95043230	95044158	LMR
chr1	95072301	95073724	UMR
chr1	95116488	95118250	UMR
chr1	95233295	95234855	UMR
chr1	96721231	96723491	UMR
chr1	97919546	97921826	UMR
chr1	98030375	98054498	UMR
chr1	98055654	98062450	UMR
chr1	99704427	99704592	LMR
chr1	99766011	99767111	LMR
chr1	99784194	99787210	LMR
chr1	99793853	99794473	LMR
chr1	99849612	99851120	UMR
chr1	99969283	99970911	UMR
chr1	100037044	100040404	UMR
chr1	100044907	100045611	LMR
chr1	100046199	100047278	LMR
chr1	100075301	100077838	LMR
chr1	100131981	100133722	UMR
chr1	100151822	100152734	LMR
chr1	100188801	100189236	LMR
chr1	100248511	100250808	UMR
chr1	100265453	100267458	UMR
chr1	100351083	100353932	UMR
chr1	100387192	100388140	LMR
chr1	100459349	100459898	LMR
chr1	100463390	100464407	LMR
chr1	100532735	100533418	LMR
chr1	100535281	100536526	LMR
chr1	100537970	100540234	UMR
chr1	100893373	100897157	UMR
chr1	100949449	100949924	LMR
chr1	101025040	101026837	UMR
chr1	101051558	101053434	LMR
chr1	101081559	101082034	LMR
chr1	101111931	101112553	LMR
chr1	101122151	101123047	LMR
chr1	101127624	101129088	LMR
chr1	101136713	101138040	LMR
chr1	101178395	101179934	LMR
chr1	101198945	101200010	LMR
chr1	101215257	101215382	LMR
chr1	101221745	101222596	LMR
chr1	101235007	101239099	UMR
chr1	101246619	101248632	LMR
chr1	101262413	101263264	LMR
chr1	101276861	101277692	LMR
chr1	101290565	101292126	LMR
chr1	101293170	101294206	LMR
chr1	101307497	101311315	UMR
chr1	101356700	101357984	LMR
chr1	101364385	101365406	LMR
chr1	101388477	101390256	LMR
chr1	101407149	101410847	LMR
chr1	101419971	101421278	LMR
chr1	101434749	101438770	LMR
chr1	103525067	103526976	UMR
chr1	107056367	107059286	UMR
chr1	107131677	107143142	UMR
chr1	107962547	107966223	UMR
chr1	108199155	108201494	UMR
chr1	108557717	108562221	UMR
chr1	108660751	108661964	UMR
chr1	108691175	108694904	UMR
chr1	108746049	108748080	UMR
chr1	108876515	108878323	UMR
chr1	108960983	108961592	LMR
chr1	108962211	108963989	UMR
chr1	109040566	109042819	UMR
chr1	109075328	109076506	UMR
chr1	109090157	109092431	UMR
chr1	109099722	109101538	UMR
chr1	109112045	109114702	UMR
chr1	109213447	109215412	UMR
chr1	109241506	109242212	LMR
chr1	109249113	109250355	UMR
chr1	109282547	109283984	UMR
chr1	109396111	109398473	UMR
chr1	109425151	109427482	UMR
chr1	109477436	109484880	UMR
chr1	109493811	109494800	UMR
chr1	109509221	109510466	UMR
chr1	109545607	109550034	UMR
chr1	109615783	109616618	LMR
chr1	109618977	109622043	UMR
chr1	109623709	109624940	LMR
chr1	109634497	109635591	LMR
chr1	109640066	109640932	LMR
chr1	109642561	109643694	LMR
chr1	109655559	109656781	UMR
chr1	109687005	109688738	UMR
chr1	109809085	109809908	LMR
chr1	109815907	109817036	LMR
chr1	109909926	109911594	UMR
chr1	109981843	109982908	LMR
chr1	109984193	109985852	UMR
chr1	110011409	110012651	LMR
chr1	110027901	110028364	LMR
chr1	110029591	110030061	LMR
chr1	110034025	110035584	UMR
chr1	110067597	110071058	UMR
chr1	110071909	110072994	LMR
chr1	110075679	110079951	LMR
chr1	110083225	110085278	UMR
chr1	110087207	110092004	UMR
chr1	110141822	110149184	UMR
chr1	110150109	110151212	UMR
chr1	110151282	110155504	UMR
chr1	110209768	110212811	UMR
[truncated: 36,495 more rows]

## Sheet: H2.UMR.LMR
chr	start	end	type
chr1	630973	632026	UMR
chr1	634173	702585	UMR
chr1	778263	779701	UMR
chr1	826363	828338	UMR
chr1	842162	842366	LMR
chr1	857863	858969	LMR
chr1	864951	866222	LMR
chr1	867231	870306	UMR
chr1	904245	905750	UMR
chr1	906561	907444	LMR
chr1	920445	921570	UMR
chr1	921817	922248	LMR
chr1	923075	926375	UMR
chr1	939141	939488	LMR
chr1	939825	943530	UMR
chr1	958407	959550	UMR
chr1	959621	959719	LMR
chr1	959793	961418	UMR
chr1	966005	967430	UMR
chr1	967632	967910	LMR
chr1	998118	1002563	UMR
chr1	1004185	1004369	LMR
chr1	1004517	1005598	LMR
chr1	1009223	1009592	LMR
chr1	1012290	1012638	LMR
chr1	1012901	1014035	UMR
chr1	1014301	1014410	LMR
chr1	1014503	1015138	LMR
chr1	1019101	1021381	UMR
chr1	1021566	1022058	LMR
chr1	1030629	1031759	LMR
chr1	1032703	1034546	UMR
chr1	1038763	1041232	UMR
chr1	1050680	1051030	LMR
chr1	1053194	1053283	LMR
chr1	1057826	1058049	LMR
chr1	1058111	1060366	UMR
chr1	1060793	1060882	LMR
chr1	1061929	1062837	UMR
chr1	1063295	1063522	LMR
chr1	1063626	1065372	UMR
chr1	1065707	1065931	LMR
chr1	1066875	1066952	LMR
chr1	1068228	1069749	UMR
chr1	1075514	1081314	UMR
chr1	1115176	1117281	UMR
chr1	1136303	1138012	UMR
chr1	1157106	1158608	UMR
chr1	1200707	1202290	UMR
chr1	1205755	1209676	UMR
chr1	1212191	1214265	UMR
chr1	1214813	1215632	LMR
chr1	1230745	1232636	UMR
chr1	1232661	1232754	LMR
chr1	1246328	1247368	UMR
chr1	1250055	1250626	LMR
chr1	1250968	1251340	LMR
chr1	1270911	1271212	LMR
chr1	1272904	1274541	UMR
chr1	1298843	1298938	LMR
chr1	1299179	1299300	LMR
chr1	1300060	1300361	LMR
chr1	1304711	1306632	UMR
chr1	1307062	1309466	UMR
chr1	1309585	1309678	LMR
chr1	1312127	1312217	LMR
chr1	1323713	1325946	UMR
chr1	1330353	1330826	LMR
chr1	1331166	1331426	LMR
chr1	1348257	1351789	UMR
chr1	1371395	1372568	UMR
chr1	1374226	1376444	UMR
chr1	1394317	1394442	LMR
chr1	1398317	1400724	UMR
chr1	1406371	1408164	UMR
chr1	1433155	1434978	UMR
chr1	1435313	1436214	UMR
chr1	1470783	1472910	UMR
chr1	1504970	1506124	UMR
chr1	1511017	1513132	UMR
chr1	1539539	1540858	UMR
chr1	1573328	1575922	UMR
chr1	1599408	1600670	UMR
chr1	1614739	1616553	UMR
chr1	1627612	1627699	LMR
chr1	1628801	1633542	UMR
chr1	1658141	1659682	UMR
chr1	1671845	1672079	LMR
chr1	1675265	1676765	UMR
chr1	1677469	1678636	UMR
chr1	1679023	1679192	LMR
chr1	1691635	1694009	UMR
chr1	1723038	1725472	UMR
chr1	1727951	1728966	LMR
chr1	1739041	1739160	LMR
chr1	1744851	1747019	UMR
chr1	1775369	1781274	UMR
chr1	1782223	1782476	LMR
chr1	1782525	1783415	UMR
chr1	1797983	1798248	LMR
chr1	1828110	1829881	UMR
chr1	1833571	1834864	LMR
chr1	1841475	1843448	LMR
chr1	1847805	1848469	LMR
chr1	1858772	1859050	LMR
chr1	1860672	1861294	LMR
chr1	1863030	1865728	UMR
chr1	1877085	1878186	LMR
chr1	1889021	1892038	UMR
chr1	1906031	1906710	LMR
chr1	1907481	1907762	LMR
chr1	1908387	1909819	UMR
chr1	1918623	1919948	UMR
chr1	2044669	2045316	UMR
chr1	2045628	2047284	UMR
chr1	2047343	2047990	LMR
chr1	2049175	2051238	UMR
chr1	2194103	2195788	UMR
chr1	2204437	2205892	UMR
chr1	2205995	2206250	LMR
chr1	2226827	2226882	LMR
chr1	2227005	2229876	UMR
chr1	2233937	2235313	UMR
chr1	2246081	2246955	LMR
chr1	2255437	2256373	LMR
chr1	2259104	2259327	LMR
chr1	2275236	2275524	LMR
chr1	2276240	2276416	LMR
chr1	2279248	2279358	LMR
chr1	2290165	2291666	UMR
chr1	2300235	2301888	UMR
chr1	2307714	2307930	LMR
chr1	2311452	2312338	LMR
chr1	2312450	2313152	LMR
chr1	2314413	2316008	UMR
chr1	2387703	2388316	LMR
chr1	2389761	2390146	LMR
chr1	2390561	2392786	UMR
chr1	2411819	2413722	UMR
chr1	2413935	2415449	UMR
chr1	2415585	2416765	UMR
chr1	2495632	2496733	UMR
chr1	2497295	2497512	LMR
chr1	2525385	2527288	UMR
chr1	2528881	2531228	UMR
chr1	2540479	2541366	UMR
chr1	2541682	2541811	LMR
chr1	2543135	2543989	LMR
chr1	2544095	2544285	LMR
chr1	2545476	2550861	UMR
chr1	2553013	2553576	LMR
chr1	2554536	2554815	LMR
chr1	2554885	2557491	UMR
chr1	2575937	2577104	UMR
chr1	2577317	2579094	UMR
chr1	2581517	2582018	LMR
chr1	2583235	2583756	LMR
chr1	2584316	2587661	UMR
chr1	2626763	2629628	UMR
chr1	2642330	2644387	UMR
chr1	2649633	2775315	UMR
chr1	3452899	3453661	LMR
chr1	3454154	3455413	UMR
chr1	3530425	3532046	UMR
chr1	3610103	3612322	UMR
chr1	3613860	3615663	UMR
chr1	3618971	3620108	LMR
chr1	3620449	3620745	LMR
chr1	3621025	3621522	LMR
chr1	3622045	3622298	LMR
chr1	3623870	3625802	UMR
chr1	3630417	3630560	LMR
chr1	3649403	3650764	UMR
chr1	3650795	3650917	LMR
chr1	3650968	3651122	LMR
chr1	3651165	3651242	LMR
chr1	3651356	3653614	UMR
chr1	3655545	3657471	UMR
chr1	3660381	3661494	LMR
chr1	3664231	3668070	UMR
chr1	3673235	3674597	UMR
chr1	3676279	3678764	UMR
chr1	3680623	3681051	LMR
chr1	3688358	3688714	LMR
chr1	3695622	3695942	LMR
chr1	3736263	3736372	LMR
chr1	3746459	3747697	UMR
chr1	3771739	3773418	UMR
chr1	3775211	3776274	UMR
chr1	3787340	3787857	LMR
chr1	3793632	3793894	LMR
chr1	3795567	3796966	UMR
chr1	3856221	3858159	UMR
chr1	3869883	3870070	LMR
chr1	3880988	3881550	LMR
chr1	3890863	3891422	LMR
chr1	3899457	3901636	UMR
chr1	4654927	4658162	UMR
chr1	5865325	5865484	LMR
chr1	5991235	5995006	UMR
chr1	6013039	6013322	LMR
chr1	6023413	6023856	LMR
chr1	6025405	6028773	UMR
chr1	6037313	6037781	LMR
chr1	6058767	6058927	LMR
chr1	6178755	6181887	UMR
chr1	6185906	6186132	LMR
chr1	6198447	6200185	UMR
chr1	6204829	6204978	LMR
chr1	6205004	6207244	UMR
chr1	6208591	6209872	UMR
chr1	6212501	6213061	LMR
chr1	6217767	6217982	LMR
chr1	6235003	6236646	UMR
chr1	6238609	6239891	LMR
chr1	6240293	6243165	UMR
chr1	6243248	6247767	UMR
chr1	6248878	6250344	UMR
chr1	6258701	6258871	LMR
chr1	6259306	6262175	UMR
chr1	6263009	6263260	LMR
chr1	6265248	6265308	LMR
chr1	6290259	6290710	LMR
chr1	6347853	6348273	LMR
chr1	6358839	6360267	LMR
chr1	6363030	6363388	LMR
chr1	6365173	6365445	LMR
chr1	6392219	6394856	UMR
chr1	6418929	6421038	UMR
chr1	6421369	6422357	LMR
chr1	6422833	6425486	UMR
chr1	6445137	6445534	LMR
chr1	6446959	6451082	UMR
chr1	6454809	6456342	UMR
chr1	6459627	6460810	UMR
chr1	6484761	6487262	UMR
chr1	6489177	6489340	LMR
chr1	6489849	6491258	UMR
chr1	6493367	6493532	LMR
chr1	6494851	6495561	LMR
chr1	6496009	6498002	UMR
chr1	6553251	6555191	UMR
chr1	6579535	6581258	UMR
chr1	6587138	6587777	LMR
chr1	6591279	6591520	LMR
chr1	6599391	6599453	LMR
chr1	6599689	6604018	UMR
chr1	6612557	6615640	UMR
chr1	6624587	6626154	UMR
chr1	6636197	6636682	LMR
chr1	6700837	6702112	UMR
chr1	6776971	6778056	LMR
chr1	6783919	6786684	UMR
chr1	6861065	6862020	LMR
chr1	7679805	7681404	UMR
chr1	7703551	7705794	UMR
chr1	7770678	7772142	UMR
chr1	7781446	7781954	LMR
chr1	7782979	7784570	UMR
chr1	7953727	7954952	UMR
chr1	7961006	7962878	UMR
chr1	7982329	7982795	LMR
chr1	7993577	7993846	LMR
chr1	7993955	7994619	LMR
chr1	8014988	8015342	LMR
chr1	8016575	8017708	LMR
chr1	8026025	8026606	UMR
chr1	8026661	8026730	LMR
chr1	8096895	8098500	LMR
chr1	8104523	8104854	LMR
chr1	8317787	8318908	UMR
chr1	8394974	8397905	UMR
chr1	8409157	8409549	LMR
chr1	8421912	8424962	UMR
chr1	8427092	8428486	LMR
chr1	8430035	8431297	LMR
chr1	8435498	8436140	LMR
chr1	8438880	8439372	LMR
chr1	8465801	8465907	LMR
chr1	8472397	8474653	LMR
chr1	8492243	8493519	LMR
chr1	8494101	8494976	LMR
chr1	8496002	8497827	LMR
chr1	8509677	8510720	LMR
chr1	8523815	8526484	LMR
chr1	8532902	8534386	LMR
chr1	8539773	8540147	LMR
chr1	8560514	8561784	LMR
chr1	8602641	8604642	LMR
chr1	8628059	8630206	LMR
chr1	8646997	8648152	LMR
chr1	8649510	8649642	LMR
chr1	8658171	8658593	LMR
chr1	8660374	8661086	LMR
chr1	8666531	8667338	LMR
chr1	8701094	8703813	UMR
chr1	8711898	8713796	LMR
chr1	8722475	8723109	LMR
chr1	8726519	8727023	LMR
chr1	8727764	8728102	LMR
chr1	8815020	8818722	UMR
chr1	8829411	8830131	LMR
chr1	8859072	8859654	LMR
chr1	8860964	8861101	LMR
chr1	8867083	8867200	LMR
chr1	8875099	8880395	UMR
chr1	8899661	8900449	LMR
chr1	9005085	9005636	LMR
chr1	9007607	9008570	LMR
chr1	9009435	9010218	LMR
chr1	9010967	9011412	LMR
chr1	9015637	9016324	LMR
chr1	9036548	9037878	LMR
chr1	9062885	9063438	LMR
chr1	9068460	9070365	LMR
chr1	9075012	9076913	UMR
chr1	9077865	9079396	LMR
chr1	9080277	9082123	LMR
chr1	9110841	9111142	LMR
chr1	9112055	9112250	LMR
chr1	9119609	9120492	LMR
chr1	9121655	9121894	LMR
chr1	9122018	9122575	LMR
chr1	9125863	9126805	LMR
chr1	9128233	9128420	LMR
chr1	9128483	9131860	UMR
chr1	9145293	9145806	LMR
chr1	9163436	9164364	LMR
chr1	9179589	9180001	LMR
chr1	9181289	9183298	UMR
chr1	9192756	9193076	LMR
chr1	9196229	9197002	LMR
chr1	9198435	9199444	UMR
chr1	9200479	9204053	UMR
chr1	9230541	9232266	UMR
chr1	9233975	9235698	UMR
chr1	9239717	9239996	LMR
chr1	9267103	9267456	LMR
chr1	9292147	9294281	UMR
chr1	9424357	9427071	UMR
chr1	9428204	9429644	UMR
chr1	9494739	9495747	UMR
chr1	9526145	9526518	LMR
chr1	9539053	9540610	UMR
chr1	9588263	9590764	UMR
chr1	9591389	9591578	LMR
chr1	9593370	9593966	LMR
chr1	9615577	9615908	LMR
chr1	9617683	9618248	LMR
chr1	9625847	9627627	UMR
chr1	9628381	9631093	UMR
chr1	9639275	9639617	LMR
chr1	9643403	9644312	LMR
chr1	9645190	9645351	LMR
chr1	9650729	9658690	UMR
chr1	9662781	9662958	LMR
chr1	9669677	9670724	LMR
chr1	9674077	9674306	LMR
chr1	9680913	9681479	LMR
chr1	9684581	9685620	LMR
chr1	9686586	9688488	UMR
chr1	9688730	9689766	UMR
chr1	9704755	9705080	LMR
chr1	9714194	9714758	LMR
chr1	9716013	9716066	LMR
chr1	9717207	9718089	LMR
chr1	9721793	9721983	LMR
chr1	9725077	9725264	LMR
chr1	9728234	9728587	LMR
chr1	9732814	9733292	LMR
chr1	9735611	9735870	LMR
chr1	9782848	9783223	LMR
chr1	9784067	9785757	LMR
chr1	9786789	9788243	UMR
chr1	9809349	9809680	LMR
chr1	9822370	9824822	UMR
chr1	9863594	9864982	UMR
chr1	9865332	9865468	LMR
chr1	9867140	9868082	LMR
chr1	9900468	9900893	LMR
chr1	9903373	9904302	LMR
chr1	9909225	9911380	UMR
chr1	9942021	9944120	UMR
chr1	9950095	9951310	LMR
chr1	9960977	9961435	LMR
chr1	10032225	10034388	UMR
chr1	10074516	10074912	LMR
chr1	10168921	10169420	LMR
chr1	10189685	10190409	LMR
chr1	10209094	10211819	UMR
chr1	10338125	10338734	LMR
chr1	10377417	10377742	LMR
chr1	10398194	10400330	UMR
chr1	10428081	10428684	LMR
chr1	10429808	10431454	UMR
chr1	10433416	10433848	LMR
chr1	10434004	10434142	LMR
chr1	10471734	10473870	UMR
chr1	10474701	10476276	UMR
chr1	10494717	10495610	LMR
chr1	10507433	10508173	LMR
chr1	10510145	10511810	LMR
chr1	10555505	10555988	LMR
chr1	10594759	10595188	LMR
chr1	10615436	10615671	LMR
chr1	10692238	10692718	LMR
chr1	10693393	10695823	UMR
chr1	10790535	10797046	UMR
chr1	10865724	10867871	UMR
chr1	10868125	10869133	LMR
chr1	10939953	10940528	LMR
chr1	10941647	10942684	LMR
chr1	10943811	10944720	LMR
chr1	10960982	10961420	LMR
chr1	10964831	10966569	LMR
chr1	10968191	10968938	LMR
chr1	10985311	10986866	UMR
chr1	11011580	11013670	UMR
chr1	11059105	11061188	UMR
chr1	11072585	11072984	LMR
chr1	11073245	11073338	LMR
chr1	11073396	11073886	LMR
chr1	11098809	11100228	UMR
chr1	11229395	11229879	LMR
chr1	11261789	11263086	UMR
chr1	11272555	11274525	UMR
chr1	11281019	11281764	LMR
chr1	11473753	11479950	UMR
chr1	11648895	11649680	UMR
chr1	11650123	11650870	UMR
chr1	11654227	11654290	LMR
chr1	11654319	11655517	UMR
chr1	11663813	11665090	UMR
chr1	11667557	11667782	LMR
chr1	11670693	11671144	LMR
chr1	11680316	11682230	UMR
chr1	11684310	11684839	LMR
chr1	11689963	11695654	UMR
chr1	11719233	11720169	UMR
chr1	11735863	11737154	UMR
chr1	11740617	11741239	LMR
chr1	11749119	11749532	LMR
chr1	11784861	11786849	UMR
chr1	11802497	11802938	LMR
chr1	11803005	11804070	LMR
chr1	11804609	11806994	UMR
chr1	11814077	11815722	LMR
chr1	11838669	11838976	LMR
chr1	11842215	11842690	LMR
chr1	11907497	11910448	UMR
chr1	11914759	11915238	LMR
chr1	11924735	11926990	UMR
chr1	11929769	11930284	LMR
chr1	11934073	11935386	UMR
chr1	11979743	11981190	UMR
chr1	12001661	12001912	LMR
chr1	12004647	12006421	UMR
chr1	12019013	12020514	UMR
chr1	12030061	12030314	LMR
chr1	12039471	12041084	LMR
chr1	12044103	12045264	LMR
chr1	12045849	12048303	UMR
chr1	12051593	12052918	LMR
chr1	12054050	12054796	LMR
chr1	12056255	12056812	LMR
chr1	12059336	12060580	LMR
chr1	12062515	12066618	UMR
chr1	12077750	12080284	UMR
chr1	12085725	12085956	LMR
chr1	12087569	12088677	LMR
chr1	12124855	12125276	LMR
chr1	12132991	12133346	LMR
chr1	12138293	12138549	LMR
chr1	12143311	12144294	LMR
chr1	12145675	12145884	LMR
chr1	12148225	12149854	LMR
chr1	12150445	12151265	LMR
chr1	12152107	12152666	LMR
chr1	12153069	12153971	LMR
chr1	12157047	12158725	LMR
chr1	12161443	12162478	LMR
chr1	12163040	12163625	LMR
chr1	12166721	12168633	UMR
chr1	12171521	12172069	LMR
chr1	12173708	12174264	LMR
chr1	12179039	12179614	LMR
chr1	12183951	12184610	LMR
chr1	12208924	12209457	LMR
chr1	12210243	12211038	LMR
chr1	12229759	12231264	UMR
chr1	12343785	12346290	LMR
chr1	12414367	12415532	LMR
chr1	12435312	12436134	LMR
chr1	12438421	12438876	LMR
chr1	12449197	12450148	LMR
chr1	12467563	12468573	LMR
chr1	12472919	12473658	LMR
chr1	12615483	12615986	LMR
chr1	12616305	12616706	LMR
chr1	12616842	12620944	UMR
chr1	13662011	13662606	LMR
chr1	13665503	13666014	LMR
chr1	13667357	13668188	LMR
chr1	13674241	13675590	LMR
chr1	13699728	13703701	UMR
chr1	13713031	13713986	LMR
chr1	13725911	13726338	LMR
chr1	13728087	13733634	UMR
chr1	13748698	13751966	UMR
chr1	13753602	13754491	LMR
chr1	13758287	13758560	LMR
chr1	13782081	13782504	LMR
chr1	13793420	13794024	LMR
chr1	13794551	13795302	LMR
chr1	14597614	14600829	UMR
chr1	14923755	14926625	UMR
chr1	15149615	15151670	LMR
chr1	15152149	15155086	UMR
chr1	15156243	15157137	LMR
chr1	15409166	15412489	UMR
chr1	15415773	15418290	UMR
chr1	15431099	15431518	LMR
chr1	15501405	15501752	LMR
chr1	15523668	15527900	UMR
chr1	15563805	15564454	LMR
chr1	15571385	15572630	LMR
chr1	15579073	15579970	LMR
chr1	15584265	15585677	UMR
chr1	15603031	15604076	UMR
chr1	15616683	15619268	UMR
chr1	15627367	15628508	LMR
chr1	15674529	15674786	LMR
chr1	15680392	15681127	LMR
chr1	15681713	15685294	UMR
chr1	15696716	15697888	LMR
chr1	15712129	15712642	LMR
chr1	15728857	15729175	LMR
chr1	15755199	15757158	UMR
chr1	15757610	15759721	UMR
chr1	15829815	15831328	LMR
chr1	15833955	15836436	UMR
chr1	15836887	15837702	UMR
chr1	15841194	15841908	LMR
chr1	15843280	15845738	UMR
chr1	15846673	15851084	UMR
chr1	15851695	15852582	LMR
chr1	15885245	15887074	LMR
chr1	15916623	15917536	LMR
chr1	15947572	15948206	LMR
chr1	15948421	15950064	UMR
chr1	15950939	15951580	LMR
chr1	15963623	15966810	UMR
chr1	15974697	15976386	UMR
chr1	16004977	16007581	UMR
chr1	16009037	16009529	LMR
chr1	16012627	16014042	UMR
chr1	16014714	16015227	LMR
chr1	16072869	16074210	UMR
chr1	16206192	16207596	UMR
chr1	16236175	16238210	UMR
chr1	16322289	16322518	LMR
chr1	16350489	16353416	UMR
chr1	16363353	16363741	LMR
chr1	16366662	16368800	UMR
chr1	16386791	16388541	LMR
chr1	16391525	16392006	LMR
chr1	16397183	16397485	LMR
chr1	16408639	16409360	LMR
chr1	16433133	16433562	LMR
chr1	16440130	16441779	UMR
chr1	16442301	16442616	LMR
chr1	16450919	16452430	LMR
chr1	16498281	16499988	UMR
chr1	16500563	16500816	LMR
chr1	16612528	16614160	UMR
chr1	16643525	16645075	UMR
chr1	16647221	16648208	UMR
chr1	16676530	16677488	LMR
chr1	16888905	16889869	UMR
chr1	16894565	16897050	UMR
chr1	16903679	16906023	UMR
chr1	16912399	16913122	LMR
chr1	16913593	16914878	UMR
chr1	16960509	16961244	UMR
chr1	17009773	17012360	UMR
chr1	17013828	17014394	LMR
chr1	17023207	17023672	LMR
chr1	17045742	17045987	LMR
chr1	17052867	17054730	UMR
chr1	17118622	17120579	UMR
chr1	17419906	17420098	LMR
chr1	17431613	17431920	LMR
chr1	17434881	17435642	LMR
chr1	17436757	17440354	UMR
chr1	17440539	17440758	LMR
chr1	17538578	17538802	LMR
chr1	17539149	17540616	UMR
chr1	18108238	18113891	UMR
chr1	18632459	18648455	UMR
chr1	18901883	18903457	UMR
chr1	18907893	18908588	LMR
chr1	18913099	18913443	LMR
chr1	18923781	18924002	LMR
chr1	18926024	18928286	UMR
chr1	18931205	18932183	LMR
chr1	18938448	18938871	LMR
chr1	18944077	18944290	LMR
chr1	18948416	18948907	LMR
chr1	18949927	18952706	UMR
chr1	18954880	18957566	UMR
chr1	19087821	19088386	LMR
chr1	19124309	19124798	LMR
chr1	19169533	19170154	LMR
chr1	19208745	19211477	UMR
chr1	19220091	19220632	LMR
chr1	19241267	19241634	LMR
chr1	19250795	19252608	UMR
chr1	19311356	19312960	UMR
chr1	19313979	19314918	LMR
chr1	19315377	19316112	LMR
chr1	19341527	19341820	LMR
chr1	19360153	19360426	LMR
chr1	19390730	19392199	UMR
chr1	19393027	19393422	LMR
chr1	19411305	19412013	LMR
chr1	19430704	19430834	LMR
chr1	19439793	19440036	LMR
chr1	19448639	19449081	LMR
chr1	19453669	19455338	LMR
chr1	19459459	19460358	LMR
chr1	19462961	19463858	LMR
chr1	19468418	19470127	UMR
chr1	19476771	19478444	LMR
chr1	19483165	19486860	UMR
chr1	19505317	19506188	LMR
chr1	19508595	19509354	LMR
chr1	19516239	19517844	LMR
chr1	19596157	19597908	UMR
chr1	19643549	19645482	UMR
chr1	19661551	19662664	LMR
chr1	19664182	19665670	UMR
chr1	19704581	19705046	LMR
chr1	19710719	19711835	LMR
chr1	19715577	19716161	LMR
chr1	19790683	19790814	LMR
chr1	19798895	19800630	UMR
chr1	19881929	19883288	UMR
chr1	20480431	20486196	UMR
chr1	20486219	20488384	UMR
chr1	20492526	20494809	UMR
chr1	20496296	20496532	LMR
chr1	20507051	20508473	UMR
chr1	20511475	20512793	LMR
chr1	20630309	20631234	LMR
chr1	20633083	20634722	UMR
chr1	20660379	20662155	UMR
chr1	20695695	20695833	LMR
chr1	20696160	20697298	UMR
chr1	20731290	20733844	UMR
chr1	20785013	20788216	UMR
chr1	20932047	20933082	LMR
chr1	20964501	20965176	LMR
chr1	21174978	21177430	UMR
chr1	21284859	21285124	LMR
chr1	21288443	21288644	LMR
chr1	21289233	21291158	UMR
chr1	21291651	21296951	UMR
chr1	21323705	21325884	UMR
chr1	21329359	21330105	LMR
chr1	21333953	21335322	UMR
chr1	21336187	21337180	LMR
chr1	21337355	21338064	LMR
chr1	21342831	21346836	UMR
chr1	21439594	21441125	UMR
chr1	21657263	21658271	LMR
chr1	21659107	21660316	UMR
chr1	21661695	21662900	LMR
chr1	21663390	21664480	LMR
chr1	21665338	21667069	LMR
chr1	21668225	21670160	UMR
chr1	21673177	21673717	LMR
chr1	21700189	21700600	LMR
chr1	21761427	21763072	LMR
chr1	21763567	21764379	LMR
chr1	21773665	21774103	LMR
chr1	21779290	21780942	UMR
chr1	21781255	21783962	UMR
chr1	21791467	21792085	LMR
chr1	21814230	21814798	UMR
chr1	21935990	21936242	LMR
chr1	21936479	21937915	UMR
chr1	21939230	21939865	LMR
chr1	22022845	22023196	LMR
chr1	22024107	22027743	UMR
chr1	22039510	22040228	LMR
chr1	22052409	22054277	UMR
chr1	22054357	22054556	LMR
chr1	22055729	22057328	LMR
chr1	22074403	22076252	LMR
chr1	22077571	22078009	LMR
chr1	22088220	22090658	LMR
chr1	22141720	22143867	UMR
chr1	22451643	22453026	UMR
chr1	22709846	22712964	UMR
chr1	23018741	23020940	UMR
chr1	23098807	23099224	LMR
chr1	23115164	23115835	LMR
chr1	23156028	23156311	LMR
chr1	23162550	23162878	LMR
chr1	23167425	23169245	UMR
chr1	23169337	23169684	LMR
chr1	23177293	23178346	UMR
chr1	23179079	23179572	LMR
chr1	23216723	23218225	UMR
chr1	23339006	23345359	UMR
chr1	23367775	23369917	UMR
chr1	23483164	23485140	UMR
chr1	23524695	23526326	LMR
chr1	23528122	23529015	LMR
chr1	23529573	23531784	UMR
chr1	23533101	23533818	LMR
chr1	23538998	23539186	LMR
chr1	23539596	23540564	UMR
chr1	23544564	23545192	LMR
chr1	23548725	23549270	LMR
chr1	23554309	23555416	UMR
chr1	23557337	23560399	UMR
chr1	23562399	23562947	LMR
chr1	23567171	23567531	LMR
chr1	23567922	23568841	UMR
chr1	23573955	23574697	LMR
chr1	23576301	23578598	LMR
chr1	23588456	23590962	LMR
chr1	23591305	23595535	UMR
chr1	23602056	23603054	LMR
chr1	23607196	23607725	LMR
chr1	23611757	23614542	UMR
chr1	23619277	23620346	UMR
chr1	23624255	23624918	LMR
chr1	23625389	23626573	LMR
chr1	23627225	23627750	LMR
chr1	23628787	23629925	LMR
chr1	23634938	23635764	LMR
chr1	23637373	23637804	LMR
chr1	23691375	23693284	UMR
chr1	23718896	23721529	LMR
chr1	23722368	23724079	UMR
chr1	23727064	23729416	LMR
chr1	23742797	23745656	UMR
chr1	23751323	23751684	LMR
chr1	23772051	23772582	LMR
chr1	23777801	23779342	UMR
chr1	23790680	23792444	UMR
chr1	23799571	23801446	UMR
chr1	23801538	23801616	LMR
chr1	23809615	23810512	LMR
chr1	23812975	23813138	LMR
chr1	23824547	23826369	UMR
chr1	23837350	23838109	LMR
chr1	23838214	23839545	UMR
chr1	23867507	23869512	UMR
chr1	23887319	23889502	LMR
chr1	23896251	23897728	LMR
chr1	23907703	23913854	UMR
chr1	23916115	23917211	LMR
chr1	23919883	23920200	LMR
chr1	23955066	23955667	LMR
chr1	23957910	23965160	UMR
chr1	23973829	23974240	LMR
chr1	23977175	23981306	UMR
chr1	23991755	23992295	LMR
chr1	23995565	23996166	LMR
chr1	24186617	24192809	UMR
chr1	24197963	24199820	LMR
chr1	24317109	24320076	UMR
chr1	24321581	24322784	UMR
chr1	24385605	24386035	LMR
chr1	24390838	24393986	UMR
chr1	24412760	24413970	UMR
chr1	24415205	24417228	UMR
chr1	24501174	24501710	LMR
chr1	24501873	24504200	UMR
chr1	24641677	24645072	UMR
chr1	24688519	24688954	LMR
chr1	24694319	24694726	LMR
chr1	24727251	24728374	LMR
chr1	24733091	24734307	LMR
chr1	24742146	24742884	LMR
chr1	24743257	24744071	LMR
chr1	24744624	24749566	UMR
chr1	24769183	24770778	LMR
chr1	24792630	24792926	LMR
chr1	24847892	24849360	UMR
chr1	24850887	24851563	LMR
chr1	24900711	24901856	LMR
chr1	24915690	24916392	LMR
chr1	24920553	24920924	LMR
chr1	24923265	24930960	UMR
chr1	24932042	24932765	UMR
chr1	24934377	24934722	LMR
chr1	24935134	24935383	LMR
chr1	24946864	24948554	LMR
chr1	24951293	24951716	LMR
chr1	24952379	24952997	LMR
chr1	24953177	24953288	LMR
chr1	24953551	24954445	LMR
chr1	24963365	24965884	UMR
chr1	24966065	24967409	LMR
chr1	24972397	24972790	LMR
chr1	24987897	24988702	LMR
chr1	24989785	24990214	LMR
chr1	25019059	25020648	LMR
chr1	25021970	25023450	LMR
chr1	25027077	25027726	LMR
chr1	25028649	25033022	UMR
chr1	25033517	25034674	UMR
chr1	25215673	25216644	LMR
chr1	25231479	25233442	UMR
chr1	25236484	25237744	LMR
chr1	25239572	25240652	UMR
chr1	25246059	25248469	UMR
chr1	25265511	25268354	UMR
chr1	25336373	25339828	UMR
chr1	25429679	25432259	UMR
chr1	25434957	25436421	LMR
chr1	25473292	25474414	LMR
chr1	25505362	25505938	LMR
chr1	25542982	25544896	UMR
chr1	25608603	25611806	UMR
chr1	25614153	25615402	LMR
chr1	25615722	25618208	UMR
chr1	25798134	25798354	LMR
chr1	25798805	25799038	LMR
chr1	25799562	25800746	UMR
chr1	25802970	25803538	LMR
chr1	25804437	25805089	LMR
chr1	25809449	25810082	LMR
chr1	25819145	25821357	UMR
chr1	25858367	25860384	UMR
chr1	25874639	25876270	UMR
chr1	25895374	25895702	LMR
chr1	25904641	25907114	UMR
chr1	25990722	25991098	LMR
chr1	25997025	25998696	UMR
chr1	26030847	26033116	LMR
chr1	26034801	26036498	UMR
chr1	26036571	26036824	LMR
chr1	26104886	26106768	LMR
chr1	26110403	26112879	UMR
chr1	26119958	26120366	LMR
chr1	26126100	26126918	LMR
chr1	26127419	26127575	LMR
chr1	26161411	26162507	UMR
chr1	26163977	26164745	UMR
chr1	26165551	26165872	LMR
chr1	26169641	26170604	UMR
chr1	26233646	26235392	UMR
chr1	26255969	26256297	LMR
chr1	26275480	26276416	LMR
chr1	26278916	26280787	UMR
chr1	26282057	26282188	LMR
chr1	26284485	26285402	LMR
chr1	26286887	26290414	UMR
chr1	26290840	26291137	LMR
chr1	26305341	26307928	UMR
chr1	26315167	26320220	UMR
chr1	26321017	26322110	LMR
chr1	26335742	26337079	UMR
chr1	26408381	26416036	UMR
chr1	26416699	26417880	LMR
chr1	26431631	26432790	UMR
chr1	26469913	26470836	LMR
chr1	26471189	26473702	UMR
chr1	26493087	26493582	LMR
chr1	26500045	26501906	UMR
chr1	26527475	26527788	LMR
chr1	26529367	26531163	UMR
chr1	26538026	26538994	LMR
chr1	26541415	26544172	UMR
chr1	26545473	26546658	LMR
chr1	26579469	26580304	LMR
chr1	26580866	26581468	LMR
chr1	26582209	26583628	LMR
chr1	26618343	26622011	UMR
chr1	26633271	26633566	LMR
chr1	26637582	26638165	LMR
chr1	26677006	26678078	LMR
chr1	26681135	26681390	LMR
chr1	26691965	26703602	UMR
chr1	26705488	26707015	LMR
chr1	26723039	26725189	LMR
chr1	26743284	26745214	LMR
chr1	26786287	26790854	UMR
chr1	26810089	26810394	LMR
chr1	26820655	26821244	LMR
chr1	26826117	26829080	UMR
chr1	26833089	26834140	LMR
chr1	26838430	26839708	LMR
chr1	26862713	26862986	LMR
chr1	26863993	26866458	UMR
chr1	26889435	26890846	UMR
chr1	26899803	26900870	UMR
chr1	26921385	26922768	UMR
chr1	26950482	26950868	LMR
chr1	26959491	26960884	UMR
chr1	26992795	26994954	UMR
chr1	27097245	27097989	LMR
chr1	27099075	27100082	LMR
chr1	27102705	27103016	LMR
chr1	27105530	27105729	LMR
chr1	27106427	27107122	LMR
chr1	27112069	27112634	LMR
chr1	27137257	27137682	LMR
chr1	27153294	27153810	LMR
chr1	27154576	27155613	UMR
chr1	27233985	27236268	UMR
chr1	27252227	27254376	LMR
chr1	27254698	27255584	LMR
chr1	27284393	27285046	LMR
chr1	27317431	27319710	LMR
chr1	27321675	27323156	UMR
chr1	27340069	27343974	UMR
chr1	27357242	27357880	UMR
chr1	27358481	27358552	LMR
chr1	27359902	27360942	UMR
chr1	27365006	27367276	UMR
chr1	27391431	27393148	UMR
chr1	27395177	27396410	LMR
chr1	27402650	27404443	UMR
chr1	27416160	27416847	LMR
chr1	27418208	27419771	LMR
chr1	27435704	27436614	LMR
chr1	27441985	27443500	LMR
chr1	27444692	27446218	LMR
chr1	27449118	27449301	LMR
chr1	27487773	27490898	UMR
chr1	27499799	27500528	LMR
chr1	27525287	27526443	LMR
chr1	27527015	27527368	LMR
chr1	27527754	27528810	UMR
chr1	27544620	27544908	LMR
chr1	27555640	27557487	UMR
chr1	27562486	27562826	LMR
chr1	27568294	27569076	UMR
chr1	27571963	27572490	LMR
chr1	27575291	27576302	UMR
chr1	27595063	27595687	LMR
chr1	27597341	27597524	LMR
chr1	27599125	27599655	LMR
chr1	27601565	27604751	UMR
chr1	27604861	27605003	LMR
chr1	27605765	27607102	LMR
chr1	27608855	27610422	LMR
chr1	27618297	27618824	LMR
chr1	27630325	27635969	UMR
chr1	27637038	27637323	LMR
chr1	27643585	27644366	LMR
chr1	27658266	27660652	UMR
chr1	27662559	27663629	LMR
chr1	27664100	27664533	LMR
chr1	27669149	27669680	LMR
chr1	27671778	27672979	LMR
chr1	27689285	27690746	LMR
chr1	27725381	27727278	UMR
chr1	27772109	27774668	UMR
chr1	27829928	27832094	UMR
chr1	27857956	27858766	LMR
chr1	27863090	27864698	LMR
chr1	27865404	27865710	LMR
chr1	27868948	27869856	LMR
chr1	27872172	27875742	UMR
chr1	27883833	27884922	LMR
chr1	27887103	27888012	LMR
chr1	27890091	27892764	UMR
chr1	27913752	27915044	UMR
chr1	27959365	27960688	UMR
chr1	27978917	27980373	LMR
chr1	28058305	28059778	LMR
chr1	28070093	28070707	LMR
chr1	28075428	28076651	LMR
chr1	28082151	28084745	LMR
chr1	28086382	28089418	UMR
chr1	28090869	28091889	LMR
chr1	28097071	28097676	LMR
chr1	28126406	28128561	LMR
chr1	28132171	28133084	LMR
chr1	28134542	28135996	LMR
chr1	28138581	28139620	LMR
chr1	28143743	28145660	LMR
chr1	28147347	28148932	LMR
chr1	28169061	28170136	LMR
chr1	28172321	28173748	LMR
chr1	28174723	28177538	UMR
chr1	28181118	28181368	LMR
chr1	28183207	28183744	LMR
chr1	28199237	28200732	LMR
chr1	28232222	28233403	UMR
chr1	28235283	28237244	UMR
chr1	28240551	28240894	LMR
chr1	28244440	28250007	UMR
chr1	28258521	28260748	UMR
chr1	28289138	28289388	LMR
chr1	28296959	28297132	LMR
chr1	28327117	28327810	LMR
chr1	28328561	28329968	UMR
chr1	28359954	28360280	LMR
chr1	28369285	28370604	UMR
chr1	28409701	28410216	LMR
chr1	28438150	28439121	LMR
chr1	28447509	28448152	LMR
chr1	28504646	28513871	UMR
chr1	28514241	28514508	LMR
chr1	28515406	28516096	LMR
chr1	28516349	28519609	UMR
chr1	28552309	28554126	UMR
chr1	28579229	28583330	UMR
chr1	28586887	28587686	LMR
chr1	28591897	28592936	UMR
chr1	28602830	28603223	LMR
chr1	28641667	28644458	UMR
chr1	28647715	28649468	UMR
chr1	28668101	28670313	UMR
chr1	28723617	28724317	LMR
chr1	28736161	28738380	UMR
chr1	28775028	28775502	LMR
chr1	28884641	28885452	LMR
chr1	28886591	28888228	UMR
chr1	28898692	28899037	LMR
chr1	28913808	28915845	UMR
chr1	28961765	28963030	LMR
chr1	29121289	29123020	UMR
chr1	29123065	29124858	UMR
chr1	29125183	29125280	LMR
chr1	29179815	29182497	UMR
chr1	29202831	29203188	LMR
chr1	29210201	29210945	LMR
chr1	29230087	29231414	UMR
chr1	29234051	29235198	LMR
chr1	29235685	29238569	UMR
chr1	29258663	29260832	UMR
chr1	30717719	30720398	UMR
chr1	30729045	30729606	LMR
chr1	30730205	30730918	LMR
chr1	30732061	30732872	LMR
chr1	30740946	30741472	LMR
chr1	30743521	30747658	UMR
chr1	30747907	30752863	UMR
chr1	30753350	30758422	UMR
chr1	30759037	30762524	UMR
chr1	30765153	30765989	LMR
chr1	30907403	30909716	UMR
chr1	30929318	30929766	LMR
chr1	30962579	30963350	LMR
chr1	30997805	30998000	LMR
chr1	31038605	31039298	LMR
chr1	31058897	31059388	LMR
chr1	31062611	31066315	UMR
chr1	31154613	31155925	UMR
chr1	31178569	31179307	LMR
chr1	31181327	31183186	UMR
chr1	31183876	31184630	LMR
chr1	31237580	31240307	UMR
chr1	31295789	31298211	UMR
chr1	31372909	31374149	UMR
chr1	31394395	31395180	UMR
chr1	31410467	31414485	UMR
chr1	31418614	31419630	LMR
chr1	31422210	31424312	UMR
chr1	31476638	31477700	LMR
chr1	31482754	31483765	LMR
chr1	31617385	31618552	UMR
chr1	31619351	31619578	LMR
chr1	31638007	31638674	LMR
chr1	31643994	31645756	UMR
chr1	31712645	31713294	LMR
chr1	31714205	31716167	UMR
chr1	31716582	31717655	LMR
chr1	31760389	31762008	UMR
chr1	31762466	31764941	UMR
chr1	31768119	31769999	LMR
chr1	31771895	31773108	UMR
chr1	31785885	31786296	LMR
chr1	31788125	31789632	UMR
chr1	31866387	31866918	LMR
chr1	31877951	31878455	LMR
chr1	31879903	31881690	LMR
chr1	31888930	31889766	LMR
chr1	31891305	31891692	LMR
chr1	31911828	31914041	LMR
chr1	31925505	31933742	UMR
chr1	31934070	31938978	UMR
chr1	31939587	31940248	LMR
chr1	31942359	31945293	UMR
chr1	31954770	31954972	LMR
chr1	31955971	31956635	LMR
chr1	31957563	31958260	LMR
chr1	31964113	31964936	LMR
chr1	31980505	31982060	LMR
chr1	31985491	31985890	LMR
chr1	31994021	31994532	LMR
chr1	32013041	32015932	UMR
chr1	32021692	32021934	LMR
chr1	32066361	32066974	LMR
chr1	32072006	32073696	UMR
chr1	32107461	32109718	UMR
chr1	32122059	32122452	LMR
chr1	32145124	32145596	LMR
chr1	32179261	32181079	UMR
chr1	32200166	32202130	UMR
chr1	32205283	32205392	LMR
chr1	32205436	32206562	UMR
chr1	32208391	32208954	LMR
chr1	32221732	32223070	UMR
chr1	32240197	32241810	UMR
chr1	32242489	32242906	LMR
chr1	32248155	32248901	UMR
chr1	32249565	32251885	UMR
chr1	32252103	32252872	LMR
chr1	32253113	32254390	LMR
chr1	32254804	32255848	LMR
chr1	32263639	32265372	LMR
chr1	32273633	32274368	LMR
chr1	32275425	32275521	LMR
chr1	32275692	32275810	LMR
chr1	32291395	32293052	UMR
chr1	32308358	32309090	LMR
chr1	32315935	32317876	UMR
chr1	32319889	32320754	LMR
chr1	32321683	32322960	LMR
chr1	32332895	32338514	UMR
chr1	32345460	32345914	LMR
chr1	32349175	32349351	LMR
chr1	32351063	32352152	UMR
chr1	32361579	32362408	UMR
chr1	32393755	32395428	UMR
chr1	32464233	32465915	UMR
chr1	32499995	32501131	UMR
chr1	32520099	32521203	UMR
chr1	32538199	32540696	UMR
chr1	32611916	32612943	UMR
chr1	32619505	32620615	LMR
chr1	32622775	32624188	LMR
chr1	32647383	32652518	UMR
chr1	32661430	32661780	LMR
chr1	32702343	32703800	UMR
chr1	32705741	32706516	LMR
chr1	32709576	32709884	LMR
chr1	32711995	32712684	UMR
chr1	32773021	32773516	LMR
chr1	32801300	32801432	LMR
chr1	32815949	32819499	UMR
chr1	32822456	32822690	LMR
chr1	32870237	32871974	UMR
chr1	32924583	32926238	UMR
chr1	32927077	32928014	LMR
chr1	32933404	32933810	LMR
chr1	32956251	32956484	LMR
chr1	32958475	32959012	LMR
chr1	32960841	32965576	UMR
chr1	32972876	32974290	UMR
chr1	32979921	32980220	LMR
chr1	32980534	32982317	LMR
chr1	32991809	32993479	LMR
chr1	33024599	33025502	LMR
chr1	33035648	33037357	UMR
chr1	33039921	33040360	LMR
chr1	33049333	33049664	LMR
chr1	33054987	33055524	LMR
chr1	33058331	33058598	LMR
chr1	33126735	33128200	UMR
chr1	33180667	33182958	UMR
chr1	33255472	33257856	UMR
chr1	33322799	33323202	LMR
chr1	33348545	33350951	UMR
chr1	33430165	33431750	UMR
chr1	33470487	33471124	LMR
chr1	33471992	33473257	UMR
chr1	34162436	34162729	LMR
chr1	34162813	34167724	UMR
chr1	34852535	34853068	LMR
chr1	34858766	34860350	UMR
chr1	34865691	34866882	UMR
chr1	34922591	34928682	UMR
chr1	34928793	34930756	UMR
chr1	34984271	34986158	UMR
chr1	35029592	35032220	UMR
chr1	35078802	35080062	UMR
chr1	35120547	35121244	UMR
chr1	35169348	35170481	LMR
chr1	35190141	35193850	UMR
chr1	35201643	35202577	LMR
chr1	35210735	35210956	LMR
chr1	35264743	35265233	LMR
chr1	35268407	35270044	UMR
chr1	35363427	35365921	LMR
chr1	35434417	35434670	LMR
chr1	35450785	35451814	LMR
chr1	35505643	35508082	LMR
chr1	35538412	35539825	LMR
chr1	35556387	35558784	UMR
chr1	35563204	35563404	LMR
chr1	35568579	35569230	LMR
chr1	35573133	35573514	UMR
chr1	35573543	35573648	LMR
chr1	35576855	35578726	UMR
chr1	35580701	35582496	LMR
chr1	35637025	35638651	LMR
chr1	35640611	35642808	UMR
chr1	35645989	35646830	LMR
chr1	35707263	35708807	UMR
chr1	35715457	35715874	LMR
chr1	35718023	35719432	UMR
chr1	35735699	35736121	LMR
chr1	35768667	35770451	UMR
chr1	35774555	35775194	LMR
chr1	35797485	35798719	LMR
chr1	35807665	35809130	UMR
chr1	35882875	35884213	UMR
chr1	35893953	35894510	LMR
chr1	35929799	35932348	UMR
chr1	36074098	36074282	LMR
chr1	36081933	36082678	LMR
chr1	36083859	36084647	UMR
chr1	36088417	36090130	UMR
chr1	36099297	36100352	LMR
chr1	36148527	36152190	UMR
chr1	36155071	36157750	UMR
chr1	36160617	36162638	UMR
chr1	36187901	36188521	LMR
chr1	36223349	36226064	UMR
chr1	36256265	36257644	LMR
chr1	36304557	36305389	LMR
chr1	36306210	36307628	UMR
chr1	36320221	36321480	UMR
chr1	36321653	36321783	LMR
chr1	36322523	36325014	UMR
chr1	36349135	36349638	LMR
chr1	36350691	36351238	LMR
chr1	36359616	36360132	LMR
chr1	36366395	36366845	LMR
chr1	36368969	36369738	LMR
chr1	36371395	36371515	LMR
chr1	36373571	36374771	LMR
chr1	36378684	36378811	LMR
chr1	36384641	36387204	UMR
chr1	36389797	36391514	LMR
chr1	36396806	36398237	UMR
chr1	36400885	36401365	LMR
chr1	36411955	36412522	LMR
chr1	36420647	36421224	LMR
chr1	36446475	36447085	LMR
chr1	36449926	36451197	UMR
chr1	36463337	36465024	UMR
chr1	37471627	37471791	LMR
chr1	37472882	37480336	UMR
chr1	37484026	37484513	LMR
chr1	37485973	37487914	LMR
chr1	37513683	37515302	UMR
chr1	37527192	37527705	LMR
chr1	37553539	37554566	UMR
chr1	37556471	37556960	LMR
chr1	37574988	37575440	LMR
chr1	37594882	37596724	UMR
chr1	37675799	37676728	LMR
chr1	37689491	37690944	UMR
chr1	37691512	37693284	UMR
chr1	37752427	37754536	UMR
chr1	37793404	37794904	UMR
chr1	37795078	37795280	LMR
chr1	37795554	37795578	LMR
chr1	37796829	37797245	LMR
chr1	37807173	37809006	UMR
chr1	37810149	37811550	LMR
chr1	37858585	37861017	UMR
chr1	37890133	37890989	LMR
chr1	37901223	37902054	LMR
chr1	37918604	37919560	LMR
chr1	37920528	37920932	LMR
chr1	37922788	37924096	LMR
chr1	37925039	37927529	UMR
chr1	37930415	37932269	UMR
chr1	37946367	37947786	LMR
chr1	37953663	37953886	LMR
chr1	37988827	37990639	UMR
chr1	37999467	38000096	LMR
chr1	38004147	38005942	UMR
chr1	38012389	38013666	UMR
chr1	38027959	38029122	LMR
chr1	38029655	38030766	LMR
chr1	38043229	38043552	LMR
chr1	38044042	38045938	UMR
chr1	38046019	38047801	UMR
chr1	38050818	38051175	LMR
chr1	38052367	38054016	LMR
chr1	38801501	38801941	LMR
chr1	38803571	38804954	UMR
chr1	38852442	38853344	LMR
chr1	38856953	38857746	LMR
chr1	38858681	38860784	UMR
chr1	38872425	38874520	UMR
chr1	38990527	38992900	UMR
chr1	38996505	38996734	LMR
chr1	39025731	39027291	UMR
chr1	39038097	39039119	LMR
chr1	39046971	39048350	LMR
chr1	39048925	39049460	LMR
chr1	39051233	39051834	LMR
chr1	39058603	39058766	LMR
chr1	39063642	39064201	LMR
chr1	39080902	39082202	UMR
chr1	39098593	39099285	LMR
chr1	39102585	39103738	LMR
chr1	39104972	39106746	UMR
chr1	39123313	39123546	LMR
chr1	39191705	39192831	LMR
chr1	39195285	39197758	LMR
chr1	39204476	39206832	LMR
chr1	39214726	39217823	UMR
chr1	39230679	39231426	LMR
chr1	39258364	39259175	LMR
chr1	39267861	39268565	LMR
chr1	39268837	39270671	LMR
chr1	39408187	39409546	UMR
chr1	39490814	39492205	UMR
chr1	39509291	39510153	LMR
chr1	39514597	39516039	UMR
chr1	39523907	39524428	LMR
chr1	39525525	39526472	LMR
chr1	39539039	39539716	LMR
chr1	39559625	39559704	LMR
chr1	39574316	39577154	UMR
chr1	39577223	39577285	LMR
chr1	39605888	39606861	UMR
chr1	39609528	39609930	LMR
chr1	39610035	39610134	LMR
chr1	39639317	39640162	UMR
chr1	39666307	39667785	LMR
chr1	39671101	39671328	LMR
chr1	39671408	39672840	UMR
chr1	39738611	39739522	UMR
chr1	39770143	39773882	UMR
chr1	39788495	39789684	UMR
chr1	39799165	39800284	UMR
chr1	39816827	39817826	UMR
chr1	39820075	39820387	LMR
chr1	39825614	39825968	LMR
chr1	39827793	39828470	LMR
chr1	39845599	39846090	LMR
chr1	39882403	39883902	UMR
chr1	39892265	39893234	LMR
chr1	39896514	39897288	LMR
chr1	39900705	39902855	UMR
chr1	39954503	39956796	UMR
chr1	39960497	39961194	LMR
chr1	39973534	39973928	LMR
chr1	39995595	39997115	LMR
chr1	40001105	40001278	LMR
chr1	40002725	40004342	LMR
chr1	40006953	40009879	LMR
chr1	40014367	40014899	LMR
chr1	40038741	40041668	UMR
chr1	40042158	40042786	LMR
chr1	40049735	40051389	LMR
chr1	40058994	40060935	LMR
chr1	40079996	40080418	LMR
chr1	40084744	40084928	LMR
chr1	40096562	40097809	UMR
chr1	40129889	40131424	LMR
chr1	40152351	40154164	LMR
chr1	40160890	40165138	UMR
chr1	40185853	40187262	LMR
chr1	40224185	40224626	LMR
chr1	40232230	40232978	LMR
chr1	40241337	40242314	LMR
chr1	40256653	40258877	UMR
chr1	40312291	40314095	LMR
chr1	40314875	40317644	UMR
chr1	40320685	40322646	LMR
chr1	40338535	40338662	LMR
chr1	40338727	40339397	LMR
chr1	40341567	40342559	LMR
chr1	40344569	40345071	LMR
chr1	40373019	40375599	UMR
chr1	40380815	40382266	LMR
chr1	40383535	40387088	UMR
chr1	40390613	40391324	LMR
chr1	40391593	40393669	LMR
chr1	40396289	40400800	UMR
chr1	40401059	40401190	LMR
chr1	40401425	40402987	LMR
chr1	40404661	40405157	LMR
chr1	40449599	40451679	UMR
chr1	40476550	40478132	UMR
chr1	40508166	40509628	UMR
chr1	40530970	40532563	UMR
chr1	40663098	40663814	LMR
chr1	40665185	40666158	UMR
chr1	40668302	40670168	LMR
chr1	40691165	40693329	UMR
chr1	40695704	40696449	LMR
chr1	40697216	40698088	LMR
chr1	40698913	40700510	LMR
chr1	40702777	40703396	LMR
chr1	40708091	40712784	UMR
chr1	40753182	40753810	LMR
chr1	40762214	40762952	LMR
chr1	40763782	40764670	LMR
chr1	40770389	40770615	LMR
chr1	40782521	40784555	UMR
chr1	40801856	40803296	UMR
chr1	40803805	40804670	LMR
chr1	40861529	40863178	UMR
chr1	40864031	40864502	LMR
chr1	40979029	40981190	UMR
chr1	41003584	41004056	LMR
chr1	41015073	41016224	LMR
chr1	41240501	41242924	UMR
chr1	41360895	41363434	UMR
chr1	41365419	41368068	UMR
chr1	41379605	41384226	UMR
chr1	41495597	41496742	UMR
chr1	41516022	41516961	UMR
chr1	41536353	41538331	LMR
chr1	41540880	41541254	LMR
chr1	41573893	41575230	LMR
chr1	41622735	41624036	LMR
chr1	41626901	41627291	LMR
chr1	41637272	41637784	LMR
chr1	41640261	41640710	LMR
chr1	41641267	41641936	LMR
chr1	41650181	41650298	LMR
chr1	41661131	41663104	UMR
chr1	41672763	41674513	LMR
chr1	41678412	41678971	LMR
chr1	41683577	41684474	LMR
chr1	41698694	41699708	LMR
chr1	41706763	41707350	LMR
chr1	41709861	41710262	LMR
chr1	41720675	41721730	LMR
chr1	41726231	41729327	UMR
chr1	41738729	41740068	LMR
chr1	41740517	41741488	LMR
chr1	41745091	41745610	LMR
chr1	41750083	41752758	UMR
chr1	41754565	41755147	LMR
chr1	41793623	41794698	LMR
chr1	41799825	41801008	LMR
chr1	41806139	41807326	LMR
chr1	41809381	41812344	LMR
chr1	42034873	42036482	UMR
chr1	42039207	42040178	LMR
chr1	42173273	42173804	LMR
chr1	42333301	42336490	UMR
chr1	42343321	42344599	LMR
chr1	42377257	42377839	LMR
chr1	42379763	42381668	UMR
chr1	42392049	42392841	LMR
chr1	42455718	42457265	UMR
chr1	42461973	42463839	UMR
chr1	42657763	42659376	UMR
chr1	42680922	42685874	UMR
chr1	42691420	42692078	LMR
chr1	42765633	42767976	UMR
chr1	42785045	42785558	UMR
chr1	42799396	42800775	LMR
chr1	42816167	42817904	UMR
chr1	42838583	42838965	LMR
chr1	42845927	42848764	UMR
chr1	42851409	42851599	LMR
chr1	42851904	42853111	LMR
chr1	42922449	42925740	UMR
chr1	42931135	42932752	LMR
chr1	42933965	42934488	LMR
chr1	42935121	42936023	LMR
chr1	42955474	42956271	LMR
chr1	42956575	42959682	UMR
chr1	42959961	42960342	LMR
chr1	43171669	43173228	UMR
chr1	43357961	43359990	UMR
chr1	43366373	43369074	UMR
chr1	43389088	43390708	UMR
chr1	43418856	43419668	LMR
chr1	43421434	43421772	LMR
chr1	43453308	43454856	UMR
chr1	43527160	43529704	UMR
chr1	43530574	43532128	UMR
chr1	43644757	43645992	LMR
chr1	43649111	43651493	UMR
chr1	43653636	43654354	LMR
chr1	43706053	43708690	UMR
chr1	43763422	43764066	LMR
chr1	43836063	43836803	LMR
chr1	43853357	43853810	LMR
chr1	43919347	43919486	LMR
chr1	43933305	43933444	LMR
chr1	43933500	43935136	UMR
chr1	43935867	43936726	UMR
chr1	43936785	43936906	LMR
chr1	43945783	43947860	UMR
chr1	43969661	43970725	UMR
chr1	43974149	43975902	UMR
chr1	43978703	43980144	UMR
chr1	43990699	43992257	UMR
chr1	43992398	43993058	LMR
chr1	44029529	44031689	UMR
chr1	44212685	44214290	UMR
chr1	44223525	44223817	LMR
chr1	44238139	44238508	LMR
chr1	44275798	44276668	LMR
chr1	44318311	44318570	LMR
chr1	44354823	44355870	UMR
chr1	44404369	44411714	UMR
chr1	44412102	44413840	UMR
chr1	44631525	44632929	UMR
chr1	44652922	44653394	LMR
chr1	44664758	44665184	LMR
chr1	44672119	44672728	LMR
chr1	44673673	44675313	UMR
chr1	44676675	44677610	LMR
chr1	44694680	44695432	LMR
chr1	44696621	44697996	LMR
chr1	44707905	44708406	LMR
chr1	44712759	44713899	LMR
chr1	44714047	44714210	LMR
chr1	44714791	44715678	LMR
chr1	44721011	44722637	LMR
chr1	44723112	44724062	LMR
chr1	44728923	44729763	LMR
chr1	44730155	44731814	UMR
chr1	44739239	44740816	UMR
chr1	44774875	44777548	UMR
chr1	44778217	44778424	LMR
chr1	44783901	44784720	UMR
chr1	44785593	44786938	UMR
chr1	44799572	44801090	UMR
chr1	44801223	44801576	LMR
chr1	44801819	44802305	LMR
chr1	44807320	44808496	LMR
chr1	44809238	44810766	LMR
chr1	44813512	44813590	LMR
chr1	44813666	44814400	UMR
chr1	44818931	44820603	UMR
chr1	44835929	44836311	LMR
chr1	44842847	44843546	UMR
chr1	44985590	44986874	UMR
chr1	45010346	45013426	UMR
chr1	45014105	45014876	LMR
chr1	45018706	45018970	LMR
chr1	45047018	45047398	LMR
chr1	45052903	45053508	LMR
chr1	45201854	45203722	LMR
chr1	45204887	45207264	UMR
chr1	45209835	45211667	LMR
chr1	45299683	45300770	LMR
chr1	45303133	45305246	UMR
chr1	45306193	45307140	LMR
chr1	45322739	45323134	LMR
chr1	45326335	45327478	UMR
chr1	45327571	45328462	LMR
chr1	45339185	45341530	UMR
chr1	45359849	45360257	LMR
chr1	45393493	45395237	LMR
chr1	45411417	45411606	LMR
chr1	45412849	45414674	LMR
chr1	45469479	45471298	LMR
chr1	45473009	45473898	LMR
chr1	45489191	45491934	UMR
chr1	45499315	45500804	UMR
chr1	45518962	45519644	LMR
chr1	45519909	45522745	UMR
chr1	45543556	45545812	LMR
chr1	45550556	45552688	UMR
chr1	45569980	45570768	LMR
chr1	45582311	45587076	UMR
chr1	45587672	45588173	LMR
chr1	45684945	45689427	UMR
chr1	45750022	45751266	UMR
chr1	45787887	45788232	LMR
chr1	45792540	45793618	LMR
chr1	45802757	45805016	UMR
chr1	45835619	45838938	UMR
chr1	45839911	45841391	LMR
chr1	45862753	45864190	LMR
chr1	45922842	45923126	LMR
chr1	45925281	45926663	LMR
chr1	45934651	45935390	LMR
chr1	45947742	45947871	LMR
chr1	46036941	46037546	LMR
chr1	46041536	46044162	LMR
chr1	46062647	46063402	LMR
chr1	46130280	46134018	UMR
chr1	46166482	46167617	UMR
chr1	46171529	46171636	LMR
chr1	46179279	46180062	LMR
chr1	46184169	46185288	LMR
chr1	46197974	46198945	UMR
chr1	46203008	46203864	UMR
chr1	46246653	46248804	UMR
chr1	46301549	46305037	UMR
chr1	46305139	46305400	LMR
chr1	46320967	46321816	LMR
chr1	46325016	46326686	LMR
chr1	46329470	46334564	UMR
chr1	46339908	46341350	UMR
chr1	46348079	46348466	LMR
chr1	46372943	46373994	LMR
chr1	46445394	46446150	LMR
chr1	46446807	46448968	UMR
chr1	46486728	46493198	UMR
chr1	46528775	46530618	LMR
chr1	46531598	46533762	UMR
chr1	46603641	46604635	UMR
chr1	46613670	46614008	LMR
chr1	46616075	46617252	UMR
chr1	46667371	46668760	UMR
chr1	46718137	46719932	UMR
chr1	46721193	46722809	LMR
chr1	46725075	46729851	UMR
chr1	47228891	47232898	UMR
chr1	47235239	47236452	LMR
chr1	47237511	47238080	LMR
chr1	47239810	47240124	LMR
chr1	47241579	47242400	LMR
chr1	47312757	47315102	UMR
chr1	47333307	47335090	UMR
chr1	47388572	47389067	LMR
chr1	47436341	47439772	UMR
chr1	47507837	47509642	UMR
chr1	47510570	47515464	LMR
chr1	47705785	47711034	UMR
chr1	48465223	48470648	UMR
chr1	48471479	48472594	UMR
chr1	50328409	50332036	LMR
chr1	50332720	50333963	UMR
chr1	50872979	50874197	LMR
chr1	50931474	50931770	LMR
chr1	50959195	50960928	UMR
chr1	50966814	50971038	UMR
chr1	50976239	50979016	UMR
chr1	51234183	51237556	UMR
chr1	51267880	51268774	LMR
chr1	51284784	51285788	LMR
chr1	51330139	51331004	UMR
chr1	51331289	51331656	LMR
chr1	51344695	51345306	UMR
chr1	51345791	51346672	LMR
chr1	51429873	51430312	LMR
chr1	51490385	51492806	LMR
chr1	51493752	51497638	LMR
chr1	51500517	51502224	LMR
chr1	51504393	51507696	UMR
chr1	51511698	51519772	UMR
chr1	51534142	51535471	LMR
chr1	51551776	51552404	LMR
chr1	51554002	51554608	LMR
chr1	51568945	51571231	LMR
chr1	51574549	51576289	LMR
chr1	51577589	51579160	LMR
chr1	51616677	51618098	UMR
chr1	51725823	51727832	LMR
chr1	51728830	51730842	UMR
chr1	51773007	51773552	LMR
chr1	51877363	51879572	UMR
chr1	51990128	51990929	UMR
chr1	52032674	52034025	UMR
chr1	52054591	52057584	UMR
chr1	52096216	52098274	LMR
chr1	52109881	52111667	LMR
chr1	52139491	52143159	UMR
chr1	52365283	52366836	UMR
chr1	52368095	52368868	UMR
chr1	52402791	52405550	UMR
chr1	52529459	52533372	UMR
chr1	52551197	52554148	UMR
chr1	52592341	52593446	LMR
chr1	52601824	52603534	UMR
chr1	52631698	52638110	UMR
chr1	52686321	52686628	LMR
chr1	52697397	52698810	UMR
chr1	52700911	52701257	LMR
chr1	52702651	52703723	UMR
chr1	52725981	52727758	UMR
chr1	52842226	52844192	UMR
chr1	52860341	52860582	LMR
chr1	52905047	52905286	LMR
chr1	52921246	52921282	LMR
chr1	52921401	52922075	UMR
chr1	52926950	52928224	UMR
chr1	53014498	53015702	LMR
chr1	53061609	53063433	UMR
chr1	53181913	53183336	LMR
chr1	53185712	53186482	LMR
chr1	53196355	53197951	UMR
chr1	53219859	53221209	UMR
chr1	53237731	53238958	UMR
chr1	53269856	53270696	LMR
chr1	53278197	53278592	LMR
chr1	53292549	53293526	LMR
chr1	53295728	53296474	LMR
chr1	53316109	53316781	LMR
chr1	53321581	53321999	LMR
chr1	53325617	53328710	UMR
chr1	53334846	53335546	LMR
chr1	53345097	53346121	LMR
chr1	53363236	53363931	LMR
chr1	53367619	53368570	LMR
chr1	53737736	53740038	UMR
chr1	53743957	53745212	LMR
chr1	53747798	53748172	LMR
chr1	53749273	53750446	LMR
chr1	53834622	53839482	UMR
chr1	53846408	53847106	LMR
chr1	53861651	53863142	LMR
chr1	53888273	53890662	UMR
chr1	53944913	53947187	UMR
chr1	54051443	54054768	UMR
chr1	54199300	54201160	UMR
chr1	54230695	54231504	LMR
chr1	54298309	54298538	LMR
chr1	54327271	54328138	LMR
chr1	54342238	54342756	LMR
chr1	54356025	54356514	LMR
chr1	54356679	54357208	LMR
chr1	54371841	54372130	LMR
chr1	54372863	54373512	LMR
chr1	54376028	54377110	LMR
chr1	54378677	54378779	LMR
chr1	54381461	54382008	LMR
chr1	54404983	54408046	UMR
chr1	54485364	54491094	UMR
chr1	54496134	54497688	LMR
chr1	54498984	54500229	UMR
chr1	54541716	54543254	UMR
chr1	54715424	54717053	UMR
chr1	54749102	54749386	LMR
chr1	54763487	54765268	UMR
chr1	54800751	54801870	UMR
chr1	54886030	54888078	UMR
chr1	55064135	55064514	LMR
chr1	55088448	55088953	LMR
chr1	55127331	55128368	LMR
chr1	55209121	55216570	UMR
chr1	55217672	55218120	LMR
chr1	55256017	55260586	UMR
chr1	55277483	55278480	LMR
chr1	55281913	55283276	LMR
chr1	55283861	55284248	LMR
chr1	55287731	55288706	LMR
chr1	56578066	56580210	UMR
chr1	58247187	58253854	UMR
chr1	58545509	58547233	UMR
chr1	58548889	58549442	LMR
chr1	58699145	58700341	UMR
chr1	58773295	58773953	LMR
chr1	58781166	58786349	UMR
chr1	58805246	58806450	LMR
chr1	58812869	58813680	LMR
chr1	58815093	58816836	UMR
chr1	58833717	58834654	LMR
chr1	58903273	58904346	UMR
chr1	58999604	58999848	LMR
chr1	59007520	59008638	LMR
chr1	59012565	59014086	LMR
chr1	59025233	59026954	LMR
chr1	59045174	59046544	LMR
chr1	59071302	59072697	LMR
chr1	59142207	59142741	LMR
chr1	59146265	59147482	UMR
chr1	59271300	59273258	LMR
chr1	59290213	59290531	LMR
chr1	59296073	59297766	UMR
chr1	59354643	59355666	LMR
chr1	59432357	59433305	LMR
chr1	59506951	59507598	LMR
chr1	59758819	59759792	LMR
chr1	59814234	59815640	UMR
chr1	59970767	59972000	UMR
chr1	59972875	59976269	LMR
chr1	61048660	61051869	UMR
chr1	61052273	61054408	UMR
chr1	61056449	61058036	UMR
chr1	61062617	61064006	LMR
chr1	61076415	61080480	UMR
chr1	61080813	61084037	UMR
chr1	61724471	61725770	UMR
chr1	61741744	61743115	UMR
chr1	61743153	61743401	LMR
chr1	62045503	62045880	LMR
chr1	62142601	62142944	LMR
chr1	62433635	62434193	LMR
chr1	62435603	62440900	UMR
chr1	62483385	62486080	LMR
chr1	62687192	62689510	UMR
chr1	62763585	62763952	LMR
chr1	62773365	62774578	LMR
chr1	62777191	62778334	LMR
chr1	62783217	62785116	UMR
chr1	62800389	62801432	LMR
chr1	62810193	62811441	LMR
chr1	63316781	63316866	LMR
chr1	63316923	63318744	UMR
chr1	63367156	63368485	UMR
chr1	63521649	63524450	UMR
chr1	63592907	63595440	UMR
chr1	64469448	64475643	UMR
chr1	64738447	64741638	LMR
chr1	64743875	64747219	UMR
chr1	64863669	64864828	LMR
chr1	64882564	64883200	LMR
chr1	64961973	64967250	UMR
chr1	65002365	65003880	UMR
chr1	65066121	65069632	UMR
chr1	65147100	65149908	UMR
chr1	65165717	65166402	LMR
chr1	65207030	65207645	LMR
chr1	65213189	65213902	LMR
chr1	65253823	65255548	UMR
chr1	65264632	65266702	UMR
chr1	65414119	65415885	LMR
chr1	65419132	65422060	UMR
chr1	66275652	66276828	LMR
chr1	66278000	66279414	LMR
chr1	66295827	66296058	LMR
chr1	66297061	66297388	LMR
chr1	66330339	66336823	UMR
chr1	66347264	66350879	LMR
chr1	66360013	66361562	LMR
chr1	66370294	66375284	UMR
chr1	66380101	66382026	LMR
chr1	66395175	66397950	LMR
chr1	66401925	66402999	LMR
chr1	66426151	66426918	LMR
chr1	66438813	66442164	LMR
chr1	66444697	66446858	LMR
chr1	66924083	66926056	UMR
chr1	66928389	66934308	UMR
chr1	66981683	66982238	LMR
chr1	67051411	67055304	UMR
chr1	67148755	67149640	LMR
chr1	67337865	67340418	LMR
chr1	67427169	67431583	UMR
chr1	67682001	67687427	UMR
chr1	67831623	67833732	UMR
chr1	68230067	68236534	UMR
chr1	68495851	68497816	UMR
chr1	69566691	69570387	UMR
chr1	70204039	70206749	UMR
chr1	70220856	70224043	UMR
chr1	70352877	70355517	UMR
chr1	70410067	70413154	UMR
chr1	71046075	71048364	UMR
chr1	71052059	71053119	LMR
chr1	71060367	71061800	LMR
chr1	71079915	71081801	UMR
chr1	71089471	71090274	LMR
chr1	72275748	72286126	UMR
chr1	74196955	74200470	UMR
chr1	74668009	74670842	LMR
chr1	74672620	74674649	UMR
chr1	74680634	74682031	LMR
chr1	74689817	74690750	LMR
chr1	74731823	74734419	UMR
chr1	74771391	74778389	UMR
chr1	75132449	75143158	UMR
chr1	75723835	75727746	UMR
chr1	75784291	75791104	UMR
chr1	76866240	76869364	UMR
chr1	77218657	77220653	UMR
chr1	77281599	77285135	UMR
chr1	77582933	77583920	LMR
chr1	77671703	77673174	LMR
chr1	77680688	77684424	UMR
chr1	77758727	77760413	UMR
chr1	77767991	77768788	LMR
chr1	77770113	77771154	LMR
chr1	77775600	77776288	LMR
chr1	77779315	77780640	UMR
chr1	77824505	77826007	LMR
chr1	77847133	77848093	LMR
chr1	77888141	77889618	UMR
chr1	77926637	77927140	LMR
chr1	77974821	77977231	LMR
chr1	77977293	77980472	UMR
chr1	77990381	77992056	LMR
chr1	78003633	78006280	LMR
chr1	83998448	83999898	UMR
chr1	84076434	84079037	UMR
chr1	84271133	84272726	LMR
chr1	84298069	84299481	UMR
chr1	84302103	84303806	LMR
chr1	84463777	84467606	LMR
chr1	84479099	84480913	UMR
chr1	84503979	84507536	UMR
chr1	84573085	84575515	UMR
chr1	84583895	84584499	LMR
chr1	84598517	84600955	LMR
chr1	84611587	84611974	LMR
chr1	84620476	84621232	UMR
chr1	84632397	84634547	LMR
chr1	84689594	84691315	UMR
chr1	84936165	84937117	LMR
chr1	84944537	84946221	LMR
chr1	84959123	84960029	LMR
chr1	84969645	84974539	UMR
chr1	84988625	85000324	UMR
chr1	85047268	85047422	LMR
chr1	85047477	85050154	UMR
chr1	85199958	85202652	UMR
chr1	85258722	85260003	UMR
chr1	85274975	85277240	UMR
chr1	85278849	85279544	LMR
chr1	85463719	85465796	UMR
chr1	85576341	85578354	UMR
chr1	85707040	85708801	UMR
chr1	86395541	86397009	UMR
chr1	86703581	86706788	UMR
chr1	86752593	86754816	LMR
chr1	86833547	86833960	LMR
chr1	86852236	86852647	LMR
chr1	86856989	86857540	LMR
chr1	86912653	86916661	UMR
chr1	87029601	87031256	LMR
chr1	87042323	87046361	LMR
chr1	87049893	87052683	LMR
chr1	87056241	87058618	LMR
chr1	87059001	87064444	LMR
chr1	87128963	87129834	LMR
chr1	87131173	87132788	UMR
chr1	87325403	87326404	LMR
chr1	87327875	87332364	UMR
chr1	87333723	87334394	LMR
chr1	87334589	87336133	UMR
chr1	87449017	87450604	LMR
chr1	88683301	88686890	UMR
chr1	88700875	88701876	LMR
chr1	88868533	88868840	LMR
chr1	88890046	88892211	UMR
chr1	88983959	88984540	LMR
chr1	88991919	88993757	UMR
chr1	89022061	89023356	LMR
chr1	89040950	89041796	LMR
chr1	89046099	89046937	LMR
chr1	89063707	89065874	LMR
chr1	89124537	89127070	LMR
chr1	89127237	89127375	LMR
chr1	89128628	89129898	LMR
chr1	89197672	89201758	UMR
chr1	89279031	89280964	LMR
chr1	89310728	89312242	LMR
chr1	89523715	89525969	UMR
chr1	89610239	89610518	LMR
chr1	89610689	89610842	LMR
chr1	89632369	89635309	UMR
chr1	89669495	89670878	LMR
chr1	89680862	89681810	LMR
chr1	89692517	89694940	LMR
chr1	89705616	89707248	LMR
chr1	89719201	89721731	LMR
chr1	89724233	89725198	LMR
chr1	89757426	89758028	LMR
chr1	89762693	89763856	UMR
chr1	89815353	89815874	LMR
chr1	89820361	89822374	UMR
chr1	89822560	89822834	LMR
chr1	89842856	89844710	UMR
chr1	89854867	89856938	LMR
chr1	89906580	89907201	LMR
chr1	89945530	89946854	LMR
chr1	89962225	89962772	LMR
chr1	89966282	89967084	LMR
chr1	89994647	89996668	UMR
chr1	90849765	90852134	UMR
chr1	91020819	91023632	UMR
chr1	91026339	91026814	LMR
chr1	91397757	91398958	LMR
chr1	91400827	91405550	UMR
chr1	91500298	91502484	UMR
chr1	91883380	91884067	LMR
chr1	91884649	91887018	UMR
chr1	92298167	92299901	UMR
chr1	92459733	92460248	LMR
chr1	92461019	92462255	LMR
chr1	92474070	92474882	LMR
chr1	92482223	92487147	UMR
chr1	92502704	92503936	LMR
chr1	92536593	92539262	LMR
chr1	92784025	92785752	UMR
chr1	92831631	92834804	UMR
chr1	92858839	92859276	LMR
chr1	92956194	92957741	LMR
chr1	92960221	92962829	UMR
chr1	92964953	92965480	LMR
chr1	92972678	92978396	UMR
chr1	92978505	92981501	LMR
chr1	93002328	93002916	LMR
chr1	93032974	93034184	LMR
chr1	93042119	93042774	LMR
chr1	93078345	93082776	UMR
chr1	93087184	93087616	LMR
[truncated: 38,880 more rows]

## Sheet: C1.UMR.LMR
chr	start	end	type
chr1	20432	20558	LMR
chr1	20593	21010	UMR
chr1	21055	21810	LMR
chr1	22379	27566	UMR
chr1	30233	34878	UMR
chr1	47269	72298	UMR
chr1	85702	87322	UMR
chr1	106160	114072	UMR
chr1	133225	148700	UMR
chr1	180225	181811	UMR
chr1	190217	191659	UMR
chr1	244750	247692	UMR
chr1	295951	298499	UMR
chr1	302913	303222	LMR
chr1	311175	311525	LMR
chr1	313131	314684	UMR
chr1	341669	346576	UMR
chr1	356843	357092	LMR
chr1	357873	358075	LMR
chr1	358245	358915	LMR
chr1	359738	360429	LMR
chr1	367347	369474	UMR
chr1	370841	371053	LMR
chr1	385692	388380	UMR
chr1	392417	393642	UMR
chr1	396561	398078	UMR
chr1	398121	398177	LMR
chr1	415803	417627	UMR
chr1	430781	431962	UMR
chr1	436514	436788	LMR
chr1	457125	458707	UMR
chr1	475041	475666	UMR
chr1	489607	489861	LMR
chr1	489908	491247	UMR
chr1	491493	491560	LMR
chr1	491687	494368	UMR
chr1	508583	510744	UMR
chr1	515625	515796	LMR
chr1	533748	536040	UMR
chr1	536983	541367	UMR
chr1	566277	566596	LMR
chr1	568575	570420	UMR
chr1	592432	594574	UMR
chr1	600390	602278	UMR
chr1	613775	614457	UMR
chr1	628040	629883	UMR
chr1	630194	631352	UMR
chr1	632767	633576	LMR
chr1	635865	636104	LMR
chr1	676745	677726	UMR
chr1	701600	701858	LMR
chr1	706203	706746	UMR
chr1	707735	708280	LMR
chr1	733702	735096	UMR
chr1	751795	754190	UMR
chr1	789344	791418	UMR
chr1	808881	810001	UMR
chr1	811387	812096	LMR
chr1	825011	827816	UMR
chr1	869075	870381	UMR
chr1	888631	889602	UMR
chr1	890031	890158	LMR
chr1	902441	904800	UMR
chr1	928025	928745	LMR
chr1	929460	932330	UMR
chr1	932519	933598	LMR
chr1	934623	936020	UMR
chr1	986529	987352	LMR
chr1	995547	995984	LMR
chr1	1042783	1045806	UMR
chr1	1059745	1061454	LMR
chr1	1062256	1063598	UMR
chr1	1072527	1073871	UMR
chr1	1204389	1204995	UMR
chr1	1205843	1207661	UMR
chr1	1207847	1208066	LMR
chr1	1208965	1211102	UMR
chr1	1361044	1361568	LMR
chr1	1369915	1371406	UMR
chr1	1384894	1386904	UMR
chr1	1389272	1390100	UMR
chr1	1403817	1406464	UMR
chr1	1408901	1409036	LMR
chr1	1410959	1411799	LMR
chr1	1422081	1422256	LMR
chr1	1423005	1423810	LMR
chr1	1432528	1433590	LMR
chr1	1478195	1478870	LMR
chr1	1485901	1486266	LMR
chr1	1487733	1489194	UMR
chr1	1491893	1492050	LMR
chr1	1496849	1497054	LMR
chr1	1497826	1499458	UMR
chr1	1509155	1509423	LMR
chr1	1510209	1510746	LMR
chr1	1512047	1513628	UMR
chr1	1602591	1604284	UMR
chr1	1623991	1625900	UMR
chr1	1626412	1627236	LMR
chr1	1756077	1757031	UMR
chr1	1758803	1759970	UMR
chr1	1761255	1765302	UMR
chr1	1765353	1765580	LMR
chr1	1770928	1773410	UMR
chr1	1794405	1795397	LMR
chr1	1798029	1798469	LMR
chr1	1801147	1804242	UMR
chr1	1809395	1809618	LMR
chr1	1810686	1811175	LMR
chr1	1813825	1814984	UMR
chr1	1875150	1876882	UMR
chr1	1897923	1899318	UMR
chr1	2190439	2194964	UMR
chr1	2195639	2197288	UMR
chr1	2530772	2532368	UMR
chr1	2591473	2591891	LMR
chr1	2592505	2593800	UMR
chr1	2670815	2672576	UMR
chr1	2759017	2760118	LMR
chr1	2760467	2762566	UMR
chr1	2769275	2769983	LMR
chr1	2771527	2771972	LMR
chr1	2774167	2776164	UMR
chr1	2780784	2781078	LMR
chr1	2804051	2807929	UMR
chr1	2812850	2813214	LMR
chr1	2848625	2849018	LMR
chr1	2899336	2900218	UMR
chr1	2924649	2926200	UMR
chr1	2927317	2927623	LMR
chr1	2927907	2929018	UMR
chr1	2948293	2949870	UMR
chr1	2953637	2954912	LMR
chr1	2996637	2997080	LMR
chr1	3009966	3011704	UMR
chr1	3011853	3011962	LMR
chr1	3025539	3025844	LMR
chr1	3051915	3052540	LMR
chr1	3061921	3064046	UMR
chr1	3833681	3841399	UMR
chr1	4670485	4674546	UMR
chr1	4701003	4701298	LMR
chr1	5111157	5111592	LMR
chr1	5133499	5133976	LMR
chr1	5224489	5224762	LMR
chr1	5230728	5231032	LMR
chr1	5241468	5244492	UMR
chr1	5244937	5245272	LMR
chr1	5255824	5256048	LMR
chr1	5268256	5271298	UMR
chr1	5279819	5280323	LMR
chr1	5284710	5285164	LMR
chr1	5436877	5439783	UMR
chr1	5456510	5458110	UMR
chr1	5462914	5464780	UMR
chr1	5466484	5467794	UMR
chr1	5470505	5470892	LMR
chr1	5492293	5493564	UMR
chr1	5495811	5497103	LMR
chr1	5497541	5497750	LMR
chr1	5498305	5504764	UMR
chr1	5506193	5507496	UMR
chr1	5515833	5516084	LMR
chr1	5516841	5518920	UMR
chr1	5528215	5528483	LMR
chr1	5605877	5606964	LMR
chr1	5616899	5617246	LMR
chr1	5621213	5621334	LMR
chr1	5656141	5658323	UMR
chr1	5677888	5678454	LMR
chr1	5682058	5685038	UMR
chr1	5686463	5689116	UMR
chr1	5705811	5706335	LMR
chr1	5706431	5707378	LMR
chr1	5708671	5709680	UMR
chr1	5709761	5709851	LMR
chr1	5715633	5719457	UMR
chr1	5722687	5722807	LMR
chr1	5722879	5724860	UMR
chr1	5728466	5729494	UMR
chr1	5734165	5735208	UMR
chr1	5754247	5756559	UMR
chr1	5759205	5760615	UMR
chr1	5765883	5767224	UMR
chr1	5767621	5768040	LMR
chr1	5822845	5824504	UMR
chr1	5847495	5847596	LMR
chr1	5847643	5848700	UMR
chr1	5848931	5849210	LMR
chr1	5855329	5855734	LMR
chr1	5859015	5859718	LMR
chr1	5867498	5871993	UMR
chr1	5885213	5888455	UMR
chr1	5897407	5898736	UMR
chr1	5899846	5900050	LMR
chr1	5907353	5907480	LMR
chr1	5973739	5975136	UMR
chr1	6058315	6058526	LMR
chr1	6065019	6068016	UMR
chr1	6070089	6070876	LMR
chr1	6958757	6960118	UMR
chr1	6982313	6984721	UMR
chr1	7050135	7051714	UMR
chr1	7061000	7061507	LMR
chr1	7062371	7064698	UMR
chr1	7164681	7165428	LMR
chr1	7171286	7171582	LMR
chr1	7178933	7179312	LMR
chr1	7181895	7182420	LMR
chr1	7191701	7192194	LMR
chr1	7209424	7210596	LMR
chr1	7218841	7219894	LMR
chr1	7220909	7221606	UMR
chr1	7230948	7232256	UMR
chr1	7238106	7239598	UMR
chr1	7259314	7259818	LMR
chr1	7291419	7291774	LMR
chr1	7301642	7303349	UMR
chr1	7635266	7636480	UMR
chr1	7663843	7664376	LMR
chr1	7697525	7698255	LMR
chr1	7709459	7712012	LMR
chr1	7723567	7724220	LMR
chr1	7736497	7739376	UMR
chr1	7741313	7742867	LMR
chr1	7744352	7745405	LMR
chr1	7827029	7827956	LMR
chr1	7835317	7837460	LMR
chr1	7940535	7941540	LMR
chr1	7958386	7959394	LMR
chr1	7971276	7972302	LMR
chr1	8012896	8015776	UMR
chr1	8039242	8039794	LMR
chr1	8128872	8132548	UMR
chr1	8143513	8144138	LMR
chr1	8163122	8163490	LMR
chr1	8172034	8173004	LMR
chr1	8173573	8173916	LMR
chr1	8191417	8191524	LMR
chr1	8191580	8194670	UMR
chr1	8374518	8374898	LMR
chr1	8397543	8397816	LMR
chr1	8399477	8400499	LMR
chr1	8405325	8405863	LMR
chr1	8406402	8406953	LMR
chr1	8413093	8413930	LMR
chr1	8415091	8416178	LMR
chr1	8441270	8441820	LMR
chr1	8458963	8460705	UMR
chr1	8465879	8466314	LMR
chr1	8496405	8496884	LMR
chr1	8514357	8516842	UMR
chr1	8529441	8530172	LMR
chr1	8531578	8532227	UMR
chr1	8533747	8537255	UMR
chr1	8568389	8569756	UMR
chr1	8573802	8574478	LMR
chr1	8600374	8600762	LMR
chr1	8625257	8627438	UMR
chr1	8737793	8738507	LMR
chr1	8741197	8741691	LMR
chr1	8753290	8754375	LMR
chr1	8758143	8758530	LMR
chr1	8761037	8761430	LMR
chr1	8766210	8767348	LMR
chr1	8768843	8769872	UMR
chr1	8835022	8836040	UMR
chr1	8873633	8877738	UMR
chr1	8940759	8942582	UMR
chr1	8945766	8946411	LMR
chr1	8963643	8963944	LMR
chr1	8968311	8968811	LMR
chr1	8995371	8997963	UMR
chr1	8998785	9000449	UMR
chr1	9009504	9011160	UMR
chr1	9012113	9014214	UMR
chr1	9027505	9027998	LMR
chr1	9029041	9029570	LMR
chr1	9031373	9032532	LMR
chr1	9034625	9038954	UMR
chr1	9053021	9053595	LMR
chr1	9063603	9063969	LMR
chr1	9069555	9071077	UMR
chr1	9071655	9073008	UMR
chr1	9087435	9087964	LMR
chr1	9097091	9097412	LMR
chr1	9098725	9099002	LMR
chr1	9099867	9100772	LMR
chr1	9167427	9168249	LMR
chr1	9190802	9191108	LMR
chr1	9205941	9208152	UMR
chr1	9208461	9209208	LMR
chr1	9250232	9250570	LMR
chr1	9253708	9254216	LMR
chr1	9257363	9258136	LMR
chr1	9283173	9283816	LMR
chr1	9301001	9303271	UMR
chr1	9336597	9338351	UMR
chr1	9344406	9345526	LMR
chr1	9355431	9355858	LMR
chr1	9398297	9399700	UMR
chr1	9446203	9448304	UMR
chr1	9488119	9488870	LMR
chr1	9624961	9627072	UMR
chr1	9833283	9835147	UMR
chr1	9849907	9850777	LMR
chr1	9872714	9874194	UMR
chr1	9905255	9905766	LMR
chr1	9925473	9927102	UMR
chr1	9928436	9929910	UMR
chr1	9948393	9949192	LMR
chr1	9961096	9961628	LMR
chr1	9964253	9965256	LMR
chr1	9969311	9969824	LMR
chr1	9984121	9984348	LMR
chr1	10007080	10007401	LMR
chr1	10084257	10084589	LMR
chr1	10092583	10092636	LMR
chr1	10124453	10125254	LMR
chr1	10133341	10133604	LMR
chr1	10140563	10140698	LMR
chr1	10147119	10149168	UMR
chr1	10242713	10249406	UMR
chr1	10317275	10320026	UMR
chr1	10320331	10320594	LMR
chr1	10389623	10389994	LMR
chr1	10392198	10392704	LMR
chr1	10393936	10394834	LMR
chr1	10557072	10558450	UMR
chr1	10723689	10725457	UMR
chr1	10734523	10736276	UMR
chr1	10952841	10953978	LMR
chr1	10954471	10956431	UMR
chr1	11122371	11123448	UMR
chr1	11123655	11124534	UMR
chr1	11127911	11129298	UMR
chr1	11137626	11138930	UMR
chr1	11155351	11157648	UMR
chr1	11159195	11159934	LMR
chr1	11163654	11163944	LMR
chr1	11164865	11169431	UMR
chr1	11194285	11195063	UMR
chr1	11210805	11212245	UMR
chr1	11215388	11216184	LMR
chr1	11259786	11261578	UMR
chr1	11262363	11262811	LMR
chr1	11264116	11264958	LMR
chr1	11277727	11277897	LMR
chr1	11277955	11279142	LMR
chr1	11279537	11282014	UMR
chr1	11289605	11290304	LMR
chr1	11313551	11313906	LMR
chr1	11316975	11317622	LMR
chr1	11368285	11370906	UMR
chr1	11402891	11412308	UMR
chr1	11415317	11415852	LMR
chr1	11419427	11420837	UMR
chr1	11465554	11466972	UMR
chr1	11504776	11506110	UMR
chr1	11516037	11516168	LMR
chr1	11525655	11526632	LMR
chr1	11530773	11530962	LMR
chr1	11531847	11532760	LMR
chr1	11536943	11537694	LMR
chr1	11544731	11545113	LMR
chr1	11548027	11550454	UMR
chr1	11555849	11556508	LMR
chr1	11565211	11566023	LMR
chr1	11573877	11575066	LMR
chr1	11593067	11593171	LMR
chr1	11609783	11610366	LMR
chr1	11617983	11618497	LMR
chr1	11627805	11628996	UMR
chr1	11635503	11636140	LMR
chr1	11638233	11638798	LMR
chr1	11642107	11643710	LMR
chr1	11648289	11649470	LMR
chr1	11653561	11655730	UMR
chr1	11659418	11659909	LMR
chr1	11660797	11661088	LMR
chr1	11665848	11666496	LMR
chr1	11670825	11671400	LMR
chr1	11672753	11673073	LMR
chr1	11695635	11696119	LMR
chr1	11697047	11697664	LMR
chr1	11716545	11717972	UMR
chr1	11830964	11833148	LMR
chr1	11923979	11924614	LMR
chr1	11936551	11938465	LMR
chr1	11961611	11961906	LMR
chr1	11966474	11967489	UMR
chr1	11998880	11999772	LMR
chr1	12044699	12045661	LMR
chr1	12084645	12085976	UMR
chr1	12093663	12094087	LMR
chr1	12105075	12110598	UMR
chr1	12111461	12111630	LMR
chr1	12613925	12616160	UMR
chr1	12767653	12768162	LMR
chr1	12800185	12801503	UMR
chr1	12830621	12832484	LMR
chr1	12848920	12851638	UMR
chr1	12895153	12895480	LMR
chr1	12911819	12912038	LMR
chr1	12914061	12914396	LMR
chr1	12987182	12989071	LMR
chr1	12990593	12992276	UMR
chr1	13716179	13719839	UMR
chr1	14278390	14281034	UMR
chr1	14282377	14282968	LMR
chr1	14285163	14285461	LMR
chr1	14294527	14295005	LMR
chr1	14532163	14532725	LMR
chr1	14534094	14534624	LMR
chr1	14557151	14560432	UMR
chr1	14564099	14566082	UMR
chr1	14578781	14579268	LMR
chr1	14657315	14657764	LMR
chr1	14671213	14675450	UMR
chr1	14719199	14720032	LMR
chr1	14731946	14732894	UMR
chr1	14750758	14751604	UMR
chr1	14765965	14768294	UMR
chr1	14836129	14837798	UMR
chr1	14849295	14850394	LMR
chr1	14876247	14876618	LMR
chr1	14911729	14913892	UMR
chr1	14989755	14990850	LMR
chr1	14993865	14996426	UMR
chr1	14997236	14997469	LMR
chr1	15006457	15012171	UMR
chr1	15044883	15046201	LMR
chr1	15112169	15112282	LMR
chr1	15113375	15113905	LMR
chr1	15115103	15115520	LMR
chr1	15126247	15126632	LMR
chr1	15127940	15129147	LMR
chr1	15137005	15138896	UMR
chr1	15147794	15148634	LMR
chr1	15166807	15168244	LMR
chr1	15173841	15174256	LMR
chr1	15177296	15178328	UMR
chr1	15179616	15179949	LMR
chr1	15338095	15338350	LMR
chr1	15338467	15340108	UMR
chr1	15341993	15342201	LMR
chr1	15346087	15346756	UMR
chr1	15393610	15395062	UMR
chr1	15399864	15400356	LMR
chr1	15403503	15405318	UMR
chr1	15423485	15424926	UMR
chr1	15431725	15432046	LMR
chr1	15536318	15539024	UMR
chr1	15552615	15554715	UMR
chr1	15628733	15630066	UMR
chr1	15687065	15688844	UMR
chr1	15689925	15690199	LMR
chr1	15707189	15708994	UMR
chr1	15804282	15808007	UMR
chr1	15809893	15812216	UMR
chr1	15815673	15816786	LMR
chr1	15820823	15821008	LMR
chr1	15822357	15823911	UMR
chr1	15874977	15876916	UMR
chr1	15880773	15881090	LMR
chr1	15896955	15898172	UMR
chr1	15939957	15942926	UMR
chr1	15944275	15944970	LMR
chr1	15983559	15985501	UMR
chr1	16053619	16054307	LMR
chr1	16054701	16056630	UMR
chr1	16357637	16358142	UMR
chr1	16369713	16369918	LMR
chr1	16375129	16378408	UMR
chr1	16488375	16491062	UMR
chr1	17068829	17073942	UMR
chr1	17593939	17614680	UMR
chr1	17615117	17620588	UMR
chr1	17845692	17845860	LMR
chr1	17849857	17850262	LMR
chr1	17867601	17869346	UMR
chr1	17872863	17874712	UMR
chr1	17878889	17879380	LMR
chr1	17889531	17890640	LMR
chr1	17891835	17893876	UMR
chr1	17922359	17925105	UMR
chr1	18091165	18092115	LMR
chr1	18199569	18201946	UMR
chr1	18232071	18232363	LMR
chr1	18241345	18243374	UMR
chr1	18264701	18265718	UMR
chr1	18279283	18280386	UMR
chr1	18302203	18303754	UMR
chr1	18304817	18305507	LMR
chr1	18306125	18306798	LMR
chr1	18320935	18321214	LMR
chr1	18323407	18323646	LMR
chr1	18337063	18337286	LMR
chr1	18386225	18387705	UMR
chr1	18438008	18438386	LMR
chr1	18443793	18444818	LMR
chr1	18458419	18459342	LMR
chr1	18464369	18464422	LMR
chr1	18464627	18465572	LMR
chr1	18467678	18468106	LMR
chr1	18472195	18474154	LMR
chr1	18475078	18475706	LMR
chr1	18479455	18481749	UMR
chr1	18501134	18501662	LMR
chr1	18588083	18589660	UMR
chr1	18635161	18636944	UMR
chr1	18653228	18654158	LMR
chr1	18656047	18657913	UMR
chr1	18701895	18702568	LMR
chr1	18713113	18713413	LMR
chr1	18718475	18718940	LMR
chr1	18761363	18761617	LMR
chr1	18764566	18764770	LMR
chr1	18773175	18773442	LMR
chr1	18790883	18791325	LMR
chr1	18802787	18804248	UMR
chr1	18887485	18888778	UMR
chr1	18923347	18924008	LMR
chr1	19383793	19385784	UMR
chr1	19500471	19506408	UMR
chr1	19524817	19526130	UMR
chr1	19566439	19567014	LMR
chr1	19567617	19570348	UMR
chr1	19653731	19655238	UMR
chr1	19660811	19661504	LMR
chr1	19681257	19682920	UMR
chr1	19715809	19716902	UMR
chr1	19736901	19738044	UMR
chr1	19739233	19740170	LMR
chr1	19747449	19747636	LMR
chr1	19749014	19750178	UMR
chr1	19750737	19753476	UMR
chr1	19817479	19820015	UMR
chr1	19994758	19995620	LMR
chr1	20096997	20098389	LMR
chr1	20131085	20132980	LMR
chr1	20208789	20211042	UMR
chr1	20228763	20229164	LMR
chr1	20289304	20289595	LMR
chr1	20289938	20290195	LMR
chr1	20296515	20297061	LMR
chr1	20324212	20325746	UMR
chr1	20327367	20328728	LMR
chr1	20328923	20330176	LMR
chr1	20355341	20355590	LMR
chr1	20356961	20358384	LMR
chr1	20358807	20358976	LMR
chr1	20366546	20368073	UMR
chr1	20377254	20379475	UMR
chr1	20530143	20532250	UMR
chr1	20559565	20560208	LMR
chr1	20599637	20601087	UMR
chr1	20753524	20755228	UMR
chr1	20759257	20759772	LMR
chr1	20761203	20762119	UMR
chr1	20764113	20765030	LMR
chr1	20765635	20766606	LMR
chr1	20767523	20768195	LMR
chr1	20770135	20772468	UMR
chr1	20775350	20775867	LMR
chr1	20895943	20896149	LMR
chr1	20921093	20921590	UMR
chr1	21042249	21042678	LMR
chr1	21042793	21044164	UMR
chr1	21125623	21126768	LMR
chr1	21131011	21133452	UMR
chr1	21138369	21139032	LMR
chr1	21159233	21160852	UMR
chr1	21196100	21197354	LMR
chr1	21247969	21250165	UMR
chr1	21563747	21565200	UMR
chr1	21838005	21840537	UMR
chr1	22152559	22154428	UMR
chr1	22304419	22305480	UMR
chr1	22314869	22316213	UMR
chr1	22323083	22323788	LMR
chr1	22324363	22325408	UMR
chr1	22326865	22327822	LMR
chr1	22360483	22362390	UMR
chr1	22440382	22440918	LMR
chr1	22509083	22512092	UMR
chr1	22534675	22537088	UMR
chr1	22589969	22590604	LMR
chr1	22591372	22593130	UMR
chr1	22650610	22652988	UMR
chr1	22690620	22692102	LMR
chr1	22694327	22695212	LMR
chr1	22696489	22697851	UMR
chr1	22705641	22706376	LMR
chr1	22714991	22715262	LMR
chr1	22720439	22721536	UMR
chr1	22724005	22728932	UMR
chr1	22733890	22734924	UMR
chr1	22743151	22744949	LMR
chr1	22757623	22761320	UMR
chr1	22766265	22767585	LMR
chr1	22770674	22771325	LMR
chr1	22780311	22781038	LMR
chr1	22781667	22782540	LMR
chr1	22788191	22789122	UMR
chr1	22792887	22793700	LMR
chr1	22799891	22800624	LMR
chr1	22805974	22806593	LMR
chr1	22808425	22808836	LMR
chr1	22809807	22810243	LMR
chr1	22810487	22811792	LMR
chr1	22862894	22864713	UMR
chr1	22898679	22900634	LMR
chr1	22914041	22916178	UMR
chr1	22943017	22943784	LMR
chr1	22949097	22950602	UMR
chr1	22961811	22963506	UMR
chr1	22964516	22964884	LMR
chr1	22970660	22972614	UMR
chr1	22980884	22981566	LMR
chr1	22995833	22997108	UMR
chr1	23011807	23012478	UMR
chr1	23037013	23038853	UMR
chr1	23060915	23061750	LMR
chr1	23069231	23069570	LMR
chr1	23074877	23075652	UMR
chr1	23080383	23081579	LMR
chr1	23082209	23083344	LMR
chr1	23085134	23086772	LMR
chr1	23088323	23089242	LMR
chr1	23091902	23092670	LMR
chr1	23127623	23128372	LMR
chr1	23131232	23136818	UMR
chr1	23163093	23165663	UMR
chr1	23332840	23334643	UMR
chr1	23369117	23373948	UMR
chr1	23499901	23501915	LMR
chr1	23503291	23504494	UMR
chr1	23574541	23575892	LMR
chr1	23596181	23597389	UMR
chr1	23598579	23599848	UMR
chr1	23599928	23600606	LMR
chr1	23602335	23602860	LMR
chr1	23683438	23683634	LMR
chr1	23685477	23687296	UMR
chr1	23723347	23724525	LMR
chr1	23731937	23732624	LMR
chr1	23734897	23735335	LMR
chr1	23738826	23739870	UMR
chr1	23837629	23841068	UMR
chr1	23884523	23884986	LMR
chr1	23916257	23916452	LMR
chr1	23918567	23919340	LMR
chr1	23941192	23943285	UMR
chr1	23943993	23945100	LMR
chr1	24040407	24042856	UMR
chr1	24089413	24089850	LMR
chr1	24090803	24091112	LMR
chr1	24102242	24102338	LMR
chr1	24108281	24108946	LMR
chr1	24113159	24113416	LMR
chr1	24116203	24116404	LMR
chr1	24120491	24123376	UMR
chr1	24124623	24125307	UMR
chr1	24126921	24127263	LMR
chr1	24139977	24140936	LMR
chr1	24144955	24145550	LMR
chr1	24146643	24147041	LMR
chr1	24149517	24150257	LMR
chr1	24157555	24158106	LMR
chr1	24162670	24162854	LMR
chr1	24171139	24171696	LMR
chr1	24189943	24190922	LMR
chr1	24193563	24193864	LMR
chr1	24199705	24200336	LMR
chr1	24214443	24215842	LMR
chr1	24217571	24218822	LMR
chr1	24222336	24222874	LMR
chr1	24223973	24225413	UMR
chr1	24226101	24228152	UMR
chr1	24229039	24230227	UMR
chr1	24296299	24298860	UMR
chr1	24347888	24348504	LMR
chr1	24352673	24354482	LMR
chr1	24354668	24354796	LMR
chr1	24441229	24443010	UMR
chr1	24446264	24447618	LMR
chr1	24449263	24450183	UMR
chr1	24455795	24457868	UMR
chr1	24474653	24482386	UMR
chr1	24504423	24508062	UMR
chr1	24509471	24511262	LMR
chr1	24611577	24613084	UMR
chr1	24617207	24618446	LMR
chr1	24628057	24628822	LMR
chr1	24629859	24631005	LMR
chr1	24633381	24634067	LMR
chr1	24634898	24635027	LMR
chr1	24682909	24685464	UMR
chr1	24867825	24869520	UMR
chr1	24887515	24889709	UMR
chr1	24927145	24928688	UMR
chr1	24929489	24930266	LMR
chr1	24939665	24940244	LMR
chr1	24943224	24944856	UMR
chr1	24947911	24948736	LMR
chr1	24963872	24964466	LMR
chr1	24973433	24975795	UMR
chr1	24998094	24999472	UMR
chr1	25033203	25033496	LMR
chr1	25050059	25050559	LMR
chr1	25069249	25069682	LMR
chr1	25075633	25077338	UMR
chr1	25115979	25117894	UMR
chr1	25126349	25128532	UMR
chr1	25194079	25196610	UMR
chr1	25245441	25246516	UMR
chr1	25247686	25247815	LMR
chr1	25247861	25248424	UMR
chr1	25253283	25254282	UMR
chr1	25314861	25315977	UMR
chr1	25323509	25325472	UMR
chr1	25365181	25365470	LMR
chr1	25365895	25366614	LMR
chr1	25369389	25371207	UMR
chr1	25372515	25372648	LMR
chr1	25375067	25375709	LMR
chr1	25377280	25381588	UMR
chr1	25395998	25397960	UMR
chr1	25405751	25406186	LMR
chr1	25407639	25410632	UMR
chr1	25411429	25412526	LMR
chr1	25450287	25451207	UMR
chr1	25498965	25503611	UMR
chr1	25531007	25532597	UMR
chr1	25570002	25573241	UMR
chr1	25599091	25600884	UMR
chr1	25626201	25627809	UMR
chr1	25632915	25633214	LMR
chr1	25634847	25635744	LMR
chr1	25638219	25641310	UMR
chr1	25642229	25643474	LMR
chr1	25713010	25716602	UMR
chr1	25769511	25770134	LMR
chr1	25784489	25793264	UMR
chr1	25798843	25799321	LMR
chr1	25815233	25817144	LMR
chr1	25835941	25837760	LMR
chr1	25878393	25882275	UMR
chr1	25883635	25884008	LMR
chr1	25900915	25902223	LMR
chr1	25908856	25909538	LMR
chr1	25914165	25915774	UMR
chr1	25921396	25922181	LMR
chr1	25926674	25927450	LMR
chr1	25951031	25951225	LMR
chr1	25952534	25953933	UMR
chr1	25976855	25978282	UMR
chr1	25987221	25988684	UMR
chr1	26008648	26010492	UMR
chr1	26055161	26056357	UMR
chr1	26088199	26090514	UMR
chr1	26092747	26094413	LMR
chr1	26192751	26193476	LMR
chr1	26194423	26195212	LMR
chr1	26197909	26198352	LMR
chr1	26201713	26202968	LMR
chr1	26208465	26209088	LMR
chr1	26235113	26236050	LMR
chr1	26251245	26251870	LMR
chr1	26252466	26253813	UMR
chr1	26326823	26329112	UMR
chr1	26401690	26402290	LMR
chr1	26405371	26406520	LMR
chr1	26422297	26423474	LMR
chr1	26426834	26428182	UMR
chr1	26445216	26445699	LMR
chr1	26454207	26455237	UMR
chr1	26462414	26462986	UMR
chr1	26465079	26466342	UMR
chr1	26470219	26472402	UMR
chr1	26473930	26475192	LMR
chr1	26509031	26510748	UMR
chr1	26512893	26513805	LMR
chr1	26520187	26522319	UMR
chr1	26522773	26522895	LMR
chr1	26545713	26546788	LMR
chr1	26547329	26547890	LMR
chr1	26590278	26591206	LMR
chr1	26612427	26615006	UMR
chr1	26645549	26652952	UMR
chr1	26679323	26681034	LMR
chr1	26699317	26702053	UMR
chr1	26714251	26714450	LMR
chr1	26719136	26719718	LMR
chr1	26720291	26723374	UMR
chr1	26725407	26728822	UMR
chr1	26728931	26729216	LMR
chr1	26738967	26739354	LMR
chr1	26757974	26760126	UMR
chr1	26782854	26784508	UMR
chr1	26793095	26797914	UMR
chr1	26849288	26851291	UMR
chr1	26895871	26898086	UMR
chr1	26931151	26932278	LMR
chr1	26958677	26960712	UMR
chr1	26984683	26984938	LMR
chr1	26989180	26989620	LMR
chr1	26995055	26996236	LMR
chr1	26998205	27000069	UMR
chr1	27001306	27001806	LMR
chr1	27005743	27006134	LMR
chr1	27040784	27042265	UMR
chr1	27060859	27062280	UMR
chr1	27066825	27067310	LMR
chr1	27086454	27087604	UMR
chr1	27225820	27228096	UMR
chr1	27263827	27264560	LMR
chr1	27312941	27314208	LMR
chr1	27317836	27318284	LMR
chr1	27346867	27347780	LMR
chr1	27379194	27380844	UMR
chr1	27383091	27384532	UMR
chr1	27392028	27392352	LMR
chr1	27393957	27395318	UMR
chr1	27395558	27396334	LMR
chr1	27405775	27407855	UMR
chr1	27479479	27479950	LMR
chr1	27481008	27481773	UMR
chr1	27508183	27508421	LMR
chr1	27519674	27519846	LMR
chr1	27528321	27529846	UMR
chr1	27554698	27554920	LMR
chr1	27576488	27578706	LMR
chr1	27665751	27669097	UMR
chr1	27678055	27679740	UMR
chr1	27749733	27752652	UMR
chr1	27761175	27771858	UMR
chr1	27822583	27824704	UMR
chr1	27828238	27829760	UMR
chr1	27848975	27850520	UMR
chr1	27916488	27918310	UMR
chr1	27955271	27955802	UMR
chr1	27965011	27966460	UMR
chr1	27991355	27992037	LMR
chr1	27992280	27993450	UMR
chr1	28077878	28078100	LMR
chr1	28078835	28080562	LMR
chr1	28080832	28082466	UMR
chr1	28107414	28108874	UMR
chr1	28179109	28179810	LMR
chr1	28314251	28318285	UMR
chr1	28370461	28373168	UMR
chr1	28393857	28394338	LMR
chr1	28421364	28422518	UMR
chr1	28426805	28430432	UMR
chr1	28450330	28451946	UMR
chr1	29929618	29931666	UMR
chr1	29941135	29941454	LMR
chr1	29942219	29942548	LMR
chr1	29944435	29945286	LMR
chr1	29952911	29953909	LMR
chr1	29962894	29964085	LMR
chr1	29965677	29970832	UMR
chr1	29971942	29972486	LMR
chr1	29973052	29974486	LMR
chr1	29991299	29992504	LMR
chr1	30035099	30038262	UMR
chr1	30286155	30288416	UMR
chr1	30423675	30424618	LMR
chr1	30428101	30429900	UMR
chr1	30430583	30431051	LMR
chr1	30495313	30497034	UMR
chr1	30552577	30554547	UMR
chr1	30629376	30631010	UMR
chr1	30668335	30670600	UMR
chr1	30678775	30679338	LMR
chr1	30679399	30680522	LMR
chr1	30901463	30902584	UMR
chr1	30928011	30929698	UMR
chr1	31000717	31002816	UMR
chr1	31003387	31004201	LMR
chr1	31046979	31048200	UMR
chr1	31048995	31053966	UMR
chr1	31058383	31059655	UMR
chr1	31071403	31072088	LMR
chr1	31074680	31076405	UMR
chr1	31134824	31135331	LMR
chr1	31224189	31226560	UMR
chr1	31227414	31227872	LMR
chr1	31231057	31232850	UMR
chr1	31272145	31273435	LMR
chr1	31301929	31304716	UMR
chr1	31355281	31355848	LMR
chr1	31361171	31362556	UMR
chr1	31404110	31405810	UMR
chr1	31405995	31406332	LMR
chr1	31429996	31430370	LMR
chr1	31487035	31488794	UMR
chr1	31507941	31509720	UMR
chr1	31512882	31514047	UMR
chr1	31529441	31531214	UMR
chr1	31548227	31549834	UMR
chr1	31550481	31550944	LMR
chr1	31556131	31556878	UMR
chr1	31557356	31559458	UMR
chr1	31587294	31587756	LMR
chr1	31588774	31589253	UMR
chr1	31605089	31606491	UMR
chr1	31622665	31622934	LMR
chr1	31634046	31634498	LMR
chr1	31648133	31650094	UMR
chr1	31650348	31651726	LMR
chr1	31658847	31659335	LMR
chr1	31662387	31663184	LMR
chr1	31664501	31665726	UMR
chr1	31674931	31676038	UMR
chr1	31685676	31686224	LMR
chr1	31707285	31708958	UMR
chr1	31714333	31714761	LMR
chr1	31727161	31728632	LMR
chr1	31748380	31749432	LMR
chr1	31782876	31784563	UMR
chr1	31817440	31818566	UMR
chr1	31856127	31858398	UMR
chr1	31861777	31862246	LMR
chr1	31939063	31939942	UMR
chr1	31950873	31951306	LMR
chr1	31978256	31980654	UMR
chr1	32030953	32032300	UMR
chr1	32040625	32041195	UMR
chr1	32069787	32071167	UMR
chr1	32082131	32083599	UMR
chr1	32101429	32101940	LMR
chr1	32142249	32145352	UMR
chr1	32209531	32210703	UMR
chr1	32211559	32212455	LMR
chr1	32224941	32226200	UMR
chr1	32226425	32226508	LMR
chr1	32230388	32231114	LMR
chr1	32232023	32233410	UMR
chr1	32239947	32241206	UMR
chr1	32265809	32266906	UMR
chr1	32274007	32274662	LMR
chr1	32301391	32303399	LMR
chr1	32304233	32306188	UMR
chr1	32313293	32314164	UMR
chr1	32318840	32320161	LMR
chr1	32327713	32328848	LMR
chr1	32367733	32368252	LMR
chr1	32371391	32372850	UMR
chr1	32413686	32415522	UMR
chr1	32419099	32419822	LMR
chr1	32420846	32422090	LMR
chr1	32428135	32428542	LMR
chr1	32432391	32433042	LMR
chr1	32459912	32461708	UMR
chr1	32484585	32485342	LMR
chr1	32495811	32495911	LMR
chr1	32514992	32517495	UMR
chr1	32591284	32593710	UMR
chr1	32683184	32685890	UMR
chr1	32765275	32767622	UMR
chr1	32790772	32791481	LMR
chr1	32805701	32806229	LMR
chr1	32807295	32808359	UMR
chr1	33490113	33496314	UMR
chr1	34180318	34182244	UMR
chr1	34187625	34188559	UMR
chr1	34189054	34189550	LMR
chr1	34207116	34208270	UMR
chr1	34247805	34250112	UMR
chr1	34250163	34252556	UMR
chr1	34304501	34305981	UMR
chr1	34349127	34351996	UMR
chr1	34400709	34402047	UMR
chr1	34442635	34443242	UMR
chr1	34514063	34516602	UMR
chr1	34524957	34525952	LMR
chr1	34533536	34533658	LMR
chr1	34586980	34587748	LMR
chr1	34590714	34592465	UMR
chr1	34861442	34862710	LMR
chr1	34879381	34881680	UMR
chr1	34885929	34886391	LMR
chr1	34891563	34892824	LMR
chr1	34896079	34896900	UMR
chr1	34899928	34901172	UMR
chr1	34963809	34965397	UMR
chr1	35030137	35031400	UMR
chr1	35037854	35038694	LMR
chr1	35040765	35042168	UMR
chr1	35091527	35093163	UMR
chr1	35097271	35098108	LMR
chr1	35124589	35126967	UMR
chr1	35177711	35178258	LMR
chr1	35200087	35200302	LMR
chr1	35200943	35202357	UMR
chr1	35212330	35212664	LMR
chr1	35247498	35250698	UMR
chr1	35402669	35403463	UMR
chr1	35407105	35408588	UMR
chr1	35443933	35444966	UMR
chr1	35474814	35477320	UMR
chr1	35481296	35483874	UMR
chr1	35486877	35488973	UMR
chr1	35555747	35558360	UMR
chr1	35636093	35636650	LMR
chr1	35637665	35639050	UMR
chr1	35651927	35653801	UMR
chr1	35653911	35653952	LMR
chr1	35654070	35656088	UMR
chr1	35670718	35671174	LMR
chr1	35682257	35682449	LMR
chr1	35690621	35691562	LMR
chr1	35697758	35698872	LMR
chr1	35704973	35706304	LMR
chr1	35710167	35710253	LMR
chr1	35716135	35718412	UMR
chr1	35728659	35729723	UMR
chr1	35732394	35732804	LMR
chr1	35760685	35761724	LMR
chr1	35794289	35795032	LMR
chr1	35798013	35799182	UMR
chr1	35805353	35806434	LMR
chr1	35811433	35812978	UMR
chr1	36375557	36385432	UMR
chr1	36810999	36811338	LMR
chr1	36827635	36831618	UMR
chr1	36832583	36834099	LMR
chr1	36834969	36836203	LMR
chr1	36842165	36843948	LMR
chr1	36869757	36871524	UMR
chr1	36922811	36923818	UMR
chr1	36925729	36926262	LMR
chr1	36931093	36931363	LMR
chr1	36964253	36966621	UMR
chr1	37000179	37006015	UMR
chr1	37058752	37062436	UMR
chr1	37121593	37123834	UMR
chr1	37162710	37164652	UMR
chr1	37164801	37164928	LMR
chr1	37176608	37178334	UMR
chr1	37216320	37217639	LMR
chr1	37229326	37230956	UMR
chr1	37273081	37273826	LMR
chr1	37297205	37298085	LMR
chr1	37304927	37306442	UMR
chr1	37320723	37321407	LMR
chr1	37362071	37363940	UMR
chr1	37372727	37373500	LMR
chr1	37377277	37379298	UMR
chr1	37385733	37387014	UMR
chr1	37401051	37401604	LMR
chr1	37402719	37403905	LMR
chr1	37416653	37420796	UMR
chr1	38201667	38202971	UMR
chr1	38212009	38212322	LMR
chr1	38213953	38214634	UMR
chr1	38215793	38217220	UMR
chr1	38256701	38258777	UMR
chr1	38270151	38272064	UMR
chr1	38395551	38397803	UMR
chr1	38431349	38432894	UMR
chr1	38455121	38455551	LMR
chr1	38456199	38456642	LMR
chr1	38496135	38497350	UMR
chr1	38513724	38514424	LMR
chr1	38517507	38518561	LMR
chr1	38520085	38522093	UMR
chr1	38606631	38607264	LMR
chr1	38609791	38612347	LMR
chr1	38618905	38621417	LMR
chr1	38629764	38631746	LMR
chr1	38645281	38645847	LMR
chr1	38681976	38682517	LMR
chr1	38821826	38823526	UMR
chr1	38904087	38905967	UMR
chr1	38913894	38914192	LMR
chr1	38915563	38915858	LMR
chr1	38930167	38930841	LMR
chr1	38970391	38972870	UMR
chr1	39008946	39009610	LMR
chr1	39012191	39013056	UMR
chr1	39073047	39076062	UMR
chr1	39092293	39095762	UMR
chr1	39141389	39142398	UMR
chr1	39190841	39192582	UMR
chr1	39202172	39202456	LMR
chr1	39202629	39203528	LMR
chr1	39222514	39223324	LMR
chr1	39251141	39251842	LMR
chr1	39288218	39289248	UMR
chr1	39297365	39298324	LMR
chr1	39302800	39303254	LMR
chr1	39305461	39307632	UMR
chr1	39346489	39346978	LMR
chr1	39356964	39358386	UMR
chr1	39362391	39363418	LMR
chr1	39375632	39376456	LMR
chr1	39447097	39449930	UMR
chr1	39466827	39469286	LMR
chr1	39492671	39493108	LMR
chr1	39504860	39506146	UMR
chr1	39570980	39573142	UMR
chr1	39665661	39667978	UMR
chr1	39730019	39730316	LMR
chr1	39732498	39735308	UMR
chr1	39756282	39756836	LMR
chr1	39781971	39783995	UMR
chr1	39789724	39790327	LMR
chr1	39792762	39796180	UMR
chr1	39808543	39809470	LMR
chr1	39860393	39861645	UMR
chr1	39891403	39892614	UMR
chr1	39921585	39922687	UMR
chr1	39944289	39945716	UMR
chr1	40094149	40095402	LMR
chr1	40095830	40097064	UMR
chr1	40099287	40101015	LMR
chr1	40122540	40125145	UMR
chr1	40139767	40140656	LMR
chr1	40201203	40201640	LMR
chr1	40213503	40215550	UMR
chr1	40233181	40234019	UMR
chr1	40292183	40294536	UMR
chr1	40408141	40408425	LMR
chr1	40412179	40414228	UMR
chr1	40436752	40437304	LMR
chr1	40445720	40445957	LMR
chr1	40447855	40449356	LMR
chr1	40536791	40537583	LMR
chr1	40673146	40675444	UMR
chr1	40793128	40795521	UMR
chr1	40798151	40800050	UMR
chr1	40802043	40802870	LMR
chr1	40804523	40806173	LMR
chr1	40808895	40809780	LMR
chr1	40810267	40810860	LMR
chr1	40812059	40817696	UMR
chr1	40929395	40930121	UMR
chr1	40949432	40950430	UMR
chr1	41024174	41024883	LMR
chr1	41025113	41025514	LMR
chr1	41073315	41073746	LMR
chr1	41091365	41091774	LMR
chr1	41108527	41108797	LMR
chr1	41111566	41113030	UMR
chr1	41123087	41124332	LMR
chr1	41128468	41128890	LMR
chr1	41146553	41146668	LMR
chr1	41176638	41179304	UMR
chr1	41188981	41190296	LMR
chr1	41201125	41202562	LMR
chr1	41248315	41250904	LMR
chr1	41252851	41253773	LMR
chr1	41256993	41257167	LMR
chr1	41261652	41262512	LMR
chr1	41323214	41323762	LMR
chr1	41331033	41332606	LMR
chr1	41339898	41341678	LMR
chr1	41346718	41347622	LMR
chr1	41366271	41369635	UMR
chr1	41484099	41485964	UMR
chr1	41782431	41785776	UMR
chr1	41791067	41794078	LMR
chr1	41829383	41830865	UMR
chr1	41904689	41906206	UMR
chr1	41911025	41912846	UMR
chr1	42109369	42110980	UMR
chr1	42132803	42135603	UMR
chr1	42216788	42219452	UMR
chr1	42235973	42236171	LMR
chr1	42236203	42236656	UMR
chr1	42266937	42268674	UMR
chr1	42296741	42298114	UMR
chr1	42373565	42376244	UMR
chr1	42382015	42383448	LMR
chr1	42386020	42386634	LMR
chr1	42391723	42392099	LMR
chr1	42393226	42393813	LMR
chr1	42394799	42395870	LMR
chr1	42400169	42401186	LMR
chr1	42403309	42404017	LMR
chr1	42408285	42410472	UMR
chr1	42537607	42538416	UMR
chr1	42617801	42619176	UMR
chr1	42623297	42623582	LMR
chr1	42626755	42627506	LMR
chr1	42646805	42648444	UMR
chr1	42835998	42837132	UMR
chr1	42845353	42847416	UMR
chr1	42854113	42856312	UMR
chr1	42876382	42878128	UMR
chr1	42940490	42942420	UMR
chr1	43135169	43137359	UMR
chr1	43139645	43140297	LMR
chr1	43193061	43195034	UMR
chr1	43283952	43286074	LMR
chr1	43301072	43302568	LMR
chr1	43321817	43323229	LMR
chr1	43341179	43341878	LMR
chr1	43419807	43421892	UMR
chr1	43422657	43423514	UMR
chr1	43432539	43434560	UMR
chr1	43456445	43457452	UMR
chr1	43460858	43462684	UMR
chr1	43465483	43466926	UMR
chr1	43467972	43468077	LMR
chr1	43477797	43478992	UMR
chr1	43479340	43479750	LMR
chr1	43516340	43518515	UMR
chr1	43730563	43732092	UMR
chr1	43741687	43742424	LMR
chr1	43756515	43757096	LMR
chr1	43824738	43825173	LMR
chr1	43837065	43837365	LMR
chr1	43873441	43874243	UMR
chr1	43922915	43932720	UMR
chr1	43933459	43934998	LMR
chr1	43935243	43946464	UMR
chr1	44149907	44150980	UMR
chr1	44171361	44171770	LMR
chr1	44183049	44183766	LMR
chr1	44190559	44191350	LMR
chr1	44192218	44193603	UMR
chr1	44213397	44213675	LMR
chr1	44215213	44216050	LMR
chr1	44234013	44234413	LMR
chr1	44239091	44241750	UMR
chr1	44243835	44244359	LMR
chr1	44247817	44248790	LMR
chr1	44249527	44250474	LMR
chr1	44256885	44258030	UMR
chr1	44265496	44267175	UMR
chr1	44301671	44303412	UMR
chr1	44310792	44311384	UMR
chr1	44312839	44313548	UMR
chr1	44325227	44326906	UMR
chr1	44333543	44334406	LMR
chr1	44335432	44336660	LMR
chr1	44339001	44340299	UMR
chr1	44344666	44346104	UMR
chr1	44351932	44352432	LMR
chr1	44360896	44361843	LMR
chr1	44368301	44369319	UMR
chr1	44526865	44527914	UMR
chr1	44551443	44554460	UMR
chr1	44559825	44559968	LMR
chr1	44751248	44755064	UMR
chr1	44849411	44850692	UMR
chr1	44872355	44873529	UMR
chr1	44873555	44873661	LMR
chr1	44885295	44887167	UMR
chr1	44888455	44888723	LMR
chr1	44957059	44957298	LMR
chr1	45036817	45039392	UMR
chr1	45045975	45047567	UMR
chr1	45067281	45069479	UMR
chr1	45089917	45092280	LMR
chr1	45103748	45105482	UMR
chr1	45140727	45141014	LMR
chr1	45144057	45144846	LMR
chr1	45156263	45156580	LMR
chr1	45156999	45159424	UMR
chr1	45159689	45160589	LMR
chr1	45256199	45260823	UMR
chr1	45332815	45333903	UMR
chr1	45396565	45398224	UMR
chr1	45548649	45549864	LMR
chr1	45650953	45651440	LMR
chr1	45657523	45657886	LMR
chr1	45744697	45747740	UMR
chr1	45780265	45781602	UMR
chr1	45811977	45812946	UMR
chr1	45816803	45818616	UMR
chr1	45858059	45860064	UMR
chr1	45912703	45915872	UMR
chr1	45953786	45954948	UMR
chr1	45961642	45961910	LMR
chr1	46062218	46066032	UMR
chr1	46066599	46069896	UMR
chr1	46081727	46083086	UMR
chr1	46100799	46103004	UMR
chr1	46103366	46111182	UMR
chr1	46144435	46146549	LMR
chr1	46148256	46149654	UMR
chr1	46159310	46160849	UMR
chr1	46161076	46162376	LMR
chr1	46196232	46197018	LMR
chr1	46210607	46211108	LMR
chr1	46219186	46220564	UMR
chr1	46229229	46229866	LMR
chr1	46231711	46232960	UMR
chr1	46282901	46284264	UMR
chr1	46333583	46335635	UMR
chr1	46818839	46820809	UMR
chr1	46822595	46827362	UMR
chr1	46829452	46830620	LMR
chr1	46831741	46832546	LMR
chr1	46833583	46833984	LMR
chr1	46923589	46925074	UMR
chr1	46943604	46945416	UMR
chr1	47012517	47013770	UMR
chr1	47032681	47036290	UMR
chr1	47036865	47038280	LMR
chr1	47038870	47047416	UMR
chr1	47103994	47105712	UMR
chr1	47312645	47316628	UMR
chr1	47600750	47603316	UMR
chr1	48065141	48066580	UMR
chr1	48069111	48070036	LMR
chr1	49606467	49607476	UMR
chr1	49607549	49607732	LMR
chr1	49614625	49617321	LMR
chr1	49621321	49624792	LMR
chr1	49630903	49631893	UMR
chr1	49912348	49913905	LMR
chr1	49917915	49918838	UMR
chr1	49999645	50016492	UMR
chr1	50563099	50565119	UMR
chr1	50572191	50576554	UMR
chr1	50579508	50587043	UMR
chr1	50787463	50788637	LMR
chr1	50827977	50829221	LMR
chr1	50864772	50867481	UMR
chr1	50897255	50897370	LMR
chr1	50925868	50926633	LMR
chr1	50933243	50933682	LMR
chr1	50940224	50940760	LMR
chr1	50959431	50960459	UMR
chr1	50971412	50971643	LMR
chr1	50973990	50974602	UMR
chr1	51147001	51147508	LMR
chr1	51157291	51165624	UMR
chr1	51267495	51268875	UMR
chr1	51378407	51380442	UMR
chr1	51384713	51386412	LMR
chr1	51528322	51530421	UMR
chr1	51694543	51696272	UMR
chr1	51716761	51719914	UMR
chr1	51791632	51792888	LMR
chr1	51806110	51807810	UMR
chr1	52018414	52019112	LMR
chr1	52034889	52036540	UMR
chr1	52037589	52038520	UMR
chr1	52076833	52079151	UMR
chr1	52224609	52227649	UMR
chr1	52242562	52243522	LMR
chr1	52275464	52276544	UMR
chr1	52305933	52306899	UMR
chr1	52310191	52311228	LMR
chr1	52336287	52336469	LMR
chr1	52370707	52372302	UMR
chr1	52374389	52377105	UMR
chr1	52398793	52400820	UMR
chr1	52515344	52517073	UMR
chr1	52610909	52611848	UMR
chr1	52616683	52618109	UMR
chr1	52713469	52715063	LMR
chr1	52760565	52762356	UMR
chr1	52904695	52906202	UMR
chr1	52928265	52929616	UMR
chr1	52946359	52947812	UMR
chr1	53006251	53006404	LMR
chr1	53019509	53019684	LMR
chr1	53025085	53025504	LMR
chr1	53029310	53030008	LMR
chr1	53033859	53036802	UMR
chr1	53149267	53149802	LMR
chr1	53448439	53450956	UMR
chr1	53546853	53548587	UMR
chr1	53571489	53572135	LMR
chr1	53577768	53579085	LMR
chr1	53599101	53600290	UMR
chr1	53602777	53603294	LMR
chr1	53671133	53673334	UMR
chr1	53789687	53792896	UMR
chr1	53833384	53834230	LMR
chr1	53834282	53835694	UMR
chr1	53915211	53915420	LMR
chr1	53940749	53942451	UMR
chr1	53981003	53981186	LMR
chr1	53993601	53994031	LMR
chr1	54026950	54027244	LMR
chr1	54052816	54053102	LMR
chr1	54112441	54112998	LMR
chr1	54116064	54116578	LMR
chr1	54118139	54118576	LMR
chr1	54143264	54143963	LMR
chr1	54144085	54147752	UMR
chr1	54215653	54219504	UMR
chr1	54227371	54233103	UMR
chr1	54240984	54242201	UMR
chr1	54289064	54290614	UMR
chr1	54464271	54466268	UMR
chr1	54511741	54513386	UMR
chr1	54651871	54653554	UMR
chr1	54656917	54657401	LMR
chr1	54807746	54809970	UMR
chr1	54977200	54984528	UMR
chr1	55027176	55030192	LMR
chr1	55046916	55047992	LMR
chr1	56252447	56253288	UMR
chr1	56254465	56255714	LMR
chr1	56352793	56355349	UMR
chr1	56418295	56422165	UMR
chr1	57203107	57211464	UMR
chr1	58030481	58033354	UMR
chr1	58323276	58325410	UMR
chr1	58353753	58355320	UMR
chr1	58355416	58356500	LMR
chr1	58428637	58429202	LMR
chr1	58475292	58476488	UMR
chr1	58566873	58571588	UMR
chr1	58591471	58592050	LMR
chr1	58600627	58602382	UMR
chr1	58688389	58689478	UMR
chr1	58707221	58707819	LMR
chr1	58784211	58786666	LMR
chr1	58817873	58818660	LMR
chr1	58889551	58890606	LMR
chr1	58952130	58952890	UMR
chr1	58955233	58956776	LMR
chr1	59111247	59113240	UMR
chr1	59131401	59132354	LMR
chr1	59133625	59134090	LMR
chr1	59634791	59636448	UMR
chr1	59746926	59748335	UMR
chr1	60888095	60889570	UMR
chr1	60891342	60892167	LMR
chr1	60895277	60900050	UMR
chr1	60902112	60903628	UMR
chr1	60907927	60909371	LMR
chr1	60921734	60931701	UMR
chr1	61584576	61585726	UMR
chr1	61601669	61603392	UMR
chr1	62196813	62198171	UMR
chr1	62314293	62317606	UMR
chr1	62585185	62587108	UMR
chr1	62681976	62683782	UMR
chr1	63218667	63230686	UMR
chr1	63231120	63234363	UMR
chr1	63269081	63270390	UMR
chr1	63341359	63344324	LMR
chr1	63423145	63425800	UMR
chr1	63494495	63496550	UMR
chr1	63533949	63534170	LMR
chr1	63674241	63677373	UMR
chr1	64392183	64398040	UMR
chr1	64665759	64669814	UMR
chr1	64785327	64786280	LMR
chr1	64855017	64855613	LMR
chr1	64883713	64884375	LMR
chr1	64886212	64888561	UMR
chr1	64922789	64923209	LMR
chr1	64923830	64925020	UMR
chr1	64986118	64989658	UMR
chr1	65066247	65069398	UMR
chr1	65179186	65180911	UMR
chr1	65190032	65191611	UMR
chr1	65233882	65235306	UMR
chr1	65345278	65348053	UMR
chr1	65737181	65738969	UMR
chr1	66255899	66256924	LMR
chr1	66259753	66261485	LMR
chr1	66315090	66321568	UMR
chr1	66332663	66335634	LMR
chr1	66356953	66359572	LMR
chr1	66378535	66379784	LMR
chr1	66383973	66386044	LMR
chr1	66426753	66429688	LMR
chr1	66740605	66741601	UMR
chr1	66929489	66931225	UMR
chr1	66935048	66937312	UMR
chr1	67057787	67060160	UMR
chr1	67133690	67134170	LMR
chr1	67147926	67149190	LMR
chr1	67305654	67307310	UMR
chr1	67424039	67429297	UMR
chr1	67494001	67495206	LMR
chr1	67498183	67498768	LMR
chr1	67700772	67704693	UMR
chr1	67726541	67727818	LMR
chr1	67748519	67750334	LMR
chr1	67751259	67752354	LMR
chr1	67765435	67765930	LMR
chr1	67775272	67776459	LMR
chr1	67845059	67847902	UMR
chr1	68246343	68252828	UMR
chr1	68539814	68541290	UMR
chr1	69595021	69632118	UMR
chr1	70259775	70262286	UMR
chr1	70276495	70278077	UMR
chr1	70408486	70410731	UMR
chr1	70466247	70467687	UMR
chr1	71092478	71094602	UMR
chr1	71125903	71127756	UMR
chr1	72327178	72334306	UMR
chr1	74759665	74760306	LMR
chr1	74779547	74781184	UMR
chr1	74796591	74797468	LMR
chr1	74838687	74841304	UMR
chr1	75230048	75248674	UMR
chr1	75702305	75723323	UMR
chr1	75822302	75823997	UMR
chr1	75893355	75895863	UMR
chr1	75904097	75905030	UMR
chr1	76972455	76978326	UMR
chr1	77326337	77328270	UMR
chr1	77388015	77388538	LMR
chr1	77389533	77391986	UMR
chr1	77396912	77400678	LMR
chr1	77644670	77645348	LMR
chr1	77793054	77795668	UMR
chr1	77871687	77873321	UMR
chr1	77892324	77893658	UMR
chr1	77961277	77962237	LMR
chr1	77999339	78000807	UMR
chr1	78011363	78012630	LMR
chr1	78091399	78094613	UMR
chr1	78117476	78120087	LMR
chr1	78158702	78161027	UMR
chr1	78768501	78769902	LMR
chr1	78772234	78774773	LMR
chr1	81959237	81963450	LMR
chr1	81965753	81987186	UMR
chr1	84287603	84294524	UMR
chr1	84432287	84433810	UMR
chr1	84491638	84495761	UMR
chr1	84719679	84725824	UMR
chr1	84858187	84859373	LMR
chr1	84900828	84902752	UMR
chr1	84926551	84929432	UMR
chr1	84995331	84996621	UMR
chr1	85026313	85026766	LMR
chr1	85042327	85043352	UMR
chr1	85111674	85113531	UMR
chr1	85275392	85276415	LMR
chr1	85313837	85315270	UMR
chr1	85357475	85359447	LMR
chr1	85416267	85417286	LMR
chr1	85420359	85423705	UMR
chr1	85472403	85475820	UMR
chr1	85626681	85630604	UMR
chr1	85672089	85672838	LMR
chr1	85685837	85687476	UMR
chr1	85703053	85704601	UMR
chr1	85890473	85892860	UMR
chr1	86003973	86005880	UMR
chr1	86006789	86009298	UMR
chr1	86137751	86139062	UMR
chr1	86575006	86577178	UMR
chr1	86817385	86818806	UMR
chr1	87122871	87125225	UMR
chr1	87174529	87175348	LMR
chr1	87330809	87335330	UMR
chr1	87552102	87553228	UMR
chr1	87571571	87572915	UMR
chr1	87747481	87752082	UMR
chr1	87754266	87755578	UMR
chr1	88919325	88919942	LMR
chr1	88922645	88927005	UMR
chr1	89163599	89167200	UMR
chr1	89370645	89372562	UMR
chr1	89455313	89455942	LMR
chr1	89471714	89471810	LMR
chr1	89479779	89481544	UMR
chr1	89550795	89552522	LMR
chr1	89611195	89613567	UMR
chr1	89627919	89628611	LMR
chr1	89681006	89686334	UMR
chr1	89745295	89745788	LMR
chr1	89755216	89758684	LMR
chr1	89766305	89770166	LMR
chr1	89969365	89971269	UMR
chr1	90075593	90078770	UMR
chr1	90143477	90144486	LMR
chr1	90260521	90262886	UMR
chr1	90274155	90275165	LMR
chr1	90283497	90284818	UMR
chr1	90435479	90437398	UMR
chr1	91167739	91200586	UMR
chr1	91319197	91321150	UMR
chr1	91323867	91324776	LMR
chr1	91493125	91494811	UMR
chr1	91989311	91991772	UMR
chr1	92378737	92381001	UMR
chr1	92528161	92529849	UMR
chr1	92581412	92582676	UMR
chr1	92800483	92802388	UMR
chr1	92961965	92962895	LMR
chr1	92978726	92979801	LMR
chr1	92984581	92989562	UMR
chr1	93005953	93006362	LMR
chr1	93006785	93007392	LMR
chr1	93298083	93300758	UMR
chr1	93349162	93351074	UMR
chr1	93485609	93488237	UMR
chr1	93501102	93503960	LMR
chr1	93550371	93551530	LMR
chr1	93554587	93555088	LMR
chr1	93599497	93602394	UMR
chr1	93700345	93702590	UMR
chr1	93873167	93877678	UMR
chr1	93982678	93987266	UMR
chr1	94123056	94123558	LMR
chr1	94126547	94127069	LMR
chr1	94215794	94217351	UMR
chr1	94228147	94228732	LMR
chr1	94241639	94243276	LMR
chr1	94372981	94375860	UMR
chr1	94415183	94416888	UMR
chr1	94441603	94447030	UMR
chr1	94777441	94779880	UMR
chr1	94788145	94790516	UMR
chr1	94963829	94966863	UMR
chr1	95087029	95090425	UMR
chr1	95369737	95370842	UMR
chr1	95475224	95477978	UMR
chr1	95593833	95595376	LMR
chr1	95625707	95626894	UMR
chr1	95661525	95663527	LMR
chr1	95665407	95666164	LMR
chr1	95669843	95671784	UMR
chr1	95786305	95787582	UMR
chr1	97286464	97289632	UMR
chr1	98226335	98228980	LMR
chr1	98515585	98519269	UMR
chr1	98641605	98651815	UMR
chr1	98654724	98657598	LMR
chr1	99267380	99270110	UMR
chr1	99615119	99616903	UMR
chr1	100384623	100388703	LMR
chr1	100396258	100396822	LMR
chr1	100423763	100423985	LMR
chr1	100437713	100439214	LMR
chr1	100479031	100481911	UMR
chr1	100597871	100599880	UMR
chr1	100668331	100670943	UMR
chr1	100762731	100764462	UMR
chr1	100884448	100886431	UMR
chr1	100901678	100903424	UMR
chr1	100987461	100990522	UMR
chr1	101094957	101096720	LMR
chr1	101100675	101101702	LMR
chr1	101169277	101170276	LMR
chr1	101174728	101179763	UMR
chr1	101509439	101512798	LMR
chr1	101535819	101539770	UMR
chr1	101639164	101639274	LMR
chr1	101665846	101668234	UMR
chr1	101878557	101883089	UMR
chr1	101890431	101893040	UMR
chr1	101921119	101921975	LMR
chr1	101935171	101936420	LMR
chr1	101953291	101955148	UMR
chr1	104293427	104295672	UMR
chr1	105073042	105077188	UMR
chr1	107693302	107694996	UMR
chr1	107776651	107780258	UMR
chr1	108101485	108102096	LMR
chr1	108121949	108122660	UMR
chr1	108613945	108620136	UMR
chr1	108859353	108861644	UMR
chr1	109064295	109066861	UMR
chr1	109146876	109147648	LMR
chr1	109162157	109163367	UMR
chr1	109191046	109195946	UMR
chr1	109246535	109248442	UMR
chr1	109330997	109331476	LMR
chr1	109379517	109381344	UMR
chr1	109466461	109467728	UMR
chr1	109544638	109546966	UMR
chr1	109578607	109579791	UMR
chr1	109591950	109594882	UMR
chr1	109602621	109604030	UMR
chr1	109615132	109617616	UMR
chr1	109716525	109718008	UMR
chr1	109743983	109744211	LMR
chr1	109744399	109745400	LMR
chr1	109752149	109753364	UMR
chr1	109776765	109778272	UMR
chr1	109779999	109780956	LMR
chr1	109785867	109786955	UMR
chr1	109927581	109929712	UMR
chr1	109968777	109971312	UMR
chr1	109981187	109982083	LMR
chr1	109982719	109983560	LMR
chr1	109985279	109987406	UMR
chr1	109987559	109987995	LMR
chr1	109996427	109997278	UMR
chr1	110004460	110005586	LMR
chr1	110011943	110013375	UMR
chr1	110049159	110052790	UMR
chr1	110121789	110124490	UMR
chr1	110126688	110127721	LMR
chr1	110137295	110138184	LMR
chr1	110142641	110143739	LMR
chr1	110145683	110146557	LMR
chr1	110158103	110159228	UMR
chr1	110170165	110173272	UMR
chr1	110272931	110274524	LMR
chr1	110277415	110279502	UMR
chr1	110282965	110297392	UMR
chr1	110436429	110436586	LMR
chr1	110450510	110452580	UMR
chr1	110593403	110595222	UMR
chr1	110854450	110856110	UMR
chr1	110887003	110887280	LMR
chr1	110902138	110902732	LMR
chr1	110926969	110929468	UMR
chr1	111311482	111313974	UMR
chr1	111332468	111333695	UMR
chr1	111385179	111387845	UMR
chr1	111470045	111470657	LMR
chr1	111473901	111482316	UMR
chr1	111482341	111482402	LMR
chr1	111486123	111487466	UMR
chr1	111577030	111580460	UMR
chr1	111683151	111684706	UMR
chr1	111786165	111788924	UMR
chr1	111808981	111810480	UMR
chr1	111822234	111824448	UMR
chr1	111837677	111838446	UMR
chr1	111851271	111852312	UMR
chr1	111856687	111858678	LMR
chr1	111883785	111885603	UMR
chr1	111892367	111893944	UMR
chr1	111898269	111898912	LMR
chr1	111927859	111935412	UMR
chr1	111936261	111937556	UMR
chr1	111949054	111951858	LMR
chr1	111963243	111965482	UMR
chr1	111998899	112000556	UMR
chr1	112010721	112012143	UMR
chr1	112020943	112022506	UMR
chr1	112026727	112028003	UMR
chr1	112044888	112047624	UMR
chr1	112119485	112121184	UMR
chr1	112159423	112161468	UMR
chr1	112235193	112237521	UMR
chr1	116040984	116043033	UMR
chr1	116054395	116058300	LMR
chr1	116109280	116111202	UMR
chr1	116447147	116448766	UMR
chr1	116465065	116466473	LMR
chr1	116627056	116628166	UMR
chr1	116720637	116722684	LMR
chr1	116758532	116760032	LMR
chr1	116762210	116768823	UMR
chr1	116768963	116794540	UMR
chr1	117865605	117867674	UMR
chr1	118185626	118188805	UMR
chr1	118420019	118425456	UMR
chr1	118676467	118678066	UMR
chr1	118737859	118740328	UMR
chr1	118897672	118899288	UMR
chr1	119167128	119167749	LMR
chr1	119172223	119174048	UMR
chr1	119209889	119211320	LMR
chr1	119242220	119243714	LMR
chr1	119252451	119254086	LMR
chr1	119268261	119270110	UMR
chr1	119277307	119283492	UMR
chr1	119324001	119324945	LMR
chr1	119326205	119326444	LMR
chr1	119334585	119335481	LMR
chr1	119424272	119425480	UMR
chr1	119466185	119467113	LMR
chr1	119468481	119471318	UMR
chr1	119686191	119688206	UMR
chr1	119690021	119690861	LMR
chr1	119702777	119703730	UMR
chr1	119907962	119910244	UMR
chr1	120033326	120037968	LMR
chr1	120040539	120044062	UMR
chr1	120048145	120048716	LMR
chr1	120052633	120053478	UMR
chr1	120210713	120211765	LMR
chr1	120226501	120227124	LMR
chr1	120232835	120233994	LMR
chr1	120238775	120240426	UMR
chr1	120541306	120543680	UMR
chr1	120789653	120790922	UMR
chr1	121101275	121103060	UMR
chr1	121123902	121125936	UMR
chr1	121165473	121166478	UMR
chr1	121209161	121213062	UMR
chr1	121305413	121306506	UMR
chr1	121375061	121377814	UMR
chr1	121731531	121737754	UMR
chr1	121906866	121907505	LMR
chr1	121949196	121950239	LMR
chr1	121958259	121961966	UMR
chr1	121984201	121986787	UMR
chr1	122016843	122020137	LMR
chr1	122077388	122079992	UMR
chr1	122129979	122132644	UMR
chr1	122966215	122968039	UMR
chr1	123020263	123021238	LMR
chr1	123114861	123117894	UMR
chr1	123167137	123167554	LMR
chr1	123218365	123218970	LMR
chr1	123220259	123221392	UMR
chr1	123338844	123340700	UMR
chr1	123371916	123372861	LMR
chr1	123374681	123375185	UMR
chr1	123377147	123379776	UMR
chr1	123385583	123387288	UMR
chr1	123387865	123388932	LMR
chr1	123392325	123393432	LMR
chr1	123417733	123419640	UMR
chr1	123472884	123476044	UMR
chr1	123584139	123586452	UMR
chr1	123591375	123592578	UMR
chr1	123700665	123702249	UMR
chr1	123706439	123707238	LMR
chr1	124122988	124127282	UMR
chr1	124357745	124359560	UMR
chr1	124366535	124367060	LMR
chr1	124369687	124370909	LMR
chr1	124373511	124376728	UMR
chr1	124493398	124496044	UMR
chr1	124498491	124499530	LMR
chr1	124508841	124509590	LMR
chr1	124511751	124512558	LMR
chr1	124519227	124520908	LMR
chr1	124596503	124597948	UMR
chr1	124604551	124605786	LMR
chr1	124609097	124609576	LMR
chr1	124662702	124666099	UMR
chr1	124782373	124783620	UMR
chr1	124901463	124903774	LMR
chr1	124904975	124906150	LMR
chr1	124908483	124911088	LMR
chr1	124919478	124922104	UMR
chr1	124931502	124932228	LMR
chr1	124983139	124986034	UMR
chr1	125178120	125179502	UMR
chr1	125201298	125207515	LMR
chr1	125264845	125271442	UMR
chr1	125479040	125480820	UMR
chr1	125519365	125520058	LMR
chr1	125522893	125524072	LMR
chr1	125534160	125535619	UMR
chr1	125537535	125538972	LMR
chr1	125539649	125540908	LMR
chr1	125541351	125542332	LMR
chr1	125543385	125544467	LMR
chr1	125545918	125548724	UMR
chr1	125744766	125746228	UMR
chr1	125762208	125762715	LMR
chr1	125767733	125769647	LMR
chr1	125812829	125816396	UMR
chr1	125948179	125951078	UMR
chr1	126003139	126009863	UMR
chr1	126074711	126077370	UMR
chr1	126079218	126079806	LMR
chr1	126081735	126083238	LMR
chr1	126088068	126088642	LMR
chr1	126089302	126092824	UMR
chr1	126126773	126128196	UMR
chr1	126132564	126132824	LMR
chr1	126149191	126150390	LMR
chr1	126157901	126158307	LMR
chr1	126176263	126178098	UMR
chr1	126250057	126251724	UMR
chr1	127638493	127644461	UMR
chr1	127732625	127733722	UMR
chr1	127751279	127754807	UMR
chr1	127782949	127786412	UMR
chr1	127798779	127803502	UMR
chr1	127813601	127814599	UMR
chr1	127830486	127832966	UMR
chr1	127842003	127843612	UMR
chr1	127851513	127852422	LMR
chr1	127912466	127913422	LMR
chr1	127924563	127926766	UMR
chr1	127976995	127978076	LMR
chr1	127978902	127983964	UMR
chr1	128074063	128074544	LMR
chr1	128076496	128076772	LMR
chr1	128077859	128081788	UMR
chr1	128089149	128089588	LMR
chr1	128089851	128091270	LMR
chr1	128091927	128093636	LMR
chr1	128095025	128096181	LMR
chr1	128116843	128117978	LMR
chr1	128143201	128144000	UMR
chr1	128162903	128166428	UMR
chr1	128197544	128199285	UMR
chr1	128210827	128212498	UMR
chr1	128222928	128224146	UMR
chr1	128250555	128252126	UMR
chr1	128292908	128296320	UMR
chr1	128416316	128417964	UMR
chr1	128444766	128446778	UMR
chr1	128484381	128485930	UMR
chr1	128486969	128487396	LMR
chr1	128487929	128488743	LMR
chr1	128495888	128500294	UMR
chr1	128502963	128504384	LMR
chr1	128512193	128515951	UMR
chr1	128564249	128565062	LMR
chr1	128570969	128572972	UMR
chr1	128651499	128652677	LMR
chr1	128824753	128826660	UMR
chr1	128875482	128876580	UMR
chr1	128927948	128929688	UMR
chr1	128931207	128931914	LMR
chr1	128933363	128934743	UMR
chr1	128951529	128955293	LMR
chr1	128962271	128962936	LMR
chr1	128969183	128970221	LMR
chr1	128971110	128972898	UMR
chr1	128987711	128988046	LMR
chr1	129010047	129011450	UMR
chr1	129018676	129019512	LMR
chr1	129020459	129023924	UMR
chr1	129032967	129034280	UMR
chr1	129096991	129098178	UMR
chr1	129111547	129113731	UMR
chr1	129120947	129123812	LMR
chr1	129124267	129124446	LMR
chr1	129131291	129132848	UMR
chr1	129155203	129156606	UMR
chr1	129162159	129162484	LMR
chr1	129164113	129166063	UMR
chr1	129220136	129221456	UMR
chr1	129259673	129262568	UMR
chr1	129271367	129272088	LMR
chr1	129305137	129307217	UMR
chr1	129322127	129323765	UMR
chr1	129374961	129376177	UMR
chr1	129432647	129435072	UMR
chr1	129448553	129449300	UMR
chr1	129486008	129488088	UMR
chr1	129504241	129504599	LMR
chr1	129518835	129520446	UMR
chr1	129588826	129590713	UMR
chr1	129640756	129642810	LMR
chr1	129687309	129688614	UMR
chr1	129747707	129749029	UMR
chr1	129775043	129778528	UMR
chr1	129821253	129825527	UMR
chr1	129857808	129858264	LMR
chr1	129893595	129895464	UMR
chr1	129977899	129980004	UMR
chr1	130019845	130021184	LMR
chr1	130021483	130022818	UMR
chr1	130116101	130127522	UMR
chr1	130195290	130199016	LMR
chr1	130201048	130202862	UMR
chr1	131602540	131604073	UMR
chr1	131695154	131695762	LMR
chr1	131696577	131697095	LMR
chr1	131701715	131702966	UMR
chr1	131795863	131797788	UMR
chr1	131838865	131839510	LMR
chr1	131840287	131840389	LMR
chr1	131842233	131842762	LMR
chr1	131843477	131844748	UMR
chr1	131851493	131852598	UMR
chr1	131857816	131858252	LMR
chr1	131858846	131860269	LMR
chr1	131865541	131865860	LMR
chr1	131873555	131874200	LMR
chr1	131989032	131991801	UMR
chr1	132012383	132014862	UMR
chr1	132024943	132027308	UMR
chr1	132030893	132032622	UMR
chr1	132034557	132036652	UMR
chr1	132044699	132046994	UMR
chr1	132053189	132055527	UMR
chr1	132058655	132059848	UMR
chr1	132226897	132227350	LMR
chr1	132253319	132255374	UMR
chr1	132263211	132264156	LMR
chr1	132265759	132266646	LMR
chr1	132290803	132293352	UMR
chr1	132343000	132344446	UMR
chr1	132409719	132414330	UMR
chr1	132420138	132420646	LMR
chr1	132428297	132428462	LMR
chr1	132437711	132439060	UMR
chr1	132485005	132485958	LMR
chr1	132486395	132490378	UMR
chr1	132507415	132508250	LMR
chr1	132577347	132578146	LMR
chr1	132584699	132586549	LMR
chr1	132588935	132590200	LMR
chr1	132593153	132595376	UMR
chr1	132595402	132595562	LMR
chr1	132649353	132652471	UMR
chr1	132659613	132661199	UMR
chr1	132666765	132667885	LMR
chr1	132700575	132703030	UMR
chr1	132720039	132721731	UMR
[truncated: 30,705 more rows]

## Sheet: C2.UMR.LMR
chr	start	end	type
chr1	17059	21564	UMR
chr1	22335	27677	UMR
chr1	30210	34892	UMR
chr1	35705	37956	UMR
chr1	46871	72298	UMR
chr1	86422	87074	UMR
chr1	87477	87857	LMR
chr1	104907	104968	LMR
chr1	106885	115046	UMR
chr1	133021	135344	UMR
chr1	160668	161516	UMR
chr1	175747	177032	UMR
chr1	177129	178300	UMR
chr1	180225	181811	UMR
chr1	190217	191554	UMR
chr1	244775	249450	UMR
chr1	295926	296038	LMR
chr1	296135	298466	UMR
chr1	311175	311525	LMR
chr1	313039	314684	UMR
chr1	385735	388398	UMR
chr1	392340	393636	UMR
chr1	396561	398046	UMR
chr1	415803	417766	UMR
chr1	430995	432064	UMR
chr1	436495	436728	LMR
chr1	457073	458686	UMR
chr1	474674	474838	LMR
chr1	475041	475963	UMR
chr1	477345	477397	LMR
chr1	489956	491274	UMR
chr1	491673	494260	UMR
chr1	509075	510782	UMR
chr1	515553	516090	LMR
chr1	533748	535654	UMR
chr1	537645	540764	UMR
chr1	566277	566644	LMR
chr1	568552	570121	UMR
chr1	592451	594674	UMR
chr1	600330	602372	UMR
chr1	613775	614450	UMR
chr1	625347	626992	UMR
chr1	628100	631352	UMR
chr1	632147	632383	LMR
chr1	632869	633490	LMR
chr1	676822	677750	UMR
chr1	701539	701858	LMR
chr1	706078	706770	UMR
chr1	707682	708383	UMR
chr1	733754	735066	UMR
chr1	737611	741820	UMR
chr1	751669	754228	UMR
chr1	789341	791418	UMR
chr1	807333	808052	LMR
chr1	809123	809968	UMR
chr1	825011	827826	UMR
chr1	842085	845198	UMR
chr1	869092	870406	UMR
chr1	888643	889602	UMR
chr1	890031	890198	LMR
chr1	902441	904900	UMR
chr1	927624	929060	LMR
chr1	929713	933598	UMR
chr1	934773	934850	LMR
chr1	934939	936020	UMR
chr1	986529	987352	LMR
chr1	1000703	1001040	LMR
chr1	1042711	1045771	UMR
chr1	1059745	1060562	LMR
chr1	1062256	1063449	UMR
chr1	1072589	1073852	UMR
chr1	1204408	1205060	UMR
chr1	1205375	1208302	UMR
chr1	1209011	1211208	UMR
chr1	1360849	1361568	UMR
chr1	1370049	1371400	UMR
chr1	1384865	1388431	UMR
chr1	1403835	1406454	UMR
chr1	1410965	1411896	LMR
chr1	1422143	1422441	LMR
chr1	1422891	1423783	LMR
chr1	1457879	1458132	LMR
chr1	1478213	1478749	LMR
chr1	1487821	1489636	UMR
chr1	1491845	1492014	LMR
chr1	1497775	1499458	UMR
chr1	1509155	1509970	LMR
chr1	1510229	1510746	LMR
chr1	1512032	1513628	UMR
chr1	1602351	1604316	UMR
chr1	1624047	1625886	UMR
chr1	1626375	1627627	UMR
chr1	1627773	1628969	UMR
chr1	1756362	1757068	UMR
chr1	1759005	1760002	LMR
chr1	1761161	1765689	UMR
chr1	1766045	1766454	LMR
chr1	1770953	1773546	UMR
chr1	1792356	1792486	LMR
chr1	1793997	1795511	UMR
chr1	1798054	1798606	LMR
chr1	1799939	1800338	LMR
chr1	1801147	1804263	UMR
chr1	1813825	1814936	UMR
chr1	1842697	1846056	UMR
chr1	1875205	1876882	UMR
chr1	1895354	1896220	LMR
chr1	1897923	1899466	UMR
chr1	2187760	2189540	UMR
chr1	2189963	2190196	LMR
chr1	2190439	2195782	UMR
chr1	2195873	2197564	UMR
chr1	2591280	2591891	LMR
chr1	2592535	2593668	UMR
chr1	2670741	2672901	UMR
chr1	2759017	2759694	LMR
chr1	2760527	2762522	UMR
chr1	2764201	2765890	LMR
chr1	2769275	2769983	LMR
chr1	2771527	2771972	LMR
chr1	2774265	2776229	UMR
chr1	2803952	2805811	UMR
chr1	2805863	2807980	UMR
chr1	2810687	2811733	LMR
chr1	2819248	2821422	UMR
chr1	2821911	2822412	LMR
chr1	2828327	2828892	LMR
chr1	2831009	2831587	LMR
chr1	2833275	2833406	LMR
chr1	2834783	2835094	LMR
chr1	2843356	2843784	LMR
chr1	2848625	2848960	LMR
chr1	2852740	2852941	LMR
chr1	2873187	2873510	LMR
chr1	2877247	2878331	LMR
chr1	2879972	2880306	LMR
chr1	2880389	2880474	LMR
chr1	2882965	2883380	LMR
chr1	2899201	2900637	UMR
chr1	2924361	2925973	UMR
chr1	2928074	2928943	UMR
chr1	2948029	2949984	UMR
chr1	2953469	2954448	LMR
chr1	2996700	2997269	LMR
chr1	3009797	3011972	UMR
chr1	3025539	3025940	LMR
chr1	3055316	3055712	LMR
chr1	3061945	3064026	UMR
chr1	3834669	3841234	UMR
chr1	3841430	3845228	UMR
chr1	4658341	4661155	LMR
chr1	4670485	4675162	UMR
chr1	5111149	5111718	LMR
chr1	5230728	5231032	LMR
chr1	5241355	5245235	UMR
chr1	5255765	5256074	LMR
chr1	5268155	5271228	UMR
chr1	5279819	5280408	LMR
chr1	5284840	5285164	LMR
chr1	5436648	5439783	UMR
chr1	5456372	5458110	UMR
chr1	5462914	5464780	UMR
chr1	5466570	5467622	UMR
chr1	5470570	5470892	LMR
chr1	5492191	5493564	UMR
chr1	5495853	5504824	UMR
chr1	5505937	5507482	UMR
chr1	5515833	5516178	LMR
chr1	5516943	5518902	UMR
chr1	5605929	5606964	LMR
chr1	5655947	5658060	UMR
chr1	5680752	5685038	UMR
chr1	5686433	5689116	UMR
chr1	5705845	5709694	UMR
chr1	5714363	5714574	LMR
chr1	5715470	5719586	UMR
chr1	5720641	5720704	LMR
chr1	5720918	5721344	LMR
chr1	5721869	5724645	UMR
chr1	5733445	5735176	UMR
chr1	5754209	5757100	UMR
chr1	5758243	5758461	LMR
chr1	5759277	5760615	UMR
chr1	5762473	5762892	LMR
chr1	5764488	5764678	LMR
chr1	5765908	5767450	UMR
chr1	5823135	5824417	UMR
chr1	5847333	5847378	LMR
chr1	5847603	5849294	UMR
chr1	5855232	5855734	LMR
chr1	5857158	5857472	LMR
chr1	5859015	5859461	LMR
chr1	5867259	5871978	UMR
chr1	5879643	5880861	LMR
chr1	5885213	5888311	UMR
chr1	5897327	5898800	UMR
chr1	5973583	5975144	UMR
chr1	6058315	6059124	LMR
chr1	6064906	6067976	UMR
chr1	6958536	6960310	UMR
chr1	6982313	6984697	UMR
chr1	7050135	7051757	UMR
chr1	7061263	7061958	LMR
chr1	7062439	7064748	UMR
chr1	7181759	7182472	LMR
chr1	7191701	7192274	LMR
chr1	7209657	7210119	LMR
chr1	7219181	7219942	LMR
chr1	7220909	7221547	UMR
chr1	7230645	7232142	UMR
chr1	7238203	7239698	UMR
chr1	7259328	7259834	LMR
chr1	7291419	7291774	LMR
chr1	7301700	7303205	UMR
chr1	7498007	7500251	UMR
chr1	7501635	7503716	UMR
chr1	7635243	7636480	UMR
chr1	7663843	7664210	LMR
chr1	7697591	7698255	LMR
chr1	7709244	7711753	LMR
chr1	7723567	7724064	LMR
chr1	7736209	7739352	UMR
chr1	7741457	7743234	LMR
chr1	7779942	7780084	LMR
chr1	7786610	7788498	LMR
chr1	7835019	7837493	LMR
chr1	8012835	8015731	UMR
chr1	8128330	8132652	UMR
chr1	8163122	8163466	LMR
chr1	8172134	8172912	LMR
chr1	8191210	8193844	UMR
chr1	8334791	8336798	UMR
chr1	8338969	8339307	LMR
chr1	8339447	8340004	LMR
chr1	8397522	8397816	LMR
chr1	8398317	8400633	UMR
chr1	8404756	8405709	LMR
chr1	8459141	8460705	UMR
chr1	8465855	8466226	LMR
chr1	8472618	8473240	LMR
chr1	8496061	8496884	LMR
chr1	8512305	8513051	LMR
chr1	8513977	8516456	UMR
chr1	8529649	8530172	LMR
chr1	8531491	8532227	UMR
chr1	8533663	8537326	UMR
chr1	8568183	8569918	UMR
chr1	8573516	8574478	LMR
chr1	8584454	8584608	LMR
chr1	8600309	8600762	LMR
chr1	8625459	8627840	UMR
chr1	8740922	8741691	LMR
chr1	8746052	8751966	UMR
chr1	8753213	8754396	LMR
chr1	8758143	8758408	LMR
chr1	8761037	8761430	LMR
chr1	8763571	8763880	LMR
chr1	8766210	8767556	UMR
chr1	8768888	8769791	UMR
chr1	8830939	8831710	LMR
chr1	8834812	8836009	UMR
chr1	8873604	8877873	UMR
chr1	8940759	8942694	UMR
chr1	8945851	8946376	LMR
chr1	8968263	8968811	LMR
chr1	8970343	8970732	LMR
chr1	8995777	8998116	UMR
chr1	8998982	9000594	UMR
chr1	9009351	9011160	UMR
chr1	9011829	9014272	UMR
chr1	9027439	9028094	LMR
chr1	9034931	9039012	UMR
chr1	9039797	9040124	LMR
chr1	9052614	9053722	LMR
chr1	9063603	9063934	LMR
chr1	9067419	9068312	LMR
chr1	9069571	9071077	UMR
chr1	9071655	9072902	UMR
chr1	9076475	9076866	LMR
chr1	9097039	9097502	LMR
chr1	9099867	9100870	LMR
chr1	9170822	9171194	LMR
chr1	9190802	9191010	LMR
chr1	9205941	9208007	UMR
chr1	9208631	9209208	LMR
chr1	9283262	9284038	LMR
chr1	9301001	9303119	UMR
chr1	9336597	9338335	UMR
chr1	9344389	9345078	LMR
chr1	9398297	9399774	UMR
chr1	9446091	9448836	UMR
chr1	9488243	9489136	LMR
chr1	9624984	9627072	UMR
chr1	9810027	9810352	LMR
chr1	9833255	9835137	UMR
chr1	9870909	9871586	LMR
chr1	9872714	9874192	UMR
chr1	9905291	9905623	LMR
chr1	9925255	9927112	UMR
chr1	9928436	9929910	UMR
chr1	9948393	9949154	LMR
chr1	9964606	9965256	LMR
chr1	9968975	9970322	LMR
chr1	10084301	10084557	LMR
chr1	10092307	10093090	UMR
chr1	10147245	10149066	UMR
chr1	10240489	10242041	LMR
chr1	10242691	10249382	UMR
chr1	10249924	10250583	LMR
chr1	10315562	10317134	UMR
chr1	10317293	10320180	UMR
chr1	10389481	10389942	LMR
chr1	10392043	10392674	LMR
chr1	10393823	10394834	LMR
chr1	10396649	10397324	LMR
chr1	10557181	10558604	UMR
chr1	10723583	10725243	UMR
chr1	10734497	10736200	UMR
chr1	10940972	10956448	UMR
chr1	11015572	11023672	UMR
chr1	11024204	11036428	UMR
chr1	11036743	11039160	UMR
chr1	11122538	11124547	UMR
chr1	11127901	11129134	UMR
chr1	11137626	11138866	UMR
chr1	11145553	11146065	LMR
chr1	11155351	11158112	UMR
chr1	11159231	11160191	LMR
chr1	11164865	11168988	UMR
chr1	11194285	11196767	UMR
chr1	11199419	11199926	LMR
chr1	11205205	11206005	LMR
chr1	11206553	11206911	LMR
chr1	11210805	11212030	UMR
chr1	11215479	11216196	LMR
chr1	11259786	11260576	UMR
chr1	11277977	11279142	LMR
chr1	11279357	11281933	UMR
chr1	11289519	11290343	LMR
chr1	11313472	11313906	LMR
chr1	11316949	11317912	LMR
chr1	11331649	11341931	UMR
chr1	11368285	11371338	UMR
chr1	11392877	11393316	LMR
chr1	11402839	11412308	UMR
chr1	11419497	11420848	UMR
chr1	11465629	11466888	UMR
chr1	11504831	11506250	UMR
chr1	11515963	11516168	LMR
chr1	11525655	11526904	LMR
chr1	11531847	11532652	LMR
chr1	11536865	11537854	LMR
chr1	11539280	11539638	LMR
chr1	11544731	11545230	LMR
chr1	11548197	11550534	UMR
chr1	11553929	11554365	LMR
chr1	11555923	11556451	LMR
chr1	11565121	11565422	LMR
chr1	11573848	11574946	LMR
chr1	11593067	11593171	LMR
chr1	11603773	11604005	LMR
chr1	11609882	11610324	LMR
chr1	11628329	11629066	LMR
chr1	11635447	11636299	LMR
chr1	11638301	11638798	LMR
chr1	11642144	11643755	LMR
chr1	11648289	11649490	LMR
chr1	11649821	11650460	LMR
chr1	11653418	11655360	UMR
chr1	11665889	11666512	LMR
chr1	11670712	11671338	LMR
chr1	11695673	11695841	LMR
chr1	11697047	11697664	LMR
chr1	11716545	11717972	UMR
chr1	11830359	11833022	LMR
chr1	11923934	11924490	LMR
chr1	11935729	11938536	LMR
chr1	11961574	11961906	LMR
chr1	11966715	11967592	LMR
chr1	11998677	11999948	LMR
chr1	12084659	12085728	UMR
chr1	12085854	12085976	LMR
chr1	12105327	12110598	UMR
chr1	12612947	12617220	UMR
chr1	12618007	12619305	LMR
chr1	12683626	12690421	UMR
chr1	12793341	12794162	LMR
chr1	12800194	12803718	UMR
chr1	12830029	12832217	LMR
chr1	12848883	12851594	UMR
chr1	12894045	12894486	LMR
chr1	12895221	12895842	LMR
chr1	12911775	12912394	LMR
chr1	12914137	12914427	LMR
chr1	12990746	12993810	UMR
chr1	13716399	13721982	UMR
chr1	14278390	14281014	UMR
chr1	14282309	14282942	LMR
chr1	14557107	14560411	UMR
chr1	14563874	14566070	UMR
chr1	14578781	14579277	LMR
chr1	14649048	14649282	LMR
chr1	14670974	14675598	UMR
chr1	14711818	14712573	LMR
chr1	14726841	14727786	LMR
chr1	14731946	14732948	UMR
chr1	14751013	14751514	UMR
chr1	14765821	14768344	UMR
chr1	14834527	14837798	UMR
chr1	14849295	14850394	LMR
chr1	14893834	14894626	LMR
chr1	14911511	14913846	UMR
chr1	14976604	14977666	LMR
chr1	14989689	14990900	LMR
chr1	14993357	14996336	UMR
chr1	14997424	14997478	LMR
chr1	15002961	15004638	LMR
chr1	15006677	15012415	UMR
chr1	15044487	15046250	LMR
chr1	15111982	15112257	LMR
chr1	15113301	15113824	LMR
chr1	15114915	15115520	LMR
chr1	15127191	15129121	UMR
chr1	15136932	15138638	UMR
chr1	15167001	15168528	LMR
chr1	15173784	15174256	LMR
chr1	15177296	15178788	UMR
chr1	15179616	15179949	LMR
chr1	15257473	15257839	LMR
chr1	15258561	15259842	UMR
chr1	15338095	15340082	UMR
chr1	15393728	15395114	UMR
chr1	15397874	15398462	LMR
chr1	15399449	15400405	LMR
chr1	15403494	15405407	UMR
chr1	15423485	15424874	UMR
chr1	15536771	15539024	UMR
chr1	15552615	15554776	UMR
chr1	15594821	15595043	LMR
chr1	15628803	15630184	UMR
chr1	15687101	15688910	UMR
chr1	15689364	15690199	LMR
chr1	15706283	15708958	UMR
chr1	15710799	15711352	LMR
chr1	15804181	15808038	UMR
chr1	15809837	15811670	UMR
chr1	15814737	15816880	LMR
chr1	15822435	15823818	UMR
chr1	15874417	15876758	UMR
chr1	15896011	15896471	LMR
chr1	15896955	15898268	UMR
chr1	15940217	15942846	UMR
chr1	15944417	15945082	LMR
chr1	15983571	15985330	UMR
chr1	16054701	16056746	UMR
chr1	16357814	16358142	LMR
chr1	16375114	16378371	UMR
chr1	16378658	16380120	LMR
chr1	16484677	16486560	LMR
chr1	16488375	16490632	UMR
chr1	17067153	17067416	LMR
chr1	17068332	17073942	UMR
chr1	17074563	17083116	UMR
chr1	17589083	17622430	UMR
chr1	17623583	17638969	UMR
chr1	17681917	17685478	UMR
chr1	17840993	17841530	LMR
chr1	17849947	17850658	LMR
chr1	17867415	17869346	UMR
chr1	17873748	17874532	LMR
chr1	17878889	17879216	LMR
chr1	17889531	17889829	LMR
chr1	17889983	17890640	LMR
chr1	17891680	17893719	UMR
chr1	17919155	17920489	LMR
chr1	17922735	17925088	UMR
chr1	18091211	18092115	LMR
chr1	18199763	18201863	UMR
chr1	18241451	18243310	UMR
chr1	18264646	18265436	UMR
chr1	18279299	18280657	UMR
chr1	18288382	18289504	LMR
chr1	18302203	18303776	UMR
chr1	18304869	18305710	LMR
chr1	18306197	18306916	LMR
chr1	18337063	18337434	LMR
chr1	18386280	18387909	UMR
chr1	18441254	18441670	LMR
chr1	18443793	18444842	LMR
chr1	18450027	18450692	LMR
chr1	18458530	18459342	LMR
chr1	18463901	18464462	LMR
chr1	18464781	18465534	LMR
chr1	18472195	18475706	UMR
chr1	18479277	18481937	UMR
chr1	18493705	18495671	LMR
chr1	18500822	18501662	LMR
chr1	18588083	18589734	UMR
chr1	18635233	18636930	UMR
chr1	18653079	18653894	LMR
chr1	18655963	18657913	UMR
chr1	18761291	18761599	LMR
chr1	18790755	18791540	LMR
chr1	18802933	18804236	UMR
chr1	18887406	18888670	UMR
chr1	19379793	19385558	UMR
chr1	19385925	19386074	LMR
chr1	19386716	19387282	LMR
chr1	19387721	19395492	UMR
chr1	19490741	19491044	LMR
chr1	19491938	19492980	LMR
chr1	19493655	19508448	UMR
chr1	19524703	19526130	UMR
chr1	19566227	19570111	UMR
chr1	19644739	19651632	UMR
chr1	19653847	19655318	UMR
chr1	19660811	19661504	LMR
chr1	19681061	19682833	UMR
chr1	19715809	19717042	UMR
chr1	19736858	19738044	UMR
chr1	19748893	19750241	UMR
chr1	19750737	19753180	UMR
chr1	19817167	19819988	UMR
chr1	19994758	19995854	LMR
chr1	20208660	20210970	UMR
chr1	20250325	20250786	LMR
chr1	20289938	20290252	LMR
chr1	20324081	20325832	UMR
chr1	20327101	20330176	UMR
chr1	20356961	20358535	LMR
chr1	20366546	20368073	UMR
chr1	20375389	20375693	LMR
chr1	20377133	20379129	UMR
chr1	20525741	20527830	UMR
chr1	20530177	20532166	UMR
chr1	20538345	20558323	UMR
chr1	20559527	20562535	UMR
chr1	20599488	20601442	UMR
chr1	20746864	20751832	UMR
chr1	20752617	20752868	LMR
chr1	20753581	20760440	UMR
chr1	20761215	20762538	UMR
chr1	20762905	20766588	UMR
chr1	20767627	20768627	LMR
chr1	20769874	20773080	UMR
chr1	20775353	20775958	LMR
chr1	20895833	20896149	LMR
chr1	21041995	21044168	UMR
chr1	21125665	21126768	LMR
chr1	21130657	21133562	UMR
chr1	21138496	21139252	LMR
chr1	21146353	21147146	LMR
chr1	21149323	21149558	LMR
chr1	21159233	21161016	UMR
chr1	21196015	21197354	LMR
chr1	21247917	21250165	UMR
chr1	21250690	21251830	LMR
chr1	21563819	21565200	UMR
chr1	21672533	21673398	LMR
chr1	21673826	21692609	UMR
chr1	21838069	21840716	UMR
chr1	22152633	22154346	UMR
chr1	22304429	22305392	UMR
chr1	22315089	22316213	UMR
chr1	22323083	22324142	LMR
chr1	22324387	22325353	UMR
chr1	22327009	22328889	LMR
chr1	22358756	22359200	LMR
chr1	22360197	22362269	UMR
chr1	22439708	22441258	LMR
chr1	22506891	22512132	UMR
chr1	22534641	22536990	UMR
chr1	22591418	22593130	UMR
chr1	22650927	22652988	UMR
chr1	22664315	22664720	LMR
chr1	22690603	22692336	LMR
chr1	22694327	22695316	LMR
chr1	22696345	22697851	UMR
chr1	22705641	22706426	LMR
chr1	22714991	22715334	LMR
chr1	22720439	22721547	UMR
chr1	22722381	22729002	UMR
chr1	22733245	22733552	LMR
chr1	22733933	22734920	UMR
chr1	22742711	22744697	LMR
chr1	22757535	22757976	LMR
chr1	22760370	22761272	LMR
chr1	22770358	22771325	LMR
chr1	22775842	22776371	LMR
chr1	22781099	22783242	LMR
chr1	22788191	22789122	UMR
chr1	22792887	22793651	LMR
chr1	22799857	22801467	LMR
chr1	22805974	22806958	LMR
chr1	22808425	22808836	LMR
chr1	22862765	22864786	UMR
chr1	22891232	22892586	LMR
chr1	22898191	22900626	LMR
chr1	22913966	22916246	UMR
chr1	22922435	22922806	LMR
chr1	22942585	22943784	LMR
chr1	22949097	22950935	UMR
chr1	22961888	22963391	UMR
chr1	22970709	22972614	UMR
chr1	22980775	22981566	LMR
chr1	22995517	22996832	UMR
chr1	23037447	23038719	UMR
chr1	23059724	23062145	LMR
chr1	23071391	23072318	LMR
chr1	23074929	23075365	UMR
chr1	23076719	23077420	LMR
chr1	23080431	23081536	LMR
chr1	23082155	23083554	LMR
chr1	23084811	23085924	LMR
chr1	23088323	23089242	LMR
chr1	23091875	23092670	LMR
chr1	23103386	23104698	LMR
chr1	23127623	23128166	LMR
chr1	23131209	23136720	UMR
chr1	23163149	23165756	UMR
chr1	23332840	23334426	UMR
chr1	23369027	23373948	UMR
chr1	23381439	23382232	LMR
chr1	23499772	23501915	LMR
chr1	23503291	23504530	UMR
chr1	23567643	23568078	LMR
chr1	23574267	23576518	UMR
chr1	23579906	23584508	LMR
chr1	23596575	23597532	UMR
chr1	23598555	23600488	UMR
chr1	23684577	23685076	LMR
chr1	23685441	23687381	UMR
chr1	23837685	23840926	UMR
chr1	23884917	23885476	LMR
chr1	23890293	23890674	LMR
chr1	23918589	23919390	LMR
chr1	23941119	23943364	UMR
chr1	23944213	23945472	LMR
chr1	24040071	24042606	UMR
chr1	24094001	24094346	LMR
chr1	24108541	24108717	LMR
chr1	24113097	24113416	LMR
chr1	24116123	24116481	LMR
chr1	24116841	24118239	LMR
chr1	24119131	24119492	LMR
chr1	24120243	24123381	UMR
chr1	24124623	24125176	UMR
chr1	24126713	24127413	LMR
chr1	24139885	24141013	LMR
chr1	24146271	24147309	LMR
chr1	24149573	24150257	LMR
chr1	24171139	24171838	LMR
chr1	24189915	24190856	LMR
chr1	24193610	24193864	LMR
chr1	24199701	24200140	LMR
chr1	24214517	24215350	LMR
chr1	24215642	24215990	LMR
chr1	24217553	24218926	LMR
chr1	24222270	24222763	LMR
chr1	24223973	24224838	LMR
chr1	24225875	24228330	UMR
chr1	24228980	24230492	UMR
chr1	24441430	24443109	UMR
chr1	24446264	24447646	LMR
chr1	24449096	24450162	UMR
chr1	24455703	24458111	UMR
chr1	24474771	24480634	UMR
chr1	24504390	24507056	UMR
chr1	24611549	24613084	UMR
chr1	24617493	24618336	LMR
chr1	24628365	24628822	LMR
chr1	24629859	24631005	LMR
chr1	24633227	24633834	LMR
chr1	24682987	24685386	UMR
chr1	24864957	24865926	LMR
chr1	24867948	24869520	UMR
chr1	24877969	24878367	LMR
chr1	24887459	24889709	UMR
chr1	24927189	24928717	UMR
chr1	24929403	24930266	LMR
chr1	24939641	24940338	LMR
chr1	24943224	24944810	UMR
chr1	24947657	24948468	LMR
chr1	24963829	24964406	LMR
chr1	24973380	24975795	UMR
chr1	24998094	24999417	UMR
chr1	25049911	25050590	LMR
chr1	25069302	25069682	LMR
chr1	25075634	25077216	UMR
chr1	25114031	25114318	LMR
chr1	25115885	25117532	UMR
chr1	25126643	25128642	UMR
chr1	25189739	25189915	LMR
chr1	25194549	25196678	UMR
chr1	25211013	25211476	LMR
chr1	25245382	25246700	UMR
chr1	25247686	25248424	UMR
chr1	25250795	25251240	LMR
chr1	25253331	25254282	UMR
chr1	25314861	25315922	UMR
chr1	25323509	25325410	UMR
chr1	25365895	25366614	LMR
chr1	25369389	25371207	UMR
chr1	25372515	25372700	LMR
chr1	25374890	25375696	LMR
chr1	25396257	25398112	UMR
chr1	25404867	25406249	LMR
chr1	25407570	25412650	UMR
chr1	25425899	25427472	UMR
chr1	25450227	25451207	UMR
chr1	25454195	25455993	UMR
chr1	25460949	25461754	LMR
chr1	25465587	25465961	LMR
chr1	25499143	25506748	UMR
chr1	25507469	25510595	UMR
chr1	25530684	25533012	UMR
chr1	25570887	25573526	UMR
chr1	25599015	25600932	UMR
chr1	25626201	25628000	UMR
chr1	25634847	25635827	LMR
chr1	25636236	25637318	LMR
chr1	25638219	25641156	UMR
chr1	25642235	25643416	LMR
chr1	25652353	25652642	LMR
chr1	25693613	25694110	LMR
chr1	25713892	25716574	UMR
chr1	25769253	25769972	LMR
chr1	25773196	25773356	LMR
chr1	25784527	25794156	UMR
chr1	25798647	25799321	LMR
chr1	25815583	25817198	LMR
chr1	25835786	25837940	LMR
chr1	25878983	25882168	UMR
chr1	25900141	25900611	LMR
chr1	25914291	25917092	UMR
chr1	25921303	25922181	LMR
chr1	25926616	25927556	LMR
chr1	25952631	25953933	UMR
chr1	25976841	25978452	UMR
chr1	25986803	25988766	UMR
chr1	26008648	26010272	UMR
chr1	26055091	26056553	UMR
chr1	26057429	26060210	UMR
chr1	26088277	26090488	UMR
chr1	26091673	26092446	LMR
chr1	26092941	26095482	UMR
chr1	26106846	26107298	LMR
chr1	26107626	26109066	UMR
chr1	26192457	26193337	LMR
chr1	26194423	26195394	LMR
chr1	26197871	26198352	LMR
chr1	26201747	26202968	LMR
chr1	26208228	26209066	LMR
chr1	26234933	26235930	LMR
chr1	26251245	26251870	LMR
chr1	26252466	26253813	UMR
chr1	26278829	26279924	LMR
chr1	26326369	26329338	UMR
chr1	26345187	26346952	LMR
chr1	26426799	26428296	UMR
chr1	26445216	26445862	LMR
chr1	26462414	26462986	UMR
chr1	26465053	26466358	UMR
chr1	26470555	26472354	UMR
chr1	26508874	26510865	UMR
chr1	26512645	26513805	LMR
chr1	26520187	26522526	UMR
chr1	26545713	26547238	LMR
chr1	26559565	26560250	LMR
chr1	26590549	26591356	LMR
chr1	26600075	26601059	LMR
chr1	26612541	26615009	UMR
chr1	26649523	26651446	UMR
chr1	26651687	26653984	UMR
chr1	26686670	26687768	LMR
chr1	26692354	26693044	UMR
chr1	26699184	26704312	UMR
chr1	26721383	26722676	LMR
chr1	26725407	26731189	UMR
chr1	26748849	26749753	LMR
chr1	26755613	26759724	UMR
chr1	26774194	26774890	LMR
chr1	26782854	26784587	UMR
chr1	26792659	26797142	UMR
chr1	26849298	26851542	UMR
chr1	26895866	26898432	UMR
chr1	26958677	26960960	UMR
chr1	26989189	26989845	LMR
chr1	26991534	26991864	LMR
chr1	26995055	26996002	LMR
chr1	26998205	27000108	UMR
chr1	27001163	27001785	LMR
chr1	27011389	27011576	LMR
chr1	27017267	27017749	LMR
chr1	27040735	27042226	UMR
chr1	27060665	27062280	UMR
chr1	27086377	27087540	UMR
chr1	27225820	27228096	UMR
chr1	27229889	27230698	LMR
chr1	27263858	27265688	LMR
chr1	27269545	27270267	LMR
chr1	27281277	27282705	LMR
chr1	27312941	27313813	LMR
chr1	27317263	27318143	LMR
chr1	27379663	27380844	UMR
chr1	27383091	27384758	UMR
chr1	27392095	27392747	LMR
chr1	27393191	27397148	UMR
chr1	27405655	27407902	UMR
chr1	27481008	27481792	UMR
chr1	27508101	27508610	LMR
chr1	27519007	27519908	LMR
chr1	27528435	27529846	UMR
chr1	27578165	27579017	LMR
chr1	27665486	27669733	UMR
chr1	27678055	27679810	UMR
chr1	27749561	27752583	UMR
chr1	27761175	27771839	UMR
chr1	27822438	27824704	UMR
chr1	27828361	27829918	UMR
chr1	27848859	27850593	UMR
chr1	27916400	27918310	UMR
chr1	27960271	27961040	LMR
chr1	27965379	27966860	UMR
chr1	27968903	27969818	LMR
chr1	27989957	27992037	LMR
chr1	27992280	27994444	UMR
chr1	28077902	28079597	LMR
chr1	28080674	28082342	UMR
chr1	28107371	28109630	UMR
chr1	28109811	28110434	LMR
chr1	28314241	28318163	UMR
chr1	28370653	28373007	UMR
chr1	28394111	28394526	LMR
chr1	28421364	28422542	UMR
chr1	28426250	28432920	UMR
chr1	28446488	28449328	LMR
chr1	28450231	28452008	UMR
chr1	28683373	28702105	UMR
chr1	28915575	28928502	UMR
chr1	28929363	28942950	UMR
chr1	29929587	29931666	UMR
chr1	29941215	29941454	LMR
chr1	29942191	29942450	LMR
chr1	29944345	29945286	LMR
chr1	29952827	29953857	LMR
chr1	29955933	29957010	LMR
chr1	29962099	29964188	UMR
chr1	29965483	29970902	UMR
chr1	29972009	29972529	LMR
chr1	29973013	29974504	LMR
chr1	29986121	29986648	LMR
chr1	29991181	29992504	LMR
chr1	29994410	29995574	LMR
chr1	30028171	30033254	UMR
chr1	30034964	30037888	UMR
chr1	30039493	30042963	LMR
chr1	30286061	30288474	UMR
chr1	30390257	30391446	UMR
chr1	30402743	30403652	LMR
chr1	30405283	30405563	LMR
chr1	30405797	30406452	LMR
chr1	30407633	30408449	LMR
chr1	30414271	30414480	LMR
chr1	30422914	30426187	LMR
chr1	30427044	30427734	LMR
chr1	30428137	30429900	UMR
chr1	30430583	30434303	LMR
chr1	30491645	30493796	LMR
chr1	30495313	30497172	UMR
chr1	30552505	30554718	UMR
chr1	30629376	30630560	UMR
chr1	30649691	30651681	UMR
chr1	30666725	30670589	UMR
chr1	30901347	30902730	UMR
chr1	30902870	30903362	LMR
chr1	30903521	30903836	LMR
chr1	30905930	30906374	LMR
chr1	30928042	30929840	UMR
chr1	31000648	31002794	UMR
chr1	31003387	31004201	LMR
chr1	31004443	31010624	UMR
chr1	31047037	31048200	UMR
chr1	31048995	31053144	UMR
chr1	31054975	31056494	LMR
chr1	31058383	31059655	UMR
chr1	31074680	31076488	UMR
chr1	31210120	31210612	LMR
chr1	31220962	31221194	LMR
chr1	31221963	31226548	UMR
chr1	31227176	31227689	LMR
chr1	31230565	31232728	UMR
chr1	31243625	31244142	LMR
chr1	31249180	31249991	LMR
chr1	31251221	31252387	LMR
chr1	31268141	31269976	LMR
chr1	31272164	31273435	LMR
chr1	31301940	31304346	UMR
chr1	31355281	31355832	LMR
chr1	31360861	31362622	UMR
chr1	31404110	31406454	UMR
chr1	31429980	31430370	LMR
chr1	31487035	31488809	UMR
chr1	31507989	31509720	UMR
chr1	31513011	31514326	UMR
chr1	31523223	31523750	LMR
chr1	31529778	31531158	UMR
chr1	31548211	31549774	UMR
chr1	31554237	31554570	LMR
chr1	31556131	31556942	UMR
chr1	31557439	31559458	UMR
chr1	31561833	31562243	LMR
chr1	31586631	31587787	LMR
chr1	31588765	31589166	UMR
chr1	31604770	31606463	UMR
chr1	31622581	31623297	LMR
chr1	31630626	31631825	LMR
chr1	31634009	31634646	LMR
chr1	31648213	31650094	UMR
chr1	31650535	31651562	LMR
chr1	31658985	31659449	LMR
chr1	31662611	31663156	LMR
chr1	31664671	31665644	UMR
chr1	31674947	31675020	LMR
chr1	31675051	31676017	UMR
chr1	31707000	31708958	UMR
chr1	31782505	31784624	UMR
chr1	31817373	31818786	UMR
chr1	31852823	31854700	LMR
chr1	31856003	31858574	UMR
chr1	31939091	31940118	UMR
chr1	31977948	31980881	UMR
chr1	32030976	32032411	UMR
chr1	32034355	32035201	LMR
chr1	32040625	32041181	UMR
chr1	32069461	32071167	UMR
chr1	32081804	32081875	LMR
chr1	32082113	32083574	UMR
chr1	32101429	32102190	LMR
chr1	32142245	32145480	UMR
chr1	32209495	32210703	UMR
chr1	32211406	32213424	UMR
chr1	32222937	32226158	UMR
chr1	32226425	32226979	LMR
chr1	32227411	32228160	LMR
chr1	32229055	32230280	LMR
chr1	32232073	32233638	UMR
chr1	32239634	32241206	UMR
chr1	32241279	32241456	LMR
chr1	32265143	32266844	UMR
chr1	32274015	32274600	LMR
chr1	32301391	32302292	LMR
chr1	32304045	32306188	UMR
chr1	32313348	32314164	UMR
chr1	32318711	32320472	LMR
chr1	32371688	32372711	UMR
chr1	32375463	32375988	LMR
chr1	32379590	32379884	LMR
chr1	32413933	32415522	UMR
chr1	32418751	32418989	LMR
chr1	32419499	32419909	LMR
chr1	32420846	32422403	LMR
chr1	32427799	32428734	LMR
chr1	32432152	32433042	LMR
chr1	32459881	32461664	UMR
chr1	32484498	32485502	LMR
chr1	32515026	32517712	UMR
chr1	32591284	32593674	UMR
chr1	32641051	32642118	UMR
chr1	32642179	32642268	LMR
chr1	32683433	32685890	UMR
chr1	32689970	32690092	LMR
chr1	32696479	32697085	LMR
chr1	32699227	32699966	LMR
chr1	32755683	32762706	UMR
chr1	32765311	32766924	UMR
chr1	32805701	32806608	LMR
chr1	32807192	32808359	UMR
chr1	33481375	33503050	UMR
chr1	33504574	33510227	UMR
chr1	34174099	34175256	LMR
chr1	34180599	34182092	UMR
chr1	34187663	34188559	UMR
chr1	34188843	34189638	LMR
chr1	34206971	34208155	UMR
chr1	34247962	34252488	UMR
chr1	34304501	34306260	UMR
chr1	34349290	34352016	UMR
chr1	34400641	34402047	UMR
chr1	34442665	34443204	UMR
chr1	34513884	34516504	UMR
chr1	34587151	34587748	LMR
chr1	34590714	34592465	UMR
chr1	34861442	34862794	LMR
chr1	34879073	34881714	UMR
chr1	34886020	34886348	LMR
chr1	34887507	34888090	LMR
chr1	34899937	34901289	UMR
chr1	34963735	34965397	UMR
chr1	35030137	35031466	UMR
chr1	35037854	35038694	LMR
chr1	35040823	35042236	UMR
chr1	35049649	35050187	LMR
chr1	35091299	35093170	UMR
chr1	35096562	35098182	LMR
chr1	35124583	35126252	UMR
chr1	35200943	35202430	UMR
chr1	35212301	35213014	LMR
chr1	35247045	35251118	UMR
chr1	35402688	35403428	UMR
chr1	35407109	35408650	UMR
chr1	35444049	35444763	UMR
chr1	35444847	35444944	LMR
chr1	35474814	35477500	UMR
chr1	35481296	35484110	UMR
chr1	35486877	35489516	UMR
chr1	35516299	35516813	LMR
chr1	35555747	35558666	UMR
chr1	35637632	35637737	LMR
chr1	35637797	35639050	UMR
chr1	35651965	35653736	UMR
chr1	35653883	35653966	LMR
chr1	35654076	35654213	LMR
chr1	35654255	35655702	UMR
chr1	35655923	35656282	LMR
chr1	35670532	35671295	LMR
chr1	35682313	35682720	LMR
chr1	35690444	35691110	LMR
chr1	35697683	35698114	LMR
chr1	35704876	35706149	LMR
chr1	35715983	35718646	UMR
chr1	35728302	35729723	UMR
chr1	35794289	35795032	LMR
chr1	35798171	35798954	UMR
chr1	35805315	35806365	LMR
chr1	35811294	35813052	UMR
chr1	36345445	36357558	UMR
chr1	36357777	36362392	UMR
chr1	36364087	36368135	UMR
chr1	36369589	36394130	UMR
chr1	36810867	36811338	LMR
chr1	36827835	36827983	LMR
chr1	36828839	36831578	UMR
chr1	36832000	36834150	LMR
chr1	36835187	36836368	LMR
chr1	36841993	36844181	LMR
chr1	36869757	36871467	UMR
chr1	36922811	36923838	UMR
chr1	36925724	36926272	LMR
chr1	36930305	36930817	LMR
chr1	36930909	36931418	LMR
chr1	36964111	36966621	UMR
chr1	36998883	37006042	UMR
chr1	37058651	37062436	UMR
chr1	37121593	37123597	UMR
chr1	37131527	37133961	UMR
chr1	37133993	37141754	UMR
chr1	37162603	37164718	UMR
chr1	37164801	37164928	LMR
chr1	37166115	37166536	LMR
chr1	37176539	37178334	UMR
chr1	37216166	37217749	LMR
chr1	37229169	37231088	UMR
chr1	37304927	37306525	UMR
chr1	37320307	37321407	LMR
chr1	37327729	37328402	LMR
chr1	37361567	37363918	UMR
chr1	37372747	37373472	LMR
chr1	37377277	37379270	UMR
chr1	37385757	37386802	UMR
chr1	37401051	37401717	LMR
chr1	37402671	37403905	LMR
chr1	37416583	37421044	UMR
chr1	38195812	38200536	UMR
chr1	38201497	38204670	UMR
chr1	38205563	38209878	UMR
chr1	38210547	38213756	UMR
chr1	38213975	38214606	UMR
chr1	38215793	38217402	UMR
chr1	38256675	38258777	UMR
chr1	38270033	38271966	UMR
chr1	38274867	38275303	LMR
chr1	38390128	38390836	LMR
chr1	38395551	38397803	UMR
chr1	38431349	38432954	UMR
chr1	38455289	38455551	LMR
chr1	38470811	38471442	LMR
chr1	38495877	38497350	UMR
chr1	38513724	38514424	LMR
chr1	38517507	38518773	LMR
chr1	38520183	38522070	UMR
chr1	38606528	38607473	LMR
chr1	38619013	38622036	LMR
chr1	38629477	38631987	LMR
chr1	38644937	38645847	LMR
chr1	38680252	38681062	LMR
chr1	38681911	38682752	LMR
chr1	38821826	38823595	UMR
chr1	38904025	38905896	UMR
chr1	38913894	38914166	LMR
chr1	38915544	38916082	LMR
chr1	38930119	38930936	LMR
chr1	38970391	38972713	UMR
chr1	39012212	39012932	UMR
chr1	39035571	39036068	UMR
chr1	39037181	39038127	LMR
chr1	39042111	39042910	UMR
chr1	39069373	39070316	LMR
chr1	39073537	39076363	UMR
chr1	39089432	39092172	LMR
chr1	39093604	39095762	UMR
chr1	39136691	39137682	LMR
chr1	39141434	39142422	UMR
chr1	39178877	39179584	LMR
chr1	39190635	39192582	UMR
chr1	39201752	39202444	LMR
chr1	39202561	39203528	LMR
chr1	39222514	39223723	LMR
chr1	39251001	39252398	LMR
chr1	39288125	39289432	UMR
chr1	39301188	39302088	LMR
chr1	39302800	39303584	LMR
chr1	39305461	39307589	UMR
chr1	39356967	39358406	UMR
chr1	39362535	39363438	LMR
chr1	39375632	39376037	LMR
chr1	39400117	39400323	LMR
chr1	39446765	39450146	UMR
chr1	39492779	39493108	LMR
chr1	39504537	39505912	UMR
chr1	39570957	39575428	UMR
chr1	39594878	39596177	LMR
chr1	39664982	39667832	UMR
chr1	39729800	39730622	LMR
chr1	39732779	39735308	UMR
chr1	39756010	39757234	UMR
chr1	39781909	39784873	UMR
chr1	39789691	39790429	LMR
chr1	39792524	39795974	LMR
chr1	39810671	39811656	LMR
chr1	39860383	39861574	UMR
chr1	39891357	39892612	UMR
chr1	39921387	39922687	UMR
chr1	39934829	39935247	LMR
chr1	39937145	39937776	LMR
chr1	39939879	39943459	LMR
chr1	39944289	39945594	UMR
chr1	40093906	40094576	LMR
chr1	40095830	40097064	UMR
chr1	40099117	40101015	LMR
chr1	40122299	40126020	UMR
chr1	40139471	40141276	LMR
chr1	40201357	40201640	LMR
chr1	40213589	40215550	UMR
chr1	40292085	40294254	UMR
chr1	40412158	40414336	UMR
chr1	40436691	40437304	LMR
chr1	40448118	40449396	LMR
chr1	40673267	40675508	UMR
chr1	40793607	40796991	UMR
chr1	40798151	40800050	UMR
chr1	40800959	40807526	UMR
chr1	40808790	40809816	LMR
chr1	40810141	40817990	UMR
chr1	40819104	40821662	UMR
chr1	40929395	40930111	UMR
chr1	40949432	40950486	UMR
chr1	41024071	41024883	LMR
chr1	41025113	41025514	LMR
chr1	41073315	41073746	LMR
chr1	41108668	41108797	LMR
chr1	41111566	41113176	UMR
chr1	41123071	41124332	LMR
chr1	41128468	41128890	LMR
chr1	41171362	41171494	LMR
chr1	41176200	41179402	UMR
chr1	41188981	41190181	LMR
chr1	41190690	41191432	LMR
chr1	41201108	41202476	LMR
chr1	41221311	41221749	LMR
chr1	41339959	41341802	LMR
chr1	41346805	41347622	LMR
chr1	41353625	41355019	LMR
chr1	41365349	41368101	UMR
chr1	41368739	41371670	LMR
chr1	41482743	41485944	UMR
chr1	41622607	41623140	LMR
chr1	41782537	41785474	UMR
chr1	41792225	41793270	LMR
chr1	41818778	41821556	LMR
chr1	41824269	41825198	LMR
chr1	41829135	41830872	UMR
chr1	41904705	41906236	UMR
chr1	41911025	41912846	UMR
chr1	42109445	42110980	UMR
chr1	42132787	42136269	UMR
chr1	42199248	42199585	LMR
chr1	42216723	42219560	UMR
chr1	42267148	42268674	UMR
chr1	42296741	42298114	UMR
chr1	42373655	42376400	UMR
chr1	42381928	42383415	LMR
chr1	42386092	42386387	LMR
chr1	42393226	42393928	LMR
chr1	42395245	42396334	LMR
chr1	42399901	42400536	LMR
chr1	42403309	42404206	LMR
chr1	42406345	42406880	LMR
chr1	42408285	42410491	UMR
chr1	42410647	42410781	LMR
chr1	42537565	42538463	UMR
chr1	42615169	42616678	LMR
chr1	42617645	42619270	UMR
chr1	42626837	42628842	LMR
chr1	42646805	42648603	UMR
chr1	42651979	42654686	LMR
chr1	42845353	42847416	UMR
chr1	42853942	42856442	UMR
chr1	42876328	42878128	UMR
chr1	42940681	42942796	UMR
chr1	42945937	42946453	LMR
chr1	43012271	43017974	UMR
chr1	43019076	43019432	LMR
chr1	43050982	43051983	UMR
chr1	43135169	43137359	UMR
chr1	43192741	43195106	UMR
chr1	43321801	43322284	LMR
chr1	43322585	43323229	LMR
chr1	43420247	43421286	UMR
chr1	43422889	43423514	UMR
chr1	43432541	43434400	UMR
chr1	43456445	43457452	UMR
chr1	43460858	43462684	UMR
chr1	43465725	43466808	UMR
chr1	43477823	43479026	UMR
chr1	43516340	43518498	UMR
chr1	43730563	43732272	UMR
chr1	43756688	43757096	LMR
chr1	43758189	43758554	LMR
chr1	43873489	43874318	UMR
chr1	43923027	43930164	UMR
chr1	43930736	43943416	UMR
chr1	44149993	44151384	UMR
chr1	44171226	44171926	LMR
chr1	44180197	44180588	LMR
chr1	44183008	44183716	LMR
chr1	44190439	44191206	LMR
chr1	44192218	44193603	UMR
chr1	44213381	44213811	LMR
chr1	44238933	44240302	UMR
chr1	44240833	44241750	LMR
chr1	44247807	44248954	LMR
chr1	44249507	44250578	LMR
chr1	44255349	44256198	LMR
chr1	44256835	44258016	UMR
chr1	44265496	44267190	UMR
chr1	44276514	44276795	LMR
chr1	44288158	44288602	LMR
chr1	44301524	44303616	UMR
chr1	44310735	44311406	UMR
chr1	44312336	44313474	UMR
chr1	44319869	44320518	LMR
chr1	44325137	44326945	UMR
chr1	44333463	44334388	LMR
chr1	44335305	44336660	LMR
chr1	44338905	44340335	UMR
chr1	44344654	44346073	UMR
chr1	44361393	44361843	LMR
chr1	44368339	44369506	UMR
chr1	44526927	44527962	UMR
chr1	44541837	44542335	LMR
chr1	44551476	44554460	UMR
chr1	44748553	44755520	UMR
chr1	44844939	44847164	LMR
chr1	44849411	44851226	UMR
chr1	44872350	44873529	UMR
chr1	44873589	44873678	LMR
chr1	44885244	44887306	UMR
chr1	44905783	44906191	LMR
chr1	45014417	45015204	LMR
chr1	45036669	45039262	UMR
chr1	45045975	45047764	UMR
chr1	45066873	45069479	UMR
chr1	45090026	45092526	LMR
chr1	45103748	45105807	UMR
chr1	45140727	45141014	LMR
chr1	45144057	45144846	LMR
chr1	45156217	45156580	LMR
chr1	45156999	45160728	UMR
chr1	45256199	45261064	UMR
chr1	45332901	45333974	UMR
chr1	45396604	45398200	UMR
chr1	45579588	45579850	LMR
chr1	45650953	45651440	LMR
chr1	45657523	45657866	LMR
chr1	45743559	45747721	UMR
chr1	45780346	45781456	UMR
chr1	45811977	45812973	UMR
chr1	45816739	45818028	UMR
chr1	45858250	45860064	UMR
chr1	45912896	45916042	UMR
chr1	45932278	45932636	LMR
chr1	45945055	45945700	LMR
chr1	45953786	45955064	UMR
chr1	46057942	46059339	UMR
chr1	46061289	46066378	UMR
chr1	46066599	46068967	LMR
chr1	46076913	46080684	UMR
chr1	46081877	46083044	UMR
chr1	46083474	46086320	UMR
chr1	46099582	46102355	UMR
chr1	46103469	46110332	UMR
chr1	46141578	46149921	UMR
chr1	46151109	46152032	LMR
chr1	46154264	46155499	LMR
chr1	46156092	46157312	LMR
chr1	46157669	46162376	UMR
chr1	46219186	46220472	UMR
chr1	46229445	46229866	LMR
chr1	46231597	46232892	UMR
chr1	46236582	46237528	LMR
chr1	46282901	46284418	UMR
chr1	46333583	46335530	UMR
chr1	46337101	46338538	LMR
chr1	46340689	46345578	UMR
chr1	46634846	46683110	UMR
chr1	46819215	46820809	UMR
chr1	46821036	46822236	LMR
chr1	46823220	46827158	UMR
chr1	46829293	46830620	LMR
chr1	46923625	46925410	UMR
chr1	46943622	46945424	UMR
chr1	47012477	47013719	UMR
chr1	47032681	47036826	UMR
chr1	47037365	47050038	UMR
chr1	47101509	47102798	LMR
chr1	47103988	47106394	UMR
chr1	47106691	47118002	UMR
chr1	47119840	47130090	UMR
chr1	47308327	47316510	UMR
chr1	47317187	47317513	LMR
chr1	47317902	47326828	UMR
chr1	47327307	47328952	LMR
chr1	47329727	47332646	UMR
chr1	47600113	47603433	UMR
chr1	47604280	47609996	UMR
chr1	48050365	48064360	UMR
chr1	48065160	48066556	UMR
chr1	48068335	48084788	UMR
chr1	49601646	49607924	UMR
chr1	49610817	49631893	UMR
chr1	49785559	49802036	UMR
chr1	49802346	49816524	UMR
chr1	49818102	49837218	UMR
chr1	49838860	49872242	UMR
chr1	49912237	49917226	UMR
chr1	49917443	49918814	UMR
chr1	49989343	50018924	UMR
chr1	50563271	50565037	UMR
chr1	50571578	50575910	UMR
chr1	50580447	50584456	UMR
chr1	50864234	50867481	UMR
chr1	50897223	50898332	LMR
chr1	50926124	50926666	LMR
chr1	50928722	50929284	LMR
chr1	50940224	50940786	LMR
chr1	50959385	50960414	UMR
chr1	50974021	50974556	UMR
chr1	51136305	51137816	LMR
chr1	51146649	51147723	LMR
chr1	51157291	51165384	UMR
chr1	51194684	51196250	LMR
chr1	51267603	51268906	UMR
chr1	51378387	51380494	UMR
chr1	51528217	51530421	UMR
chr1	51694357	51696234	UMR
chr1	51716761	51719914	UMR
chr1	51760249	51760672	LMR
chr1	51806242	51808486	UMR
chr1	52034857	52036315	UMR
chr1	52037591	52038542	UMR
chr1	52076725	52079649	UMR
chr1	52204077	52205942	LMR
chr1	52224167	52227492	UMR
chr1	52275464	52276441	UMR
chr1	52305933	52306828	UMR
chr1	52309176	52311104	LMR
chr1	52370967	52372252	UMR
chr1	52374389	52377274	UMR
chr1	52399017	52400762	UMR
chr1	52515344	52517296	UMR
chr1	52610917	52611728	UMR
chr1	52616627	52618034	UMR
chr1	52760565	52762424	UMR
chr1	52894173	52897720	LMR
chr1	52899145	52900043	LMR
chr1	52904711	52906376	UMR
chr1	52928116	52929616	UMR
chr1	52946289	52947812	UMR
chr1	53000492	53001514	LMR
chr1	53029310	53030008	LMR
chr1	53033859	53036772	UMR
chr1	53148843	53152003	UMR
chr1	53448193	53450688	UMR
chr1	53452871	53456152	LMR
chr1	53460148	53462208	LMR
chr1	53546733	53548587	UMR
chr1	53570819	53572280	LMR
chr1	53577591	53579142	LMR
chr1	53581341	53582182	LMR
chr1	53598559	53600096	UMR
chr1	53671019	53673668	UMR
chr1	53789295	53792881	UMR
chr1	53833550	53834258	LMR
chr1	53940741	53942260	UMR
chr1	53993701	53994031	LMR
chr1	54026901	54027244	LMR
chr1	54095649	54096180	LMR
chr1	54096259	54096716	LMR
chr1	54112441	54112998	LMR
chr1	54115746	54116578	LMR
chr1	54143264	54143963	LMR
chr1	54144347	54147752	UMR
chr1	54229975	54233103	UMR
chr1	54241171	54242252	UMR
chr1	54289114	54290614	UMR
chr1	54464411	54466080	UMR
chr1	54511560	54513497	UMR
chr1	54514627	54516020	LMR
chr1	54549003	54550554	UMR
chr1	54651931	54653596	UMR
chr1	54807889	54809970	UMR
chr1	54977525	54980656	LMR
chr1	54981425	54984680	UMR
chr1	55027125	55030192	LMR
chr1	55046887	55052962	UMR
chr1	55057183	55057460	LMR
chr1	55057622	55058224	LMR
chr1	56349593	56354639	UMR
chr1	56407178	56409886	LMR
chr1	56412601	56416975	LMR
chr1	56418053	56422534	UMR
chr1	57178771	57197576	UMR
chr1	57199459	57211464	UMR
chr1	57214387	57216254	LMR
chr1	58030481	58033262	UMR
chr1	58034625	58036004	LMR
chr1	58037185	58038095	LMR
chr1	58323187	58325538	UMR
chr1	58326859	58327650	LMR
chr1	58353636	58355320	UMR
chr1	58475097	58476488	UMR
chr1	58566748	58571839	UMR
chr1	58600637	58602308	UMR
chr1	58688245	58689478	UMR
chr1	58812617	58813428	LMR
chr1	58818245	58818873	LMR
chr1	58824989	58826728	LMR
chr1	58850797	58851540	LMR
chr1	58879529	58879608	LMR
chr1	58943727	58944406	LMR
chr1	58952148	58952822	UMR
chr1	58955629	58956776	LMR
chr1	59111284	59112624	UMR
chr1	59603664	59631643	UMR
chr1	59635041	59636469	UMR
chr1	59746943	59760674	UMR
chr1	59763223	59780625	UMR
chr1	59785466	59790052	UMR
chr1	60192359	60325865	UMR
chr1	60544871	60557800	UMR
chr1	60559301	60606593	UMR
chr1	60608291	60614020	LMR
chr1	60615923	60621614	UMR
chr1	60632276	60673266	UMR
chr1	60888414	60889628	UMR
chr1	60891117	60892431	LMR
chr1	60895017	60899998	UMR
chr1	60902112	60903628	UMR
chr1	60910470	60915513	UMR
chr1	60916199	60919298	LMR
chr1	60921962	60929637	UMR
chr1	61584493	61585922	UMR
chr1	61596246	61597744	LMR
chr1	61601593	61603112	UMR
chr1	62196783	62196909	LMR
chr1	62196991	62198171	UMR
chr1	62314293	62317493	UMR
chr1	62585217	62587852	UMR
chr1	62681931	62683782	UMR
chr1	63218651	63230718	UMR
chr1	63231318	63234446	UMR
chr1	63269081	63270434	UMR
chr1	63342447	63344109	LMR
chr1	63423145	63425966	UMR
chr1	63494580	63496493	UMR
chr1	63673118	63677327	UMR
chr1	63679549	63687295	UMR
chr1	64380610	64390895	UMR
chr1	64392187	64394659	UMR
chr1	64396132	64398321	LMR
chr1	64398535	64406723	UMR
chr1	64407350	64415034	UMR
chr1	64415455	64421046	UMR
chr1	64423262	64449417	UMR
chr1	64649525	64661106	UMR
chr1	64665691	64669814	UMR
chr1	64672549	64680629	UMR
chr1	64785255	64786164	LMR
chr1	64842825	64845572	LMR
chr1	64855017	64855540	LMR
chr1	64883925	64884375	LMR
chr1	64885749	64888553	UMR
chr1	64922555	64923001	LMR
chr1	64923830	64924922	UMR
chr1	64986135	64989596	UMR
chr1	65066206	65069240	UMR
chr1	65171349	65174249	LMR
chr1	65179186	65180911	UMR
chr1	65185036	65187001	LMR
chr1	65189879	65191662	UMR
chr1	65233651	65238607	UMR
chr1	65338964	65342858	LMR
chr1	65345472	65347980	UMR
chr1	65391583	65396176	LMR
chr1	65471871	65474522	UMR
chr1	65476787	65482387	LMR
chr1	65730871	65740722	UMR
chr1	66255853	66256924	LMR
chr1	66259797	66261490	LMR
chr1	66314882	66321568	UMR
chr1	66332322	66335232	LMR
chr1	66356685	66359572	LMR
chr1	66378474	66386542	UMR
chr1	66427137	66428348	LMR
chr1	66507675	66521728	UMR
chr1	66523368	66529823	LMR
chr1	66728103	66728354	LMR
chr1	66740511	66741680	UMR
chr1	66929139	66931225	UMR
chr1	66934976	66937524	UMR
chr1	67057037	67060120	UMR
chr1	67064989	67066596	LMR
chr1	67133641	67135278	UMR
chr1	67147926	67149697	LMR
chr1	67305679	67308462	UMR
chr1	67313155	67314126	LMR
chr1	67424519	67430044	UMR
chr1	67494065	67494556	LMR
chr1	67497969	67498878	LMR
chr1	67685275	67693346	UMR
chr1	67700599	67703354	UMR
chr1	67748519	67750240	LMR
chr1	67750857	67752354	LMR
chr1	67775685	67776459	LMR
chr1	67845373	67847844	UMR
chr1	68227287	68252913	UMR
chr1	68497109	68511004	UMR
chr1	68539453	68541375	UMR
chr1	68546389	68551032	LMR
chr1	68712617	68791370	UMR
chr1	68792636	68845022	UMR
chr1	68845955	68855557	UMR
chr1	68856859	68862411	UMR
chr1	68863842	68905003	UMR
chr1	68942445	68994916	UMR
chr1	68998263	69014304	UMR
chr1	69017486	69054246	UMR
chr1	69559778	69587720	UMR
chr1	69590971	69630281	UMR
chr1	69637171	69639957	LMR
chr1	69640611	69689391	UMR
chr1	70259551	70262098	UMR
chr1	70276616	70278774	UMR
chr1	70408432	70410862	UMR
chr1	70466191	70467962	UMR
chr1	70899005	70955359	UMR
chr1	70957749	71031755	UMR
chr1	71092610	71094528	UMR
chr1	71126067	71127800	UMR
chr1	71330377	71372046	UMR
chr1	71377888	71387784	LMR
chr1	71389666	71404764	UMR
chr1	71406368	71475166	UMR
chr1	72296971	72302119	LMR
chr1	72310253	72342096	UMR
chr1	73476127	73525150	UMR
chr1	73528494	73594925	UMR
chr1	74305338	74306979	UMR
chr1	74333120	74357283	UMR
chr1	74759789	74760600	LMR
chr1	74766495	74772042	LMR
chr1	74780192	74781184	UMR
chr1	74786345	74788714	LMR
chr1	74796607	74797468	LMR
chr1	74839268	74841795	UMR
chr1	74875349	74914058	UMR
chr1	75223763	75256830	UMR
chr1	75258823	75324020	UMR
chr1	75675241	75750090	UMR
chr1	75822267	75823738	UMR
chr1	75880471	75882588	LMR
chr1	75893281	75898168	UMR
chr1	75903898	75905016	UMR
chr1	76969743	76973656	LMR
chr1	76975763	76984736	UMR
chr1	77326589	77329458	UMR
chr1	77332674	77378380	UMR
chr1	77389439	77393073	UMR
chr1	77398310	77400704	LMR
chr1	77793107	77795515	UMR
chr1	77871793	77873346	UMR
chr1	77883983	77884086	LMR
chr1	77892345	77893658	UMR
chr1	77939269	77940208	LMR
chr1	77999583	78004138	UMR
chr1	78091258	78094409	UMR
chr1	78117501	78120230	LMR
chr1	78158702	78160708	UMR
chr1	81948813	81989740	UMR
chr1	81994284	81997807	LMR
chr1	82542043	82569260	UMR
chr1	82571139	82616416	UMR
chr1	82617770	82699060	UMR
chr1	82773447	82853402	UMR
chr1	84078619	84099966	UMR
chr1	84105475	84113986	UMR
chr1	84122771	84163582	UMR
chr1	84283474	84285060	LMR
chr1	84287596	84294350	UMR
chr1	84432515	84433736	UMR
chr1	84476303	84478854	LMR
chr1	84493349	84495761	UMR
chr1	84719873	84725824	UMR
chr1	84875375	84888548	UMR
chr1	84900851	84902589	UMR
chr1	84926365	84929120	UMR
chr1	84995177	84996539	UMR
chr1	85026241	85026770	LMR
chr1	85035261	85038732	LMR
chr1	85042369	85043472	UMR
chr1	85111493	85113598	UMR
chr1	85128792	85130732	LMR
chr1	85313837	85315191	UMR
chr1	85398559	85399088	LMR
chr1	85418905	85423764	UMR
chr1	85472529	85476428	UMR
chr1	85486959	85491590	UMR
chr1	85625473	85630402	UMR
chr1	85635997	85636729	LMR
chr1	85685893	85687238	UMR
chr1	85702829	85704616	UMR
chr1	85724931	85725740	LMR
chr1	85877926	85882794	LMR
chr1	85890582	85892860	UMR
chr1	86003819	86005880	UMR
chr1	86007271	86009298	UMR
chr1	86137079	86139156	UMR
chr1	86575006	86577048	UMR
chr1	86817385	86818724	UMR
chr1	87122871	87125067	UMR
chr1	87170141	87174286	LMR
chr1	87272412	87272797	LMR
chr1	87330915	87335034	UMR
chr1	87549251	87550216	LMR
chr1	87551557	87553228	UMR
chr1	87562297	87563482	LMR
chr1	87571563	87572642	UMR
chr1	87747481	87755881	UMR
chr1	89149779	89152096	LMR
chr1	89163515	89167382	UMR
chr1	89370645	89372562	UMR
chr1	89381411	89381798	LMR
chr1	89383162	89383664	LMR
chr1	89455601	89455875	LMR
chr1	89479779	89481611	UMR
chr1	89609894	89613567	UMR
chr1	89682945	89686836	UMR
chr1	89755175	89758866	UMR
chr1	89969419	89971269	UMR
chr1	90075801	90081262	UMR
chr1	90260521	90262886	UMR
chr1	90274155	90277124	LMR
chr1	90283459	90284896	UMR
chr1	90432209	90432868	LMR
chr1	90435443	90437488	UMR
chr1	91159309	91200282	UMR
chr1	91301469	91315656	UMR
chr1	91316355	91321191	UMR
chr1	91349017	91353994	LMR
chr1	91492649	91494726	UMR
chr1	91859737	91882434	UMR
chr1	91884885	91887076	UMR
chr1	91888628	91899878	UMR
chr1	91989311	91992696	UMR
chr1	92378609	92381001	UMR
chr1	92528161	92531506	UMR
chr1	92532795	92534999	LMR
chr1	92581307	92582676	UMR
chr1	92800544	92802463	UMR
chr1	92978726	92979927	LMR
chr1	92984697	92989532	UMR
chr1	93298083	93300758	UMR
chr1	93348933	93350964	UMR
chr1	93485705	93488408	UMR
chr1	93501077	93503900	LMR
chr1	93504594	93506106	LMR
chr1	93599497	93602498	UMR
chr1	93700290	93703038	UMR
chr1	93873457	93876806	UMR
chr1	93982729	93986222	UMR
chr1	94215794	94217351	UMR
chr1	94227974	94228854	LMR
chr1	94236315	94236985	LMR
chr1	94241504	94243154	LMR
chr1	94372691	94375882	UMR
chr1	94391687	94396310	LMR
chr1	94415094	94416454	UMR
chr1	94445183	94447066	UMR
chr1	94767945	94780052	UMR
chr1	94788447	94790650	UMR
chr1	94963653	94968362	UMR
chr1	95065614	95069416	LMR
chr1	95086977	95090425	UMR
chr1	95092352	95093718	LMR
chr1	95361306	95366822	LMR
chr1	95369745	95371208	UMR
chr1	95475224	95477978	UMR
chr1	95593814	95595664	LMR
chr1	95625541	95626899	UMR
chr1	95667184	95668897	LMR
chr1	95669843	95671714	UMR
chr1	95674149	95674848	LMR
chr1	95786313	95787582	UMR
chr1	95970097	96099468	UMR
chr1	96166229	96188206	UMR
chr1	96188800	96221062	UMR
chr1	96329219	96338634	UMR
chr1	96340472	96345719	LMR
chr1	96345829	96362839	UMR
chr1	96367451	96388202	UMR
chr1	96392299	96429750	UMR
chr1	96430025	96493307	UMR
chr1	97286797	97290014	UMR
chr1	98506041	98519531	UMR
chr1	98598807	98683335	UMR
chr1	99258221	99264342	UMR
chr1	99266759	99270465	UMR
chr1	99603389	99616866	UMR
chr1	99617930	99632540	UMR
chr1	99632980	99635172	LMR
chr1	99638043	99641698	LMR
chr1	99643209	99656314	UMR
chr1	99659108	99663126	LMR
chr1	99868187	99873714	UMR
chr1	99874369	99893850	UMR
chr1	99898609	99917484	UMR
chr1	100396067	100396811	LMR
chr1	100423763	100424153	LMR
chr1	100437877	100440856	LMR
chr1	100456650	100457848	LMR
chr1	100468203	100470366	LMR
chr1	100479031	100481826	UMR
chr1	100598215	100599881	UMR
chr1	100668477	100670938	UMR
chr1	100762517	100764462	UMR
chr1	100884448	100886904	UMR
chr1	100901513	100903913	UMR
chr1	100987491	100990310	UMR
chr1	101096271	101096878	LMR
chr1	101099991	101101264	LMR
chr1	101169227	101170146	LMR
chr1	101174779	101181246	UMR
chr1	101535077	101539770	UMR
chr1	101639081	101639289	LMR
chr1	101666506	101668372	UMR
chr1	101697775	101703986	LMR
chr1	101878643	101883078	UMR
chr1	101890431	101892572	LMR
chr1	101953248	101955276	UMR
chr1	103822283	103865825	UMR
chr1	103876245	103891815	UMR
chr1	104267643	104278525	UMR
chr1	104280763	104282002	LMR
chr1	104293335	104295610	UMR
chr1	105053636	105071328	UMR
chr1	105073433	105076994	UMR
chr1	105083517	105094332	UMR
chr1	105975147	106061514	UMR
chr1	106063397	106067645	LMR
chr1	106068046	106079275	UMR
chr1	106081781	106101548	UMR
chr1	106111747	106128460	UMR
chr1	106129322	106136100	UMR
chr1	107683315	107686444	LMR
chr1	107693291	107694996	UMR
chr1	107776651	107780482	UMR
chr1	108609982	108611980	LMR
chr1	108613799	108620160	UMR
chr1	108791947	108793284	LMR
chr1	108858955	108861969	UMR
chr1	109064295	109067184	UMR
chr1	109146876	109147648	LMR
chr1	109161711	109163445	UMR
chr1	109190826	109195946	UMR
chr1	109243205	109244118	LMR
chr1	109246535	109248334	UMR
chr1	109379355	109381423	UMR
chr1	109460359	109461079	LMR
chr1	109466392	109467680	UMR
chr1	109544365	109546911	UMR
chr1	109578614	109579791	UMR
chr1	109583084	109583373	LMR
chr1	109592096	109595094	UMR
chr1	109602606	109604030	UMR
chr1	109614307	109617512	UMR
chr1	109716525	109718249	UMR
chr1	109743983	109745400	LMR
chr1	109747100	109748256	LMR
chr1	109752203	109753397	UMR
chr1	109785867	109787022	UMR
chr1	109927895	109929895	UMR
chr1	109968798	109970136	UMR
chr1	109971887	109974835	LMR
chr1	109976153	109976428	LMR
chr1	109978251	109979413	LMR
chr1	109980551	109987478	UMR
chr1	109996389	109997258	UMR
chr1	110004543	110005586	LMR
chr1	110011933	110013375	UMR
chr1	110050159	110052637	UMR
chr1	110118144	110119405	LMR
chr1	110121225	110124498	UMR
chr1	110126599	110126836	LMR
chr1	110127116	110127664	LMR
chr1	110137295	110138161	LMR
chr1	110142641	110143739	LMR
chr1	110145237	110146498	UMR
chr1	110158103	110159215	UMR
chr1	110170165	110171428	UMR
chr1	110277351	110279800	UMR
chr1	110280650	110283478	LMR
chr1	110293233	110299346	UMR
chr1	110450415	110452808	UMR
chr1	110456359	110465492	UMR
chr1	110593336	110595216	UMR
chr1	110854243	110856110	UMR
chr1	110902141	110902732	LMR
chr1	110927356	110929588	UMR
chr1	110931924	110934340	LMR
chr1	111311509	111313856	UMR
chr1	111317349	111318770	LMR
chr1	111332786	111333659	UMR
chr1	111384927	111387980	UMR
chr1	111468414	111470570	LMR
chr1	111474093	111482586	UMR
chr1	111485409	111487410	UMR
chr1	111577030	111583350	UMR
chr1	111640823	111641549	LMR
chr1	111683942	111684032	LMR
chr1	111684129	111684661	UMR
chr1	111786615	111788932	UMR
chr1	111809217	111810574	UMR
chr1	111822325	111824417	UMR
chr1	111832391	111834136	LMR
chr1	111837609	111838388	UMR
chr1	111849645	111852218	UMR
chr1	111856996	111859286	LMR
chr1	111883496	111885630	UMR
chr1	111892313	111893558	UMR
chr1	111927859	111930391	UMR
chr1	111932457	111935203	UMR
chr1	111936261	111937570	UMR
chr1	111947782	111951234	LMR
chr1	111963537	111966002	UMR
chr1	111999016	112001551	UMR
chr1	112003246	112005508	LMR
chr1	112010715	112012143	UMR
chr1	112014749	112015526	LMR
chr1	112017269	112018212	LMR
chr1	112020926	112022952	UMR
chr1	112026663	112028003	UMR
chr1	112043115	112047849	UMR
chr1	112119552	112121198	UMR
chr1	112159641	112161430	UMR
chr1	112234212	112237586	UMR
chr1	112279205	112280924	LMR
chr1	116041123	116049681	UMR
chr1	116054772	116060342	LMR
chr1	116109247	116111163	UMR
chr1	116143903	116145577	LMR
chr1	116146233	116147247	LMR
chr1	116547579	116548173	LMR
chr1	116627100	116628169	UMR
chr1	116762873	116814502	UMR
chr1	116815583	116856944	UMR
chr1	116859604	116862722	LMR
chr1	117348941	117379612	UMR
chr1	117391839	117432380	UMR
chr1	117864687	117869034	UMR
chr1	118185913	118188672	UMR
chr1	118192315	118193188	LMR
chr1	118420019	118425917	UMR
chr1	118676437	118678018	UMR
chr1	118737893	118740328	UMR
chr1	118894176	118895371	LMR
chr1	118896550	118899288	UMR
chr1	119172108	119174048	UMR
chr1	119209707	119211792	LMR
chr1	119242263	119243714	LMR
chr1	119252597	119254174	LMR
chr1	119264875	119266147	LMR
chr1	119268185	119270360	UMR
chr1	119277307	119283475	UMR
chr1	119294693	119295670	LMR
chr1	119323880	119325058	LMR
chr1	119334825	119335996	LMR
chr1	119417699	119423014	LMR
chr1	119424385	119425480	UMR
chr1	119464933	119466681	LMR
chr1	119468481	119470781	UMR
chr1	119686191	119688164	UMR
chr1	119689904	119698192	UMR
chr1	119702962	119703730	UMR
chr1	119908035	119909623	UMR
chr1	119915915	119918296	LMR
chr1	120026674	120045775	UMR
chr1	120046678	120049801	UMR
chr1	120052665	120057805	UMR
chr1	120238515	120240426	UMR
chr1	120520554	120535871	UMR
chr1	120537994	120554120	UMR
chr1	121101599	121103626	UMR
chr1	121124220	121125936	UMR
chr1	121165091	121166478	UMR
chr1	121205149	121207676	LMR
chr1	121211735	121213152	UMR
chr1	121305447	121306686	UMR
chr1	121327565	121329994	LMR
chr1	121375070	121377914	UMR
chr1	121725859	121737806	UMR
chr1	121910323	121910652	LMR
chr1	121958353	121962437	UMR
chr1	121984260	121986787	UMR
chr1	122015569	122020598	LMR
chr1	122030401	122031834	LMR
chr1	122077125	122080706	UMR
chr1	122130095	122132724	UMR
chr1	122965969	122968082	UMR
chr1	123114659	123117934	UMR
chr1	123220140	123221420	UMR
chr1	123338739	123340722	UMR
chr1	123369567	123371042	UMR
chr1	123374528	123379776	UMR
chr1	123385583	123387311	UMR
chr1	123388028	123388932	LMR
chr1	123392325	123393288	LMR
chr1	123417551	123419958	UMR
chr1	123471509	123472160	LMR
chr1	123473107	123476044	UMR
chr1	123584339	123584472	LMR
chr1	123584552	123586274	UMR
chr1	123588689	123589628	LMR
chr1	123591433	123594630	UMR
chr1	123699833	123702249	UMR
chr1	123706248	123707217	LMR
chr1	124123019	124130832	UMR
chr1	124357745	124359542	UMR
chr1	124366237	124367268	LMR
chr1	124370672	124371523	LMR
chr1	124373349	124376728	UMR
chr1	124493469	124496044	UMR
chr1	124508841	124512558	LMR
chr1	124518705	124520933	LMR
chr1	124596363	124597910	UMR
chr1	124604582	124607458	UMR
chr1	124613841	124615739	LMR
chr1	124635716	124637409	LMR
chr1	124639241	124639587	LMR
chr1	124662702	124665330	UMR
chr1	124671465	124671744	LMR
chr1	124901857	124903774	LMR
chr1	124905082	124911088	UMR
chr1	124919438	124922104	UMR
chr1	124982793	124986017	UMR
chr1	125162997	125171702	UMR
chr1	125178245	125180602	UMR
chr1	125259867	125264210	LMR
chr1	125264992	125272006	UMR
chr1	125479040	125480780	UMR
chr1	125534129	125535556	UMR
chr1	125537669	125541063	UMR
chr1	125541294	125542596	LMR
chr1	125542672	125550070	UMR
chr1	125744681	125746354	UMR
chr1	125767141	125769215	LMR
chr1	125812829	125816010	UMR
chr1	125948179	125951112	UMR
chr1	125952913	125953569	LMR
[truncated: 35,169 more rows]

## Sheet: G1.UMR.LMR
chr	start	end	type
chr1	552648	553495	LMR
chr1	554881	558396	UMR
chr1	573559	573660	LMR
chr1	574293	577634	UMR
chr1	592913	593908	UMR
chr1	594079	595658	UMR
chr1	599988	601418	UMR
chr1	609805	612400	UMR
chr1	618035	618743	LMR
chr1	625701	626346	LMR
chr1	631491	635925	UMR
chr1	638210	638974	LMR
chr1	644763	645148	LMR
chr1	646451	647418	UMR
chr1	650593	651052	LMR
chr1	652809	655638	UMR
chr1	668687	668804	LMR
chr1	668887	670332	UMR
chr1	675687	677207	UMR
chr1	695360	697086	UMR
chr1	697187	706994	UMR
chr1	707085	707116	LMR
chr1	711193	711300	LMR
chr1	718277	718454	LMR
chr1	762345	762916	LMR
chr1	763179	763258	LMR
chr1	784217	785414	UMR
chr1	786277	786892	LMR
chr1	807929	808270	LMR
chr1	813173	813834	UMR
chr1	813901	814068	LMR
chr1	815369	815468	LMR
chr1	818679	819387	LMR
chr1	821703	821868	LMR
chr1	822004	822482	LMR
chr1	824759	826178	UMR
chr1	827747	827970	LMR
chr1	828095	828327	LMR
chr1	836141	836773	LMR
chr1	847601	848768	UMR
chr1	853009	854335	UMR
chr1	854546	854908	LMR
chr1	854961	856426	UMR
chr1	860595	862094	UMR
chr1	863539	863745	LMR
chr1	881114	882860	UMR
chr1	887379	887592	LMR
chr1	901557	901682	LMR
chr1	921513	923524	UMR
chr1	936716	936944	LMR
chr1	940791	941552	UMR
chr1	943140	943262	LMR
chr1	947943	948150	LMR
chr1	954321	955470	LMR
chr1	955900	956002	LMR
chr1	956114	958306	UMR
chr1	972573	974516	UMR
chr1	998207	999970	UMR
chr1	1001235	1001358	LMR
chr1	1002569	1003542	LMR
chr1	1003717	1006307	UMR
chr1	1008485	1008645	LMR
chr1	1010345	1010842	LMR
chr1	1021973	1022310	LMR
chr1	1024021	1026256	UMR
chr1	1050098	1052240	UMR
chr1	1058127	1059764	UMR
chr1	1068283	1068548	LMR
chr1	1068777	1069486	LMR
chr1	1070419	1073765	UMR
chr1	1077325	1079197	UMR
chr1	1086821	1087752	UMR
chr1	1089633	1089945	LMR
chr1	1092545	1092733	LMR
chr1	1121331	1122785	UMR
chr1	1183469	1185462	UMR
chr1	1211463	1212811	UMR
chr1	1247479	1249394	UMR
chr1	1273416	1274824	UMR
chr1	1276857	1277140	LMR
chr1	1289346	1291226	UMR
chr1	1291269	1291390	LMR
chr1	1303665	1306580	UMR
chr1	1306688	1308728	UMR
chr1	1329349	1333079	UMR
chr1	1348947	1349206	LMR
chr1	1412877	1415468	UMR
chr1	1441831	1443130	LMR
chr1	1443770	1447891	UMR
chr1	1448959	1450117	UMR
chr1	1503761	1504032	LMR
chr1	1511399	1511828	LMR
chr1	1558267	1560938	UMR
chr1	1563767	1563920	LMR
chr1	1564020	1564182	LMR
chr1	1567101	1569679	UMR
chr1	1571557	1571903	LMR
chr1	1578225	1579515	UMR
chr1	1723634	1724280	UMR
chr1	1724763	1726552	UMR
chr1	1728383	1730479	UMR
chr1	1849268	1850566	UMR
chr1	1868510	1870117	UMR
chr1	1878719	1880290	UMR
chr1	1902341	1904878	UMR
chr1	1904918	1904980	LMR
chr1	1909825	1910506	LMR
chr1	1921727	1922333	LMR
chr1	1953223	1953479	LMR
chr1	1956183	1956934	LMR
chr1	1965577	1966994	UMR
chr1	1975911	1977462	UMR
chr1	1983429	1983624	LMR
chr1	1987126	1987962	LMR
chr1	1988137	1988483	LMR
chr1	1989973	1992526	UMR
chr1	2068600	2069976	UMR
chr1	2079305	2080846	UMR
chr1	2081867	2082554	LMR
chr1	2173047	2173222	LMR
chr1	2188351	2188567	LMR
chr1	2188689	2189194	LMR
chr1	2190477	2192089	UMR
chr1	2194049	2195858	UMR
chr1	2210315	2213858	UMR
chr1	2214092	2214212	LMR
chr1	2214254	2214504	LMR
chr1	2214872	2215520	LMR
chr1	2230325	2232720	UMR
chr1	2241681	2241982	LMR
chr1	2243186	2244294	LMR
chr1	2246726	2247204	LMR
chr1	2249971	2252714	UMR
chr1	2307043	2310392	UMR
chr1	2311463	2311775	LMR
chr1	2778719	2780882	UMR
chr1	3240019	3241450	UMR
chr1	3332879	3333430	LMR
chr1	3335437	3337449	UMR
chr1	3360687	3361598	UMR
chr1	3361843	3361906	LMR
chr1	3361998	3362120	LMR
chr1	3362286	3362325	LMR
chr1	3362561	3362628	LMR
chr1	3362690	3364948	UMR
chr1	3367389	3368582	LMR
chr1	3376684	3377842	LMR
chr1	3378581	3378732	LMR
chr1	3404965	3405082	LMR
chr1	3408816	3408912	LMR
chr1	3433511	3434113	LMR
chr1	3437016	3437532	LMR
chr1	3440328	3440618	LMR
chr1	3456881	3457724	UMR
chr1	3482129	3483838	UMR
chr1	3485752	3486412	LMR
chr1	3506196	3507566	UMR
chr1	3567481	3569190	UMR
chr1	3588581	3588848	LMR
chr1	3615623	3617435	UMR
chr1	3625841	3625965	LMR
chr1	3626331	3627054	UMR
chr1	4344342	4349358	UMR
chr1	5739794	5742526	UMR
chr1	5774533	5777260	UMR
chr1	5784705	5784950	LMR
chr1	5786301	5786708	LMR
chr1	5891759	5893724	UMR
chr1	5897815	5897993	LMR
chr1	5910107	5911856	UMR
chr1	5919623	5921271	UMR
chr1	5924013	5924534	LMR
chr1	5946598	5948106	UMR
chr1	5950229	5951443	LMR
chr1	5952913	5959218	UMR
chr1	5961168	5961762	UMR
chr1	5971257	5973286	UMR
chr1	6034277	6034548	LMR
chr1	6036609	6037175	LMR
chr1	6058709	6060810	UMR
chr1	6063001	6065270	UMR
chr1	6076756	6080994	UMR
chr1	6085071	6085512	LMR
chr1	6086645	6090461	UMR
chr1	6091025	6091659	LMR
chr1	6116091	6117038	UMR
chr1	6125914	6127630	UMR
chr1	6130615	6131971	UMR
chr1	6195293	6196824	UMR
chr1	6202345	6202780	LMR
chr1	6221689	6222864	UMR
chr1	6233140	6233748	LMR
chr1	6242715	6246392	UMR
chr1	6254959	6258064	UMR
chr1	6267341	6268460	UMR
chr1	6277067	6277228	LMR
chr1	6340968	6342308	UMR
chr1	6422403	6422572	LMR
chr1	6429055	6432062	UMR
chr1	6434103	6434527	LMR
chr1	7350385	7351976	UMR
chr1	7443925	7445669	UMR
chr1	7455191	7456001	LMR
chr1	7456361	7457974	UMR
chr1	7571289	7571691	LMR
chr1	7585129	7586138	LMR
chr1	7601173	7602054	LMR
chr1	7610710	7612046	LMR
chr1	7612227	7613482	UMR
chr1	7622957	7624197	UMR
chr1	7630115	7632096	UMR
chr1	7651295	7651694	LMR
chr1	7662904	7663174	LMR
chr1	7665048	7665237	LMR
chr1	7683002	7683496	LMR
chr1	7693192	7694888	UMR
chr1	7765012	7766196	LMR
chr1	7885685	7887702	UMR
chr1	7998034	7998210	LMR
chr1	7998232	7999114	UMR
chr1	8030188	8030700	LMR
chr1	8075489	8076510	LMR
chr1	8077812	8078811	LMR
chr1	8089843	8090080	LMR
chr1	8101147	8103795	UMR
chr1	8105713	8107076	LMR
chr1	8197333	8200125	LMR
chr1	8272474	8272854	LMR
chr1	8277413	8278190	LMR
chr1	8376303	8377869	LMR
chr1	8401441	8401945	LMR
chr1	8494623	8497208	UMR
chr1	8537535	8538305	LMR
chr1	8539009	8539402	LMR
chr1	8556605	8559684	UMR
chr1	8594845	8595304	LMR
chr1	8680517	8680702	LMR
chr1	8680995	8681557	LMR
chr1	8682187	8682368	LMR
chr1	8686047	8686576	LMR
chr1	8686935	8687279	LMR
chr1	8695871	8696808	LMR
chr1	8740017	8740625	LMR
chr1	8740887	8743229	UMR
chr1	8747388	8748265	LMR
chr1	8774363	8774867	LMR
chr1	8783590	8784148	LMR
chr1	8818327	8819146	LMR
chr1	8849204	8850100	LMR
chr1	8867384	8869538	UMR
chr1	8882767	8883306	LMR
chr1	8884912	8885686	UMR
chr1	8926123	8928014	UMR
chr1	8930923	8932316	UMR
chr1	8963670	8963984	LMR
chr1	8977762	8978113	LMR
chr1	8984915	8987442	LMR
chr1	8989691	8989750	LMR
chr1	8989781	8991842	UMR
chr1	9068075	9068728	LMR
chr1	9091620	9092563	LMR
chr1	9098985	9099522	LMR
chr1	9101317	9101688	LMR
chr1	9104282	9104994	LMR
chr1	9111251	9112758	UMR
chr1	9117589	9118041	LMR
chr1	9124633	9126152	UMR
chr1	9127333	9128079	UMR
chr1	9188183	9188616	LMR
chr1	9192103	9192949	UMR
chr1	9230585	9232016	UMR
chr1	9281709	9283564	UMR
chr1	9284849	9285017	LMR
chr1	9286965	9287283	LMR
chr1	9309323	9309682	LMR
chr1	9320468	9322106	UMR
chr1	9322812	9325487	UMR
chr1	9332081	9332356	LMR
chr1	9336509	9337004	LMR
chr1	9343863	9348762	UMR
chr1	9355967	9356208	LMR
chr1	9361931	9363619	LMR
chr1	9369821	9370032	LMR
chr1	9373809	9374184	LMR
chr1	9379719	9380664	UMR
chr1	9381816	9383073	UMR
chr1	9397755	9398829	LMR
chr1	9408990	9409420	LMR
chr1	9410319	9410919	LMR
chr1	9509911	9510155	LMR
chr1	9525535	9527836	UMR
chr1	9528315	9529054	LMR
chr1	9571048	9571363	LMR
chr1	9574701	9575032	LMR
chr1	9578183	9578830	LMR
chr1	9612717	9614978	UMR
chr1	9647408	9649109	UMR
chr1	9655307	9655816	LMR
chr1	9666453	9666816	LMR
chr1	9702531	9703498	UMR
chr1	9703543	9703630	LMR
chr1	9737103	9739051	UMR
chr1	9777045	9777860	LMR
chr1	9919757	9921652	UMR
chr1	9964125	9966300	LMR
chr1	10087235	10090139	UMR
chr1	10113008	10115055	UMR
chr1	10130027	10130224	LMR
chr1	10147683	10149061	UMR
chr1	10189353	10190826	UMR
chr1	10192235	10193686	UMR
chr1	10214563	10215386	LMR
chr1	10227310	10228018	LMR
chr1	10230765	10231614	LMR
chr1	10238859	10239107	LMR
chr1	10365355	10365617	LMR
chr1	10428288	10429580	UMR
chr1	10525787	10526305	LMR
chr1	10527663	10529368	LMR
chr1	10530029	10532264	UMR
chr1	10532559	10535266	UMR
chr1	10678357	10679139	LMR
chr1	10680307	10681408	UMR
chr1	10683056	10683789	LMR
chr1	10699697	10700298	LMR
chr1	10703839	10705386	LMR
chr1	10784442	10784606	LMR
chr1	10784669	10786589	UMR
chr1	10798267	10798736	LMR
chr1	10799019	10799863	LMR
chr1	10824433	10825776	UMR
chr1	10884273	10884786	LMR
chr1	10988475	10989800	UMR
chr1	10998105	10999751	UMR
chr1	11197735	11199030	LMR
chr1	11202571	11204531	UMR
chr1	11386179	11386296	LMR
chr1	11386351	11387372	UMR
chr1	11387541	11388516	UMR
chr1	11391764	11392954	UMR
chr1	11401522	11402772	UMR
chr1	11419317	11421145	UMR
chr1	11428933	11433615	UMR
chr1	11476959	11478383	UMR
chr1	11481600	11482702	LMR
chr1	11526022	11527084	UMR
chr1	11544150	11548036	UMR
chr1	11579577	11579862	LMR
chr1	11655225	11658218	UMR
chr1	11677841	11678720	LMR
chr1	11682445	11683758	UMR
chr1	11735082	11736357	UMR
chr1	11773709	11775244	UMR
chr1	11794961	11797002	LMR
chr1	11800928	11801311	LMR
chr1	11803316	11804134	LMR
chr1	11808241	11809222	LMR
chr1	11810693	11811280	LMR
chr1	11816263	11816648	LMR
chr1	11818840	11821271	UMR
chr1	11822079	11822384	LMR
chr1	11823987	11825661	UMR
chr1	11826117	11826502	LMR
chr1	11843893	11844890	LMR
chr1	11869926	11870087	LMR
chr1	11880955	11881195	LMR
chr1	11887141	11887561	LMR
chr1	11909920	11911674	LMR
chr1	11912384	11913168	LMR
chr1	11913979	11915814	LMR
chr1	11919051	11920657	LMR
chr1	11923195	11924417	LMR
chr1	11925049	11925818	LMR
chr1	11928444	11930666	UMR
chr1	11935173	11936125	LMR
chr1	11939915	11941501	UMR
chr1	11945672	11946370	LMR
chr1	11947705	11947930	LMR
chr1	11991435	11991533	LMR
chr1	11991665	11992990	UMR
chr1	12202487	12203336	LMR
chr1	12212083	12214139	LMR
chr1	12242613	12242941	LMR
chr1	12264487	12265358	LMR
chr1	12279013	12279766	LMR
chr1	12358465	12359130	UMR
chr1	12378819	12379142	LMR
chr1	12379889	12384094	UMR
chr1	13470076	13471794	UMR
chr1	13472837	13473240	LMR
chr1	13538961	13542294	UMR
chr1	13542591	13543176	LMR
chr1	13650485	13650688	LMR
chr1	13656905	13660686	UMR
chr1	13687239	13688839	LMR
chr1	13705070	13708303	UMR
chr1	14570537	14574221	UMR
chr1	14889825	14891746	UMR
chr1	15114243	15116582	UMR
chr1	15369017	15372442	UMR
chr1	15375888	15376776	LMR
chr1	15377221	15377456	LMR
chr1	15377581	15378154	LMR
chr1	15391243	15391759	LMR
chr1	15465983	15466190	LMR
chr1	15488261	15492664	UMR
chr1	15543145	15544110	UMR
chr1	15561949	15562733	UMR
chr1	15576162	15578418	UMR
chr1	15661247	15662094	LMR
chr1	15688253	15688688	LMR
chr1	15693377	15693694	LMR
chr1	15705885	15706606	LMR
chr1	15720715	15721514	LMR
chr1	15722189	15722534	LMR
chr1	15722997	15723986	UMR
chr1	15760401	15760992	LMR
chr1	15804015	15806714	UMR
chr1	15813209	15813510	LMR
chr1	15813647	15815630	LMR
chr1	15816887	15821654	UMR
chr1	15821845	15821956	LMR
chr1	15853269	15854098	LMR
chr1	15917129	15917410	LMR
chr1	15918503	15919015	LMR
chr1	15920117	15920652	LMR
chr1	15932325	15934279	UMR
chr1	15942481	15943790	UMR
chr1	15975411	15975917	LMR
chr1	15979034	15980054	UMR
chr1	15980167	15980811	LMR
chr1	16102623	16104549	UMR
chr1	16154126	16155446	UMR
chr1	16159965	16160280	LMR
chr1	16160600	16161256	LMR
chr1	16164153	16165992	UMR
chr1	16175393	16176043	UMR
chr1	16176140	16176220	LMR
chr1	16176268	16177276	UMR
chr1	16184872	16186232	UMR
chr1	16231070	16231681	LMR
chr1	16307771	16310282	UMR
chr1	16320427	16322556	UMR
chr1	16341123	16341644	LMR
chr1	16387069	16388487	UMR
chr1	16445329	16448379	UMR
chr1	16453465	16454845	LMR
chr1	16460696	16462631	UMR
chr1	16477733	16479780	UMR
chr1	16489539	16491514	UMR
chr1	16571430	16574767	UMR
chr1	16699507	16700374	UMR
chr1	16705294	16706914	UMR
chr1	16710553	16710652	LMR
chr1	16711205	16712224	LMR
chr1	16716883	16718535	UMR
chr1	16726223	16728277	UMR
chr1	16735317	16738346	UMR
chr1	16787879	16788533	UMR
chr1	16790694	16791018	LMR
chr1	16807038	16808156	UMR
chr1	16827221	16828250	LMR
chr1	16839800	16843128	UMR
chr1	16844483	16844966	LMR
chr1	16853761	16854556	LMR
chr1	16883185	16885170	UMR
chr1	17272211	17272283	LMR
chr1	17272373	17272694	LMR
chr1	17286889	17290546	UMR
chr1	17960023	17966764	UMR
chr1	17966937	17974082	UMR
chr1	18494454	18497051	UMR
chr1	18498061	18516123	UMR
chr1	18517240	18521376	UMR
chr1	18768259	18770290	UMR
chr1	18773079	18773802	LMR
chr1	18774361	18774998	LMR
chr1	18779311	18779853	LMR
chr1	18790215	18790421	LMR
chr1	18792429	18794469	UMR
chr1	18802045	18802436	LMR
chr1	18802946	18804901	UMR
chr1	18805104	18806340	LMR
chr1	18808584	18821504	UMR
chr1	19095058	19097002	UMR
chr1	19127184	19127716	LMR
chr1	19136874	19138731	UMR
chr1	19186111	19187596	UMR
chr1	19189969	19190678	LMR
chr1	19271182	19272082	LMR
chr1	19329207	19329508	LMR
chr1	19334827	19335444	LMR
chr1	19349011	19350167	LMR
chr1	19357167	19358806	LMR
chr1	19359767	19360540	LMR
chr1	19362169	19362638	LMR
chr1	19364182	19367042	UMR
chr1	19395849	19398200	LMR
chr1	19476424	19478688	UMR
chr1	19527021	19528608	UMR
chr1	19537065	19537543	LMR
chr1	19539292	19539764	LMR
chr1	19543135	19543570	LMR
chr1	19543809	19544844	LMR
chr1	19546705	19548659	UMR
chr1	19591219	19591577	LMR
chr1	19601038	19601482	LMR
chr1	19686269	19687518	UMR
chr1	19772398	19773892	UMR
chr1	19808276	19808970	LMR
chr1	19992282	19992658	LMR
chr1	19999135	19999621	LMR
chr1	20010246	20011488	LMR
chr1	20016663	20017828	LMR
chr1	20039251	20039532	LMR
chr1	20043205	20043896	LMR
chr1	20078158	20079964	UMR
chr1	20080727	20082177	LMR
chr1	20086577	20090780	UMR
chr1	20094201	20094674	LMR
chr1	20264018	20264718	LMR
chr1	20265145	20267114	UMR
chr1	20269679	20271841	LMR
chr1	20375926	20376090	LMR
chr1	20376587	20378213	UMR
chr1	20378863	20380510	LMR
chr1	20380799	20388034	UMR
chr1	20388539	20389271	LMR
chr1	20391492	20392148	LMR
chr1	20392868	20393206	LMR
chr1	20393709	20395026	LMR
chr1	20407673	20408987	UMR
chr1	20454792	20456912	UMR
chr1	20537953	20539732	UMR
chr1	20544859	20545267	LMR
chr1	20565320	20566935	UMR
chr1	20599573	20600990	UMR
chr1	20620745	20621822	UMR
chr1	20633153	20633522	LMR
chr1	20634857	20637427	UMR
chr1	20696706	20699654	UMR
chr1	20850187	20851016	LMR
chr1	21072451	21096971	UMR
chr1	21154511	21154921	LMR
chr1	21160396	21160665	LMR
chr1	21190900	21191217	LMR
chr1	21204199	21204612	LMR
chr1	21223359	21224972	UMR
chr1	21226417	21229029	UMR
chr1	21257311	21259496	UMR
chr1	21262777	21263165	LMR
chr1	21268447	21269786	LMR
chr1	21277925	21279740	UMR
chr1	21280141	21280614	LMR
chr1	21288877	21290944	UMR
chr1	21312865	21313417	LMR
chr1	21315150	21315534	LMR
chr1	21329097	21329950	LMR
chr1	21470009	21470334	LMR
chr1	21471883	21473379	UMR
chr1	21622239	21623776	UMR
chr1	21625171	21628040	UMR
chr1	21631901	21633654	UMR
chr1	21634647	21634812	LMR
chr1	21636755	21637218	LMR
chr1	21743781	21744810	LMR
chr1	21745703	21748148	UMR
chr1	21832305	21832982	LMR
chr1	21901253	21901644	LMR
chr1	21904563	21905186	LMR
chr1	21993864	21994786	LMR
chr1	21999053	22002724	UMR
chr1	22006603	22007629	LMR
chr1	22015585	22016413	LMR
chr1	22030349	22031990	UMR
chr1	22065911	22068459	LMR
chr1	22105781	22106176	LMR
chr1	22431407	22433084	UMR
chr1	22704205	22706117	UMR
chr1	23016441	23018634	UMR
chr1	23106991	23107694	LMR
chr1	23177672	23180914	UMR
chr1	23187766	23188629	UMR
chr1	23292500	23293852	LMR
chr1	23361623	23365468	UMR
chr1	23388065	23390590	UMR
chr1	23443888	23444089	LMR
chr1	23445278	23446912	UMR
chr1	23509219	23511216	UMR
chr1	23516201	23516852	LMR
chr1	23547153	23547644	LMR
chr1	23549085	23550928	LMR
chr1	23552409	23558520	UMR
chr1	23564140	23564950	LMR
chr1	23569117	23569626	LMR
chr1	23573369	23573474	LMR
chr1	23578810	23579822	UMR
chr1	23582375	23585306	UMR
chr1	23586877	23587372	LMR
chr1	23592088	23593072	UMR
chr1	23598631	23599268	LMR
chr1	23601571	23602589	LMR
chr1	23614717	23615118	LMR
chr1	23615643	23616068	LMR
chr1	23617788	23618426	LMR
chr1	23628572	23629224	LMR
chr1	23633943	23634280	LMR
chr1	23639314	23641190	LMR
chr1	23646033	23647068	UMR
chr1	23662361	23662881	LMR
chr1	23665291	23665708	LMR
chr1	23715973	23717270	UMR
chr1	23744305	23745610	LMR
chr1	23751587	23753244	LMR
chr1	23766497	23768656	UMR
chr1	23775033	23775444	LMR
chr1	23793685	23793962	LMR
chr1	23799110	23801795	UMR
chr1	23812233	23813906	UMR
chr1	23814936	23815206	LMR
chr1	23820990	23822902	UMR
chr1	23822993	23823072	LMR
chr1	23845827	23846790	UMR
chr1	23860133	23861820	UMR
chr1	23887340	23888948	UMR
chr1	23889033	23889276	LMR
chr1	23908117	23909360	LMR
chr1	23917542	23918219	LMR
chr1	23919665	23920342	LMR
chr1	23932397	23933168	LMR
chr1	23935511	23936494	LMR
chr1	23939113	23940158	LMR
chr1	23979377	23980036	LMR
chr1	23983153	23986328	UMR
chr1	24003512	24005960	UMR
chr1	24063810	24064418	LMR
chr1	24185527	24186087	LMR
chr1	24190661	24190874	LMR
chr1	24222603	24226575	UMR
chr1	24226751	24228042	LMR
chr1	24345427	24347594	UMR
chr1	24349047	24350309	UMR
chr1	24427727	24430720	UMR
chr1	24449725	24450510	UMR
chr1	24451893	24453600	UMR
chr1	24506920	24507406	LMR
chr1	24524396	24524628	LMR
chr1	24525637	24528280	LMR
chr1	24528484	24531038	UMR
chr1	24560426	24560744	LMR
chr1	24576891	24577062	LMR
chr1	24580923	24581840	UMR
chr1	24593383	24594008	LMR
chr1	24665461	24668249	UMR
chr1	24713908	24713994	LMR
chr1	24730287	24730855	LMR
chr1	24753405	24754888	LMR
chr1	24770987	24773166	UMR
chr1	24774248	24775820	LMR
chr1	24870996	24872604	UMR
chr1	24932024	24932598	UMR
chr1	24934001	24936992	UMR
chr1	24937241	24937492	LMR
chr1	24938958	24941174	UMR
chr1	24948339	24948954	LMR
chr1	24955842	24956396	LMR
chr1	24974754	24975502	LMR
chr1	24979759	24979862	LMR
chr1	24984727	24985064	LMR
chr1	24985695	24986002	LMR
chr1	24986118	24989938	UMR
chr1	24991274	24991680	UMR
chr1	25025440	25026082	LMR
chr1	25030423	25030846	LMR
chr1	25051845	25052075	LMR
chr1	25056395	25057848	LMR
chr1	25085269	25086154	LMR
chr1	25086753	25087070	LMR
chr1	25087601	25089716	UMR
chr1	25093272	25094066	LMR
chr1	25094839	25101536	UMR
chr1	25103401	25103918	LMR
chr1	25106825	25106961	LMR
chr1	25165675	25167073	LMR
chr1	25167597	25168314	LMR
chr1	25186577	25187456	LMR
chr1	25206861	25207216	LMR
chr1	25299479	25301538	UMR
chr1	25304867	25305391	LMR
chr1	25307673	25309035	UMR
chr1	25314181	25316780	UMR
chr1	25412725	25416273	UMR
chr1	25501735	25504275	UMR
chr1	25506944	25508068	LMR
chr1	25592705	25593620	LMR
chr1	25616759	25618018	UMR
chr1	25618190	25618388	LMR
chr1	25622797	25623476	LMR
chr1	25646101	25646880	LMR
chr1	25680448	25681040	LMR
chr1	25687591	25689968	UMR
chr1	25691023	25691184	LMR
chr1	25700885	25702842	LMR
chr1	25714158	25715172	LMR
chr1	25733470	25734998	UMR
chr1	25739099	25739244	LMR
chr1	25751360	25752382	LMR
chr1	25798163	25798782	LMR
chr1	25815307	25815629	LMR
chr1	25821905	25822046	LMR
chr1	25842089	25843198	LMR
chr1	25851463	25852837	LMR
chr1	25857152	25858468	UMR
chr1	25861074	25862042	LMR
chr1	25885777	25886436	LMR
chr1	25888737	25890653	UMR
chr1	25891843	25893057	LMR
chr1	25902778	25903216	LMR
chr1	25911101	25913352	UMR
chr1	25956969	25958526	UMR
chr1	25959752	25960006	LMR
chr1	25969127	25969730	LMR
chr1	25973549	25974751	UMR
chr1	25994100	25994494	LMR
chr1	26003403	26005894	UMR
chr1	26016587	26018262	LMR
chr1	26022493	26023589	UMR
chr1	26033759	26034364	LMR
chr1	26069909	26070534	LMR
chr1	26089072	26089413	LMR
chr1	26095759	26097398	UMR
chr1	26130047	26132061	UMR
chr1	26140627	26142891	UMR
chr1	26210940	26213906	UMR
chr1	26228445	26229964	LMR
chr1	26262249	26263197	UMR
chr1	26264623	26265184	UMR
chr1	26270125	26271008	UMR
chr1	26277739	26278140	LMR
chr1	26325525	26326690	UMR
chr1	26335307	26337091	UMR
chr1	26384986	26385482	LMR
chr1	26388316	26390222	UMR
chr1	26394045	26394804	LMR
chr1	26396315	26399699	UMR
chr1	26400023	26400482	LMR
chr1	26415376	26417214	UMR
chr1	26417489	26418354	LMR
chr1	26422757	26423333	LMR
chr1	26424419	26429754	UMR
chr1	26430393	26431758	LMR
chr1	26445047	26447066	UMR
chr1	26469885	26471019	UMR
chr1	26473995	26474332	LMR
chr1	26525516	26530791	UMR
chr1	26531097	26533582	LMR
chr1	26548073	26549560	UMR
chr1	26590627	26591075	LMR
chr1	26591427	26594126	UMR
chr1	26619937	26622132	UMR
chr1	26648548	26650831	UMR
chr1	26657143	26658231	LMR
chr1	26658839	26659450	LMR
chr1	26660635	26663356	UMR
chr1	26664719	26666062	LMR
chr1	26695969	26697288	LMR
chr1	26697591	26698535	LMR
chr1	26699227	26700467	LMR
chr1	26733515	26736252	UMR
chr1	26750845	26750961	LMR
chr1	26794059	26795228	LMR
chr1	26809029	26810876	UMR
chr1	26811659	26818108	UMR
chr1	26823165	26824023	LMR
chr1	26839283	26841649	LMR
chr1	26860244	26861614	LMR
chr1	26902480	26906392	UMR
chr1	26937227	26938972	UMR
chr1	26939382	26940228	LMR
chr1	26944352	26945138	LMR
chr1	26949267	26950232	LMR
chr1	26975299	26976489	UMR
chr1	27002949	27004461	UMR
chr1	27012731	27014506	UMR
chr1	27034363	27035686	UMR
chr1	27072029	27073424	UMR
chr1	27104877	27105129	LMR
chr1	27106155	27108099	UMR
chr1	27109955	27111414	UMR
chr1	27114199	27114649	LMR
chr1	27115008	27115912	LMR
chr1	27122377	27123044	LMR
chr1	27125329	27127124	UMR
chr1	27129007	27129440	LMR
chr1	27211524	27211708	LMR
chr1	27212011	27212892	LMR
chr1	27215523	27215956	LMR
chr1	27219611	27220308	LMR
chr1	27255951	27256238	LMR
chr1	27273301	27274431	UMR
chr1	27280266	27280636	LMR
chr1	27322137	27322800	LMR
chr1	27361473	27362802	UMR
chr1	27425203	27426357	LMR
chr1	27446681	27448287	UMR
chr1	27457799	27458124	LMR
chr1	27465729	27465863	LMR
chr1	27466487	27468825	UMR
chr1	27474179	27474496	LMR
chr1	27482075	27482174	LMR
chr1	27482245	27482585	LMR
chr1	27484675	27485866	UMR
chr1	27490170	27492610	UMR
chr1	27494774	27495588	LMR
chr1	27506113	27506190	LMR
chr1	27514377	27514548	LMR
chr1	27515029	27515850	UMR
chr1	27518031	27518710	LMR
chr1	27526627	27527930	UMR
chr1	27552911	27553299	LMR
chr1	27566081	27566221	LMR
chr1	27606119	27606396	LMR
chr1	27611141	27615394	UMR
chr1	27621037	27621640	LMR
chr1	27654452	27654574	LMR
chr1	27655035	27655904	UMR
chr1	27689017	27689736	LMR
chr1	27689999	27690224	LMR
chr1	27698849	27699196	LMR
chr1	27702169	27704789	UMR
chr1	27722011	27722618	LMR
chr1	27725929	27726611	LMR
chr1	27728338	27731528	UMR
chr1	27735399	27736120	LMR
chr1	27741927	27742005	LMR
chr1	27745107	27745856	LMR
chr1	27753498	27754066	LMR
chr1	27757642	27760431	UMR
chr1	27760711	27762270	UMR
chr1	27770363	27771167	LMR
chr1	27784971	27787116	UMR
chr1	27789409	27790250	LMR
chr1	27856243	27858009	UMR
chr1	27903619	27905004	UMR
chr1	27964041	27965858	UMR
chr1	27992503	27993363	LMR
chr1	28003779	28004728	LMR
chr1	28007097	28008501	UMR
chr1	28010059	28010518	LMR
chr1	28011575	28011886	LMR
chr1	28018515	28018606	LMR
chr1	28026375	28027890	LMR
chr1	28050307	28051472	UMR
chr1	28066471	28067578	LMR
chr1	28072023	28072458	LMR
chr1	28091626	28092669	UMR
chr1	28219525	28221800	UMR
chr1	28223343	28224484	LMR
chr1	28244395	28246251	LMR
chr1	28274593	28275690	LMR
chr1	28303102	28304182	LMR
chr1	28306796	28308184	LMR
chr1	28311967	28312248	LMR
chr1	28365467	28366457	UMR
chr1	28368703	28370302	UMR
chr1	28379793	28383463	UMR
chr1	28393087	28394677	UMR
chr1	28463020	28464430	UMR
chr1	28493811	28493872	LMR
chr1	28503051	28504480	UMR
chr1	28510037	28510703	LMR
chr1	28536338	28537108	LMR
chr1	28557209	28557648	LMR
chr1	28624539	28628603	UMR
chr1	28637558	28639385	UMR
chr1	28674547	28676023	UMR
chr1	28704856	28707456	UMR
chr1	28715959	28717030	UMR
chr1	28768107	28770654	UMR
chr1	28792060	28793814	LMR
chr1	28859487	28861657	UMR
chr1	28900482	28901274	UMR
chr1	28935841	28936796	UMR
chr1	29002835	29003730	LMR
chr1	29007503	29008428	LMR
chr1	29009763	29012266	UMR
chr1	29012727	29014342	UMR
chr1	29039840	29041682	UMR
chr1	29052762	29054595	LMR
chr1	29113933	29114304	LMR
chr1	29241738	29245380	UMR
chr1	29250419	29251301	LMR
chr1	29299417	29302105	UMR
chr1	29315491	29315622	LMR
chr1	29322194	29322768	LMR
chr1	29349566	29350764	UMR
chr1	29355518	29358266	UMR
chr1	29358855	29359403	LMR
chr1	29378643	29380320	UMR
chr1	30869596	30871666	UMR
chr1	30882129	30882404	LMR
chr1	30884739	30885851	LMR
chr1	30893103	30894260	LMR
chr1	30896112	30901654	UMR
chr1	30902353	30903996	LMR
chr1	30904245	30904667	LMR
chr1	30905963	30911244	UMR
chr1	30913317	30915610	UMR
chr1	30931973	30936068	UMR
chr1	31200762	31203734	UMR
chr1	31294744	31296154	UMR
chr1	31303247	31304102	LMR
chr1	31320145	31321748	UMR
chr1	31322648	31323302	LMR
chr1	31374952	31376529	UMR
chr1	31377645	31378037	LMR
chr1	31432448	31434480	UMR
chr1	31509093	31510538	UMR
chr1	31529615	31530048	LMR
chr1	31533555	31534493	UMR
chr1	31534703	31534794	LMR
chr1	31550511	31553965	UMR
chr1	31678271	31678606	LMR
chr1	31678706	31679850	UMR
chr1	31716207	31717607	UMR
chr1	31718215	31718509	LMR
chr1	31723453	31723890	LMR
chr1	31784317	31785496	UMR
chr1	31810680	31812586	UMR
chr1	31881245	31882880	UMR
chr1	31883445	31884564	LMR
chr1	31885323	31886770	LMR
chr1	31927503	31928626	UMR
chr1	31929307	31931898	UMR
chr1	31955189	31956599	UMR
chr1	31957772	31958052	LMR
chr1	31983311	31984502	LMR
chr1	31994161	31994942	LMR
chr1	32015298	32015920	LMR
chr1	32045043	32045714	LMR
chr1	32095516	32098624	UMR
chr1	32103633	32106921	UMR
chr1	32107453	32108163	LMR
chr1	32110327	32113147	UMR
chr1	32125636	32126491	LMR
chr1	32129911	32130466	LMR
chr1	32132434	32133121	LMR
chr1	32150023	32152020	LMR
chr1	32182103	32184506	UMR
chr1	32241443	32243232	UMR
chr1	32281649	32281764	LMR
chr1	32281838	32283854	UMR
chr1	32290502	32291026	LMR
chr1	32296483	32296836	LMR
chr1	32355093	32357056	UMR
chr1	32376349	32378772	UMR
chr1	32381126	32382313	UMR
chr1	32398095	32399486	UMR
chr1	32416647	32418329	UMR
chr1	32418940	32419422	LMR
chr1	32423409	32423816	LMR
chr1	32424865	32425808	LMR
chr1	32426255	32426462	LMR
chr1	32428743	32429344	LMR
chr1	32438551	32440196	LMR
chr1	32447193	32447850	LMR
chr1	32449011	32449389	UMR
chr1	32464827	32466759	UMR
chr1	32493925	32494370	LMR
chr1	32508692	32510490	UMR
chr1	32510777	32512491	LMR
chr1	32515981	32516194	LMR
chr1	32523032	32523258	LMR
chr1	32525067	32526250	UMR
chr1	32535913	32535968	LMR
chr1	32536145	32536916	UMR
chr1	32568173	32569896	UMR
chr1	32638455	32640197	UMR
chr1	32674281	32675167	UMR
chr1	32714075	32715719	UMR
chr1	32785269	32785538	LMR
chr1	32823406	32826726	UMR
chr1	32877036	32878364	UMR
chr1	32880419	32880910	LMR
chr1	32886266	32887570	UMR
chr1	32915365	32916606	UMR
chr1	32927843	32929126	UMR
chr1	32947309	32947586	LMR
chr1	32990859	32993914	UMR
chr1	33044657	33045870	UMR
chr1	33046597	33047503	LMR
chr1	33060507	33061293	UMR
chr1	33066645	33068544	UMR
chr1	33074971	33076674	UMR
chr1	33108854	33109470	LMR
chr1	33133928	33134076	LMR
chr1	33136255	33140792	UMR
chr1	33148315	33148801	UMR
chr1	33156837	33158422	LMR
chr1	33210061	33211088	LMR
chr1	33214069	33215498	UMR
chr1	33227603	33227911	LMR
chr1	33234550	33234910	LMR
chr1	33252279	33252406	LMR
chr1	33252889	33253210	LMR
chr1	33292400	33306643	UMR
chr1	33323632	33325313	UMR
chr1	33329373	33335442	LMR
chr1	33338709	33339248	LMR
chr1	33342917	33343534	LMR
chr1	33370621	33371936	UMR
chr1	33380935	33382080	LMR
chr1	33404912	33405028	LMR
chr1	33424387	33426578	UMR
chr1	33500711	33503419	UMR
chr1	33541033	33541570	LMR
chr1	33552229	33552492	LMR
chr1	33552665	33552824	LMR
chr1	33588043	33588448	LMR
chr1	33593769	33597212	UMR
chr1	33613702	33614348	LMR
chr1	33676631	33678210	UMR
chr1	33717054	33717408	LMR
chr1	33718519	33719613	UMR
chr1	34453839	34458724	UMR
chr1	35075644	35076694	UMR
chr1	35153454	35155194	UMR
chr1	35160535	35161572	UMR
chr1	35161947	35162484	LMR
chr1	35180169	35181032	UMR
chr1	35221089	35221686	LMR
chr1	35222815	35223242	LMR
chr1	35223399	35226572	UMR
chr1	35278839	35280135	UMR
chr1	35323795	35326290	UMR
chr1	35374680	35375948	UMR
chr1	35418743	35419206	UMR
chr1	35490467	35493145	UMR
chr1	35505748	35505870	LMR
chr1	35565541	35567130	UMR
chr1	35747858	35749408	LMR
chr1	35853255	35855606	UMR
chr1	35865195	35866654	LMR
chr1	35869921	35871186	UMR
chr1	35873699	35874880	UMR
chr1	35939421	35941024	UMR
chr1	36004175	36005574	UMR
chr1	36012644	36012970	LMR
chr1	36015355	36016510	UMR
chr1	36024871	36025404	LMR
chr1	36036157	36036397	LMR
chr1	36070041	36072018	UMR
chr1	36075897	36076539	LMR
chr1	36112937	36114256	UMR
chr1	36164450	36165792	LMR
chr1	36177595	36180592	LMR
chr1	36198381	36199832	UMR
chr1	36209736	36210072	LMR
chr1	36244855	36247670	UMR
chr1	36306973	36311575	LMR
chr1	36407977	36408719	UMR
chr1	36412475	36413807	UMR
chr1	36473135	36474416	UMR
chr1	36474753	36477630	LMR
chr1	36477975	36478145	LMR
chr1	36480229	36482810	UMR
chr1	36485869	36486536	LMR
chr1	36487195	36487676	LMR
chr1	36514225	36515294	LMR
chr1	36550738	36552730	UMR
chr1	36585106	36585456	LMR
chr1	36633736	36635047	UMR
chr1	36646168	36646983	UMR
chr1	36647077	36647182	LMR
chr1	36648274	36649698	UMR
chr1	36675907	36676634	LMR
chr1	36684417	36685548	LMR
chr1	36691565	36691787	LMR
chr1	36693896	36695028	LMR
chr1	36699101	36700180	LMR
chr1	36712859	36715227	UMR
chr1	36725257	36726529	UMR
chr1	36749147	36749608	LMR
chr1	36769446	36769622	LMR
chr1	36774827	36775494	LMR
chr1	36778443	36779601	UMR
chr1	36786351	36786818	LMR
chr1	36791914	36793090	UMR
chr1	37360181	37366994	UMR
chr1	37367353	37368281	LMR
chr1	37370777	37372160	LMR
chr1	37779899	37780368	LMR
chr1	37795571	37796031	LMR
chr1	37796889	37799932	UMR
chr1	37800199	37802405	UMR
chr1	37803113	37804618	LMR
chr1	37810319	37812342	LMR
chr1	37838013	37839702	UMR
chr1	37843626	37844200	LMR
chr1	37877971	37879028	UMR
chr1	37880800	37881476	LMR
chr1	37962751	37963995	UMR
chr1	37964029	37965896	UMR
chr1	38019162	38020625	UMR
chr1	38021041	38022731	UMR
chr1	38097223	38099495	UMR
chr1	38099612	38101479	LMR
chr1	38127651	38128040	LMR
chr1	38138277	38139877	UMR
chr1	38189559	38191684	UMR
chr1	38232953	38233838	LMR
chr1	38261942	38263704	UMR
chr1	38278410	38279161	LMR
chr1	38319610	38321081	UMR
chr1	38325865	38327689	UMR
chr1	38330011	38331024	LMR
chr1	38334319	38336612	UMR
chr1	38343029	38344070	UMR
chr1	38358301	38359310	LMR
chr1	38360325	38360900	LMR
chr1	38374664	38378322	UMR
chr1	39182842	39184924	LMR
chr1	39200903	39201976	LMR
chr1	39207455	39209546	UMR
chr1	39220822	39222736	UMR
chr1	39343629	39345900	UMR
chr1	39381209	39382546	UMR
chr1	39398190	39398443	LMR
chr1	39432307	39433306	UMR
chr1	39454704	39458329	LMR
chr1	39458621	39460530	UMR
chr1	39537567	39539067	LMR
chr1	39539961	39540852	LMR
chr1	39545551	39547674	LMR
chr1	39549895	39552657	LMR
chr1	39559071	39561260	LMR
chr1	39568680	39573073	UMR
chr1	39611313	39612290	LMR
chr1	39621052	39621916	LMR
chr1	39623016	39624052	LMR
chr1	39761865	39763284	UMR
chr1	39844804	39848653	LMR
chr1	39863413	39864468	UMR
chr1	39894041	39894718	LMR
chr1	39910119	39912024	UMR
chr1	39940484	39941158	LMR
chr1	39943950	39944533	UMR
chr1	40034535	40035536	UMR
chr1	40045235	40046140	LMR
chr1	40079054	40079691	LMR
chr1	40087165	40087892	UMR
chr1	40092735	40154527	UMR
chr1	40211823	40212420	LMR
chr1	40248771	40249838	UMR
chr1	40258311	40259856	LMR
chr1	40262696	40263455	LMR
chr1	40264187	40264840	LMR
chr1	40266727	40269054	UMR
chr1	40326753	40328212	UMR
chr1	40332557	40333242	LMR
chr1	40345673	40346076	LMR
chr1	40404536	40410609	UMR
chr1	40426927	40428438	LMR
chr1	40452750	40453044	LMR
chr1	40464847	40466060	UMR
chr1	40513210	40514252	LMR
chr1	40530096	40532262	UMR
chr1	40593259	40593814	LMR
chr1	40626093	40628191	UMR
chr1	40681369	40682003	LMR
chr1	40684412	40685442	UMR
chr1	40685557	40687234	UMR
chr1	40706967	40708034	LMR
chr1	40732295	40733321	LMR
chr1	40822803	40847852	UMR
chr1	40854645	40856580	UMR
chr1	40862048	40863390	LMR
chr1	40865531	40868706	LMR
chr1	40885897	40886360	LMR
chr1	40958737	40959674	UMR
chr1	40988957	40990180	UMR
chr1	41007431	41009200	LMR
chr1	41150854	41151806	UMR
chr1	41153995	41154700	LMR
chr1	41176752	41178942	UMR
chr1	41194115	41195585	LMR
chr1	41196664	41199608	LMR
chr1	41268803	41270652	UMR
chr1	41347227	41350439	UMR
chr1	41438387	41439003	LMR
chr1	41440713	41441386	LMR
chr1	41465853	41468056	UMR
chr1	41490500	41491052	LMR
chr1	41501871	41503146	LMR
chr1	41733707	41736238	UMR
chr1	41849243	41851804	LMR
chr1	41854119	41856401	UMR
chr1	41859385	41861033	UMR
chr1	41864331	41867030	LMR
chr1	41870245	41871054	LMR
chr1	41871573	41872394	LMR
chr1	41874074	41878752	UMR
chr1	41992552	41993098	UMR
chr1	42012504	42013484	UMR
chr1	42032554	42032937	LMR
chr1	42069751	42070548	LMR
chr1	42118729	42119406	LMR
chr1	42136792	42137226	LMR
chr1	42148347	42149229	LMR
chr1	42156991	42158444	UMR
chr1	42168076	42169694	LMR
chr1	42173941	42174500	LMR
chr1	42179424	42180038	LMR
chr1	42194671	42194992	LMR
chr1	42222106	42224672	UMR
chr1	42234347	42236808	UMR
chr1	42246595	42247956	LMR
chr1	42672309	42672704	LMR
chr1	42819609	42822058	LMR
chr1	42838295	42840851	UMR
chr1	42847975	42849313	LMR
chr1	42960271	42961935	UMR
chr1	42966669	42968468	UMR
chr1	43169691	43171156	UMR
chr1	43193029	43195843	UMR
chr1	43257537	43257648	LMR
chr1	43270712	43271601	LMR
chr1	43328185	43330388	UMR
chr1	43358401	43359961	UMR
chr1	43432097	43434450	UMR
chr1	43440545	43442295	LMR
chr1	43461851	43462456	LMR
chr1	43467125	43468792	UMR
chr1	43472003	43473329	LMR
chr1	43645320	43645715	LMR
chr1	43649288	43650089	UMR
chr1	43673641	43675604	UMR
chr1	43851813	43852702	UMR
chr1	43861693	43863484	UMR
chr1	43870398	43872499	UMR
chr1	43893205	43895310	UMR
chr1	43957637	43959080	UMR
chr1	44068708	44069589	UMR
chr1	44162569	44164702	UMR
chr1	44219839	44222068	UMR
chr1	44279565	44280166	LMR
chr1	44350030	44350496	LMR
chr1	44350640	44351439	LMR
chr1	44352067	44352848	LMR
chr1	44453147	44453958	UMR
chr1	44455455	44456194	UMR
chr1	44458087	44459522	LMR
chr1	44465617	44467684	UMR
chr1	44489357	44490514	UMR
chr1	44493985	44495744	UMR
chr1	44498579	44499988	UMR
chr1	44510803	44512100	UMR
chr1	44548809	44550846	UMR
chr1	44734733	44736228	UMR
chr1	44739417	44740256	LMR
chr1	44745027	44745352	LMR
chr1	44760039	44760422	LMR
chr1	44876807	44877951	UMR
chr1	44930948	44932259	LMR
chr1	44941779	44948094	UMR
chr1	44948857	44955456	UMR
chr1	44955510	44956163	LMR
chr1	44958193	44959788	LMR
chr1	45168471	45169938	UMR
chr1	45189969	45190711	LMR
chr1	45199213	45199516	LMR
chr1	45210812	45211776	LMR
chr1	45212893	45213960	UMR
chr1	45215648	45216738	LMR
chr1	45235201	45235614	LMR
chr1	45248413	45248728	LMR
chr1	45254404	45258916	UMR
chr1	45264675	45267142	UMR
chr1	45273445	45274850	UMR
chr1	45298643	45300440	UMR
chr1	45300515	45300728	LMR
chr1	45307555	45308434	UMR
chr1	45309426	45310614	UMR
chr1	45317885	45318354	LMR
chr1	45319731	45321195	UMR
chr1	45327471	45328430	LMR
chr1	45329517	45330960	LMR
chr1	45333833	45334636	UMR
chr1	45338959	45340546	UMR
chr1	45346266	45346726	LMR
chr1	45355697	45356079	LMR
chr1	45362593	45363308	UMR
chr1	45518259	45519358	UMR
chr1	45542913	45545752	UMR
chr1	45591581	45594531	UMR
chr1	45780502	45784012	UMR
chr1	45791913	45793481	LMR
chr1	45876173	45877305	LMR
chr1	45879527	45881727	UMR
chr1	45882283	45883550	LMR
chr1	45898929	45899456	LMR
chr1	45902665	45903612	UMR
chr1	45903661	45903769	LMR
chr1	45915488	45917444	UMR
chr1	45936095	45936456	LMR
chr1	46074837	46076890	UMR
chr1	46083682	46085464	UMR
chr1	46106331	46109128	UMR
chr1	46130703	46131579	LMR
chr1	46137497	46139452	UMR
chr1	46157121	46157910	LMR
chr1	46169375	46169631	LMR
chr1	46170096	46172588	UMR
chr1	46279343	46283640	UMR
chr1	46376025	46377908	UMR
chr1	46409155	46410642	LMR
chr1	46620163	46621562	LMR
chr1	46635651	46636104	LMR
chr1	46711676	46716476	UMR
chr1	46750147	46751216	UMR
chr1	46787900	46788879	UMR
chr1	46792831	46793849	UMR
chr1	46799627	46800386	LMR
chr1	46841047	46843040	UMR
chr1	46899293	46902918	UMR
chr1	46943199	46943500	LMR
chr1	47045087	47045428	LMR
chr1	47049413	47050744	LMR
chr1	47054087	47054439	LMR
chr1	47054773	47055020	LMR
chr1	47055221	47056854	UMR
chr1	47058409	47061846	LMR
chr1	47073244	47074462	UMR
chr1	47094970	47102874	UMR
chr1	47136200	47137912	LMR
chr1	47139519	47140976	UMR
chr1	47146227	47147333	LMR
chr1	47150661	47151734	UMR
chr1	47210403	47211616	UMR
chr1	47220343	47221153	LMR
chr1	47222863	47223877	UMR
chr1	47264037	47265147	UMR
chr1	47314339	47316374	UMR
chr1	47319377	47323376	LMR
chr1	47813443	47813904	LMR
chr1	47813945	47815042	UMR
chr1	47815273	47815572	LMR
chr1	47817418	47817538	LMR
chr1	47817687	47821370	UMR
chr1	47823581	47824512	LMR
chr1	47882855	47883243	LMR
chr1	47905159	47911903	UMR
chr1	48032297	48035544	UMR
chr1	48039015	48046470	UMR
chr1	48303659	48307963	UMR
chr1	49065221	49066886	UMR
chr1	50637463	50638320	UMR
chr1	50650695	50653383	LMR
chr1	50654349	50655007	LMR
chr1	50660237	50661257	UMR
chr1	50925377	50956301	UMR
chr1	50993689	50996242	UMR
chr1	51009668	51014210	LMR
chr1	51016859	51023424	UMR
chr1	51023803	51032162	UMR
chr1	51032215	51033796	LMR
chr1	51531355	51532964	UMR
chr1	51540269	51544669	UMR
chr1	51548517	51552230	UMR
chr1	51789923	51791134	LMR
chr1	51813332	51816428	UMR
chr1	51876687	51877054	LMR
chr1	51883626	51884558	LMR
chr1	51890781	51891292	LMR
chr1	51893851	51894762	LMR
chr1	51909550	51911308	UMR
chr1	51923885	51925089	UMR
chr1	52086737	52087572	LMR
chr1	52102287	52105025	UMR
chr1	52119430	52120562	LMR
chr1	52143167	52144440	LMR
chr1	52204281	52205612	UMR
chr1	52330602	52332622	UMR
chr1	52480716	52482554	UMR
chr1	52577237	52579422	LMR
chr1	52634437	52636310	UMR
chr1	52657321	52660934	UMR
chr1	52730829	52733066	UMR
chr1	52797065	52797574	LMR
chr1	52944504	52945093	LMR
chr1	52960487	52962432	UMR
chr1	52963815	52964644	UMR
chr1	52998975	53001148	UMR
chr1	53140779	53143905	UMR
chr1	53159123	53159666	LMR
chr1	53185005	53185307	LMR
chr1	53191673	53193328	UMR
chr1	53222529	53227616	UMR
chr1	53263923	53264314	LMR
chr1	53299301	53300538	UMR
chr1	53302431	53303276	LMR
chr1	53304585	53305213	LMR
chr1	53327317	53329421	UMR
chr1	53443051	53444644	UMR
chr1	53522713	53522878	LMR
chr1	53523019	53523076	LMR
chr1	53528175	53529380	UMR
chr1	53618078	53619328	LMR
chr1	53663343	53665204	UMR
chr1	53803003	53804812	UMR
chr1	53827961	53829136	UMR
chr1	53846315	53847838	UMR
chr1	53887029	53887273	LMR
chr1	53923929	53924278	LMR
chr1	53924848	53925251	LMR
chr1	53929197	53929610	LMR
chr1	53933683	53936302	UMR
chr1	53976767	53977005	LMR
chr1	53979795	53980878	LMR
chr1	53988787	53989799	LMR
chr1	54372787	54375215	UMR
chr1	54385157	54386243	LMR
chr1	54389228	54391302	LMR
chr1	54472981	54475094	UMR
chr1	54494939	54496140	LMR
chr1	54501635	54502672	LMR
chr1	54521429	54523384	UMR
chr1	54578001	54580439	UMR
chr1	54585117	54587463	UMR
chr1	54625554	54625648	LMR
chr1	54706702	54709890	UMR
chr1	54832750	54835008	UMR
chr1	54887845	54888027	LMR
chr1	54920953	54921292	LMR
chr1	55009828	55010794	LMR
chr1	55011826	55012265	LMR
chr1	55013481	55014154	LMR
chr1	55038643	55042054	UMR
chr1	55050957	55051196	LMR
chr1	55119441	55124978	UMR
chr1	55130615	55131358	LMR
chr1	55132859	55133858	UMR
chr1	55174314	55175848	UMR
chr1	55326588	55328160	UMR
chr1	55374447	55376568	UMR
chr1	55413063	55414182	UMR
chr1	55500087	55501567	UMR
chr1	55706404	55706710	LMR
chr1	55826377	55833676	UMR
chr1	57244201	57246824	LMR
chr1	57247329	57249140	UMR
chr1	58141917	58149205	UMR
chr1	58962589	58967226	UMR
chr1	59312665	59314708	UMR
chr1	59424704	59425390	LMR
chr1	59470613	59472000	UMR
chr1	59489875	59490640	LMR
chr1	59543633	59544179	LMR
chr1	59555760	59560468	UMR
chr1	59589217	59589302	LMR
chr1	59589415	59591158	UMR
chr1	59674413	59680042	UMR
chr1	59682518	59683101	LMR
chr1	59687145	59687947	UMR
chr1	59807251	59807872	LMR
chr1	59840841	59841359	LMR
chr1	59876114	59877478	LMR
chr1	59938651	59939149	UMR
chr1	60098245	60100532	UMR
chr1	60111465	60112006	LMR
chr1	60147831	60150965	LMR
chr1	60276435	60279884	LMR
chr1	60501219	60501881	LMR
chr1	60529616	60530838	LMR
chr1	60585159	60586516	UMR
chr1	61816595	61817386	UMR
chr1	61823365	61825586	UMR
chr1	61825767	61828312	UMR
chr1	61830423	61831748	UMR
chr1	61850067	61853030	UMR
chr1	61855146	61857933	UMR
chr1	62572007	62573152	UMR
chr1	62589705	62591232	UMR
chr1	63184514	63185595	UMR
chr1	63302533	63306066	UMR
chr1	63553957	63556533	UMR
chr1	63599488	63600664	LMR
chr1	63657644	63660194	UMR
chr1	64215410	64217440	UMR
chr1	64217731	64224858	UMR
chr1	64224881	64227144	UMR
chr1	64228095	64235516	UMR
chr1	64415339	64418494	UMR
chr1	64487975	64490352	UMR
chr1	64685021	64686566	LMR
chr1	64689789	64692178	UMR
chr1	65567649	65569787	UMR
chr1	65646415	65646777	LMR
chr1	65685421	65686285	LMR
chr1	65783863	65784708	LMR
chr1	65786713	65789140	UMR
chr1	65822810	65823144	LMR
chr1	65823905	65825098	UMR
chr1	65890251	65894614	UMR
chr1	65974301	65977156	UMR
chr1	66081035	66082685	UMR
chr1	66248057	66250342	UMR
chr1	66648682	66651737	UMR
chr1	67123311	67124428	LMR
chr1	67127229	67129024	LMR
chr1	67182477	67188992	UMR
chr1	67234379	67237222	LMR
chr1	67934681	67935892	LMR
chr1	67972412	67972602	LMR
chr1	68027504	68028200	LMR
chr1	68051974	68052802	LMR
chr1	68144941	68146956	UMR
chr1	68184480	68184554	LMR
chr1	68270319	68275054	UMR
chr1	68283570	68284666	LMR
chr1	68321979	68322479	LMR
chr1	68345065	68345984	LMR
chr1	68528298	68531458	UMR
chr1	68575963	68577502	LMR
chr1	68578711	68579765	LMR
chr1	68673947	68676718	UMR
chr1	69354607	69356574	UMR
chr1	70420205	70420739	LMR
chr1	70425519	70442598	UMR
chr1	71066708	71069290	UMR
chr1	71083391	71086108	UMR
chr1	71215035	71217630	UMR
chr1	71273057	71275466	UMR
chr1	71907195	71910486	UMR
chr1	73182931	73185850	LMR
chr1	73187693	73197457	UMR
chr1	75632081	75635719	UMR
chr1	75638848	75641486	LMR
chr1	75648476	75652046	LMR
chr1	75693693	75696220	UMR
chr1	75726792	75735832	UMR
chr1	76077934	76083638	UMR
chr1	76083725	76098812	UMR
chr1	76563608	76581313	UMR
chr1	76687121	76688448	UMR
chr1	76689805	76690776	LMR
chr1	76746347	76746898	LMR
chr1	76747644	76751698	UMR
chr1	76758701	76759463	UMR
chr1	77839457	77841701	UMR
chr1	78198273	78200074	UMR
chr1	78259366	78260206	LMR
chr1	78261011	78267254	UMR
chr1	78270804	78272836	LMR
chr1	78663993	78666623	UMR
chr1	78741149	78742829	UMR
chr1	78761468	78762821	UMR
chr1	78865177	78866630	UMR
chr1	78957497	78960496	UMR
chr1	78981304	78984880	UMR
chr1	79023264	79025316	UMR
chr1	79061029	79065872	LMR
chr1	82755843	82769309	UMR
chr1	82775051	82783454	UMR
chr1	84765539	84766544	UMR
chr1	84903685	84905089	UMR
chr1	84988537	84991556	UMR
chr1	85152710	85154064	LMR
chr1	85169107	85170626	LMR
chr1	85194927	85195935	LMR
chr1	85221755	85227574	UMR
chr1	85413751	85415564	UMR
chr1	85440357	85443244	UMR
chr1	85528853	85530310	UMR
chr1	85560121	85560671	LMR
chr1	85576269	85577454	UMR
chr1	85647518	85649362	UMR
chr1	85853629	85855085	UMR
chr1	85857313	85858178	LMR
chr1	85906931	85908186	LMR
chr1	85924792	85925716	LMR
chr1	85934836	85939018	UMR
chr1	85954996	85962500	UMR
chr1	86011577	86013009	UMR
chr1	86025777	86026543	LMR
chr1	86166537	86169898	UMR
chr1	86233210	86234896	UMR
chr1	86250236	86251950	UMR
chr1	86253434	86254180	LMR
chr1	86282488	86282910	LMR
chr1	86499179	86500822	UMR
chr1	86502213	86504346	UMR
chr1	86651355	86652638	UMR
chr1	87118179	87120100	UMR
chr1	87378165	87379614	UMR
chr1	87710787	87713650	UMR
chr1	87738748	87739434	UMR
chr1	87844724	87845113	LMR
chr1	87925933	87929424	UMR
chr1	88147153	88148031	LMR
chr1	88154973	88156043	UMR
chr1	88348556	88349240	LMR
chr1	88350457	88355070	UMR
chr1	88357406	88359024	UMR
chr1	89777453	89781092	UMR
chr1	89982191	89983986	UMR
chr1	90082137	90083980	UMR
chr1	90111437	90113547	LMR
chr1	90153893	90156490	LMR
chr1	90212572	90214151	LMR
chr1	90247192	90249054	LMR
chr1	90283247	90288116	UMR
chr1	90328831	90330124	LMR
chr1	90604155	90608549	UMR
chr1	90688873	90689298	LMR
chr1	90712892	90715159	UMR
chr1	90724853	90725294	LMR
chr1	90797149	90798673	LMR
chr1	90816426	90817463	LMR
chr1	90840267	90841162	LMR
chr1	90845357	90846802	UMR
chr1	90864677	90865264	LMR
chr1	90882054	90882371	LMR
chr1	90886987	90887752	LMR
chr1	90898261	90898932	LMR
chr1	90902677	90904610	UMR
chr1	90925415	90926415	UMR
chr1	91044199	91044892	LMR
chr1	91076826	91078480	UMR
chr1	91758768	91769777	UMR
chr1	91769790	91771920	UMR
chr1	91772001	91784331	UMR
chr1	91885449	91892066	UMR
chr1	91893255	91896165	UMR
chr1	91898191	91899590	LMR
chr1	91903910	91906201	UMR
chr1	92082497	92084674	UMR
chr1	92088599	92089816	LMR
chr1	92466641	92467972	UMR
chr1	92563258	92565512	UMR
chr1	92956323	92958578	UMR
chr1	93110291	93111666	UMR
chr1	93165866	93167278	UMR
chr1	93410745	93412247	UMR
chr1	93571693	93572612	LMR
chr1	93588420	93589205	LMR
chr1	93594411	93599962	UMR
chr1	93737367	93741086	LMR
chr1	93905714	93907584	UMR
chr1	93953538	93955984	UMR
chr1	93967335	93969016	UMR
chr1	93985489	93986184	LMR
chr1	94123133	94125867	UMR
chr1	94137452	94140996	UMR
chr1	94168309	94168706	LMR
chr1	94182819	94184324	LMR
chr1	94226171	94226640	LMR
chr1	94239899	94243105	UMR
chr1	94343799	94346410	UMR
chr1	94508581	94513136	UMR
chr1	94561623	94563584	LMR
chr1	94610415	94612925	UMR
chr1	94720714	94721192	LMR
chr1	94753369	94753656	LMR
chr1	94756551	94757160	LMR
chr1	94846927	94848662	UMR
chr1	94859086	94859817	LMR
chr1	95017753	95020312	UMR
chr1	95053173	95054556	UMR
chr1	95083077	95085438	UMR
chr1	95106659	95108378	LMR
chr1	95119226	95120762	LMR
chr1	95431171	95435496	UMR
chr1	95445611	95447770	UMR
chr1	95630793	95633640	UMR
chr1	95754534	95761938	UMR
chr1	96035427	96036482	UMR
chr1	96141625	96144048	UMR
chr1	96292651	96293920	UMR
chr1	96296725	96297890	LMR
chr1	96331693	96333034	LMR
chr1	96336967	96338622	UMR
chr1	96456569	96458873	UMR
chr1	97993475	97997198	UMR
chr1	99283023	99351706	UMR
chr1	99354787	99356182	LMR
chr1	99356215	99361624	UMR
chr1	99362292	99367604	LMR
chr1	101152131	101153072	LMR
chr1	101239353	101241414	UMR
chr1	101359461	101361534	UMR
chr1	101427236	101431517	UMR
chr1	101520868	101523362	UMR
chr1	101638079	101640212	UMR
chr1	101655866	101657614	UMR
chr1	101741833	101745590	UMR
chr1	101851120	101851514	LMR
chr1	101855378	101856038	LMR
chr1	101930738	101932310	UMR
chr1	102282228	102286354	UMR
chr1	102419237	102421362	UMR
chr1	102506319	102507645	LMR
chr1	102516283	102518251	LMR
chr1	102522310	102523810	LMR
chr1	102629763	102633922	UMR
chr1	102634217	102634285	LMR
chr1	102641554	102643105	LMR
chr1	102671137	102671860	LMR
chr1	102695511	102696118	LMR
chr1	102703353	102705293	UMR
chr1	104954042	104956010	UMR
chr1	108475065	108476670	UMR
chr1	108552475	108557540	LMR
chr1	108558559	108564822	UMR
chr1	109381989	109387788	UMR
chr1	109625685	109627988	UMR
chr1	109901244	109905857	UMR
chr1	109984234	109985006	LMR
chr1	109986063	109986634	LMR
chr1	109999498	110001136	UMR
chr1	110019728	110020042	LMR
chr1	110031201	110035802	UMR
chr1	110085583	110087898	UMR
chr1	110175353	110175685	LMR
chr1	110177777	110178268	LMR
chr1	110224958	110227135	UMR
chr1	110312357	110313408	UMR
chr1	110313515	110313883	LMR
chr1	110390853	110393368	UMR
chr1	110424453	110425699	UMR
chr1	110441103	110442788	UMR
chr1	110450959	110452422	UMR
chr1	110468173	110470648	UMR
chr1	110552118	110554396	UMR
chr1	110584381	110584634	LMR
chr1	110584860	110585092	LMR
chr1	110589395	110590648	LMR
chr1	110592155	110593198	UMR
chr1	110596507	110596628	LMR
chr1	110603967	110604103	LMR
chr1	110620321	110620725	LMR
chr1	110624896	110625117	LMR
chr1	110625755	110626938	UMR
chr1	110749611	110751730	UMR
chr1	110777896	110782206	UMR
chr1	110812583	110814844	LMR
chr1	110816207	110817402	UMR
chr1	110830919	110831574	LMR
chr1	110832533	110834010	UMR
chr1	110844644	110845888	LMR
chr1	110846431	110847234	LMR
chr1	110849158	110851196	UMR
chr1	110860134	110861221	UMR
chr1	110871535	110872362	LMR
chr1	110879006	110880517	UMR
chr1	110884467	110885749	LMR
chr1	110918652	110918711	LMR
chr1	110921351	110924696	UMR
chr1	111002415	111003152	LMR
chr1	111006005	111008429	UMR
chr1	111011255	111011680	LMR
chr1	111021359	111022067	LMR
chr1	111026921	111027380	LMR
chr1	111027559	111027797	LMR
chr1	111030009	111030611	LMR
chr1	111042625	111043999	UMR
chr1	111054921	111056186	UMR
chr1	111059031	111060227	LMR
chr1	111078457	111079404	UMR
chr1	111203415	111203903	LMR
chr1	111209112	111209590	LMR
chr1	111225941	111226567	LMR
chr1	111323135	111324818	UMR
chr1	111410301	111411894	UMR
chr1	111437353	111438633	LMR
chr1	111456965	111457454	LMR
chr1	111461704	111462964	UMR
chr1	111495101	111498404	UMR
chr1	111510308	111512458	UMR
chr1	111514891	111517526	UMR
chr1	111577950	111579226	UMR
chr1	111637297	111643248	UMR
chr1	111768257	111771438	UMR
chr1	111812151	111813362	LMR
chr1	111815241	111817587	LMR
chr1	111840081	111841524	UMR
chr1	112045961	112048049	UMR
chr1	112049657	112051505	LMR
chr1	112052032	112053069	LMR
chr1	112055707	112057386	LMR
chr1	112059125	112060332	UMR
chr1	112070854	112071864	LMR
chr1	112113996	112115467	UMR
chr1	112313020	112320012	UMR
chr1	112405243	112407140	UMR
chr1	112572003	112573037	LMR
chr1	112581459	112585090	UMR
chr1	112634435	112635746	LMR
chr1	112645442	112646892	UMR
chr1	112656537	112682707	UMR
chr1	112799921	112801560	UMR
chr1	112904307	112904674	LMR
chr1	112910905	112913190	UMR
chr1	112949085	112949540	LMR
chr1	112953377	112953614	LMR
chr1	112970421	112972317	UMR
chr1	112977323	112977702	LMR
chr1	112995767	112996536	LMR
chr1	113055419	113056844	LMR
chr1	113059053	113062282	LMR
chr1	113080473	113082947	UMR
chr1	113085894	113089638	LMR
chr1	113199651	113202278	UMR
chr1	113208647	113209172	LMR
chr1	113216166	113218085	UMR
chr1	113449025	113453134	UMR
chr1	113454549	113455051	LMR
chr1	113902345	113903071	LMR
chr1	113903861	113906582	LMR
chr1	113908039	113908846	UMR
chr1	113913924	113916712	UMR
chr1	114023521	114026900	UMR
chr1	114027500	114028243	LMR
chr1	114077277	114079206	UMR
chr1	114106657	114107791	LMR
chr1	114108877	114109941	UMR
chr1	114116041	114118814	UMR
chr1	114120623	114121242	UMR
chr1	114121812	114123266	LMR
chr1	114149424	114151313	UMR
chr1	114251251	114252396	UMR
chr1	114353005	114356323	UMR
chr1	114436423	114437240	LMR
chr1	114449903	114451042	LMR
chr1	114479909	114482200	UMR
chr1	114823059	114827228	UMR
chr1	114833785	114836551	LMR
chr1	114841885	114843844	UMR
chr1	115228816	115231824	UMR
chr1	115282607	115286160	UMR
chr1	115338909	115341840	LMR
chr1	115371804	115374560	UMR
chr1	115396563	115400468	UMR
chr1	115409091	115409373	LMR
chr1	116001237	116002920	UMR
chr1	116071107	116072584	UMR
chr1	116161909	116163974	UMR
chr1	116210600	116211670	UMR
chr1	116249878	116252954	UMR
chr1	116274171	116275523	UMR
chr1	116585725	116586876	UMR
chr1	116594813	116597298	LMR
chr1	116858915	116860704	UMR
chr1	117156622	117158044	UMR
chr1	117169933	117170374	LMR
chr1	117185621	117185912	LMR
chr1	117330455	117331356	UMR
chr1	117331373	117331500	LMR
chr1	117339916	117341353	UMR
chr1	117341411	117343452	UMR
chr1	117478745	117480161	UMR
chr1	117647577	117650972	LMR
chr1	117656725	117657774	UMR
chr1	117664705	117667094	LMR
chr1	117669571	117670298	LMR
chr1	117672284	117674120	UMR
chr1	117877914	117881106	UMR
chr1	117881569	117884238	LMR
chr1	117886230	117887154	LMR
chr1	117895500	117896558	LMR
chr1	117923563	117925065	UMR
chr1	118010793	118011172	LMR
chr1	118021690	118022274	LMR
chr1	118050609	118051259	LMR
chr1	118065501	118070656	UMR
chr1	118077807	118079826	UMR
chr1	118173138	118173710	LMR
chr1	118175573	118177360	UMR
chr1	118575242	118575864	LMR
chr1	118578685	118581118	UMR
chr1	118640862	118642408	UMR
chr1	118642453	118642544	LMR
chr1	118902775	118909282	UMR
chr1	119073722	119074579	LMR
chr1	119143615	119146867	UMR
chr1	119453623	119456370	UMR
chr1	120527637	120528376	UMR
chr1	120528397	120528922	UMR
chr1	120529267	120552332	UMR
chr1	120678481	120679519	UMR
chr1	121186355	121187973	UMR
chr1	121500175	121500674	LMR
chr1	121623555	121626236	UMR
chr1	121636715	121637757	LMR
chr1	121692239	121694728	LMR
chr1	121716675	121718378	LMR
chr1	121761995	121769052	UMR
chr1	121850227	121851296	UMR
chr1	121890807	121891040	LMR
chr1	121986258	121987164	UMR
chr1	124311199	124312658	LMR
chr1	124314554	124322323	UMR
chr1	124333991	124334638	LMR
chr1	124421267	124425120	LMR
chr1	124431750	124437190	UMR
chr1	124683787	124700114	UMR
chr1	124938254	124940235	UMR
chr1	125049053	125050181	UMR
chr1	125084121	125084906	UMR
chr1	125102281	125102596	LMR
chr1	125106197	125107940	UMR
chr1	125139287	125140168	LMR
chr1	125150531	125150906	LMR
chr1	125176225	125176422	LMR
chr1	125431821	125436142	UMR
chr1	125437883	125438452	LMR
chr1	125474759	125478296	UMR
chr1	125492453	125495696	LMR
chr1	125507605	125509222	UMR
chr1	125510237	125512026	UMR
chr1	125514365	125517362	UMR
chr1	125545154	125546498	UMR
chr1	125553385	125555410	UMR
chr1	125604224	125604924	UMR
chr1	125616917	125619022	UMR
chr1	125630794	125632238	UMR
chr1	125653519	125655550	UMR
chr1	125764885	125765568	UMR
chr1	125798783	125800208	LMR
chr1	125876333	125878776	UMR
chr1	125885485	125887244	UMR
chr1	125887833	125888466	UMR
chr1	125994331	125995039	LMR
chr1	126010839	126016332	LMR
chr1	126259111	126259547	UMR
chr1	126293346	126294920	UMR
chr1	126300640	126302341	UMR
chr1	126305131	126306892	UMR
chr1	126397645	126400801	UMR
chr1	126404307	126404340	LMR
chr1	126450543	126451344	UMR
chr1	126468134	126470522	UMR
chr1	126840909	126843583	UMR
chr1	126867687	126868390	LMR
chr1	126911591	126914498	UMR
chr1	126918001	126920849	LMR
chr1	127259639	127260801	LMR
chr1	127261233	127263268	UMR
chr1	127288182	127291365	UMR
chr1	127394953	127396444	UMR
chr1	127452669	127453840	UMR
chr1	127488843	127490198	UMR
chr1	127495556	127498048	UMR
chr1	127576352	127580949	UMR
chr1	127719495	127720852	LMR
chr1	127822393	127835249	UMR
chr1	127841465	127841974	LMR
chr1	127864187	127866395	UMR
chr1	127867677	127869622	UMR
chr1	127925825	127926892	UMR
chr1	127935133	127981905	UMR
chr1	128286685	128296242	UMR
chr1	128296299	128304443	UMR
chr1	128364443	128368734	UMR
chr1	128374345	128376262	UMR
chr1	128443437	128450098	UMR
chr1	128695741	128709762	UMR
chr1	128722053	128723562	UMR
chr1	128727795	128729954	UMR
chr1	128791200	128794416	UMR
chr1	128810423	128812910	UMR
chr1	128819285	128824139	UMR
chr1	128827845	128833214	UMR
chr1	128839620	128842102	UMR
chr1	128865379	128869542	UMR
chr1	128879895	128880886	UMR
chr1	128897158	128898934	UMR
chr1	128907933	128909543	UMR
chr1	128919670	128920660	LMR
chr1	128920965	128921871	LMR
chr1	128978592	128980260	LMR
chr1	128990363	128992682	UMR
chr1	129047719	129049340	UMR
chr1	129141605	129145106	UMR
chr1	129152494	129156886	UMR
chr1	129158188	129159438	LMR
chr1	129161967	129162532	LMR
chr1	129182371	129183807	LMR
chr1	129210183	129211226	UMR
chr1	129233249	129236268	UMR
chr1	129248890	129250146	LMR
chr1	129250519	129251938	LMR
chr1	129253577	129254524	LMR
chr1	129261586	129263407	UMR
chr1	129274178	129275748	UMR
chr1	129286306	129287634	UMR
chr1	129314197	129315715	UMR
chr1	129355893	129360059	UMR
chr1	129478990	129481092	UMR
[truncated: 30,405 more rows]

## Sheet: G2.UMR.LMR
chr	start	end	type
chr1	181961	182286	LMR
chr1	554163	555000	LMR
chr1	555193	558502	UMR
chr1	573527	573678	LMR
chr1	574194	577687	UMR
chr1	592391	593756	UMR
chr1	593796	595658	UMR
chr1	599977	601528	UMR
chr1	631559	635925	UMR
chr1	646390	647478	UMR
chr1	652693	655638	UMR
chr1	676256	677206	UMR
chr1	695455	697086	UMR
chr1	697155	706999	UMR
chr1	716040	718987	UMR
chr1	733899	734058	LMR
chr1	738173	738932	LMR
chr1	761631	761958	LMR
chr1	762345	763258	UMR
chr1	778249	779718	UMR
chr1	784217	785150	UMR
chr1	786241	786940	LMR
chr1	824848	826386	UMR
chr1	827747	827998	LMR
chr1	828077	828327	LMR
chr1	847697	848598	UMR
chr1	853117	854488	UMR
chr1	854739	856374	UMR
chr1	860595	862237	UMR
chr1	865093	865364	LMR
chr1	880905	882854	UMR
chr1	899896	900118	LMR
chr1	901416	901733	LMR
chr1	914821	914926	LMR
chr1	919473	920036	LMR
chr1	920311	920892	LMR
chr1	921483	923467	UMR
chr1	940097	940562	LMR
chr1	940791	941390	UMR
chr1	954437	955346	LMR
chr1	956057	958572	UMR
chr1	972526	974585	UMR
chr1	975265	975452	LMR
chr1	998060	1001160	UMR
chr1	1002413	1007106	UMR
chr1	1021451	1022339	LMR
chr1	1023968	1026407	UMR
chr1	1049911	1052371	UMR
chr1	1058021	1060232	UMR
chr1	1068090	1068548	LMR
chr1	1068737	1069391	LMR
chr1	1086989	1087906	UMR
chr1	1121217	1123710	UMR
chr1	1127341	1127444	LMR
chr1	1183271	1185799	UMR
chr1	1211405	1212836	UMR
chr1	1247389	1249518	UMR
chr1	1273447	1274990	UMR
chr1	1288900	1291226	UMR
chr1	1291272	1291400	LMR
chr1	1304401	1308733	UMR
chr1	1329349	1331056	UMR
chr1	1348537	1350009	UMR
chr1	1350149	1350364	LMR
chr1	1354699	1355054	LMR
chr1	1412877	1415483	UMR
chr1	1441622	1448118	UMR
chr1	1448959	1450117	UMR
chr1	1465069	1465390	LMR
chr1	1495264	1499756	UMR
chr1	1503431	1504281	LMR
chr1	1517783	1518150	LMR
chr1	1529917	1530719	LMR
chr1	1532387	1533240	LMR
chr1	1538985	1539507	LMR
chr1	1557685	1560768	UMR
chr1	1578111	1579446	UMR
chr1	1723634	1724215	UMR
chr1	1724901	1726290	UMR
chr1	1726597	1727016	LMR
chr1	1728383	1730398	UMR
chr1	1731739	1732308	LMR
chr1	1808631	1809480	UMR
chr1	1849268	1850333	UMR
chr1	1868493	1870178	UMR
chr1	1871538	1871768	LMR
chr1	1902181	1902257	LMR
chr1	1902361	1905015	UMR
chr1	1936733	1937181	LMR
chr1	1965577	1966806	UMR
chr1	1975853	1977316	UMR
chr1	1987113	1988316	LMR
chr1	1989973	1991907	UMR
chr1	2068715	2069962	UMR
chr1	2079195	2081122	UMR
chr1	2081653	2082826	UMR
chr1	2188665	2189168	LMR
chr1	2190047	2192494	UMR
chr1	2193547	2195770	UMR
chr1	2209119	2215580	UMR
chr1	2230281	2232455	UMR
chr1	2241058	2244294	UMR
chr1	2246526	2247277	LMR
chr1	2249496	2252852	UMR
chr1	2306868	2310492	UMR
chr1	2778572	2781164	UMR
chr1	2782011	2783738	UMR
chr1	3240105	3241552	UMR
chr1	3321171	3323768	UMR
chr1	3325249	3327515	UMR
chr1	3332737	3333430	LMR
chr1	3334019	3334682	LMR
chr1	3335532	3337449	UMR
chr1	3360707	3361786	UMR
chr1	3363155	3364204	UMR
chr1	3367103	3368582	UMR
chr1	3376878	3379050	UMR
chr1	3384705	3385812	UMR
chr1	3386724	3388482	UMR
chr1	3398867	3399246	LMR
chr1	3456735	3457776	UMR
chr1	3482111	3483838	UMR
chr1	3498074	3498832	LMR
chr1	3506149	3507496	UMR
chr1	3539487	3539820	LMR
chr1	3567338	3569086	UMR
chr1	3586747	3587022	LMR
chr1	3615279	3617478	UMR
chr1	4342785	4353200	UMR
chr1	4710765	4716522	UMR
chr1	4717431	4738469	UMR
chr1	5586353	5586658	LMR
chr1	5729127	5729301	LMR
chr1	5739794	5742683	UMR
chr1	5774491	5777329	UMR
chr1	5786301	5786708	LMR
chr1	5798624	5799158	LMR
chr1	5891530	5893654	UMR
chr1	5897628	5898038	LMR
chr1	5909473	5911898	UMR
chr1	5916826	5918154	UMR
chr1	5924151	5924614	LMR
chr1	5946598	5947884	UMR
chr1	5950323	5951490	LMR
chr1	5952943	5958992	UMR
chr1	5960168	5961889	UMR
chr1	6058455	6060792	UMR
chr1	6062176	6065364	UMR
chr1	6101119	6101842	UMR
chr1	6111954	6112019	LMR
chr1	6125957	6127897	UMR
chr1	6130568	6131924	UMR
chr1	6195293	6197006	UMR
chr1	6221817	6223024	UMR
chr1	6233459	6233722	LMR
chr1	6242596	6246176	UMR
chr1	6254959	6258060	UMR
chr1	6266703	6268588	UMR
chr1	6340915	6342316	UMR
chr1	6429239	6432100	UMR
chr1	6434063	6435222	LMR
chr1	7348527	7350084	LMR
chr1	7350385	7352016	UMR
chr1	7439308	7442622	LMR
chr1	7444161	7445654	UMR
chr1	7455191	7458758	UMR
chr1	7525540	7526142	LMR
chr1	7571265	7571625	LMR
chr1	7572116	7572934	LMR
chr1	7581425	7581615	LMR
chr1	7609797	7614389	UMR
chr1	7619295	7620517	LMR
chr1	7622687	7624282	UMR
chr1	7630154	7632183	UMR
chr1	7641396	7642348	LMR
chr1	7651259	7651496	LMR
chr1	7662782	7663556	LMR
chr1	7693023	7694724	UMR
chr1	7998069	7999288	UMR
chr1	8075731	8078811	LMR
chr1	8101209	8103634	UMR
chr1	8117377	8118149	LMR
chr1	8199380	8200030	LMR
chr1	8234741	8236472	LMR
chr1	8494045	8497202	UMR
chr1	8538907	8539434	LMR
chr1	8554699	8559750	UMR
chr1	8577233	8578698	LMR
chr1	8717364	8717734	LMR
chr1	8740037	8740530	LMR
chr1	8740869	8743418	UMR
chr1	8774427	8774867	LMR
chr1	8783590	8784272	LMR
chr1	8811227	8814010	UMR
chr1	8818305	8819078	LMR
chr1	8825118	8825754	LMR
chr1	8848549	8850504	UMR
chr1	8867384	8869460	UMR
chr1	8882533	8883353	UMR
chr1	8926066	8929434	UMR
chr1	8930923	8932595	UMR
chr1	8963670	8963984	LMR
chr1	8989501	8991596	UMR
chr1	9101476	9101714	LMR
chr1	9111547	9112709	LMR
chr1	9117589	9119484	UMR
chr1	9124627	9125652	LMR
chr1	9127063	9128144	UMR
chr1	9188072	9188616	LMR
chr1	9192285	9192980	UMR
chr1	9230443	9231129	UMR
chr1	9231179	9232120	UMR
chr1	9253121	9253722	LMR
chr1	9281636	9283690	UMR
chr1	9284779	9284998	LMR
chr1	9304631	9305051	LMR
chr1	9309283	9309652	LMR
chr1	9320409	9322326	UMR
chr1	9322461	9325308	UMR
chr1	9331972	9332356	LMR
chr1	9336145	9337070	LMR
chr1	9343443	9348976	UMR
chr1	9360893	9363926	UMR
chr1	9369891	9370111	LMR
chr1	9373710	9374168	LMR
chr1	9379424	9380870	UMR
chr1	9381811	9382928	UMR
chr1	9397623	9398829	LMR
chr1	9407215	9407778	LMR
chr1	9408990	9409358	LMR
chr1	9410162	9411254	LMR
chr1	9453071	9453765	LMR
chr1	9460987	9464811	LMR
chr1	9511887	9512085	LMR
chr1	9525767	9527780	UMR
chr1	9528565	9529106	LMR
chr1	9570732	9571363	LMR
chr1	9574701	9574888	LMR
chr1	9578183	9578830	LMR
chr1	9581640	9581708	LMR
chr1	9612717	9614978	UMR
chr1	9647369	9649109	UMR
chr1	9654639	9655950	LMR
chr1	9736911	9739212	UMR
chr1	9776879	9777686	LMR
chr1	9871662	9872582	LMR
chr1	9919497	9921770	UMR
chr1	10088170	10090141	UMR
chr1	10092021	10092616	LMR
chr1	10113389	10115005	UMR
chr1	10143345	10143546	LMR
chr1	10147288	10149152	UMR
chr1	10150882	10151456	LMR
chr1	10162228	10162915	LMR
chr1	10189353	10191001	UMR
chr1	10192443	10193640	UMR
chr1	10214573	10215501	LMR
chr1	10227310	10228018	LMR
chr1	10230673	10231318	LMR
chr1	10235295	10236120	LMR
chr1	10427567	10429580	UMR
chr1	10524851	10526305	UMR
chr1	10527519	10535112	UMR
chr1	10535146	10536707	LMR
chr1	10675904	10676284	LMR
chr1	10678357	10679234	LMR
chr1	10680131	10681168	UMR
chr1	10682105	10682539	LMR
chr1	10682695	10683789	LMR
chr1	10784442	10786646	UMR
chr1	10798224	10799638	UMR
chr1	10823892	10825806	UMR
chr1	10988577	10989882	UMR
chr1	10995971	10999844	UMR
chr1	11191749	11197304	UMR
chr1	11197812	11200200	LMR
chr1	11202418	11204531	UMR
chr1	11373471	11376292	UMR
chr1	11377328	11378700	LMR
chr1	11380267	11380828	LMR
chr1	11383244	11384271	LMR
chr1	11386179	11386296	LMR
chr1	11386346	11387256	UMR
chr1	11387541	11388473	UMR
chr1	11391753	11392920	UMR
chr1	11401563	11402514	UMR
chr1	11409483	11410158	LMR
chr1	11419363	11421049	UMR
chr1	11423197	11423751	LMR
chr1	11428863	11434253	UMR
chr1	11476938	11478383	UMR
chr1	11526022	11527128	UMR
chr1	11543696	11544092	LMR
chr1	11544413	11548202	UMR
chr1	11555894	11556566	LMR
chr1	11579577	11579862	LMR
chr1	11588773	11589717	LMR
chr1	11600826	11605382	UMR
chr1	11607560	11608058	LMR
chr1	11655339	11658402	UMR
chr1	11682481	11683644	UMR
chr1	11735060	11736446	UMR
chr1	11759259	11760548	LMR
chr1	11773709	11775530	UMR
chr1	11785017	11785195	LMR
chr1	11795089	11797298	UMR
chr1	11800328	11801358	LMR
chr1	11803105	11804508	LMR
chr1	11808063	11809575	LMR
chr1	11810631	11811630	LMR
chr1	11812475	11813714	LMR
chr1	11815546	11816798	LMR
chr1	11818470	11821775	UMR
chr1	11823265	11826922	UMR
chr1	11842046	11842332	LMR
chr1	11843715	11845162	LMR
chr1	11881061	11881258	LMR
chr1	11887150	11887735	LMR
chr1	11905233	11906212	LMR
chr1	11912009	11915992	UMR
chr1	11918646	11921518	UMR
chr1	11923487	11924573	LMR
chr1	11924929	11926254	LMR
chr1	11928559	11930604	UMR
chr1	11939193	11939466	LMR
chr1	11939641	11941501	UMR
chr1	11945672	11946388	LMR
chr1	11991589	11993092	UMR
chr1	12197827	12203566	UMR
chr1	12210401	12214170	UMR
chr1	12287411	12287948	LMR
chr1	12296487	12296622	LMR
chr1	12378691	12379303	LMR
chr1	12380080	12382244	UMR
chr1	12382539	12384094	UMR
chr1	13620964	13621553	LMR
chr1	13628384	13630806	LMR
chr1	13656778	13660686	UMR
chr1	13670033	13670873	LMR
chr1	13686867	13688839	LMR
chr1	13705483	13708034	UMR
chr1	13715167	13715337	LMR
chr1	13839201	13851877	UMR
chr1	13852197	13857448	UMR
chr1	14079867	14091086	UMR
chr1	14091967	14093850	LMR
chr1	14094523	14105861	UMR
chr1	14571025	14582007	UMR
chr1	14889925	14891822	UMR
chr1	14892558	14893298	LMR
chr1	15114303	15116572	UMR
chr1	15366371	15366522	LMR
chr1	15369331	15372693	UMR
chr1	15375549	15378320	UMR
chr1	15386965	15387112	LMR
chr1	15486461	15492548	UMR
chr1	15522768	15523389	LMR
chr1	15530160	15531338	LMR
chr1	15543013	15544302	UMR
chr1	15561906	15562834	UMR
chr1	15575845	15578593	UMR
chr1	15653176	15653458	LMR
chr1	15659321	15660146	LMR
chr1	15661198	15662275	LMR
chr1	15693345	15693902	LMR
chr1	15705997	15706724	LMR
chr1	15722467	15722705	LMR
chr1	15722809	15723792	UMR
chr1	15723915	15724144	LMR
chr1	15756437	15756829	LMR
chr1	15760401	15760992	LMR
chr1	15766887	15767744	LMR
chr1	15783443	15784556	LMR
chr1	15803965	15806776	UMR
chr1	15812964	15815630	UMR
chr1	15816887	15822491	UMR
chr1	15853871	15854174	LMR
chr1	15915871	15916034	LMR
chr1	15916685	15917694	UMR
chr1	15918420	15919071	LMR
chr1	15920047	15920830	LMR
chr1	15930565	15934412	UMR
chr1	15942359	15943882	UMR
chr1	15972111	15972734	LMR
chr1	15978787	15981536	UMR
chr1	15982801	15983020	LMR
chr1	16016699	16018125	UMR
chr1	16102139	16102372	LMR
chr1	16102591	16104422	UMR
chr1	16153451	16153851	LMR
chr1	16154100	16155372	UMR
chr1	16184872	16186154	UMR
chr1	16193041	16193731	LMR
chr1	16230771	16231681	LMR
chr1	16277108	16278500	LMR
chr1	16307420	16310124	UMR
chr1	16317976	16318111	LMR
chr1	16320565	16323006	UMR
chr1	16325191	16325914	LMR
chr1	16386991	16389016	UMR
chr1	16389164	16389932	LMR
chr1	16391038	16391448	LMR
chr1	16398772	16399338	LMR
chr1	16445329	16448456	UMR
chr1	16571413	16574767	UMR
chr1	16787363	16788494	UMR
chr1	16807069	16808156	UMR
chr1	16839800	16843128	UMR
chr1	16844509	16845202	LMR
chr1	16883170	16885272	UMR
chr1	16955483	16955771	LMR
chr1	16956611	16958565	UMR
chr1	17258846	17259189	LMR
chr1	17272431	17272663	LMR
chr1	17287303	17290546	UMR
chr1	17734867	17769301	UMR
chr1	17769556	17773500	UMR
chr1	17774539	17778784	UMR
chr1	17779799	17780866	LMR
chr1	17781661	17797272	UMR
chr1	17859213	17865270	UMR
chr1	17866973	17882361	UMR
chr1	17960695	17966764	UMR
chr1	17967173	17971696	UMR
chr1	17972681	17975886	UMR
chr1	18083127	18092585	UMR
chr1	18093279	18095046	LMR
chr1	18097215	18098596	LMR
chr1	18099019	18101844	LMR
chr1	18102123	18125246	UMR
chr1	18494469	18497334	UMR
chr1	18497859	18521465	UMR
chr1	18768157	18770290	UMR
chr1	18772657	18772880	LMR
chr1	18779311	18779760	LMR
chr1	18792273	18794345	UMR
chr1	18795431	18796015	LMR
chr1	18808541	18821436	UMR
chr1	18952473	18953047	LMR
chr1	19094921	19097206	UMR
chr1	19136874	19138881	UMR
chr1	19143675	19144027	LMR
chr1	19186051	19187596	UMR
chr1	19189969	19190620	LMR
chr1	19270850	19272186	UMR
chr1	19286543	19286740	LMR
chr1	19356807	19358951	UMR
chr1	19359767	19360540	LMR
chr1	19362274	19362737	LMR
chr1	19363395	19367346	UMR
chr1	19476692	19478793	UMR
chr1	19481203	19484280	UMR
chr1	19647853	19648165	LMR
chr1	19686123	19687590	UMR
chr1	19772383	19773763	UMR
chr1	19808276	19808970	LMR
chr1	19992234	19993098	LMR
chr1	20077871	20078237	LMR
chr1	20078499	20080001	UMR
chr1	20080395	20082256	LMR
chr1	20086653	20088210	LMR
chr1	20089577	20090614	LMR
chr1	20094227	20094582	LMR
chr1	20094779	20095806	LMR
chr1	20098691	20100028	UMR
chr1	20260655	20266931	UMR
chr1	20269573	20277094	UMR
chr1	20373523	20373960	LMR
chr1	20375177	20375953	LMR
chr1	20376545	20389674	UMR
chr1	20407487	20409106	UMR
chr1	20454921	20456856	UMR
chr1	20529911	20536994	UMR
chr1	20537775	20539416	UMR
chr1	20544859	20545382	LMR
chr1	20565029	20567122	UMR
chr1	20598091	20598918	LMR
chr1	20599898	20601130	UMR
chr1	20634799	20637434	UMR
chr1	20696433	20699754	UMR
chr1	20850205	20852334	LMR
chr1	21072444	21076138	UMR
chr1	21091316	21096954	UMR
chr1	21126817	21127525	LMR
chr1	21135920	21136402	LMR
chr1	21154487	21154875	LMR
chr1	21155107	21155308	LMR
chr1	21159552	21159790	LMR
chr1	21160361	21161048	LMR
chr1	21190547	21191298	LMR
chr1	21203920	21204874	LMR
chr1	21218695	21219178	LMR
chr1	21223156	21224885	UMR
chr1	21226389	21229660	UMR
chr1	21237984	21238541	LMR
chr1	21257641	21259560	UMR
chr1	21268197	21269771	LMR
chr1	21278355	21279806	UMR
chr1	21308892	21309105	LMR
chr1	21315150	21315534	LMR
chr1	21328175	21330018	LMR
chr1	21388259	21390285	UMR
chr1	21470009	21470742	LMR
chr1	21471877	21473012	UMR
chr1	21473260	21473347	LMR
chr1	21608700	21613939	UMR
chr1	21614599	21619540	UMR
chr1	21620501	21621711	LMR
chr1	21622555	21623893	UMR
chr1	21624122	21624616	LMR
chr1	21625171	21628004	UMR
chr1	21628917	21629824	LMR
chr1	21631251	21633818	UMR
chr1	21634495	21634812	LMR
chr1	21724996	21726238	LMR
chr1	21726682	21727033	LMR
chr1	21743517	21748247	UMR
chr1	21972334	21973804	UMR
chr1	21975258	21981267	UMR
chr1	21993810	21994786	LMR
chr1	21998851	22002589	UMR
chr1	22015440	22016123	LMR
chr1	22030178	22033436	UMR
chr1	22066006	22068320	LMR
chr1	22431679	22433084	UMR
chr1	22704022	22706094	UMR
chr1	23006677	23007520	LMR
chr1	23016631	23019093	UMR
chr1	23105625	23106644	LMR
chr1	23177885	23179804	UMR
chr1	23187766	23188608	UMR
chr1	23360617	23365558	UMR
chr1	23388123	23390292	UMR
chr1	23445253	23446964	UMR
chr1	23509371	23511287	UMR
chr1	23547153	23547644	LMR
chr1	23548945	23550723	LMR
chr1	23552251	23553528	LMR
chr1	23554053	23558778	UMR
chr1	23564041	23564818	LMR
chr1	23578941	23579860	UMR
chr1	23582633	23584805	UMR
chr1	23586877	23587386	LMR
chr1	23592148	23592986	UMR
chr1	23617788	23619645	LMR
chr1	23628951	23629848	LMR
chr1	23646101	23646996	UMR
chr1	23656309	23656674	LMR
chr1	23664525	23665738	UMR
chr1	23716061	23717722	UMR
chr1	23744305	23745622	LMR
chr1	23746317	23747221	LMR
chr1	23751031	23753244	LMR
chr1	23766497	23768800	UMR
chr1	23793685	23793962	LMR
chr1	23799073	23801795	UMR
chr1	23812159	23813724	UMR
chr1	23814922	23815206	LMR
chr1	23821005	23822902	UMR
chr1	23831103	23831976	LMR
chr1	23845554	23847074	UMR
chr1	23860302	23861858	UMR
chr1	23887523	23888940	UMR
chr1	23898387	23899460	LMR
chr1	23907707	23909132	LMR
chr1	23919541	23920463	LMR
chr1	23935511	23936494	LMR
chr1	23939085	23939576	LMR
chr1	23950379	23951544	LMR
chr1	23979325	23980036	LMR
chr1	23983139	23986903	UMR
chr1	24001717	24005947	UMR
chr1	24025195	24026402	LMR
chr1	24185527	24186087	LMR
chr1	24189992	24190974	LMR
chr1	24212311	24213222	LMR
chr1	24215333	24215664	LMR
chr1	24222417	24228472	UMR
chr1	24234884	24235637	LMR
chr1	24345799	24347768	UMR
chr1	24349278	24350309	UMR
chr1	24427528	24430204	UMR
chr1	24449459	24450706	UMR
chr1	24451747	24453956	UMR
chr1	24528637	24530512	UMR
chr1	24560235	24561260	LMR
chr1	24581079	24581904	UMR
chr1	24665415	24668391	UMR
chr1	24713751	24713994	LMR
chr1	24754112	24755148	LMR
chr1	24770755	24773192	UMR
chr1	24773737	24776230	UMR
chr1	24870999	24872054	UMR
chr1	24928429	24930574	UMR
chr1	24932211	24932715	UMR
chr1	24933860	24942632	UMR
chr1	24943191	24943819	LMR
chr1	24948221	24949506	LMR
chr1	24960071	24960793	LMR
chr1	24974481	24975651	LMR
chr1	24980053	24980580	LMR
chr1	24982479	24990138	UMR
chr1	24991338	24991660	UMR
chr1	24994381	24995572	LMR
chr1	25005769	25008172	UMR
chr1	25056395	25058660	UMR
chr1	25066286	25067728	UMR
chr1	25068568	25069382	LMR
chr1	25085166	25086154	LMR
chr1	25087563	25089786	UMR
chr1	25092799	25094106	LMR
chr1	25094728	25100924	UMR
chr1	25162035	25162718	LMR
chr1	25165719	25167073	LMR
chr1	25167597	25168402	LMR
chr1	25299479	25301538	UMR
chr1	25304425	25305882	LMR
chr1	25307617	25308843	UMR
chr1	25311167	25316578	UMR
chr1	25412336	25416273	UMR
chr1	25472241	25472900	LMR
chr1	25476411	25477462	LMR
chr1	25501735	25504202	UMR
chr1	25523322	25524411	LMR
chr1	25592617	25593620	LMR
chr1	25616759	25618158	UMR
chr1	25622201	25623839	LMR
chr1	25635526	25636244	LMR
chr1	25642381	25642650	LMR
chr1	25680406	25680877	LMR
chr1	25686036	25689978	UMR
chr1	25690999	25691236	LMR
chr1	25714111	25715181	LMR
chr1	25733815	25735292	UMR
chr1	25751319	25752382	LMR
chr1	25758288	25758739	LMR
chr1	25815011	25815258	LMR
chr1	25851463	25852802	LMR
chr1	25861115	25861767	LMR
chr1	25885863	25886436	LMR
chr1	25888737	25888859	LMR
chr1	25895022	25895574	LMR
chr1	25901530	25901729	LMR
chr1	25902691	25903192	LMR
chr1	25911576	25913158	UMR
chr1	25956875	25958557	UMR
chr1	25970083	25974751	UMR
chr1	25994100	25995058	LMR
chr1	26003779	26005810	UMR
chr1	26022447	26023206	UMR
chr1	26052975	26053930	LMR
chr1	26069883	26070320	LMR
chr1	26095634	26097352	UMR
chr1	26103927	26105014	LMR
chr1	26129900	26132123	UMR
chr1	26138496	26139203	LMR
chr1	26140282	26142458	UMR
chr1	26211261	26213760	UMR
chr1	26262225	26263356	UMR
chr1	26264451	26265218	UMR
chr1	26267247	26267976	LMR
chr1	26270125	26271088	UMR
chr1	26277871	26278028	LMR
chr1	26280167	26280842	LMR
chr1	26325209	26326790	UMR
chr1	26335307	26337320	UMR
chr1	26388398	26390265	UMR
chr1	26393885	26394894	LMR
chr1	26396353	26397374	LMR
chr1	26397645	26399699	UMR
chr1	26400189	26400536	LMR
chr1	26414753	26417604	UMR
chr1	26420921	26421408	LMR
chr1	26422428	26431758	UMR
chr1	26469942	26470904	UMR
chr1	26473839	26474517	LMR
chr1	26512173	26513762	LMR
chr1	26520305	26521404	LMR
chr1	26525632	26533182	UMR
chr1	26548073	26549782	UMR
chr1	26570952	26571880	LMR
chr1	26590434	26591075	LMR
chr1	26591427	26594470	UMR
chr1	26619967	26622132	UMR
chr1	26648533	26650417	UMR
chr1	26658929	26659963	LMR
chr1	26660532	26663564	UMR
chr1	26664467	26666148	UMR
chr1	26667256	26669652	UMR
chr1	26673208	26674128	LMR
chr1	26675307	26675679	LMR
chr1	26690891	26691452	LMR
chr1	26694573	26698580	UMR
chr1	26698969	26700910	LMR
chr1	26732718	26736335	UMR
chr1	26794189	26795246	LMR
chr1	26801324	26802977	LMR
chr1	26808383	26820166	UMR
chr1	26822841	26823658	LMR
chr1	26824147	26824398	LMR
chr1	26839863	26841554	LMR
chr1	26860082	26861614	LMR
chr1	26903257	26907418	UMR
chr1	26936513	26940630	UMR
chr1	26944086	26945184	LMR
chr1	26949267	26950440	LMR
chr1	26960904	26961078	LMR
chr1	26975086	26976628	UMR
chr1	27002750	27004542	UMR
chr1	27013073	27014506	UMR
chr1	27034202	27035906	UMR
chr1	27072029	27073554	UMR
chr1	27105979	27107966	UMR
chr1	27110387	27112306	UMR
chr1	27124582	27127872	UMR
chr1	27128939	27129556	LMR
chr1	27211524	27212962	LMR
chr1	27215504	27215879	LMR
chr1	27219611	27220308	LMR
chr1	27250723	27251140	LMR
chr1	27254923	27256344	LMR
chr1	27273301	27274500	UMR
chr1	27361237	27363063	UMR
chr1	27411169	27411788	LMR
chr1	27442417	27442953	LMR
chr1	27446681	27448172	UMR
chr1	27465452	27468684	UMR
chr1	27482239	27482576	LMR
chr1	27484646	27485719	UMR
chr1	27485821	27485866	LMR
chr1	27489799	27492355	UMR
chr1	27494725	27495724	LMR
chr1	27514403	27515904	UMR
chr1	27517855	27518959	LMR
chr1	27526627	27526794	LMR
chr1	27527248	27527424	LMR
chr1	27527621	27527782	LMR
chr1	27543223	27543634	LMR
chr1	27576802	27577296	LMR
chr1	27596939	27597558	LMR
chr1	27601513	27602132	LMR
chr1	27603825	27605876	LMR
chr1	27606119	27606588	LMR
chr1	27611265	27615456	UMR
chr1	27616192	27616688	LMR
chr1	27621259	27621748	LMR
chr1	27655075	27656328	UMR
chr1	27694861	27695578	UMR
chr1	27701976	27703418	UMR
chr1	27729236	27731564	UMR
chr1	27732848	27734256	LMR
chr1	27735139	27736340	LMR
chr1	27745243	27745704	LMR
chr1	27757518	27761986	UMR
chr1	27770806	27771167	LMR
chr1	27784717	27787424	UMR
chr1	27789409	27790331	LMR
chr1	27795729	27796358	UMR
chr1	27798364	27799559	LMR
chr1	27805439	27805996	LMR
chr1	27856320	27858593	UMR
chr1	27903301	27905356	UMR
chr1	27963935	27967277	UMR
chr1	27992572	27993387	LMR
chr1	28003844	28004682	LMR
chr1	28006932	28008566	UMR
chr1	28009954	28010618	LMR
chr1	28012731	28013434	LMR
chr1	28026333	28029158	UMR
chr1	28050065	28051540	UMR
chr1	28066471	28067219	LMR
chr1	28072023	28072358	LMR
chr1	28091626	28092669	UMR
chr1	28218995	28221806	UMR
chr1	28223533	28224419	LMR
chr1	28274593	28275640	LMR
chr1	28278596	28279450	LMR
chr1	28303207	28304108	LMR
chr1	28307223	28307608	LMR
chr1	28365207	28366457	UMR
chr1	28368537	28370302	UMR
chr1	28373590	28373661	LMR
chr1	28380467	28383463	UMR
chr1	28392845	28394666	UMR
chr1	28463020	28464430	UMR
chr1	28503051	28504604	UMR
chr1	28509655	28510847	LMR
chr1	28528389	28529186	LMR
chr1	28624510	28631110	UMR
chr1	28637168	28639702	UMR
chr1	28674288	28676108	UMR
chr1	28704365	28707658	UMR
chr1	28716037	28717139	UMR
chr1	28767801	28770332	UMR
chr1	28774321	28775638	UMR
chr1	28792101	28793814	LMR
chr1	28859564	28861862	UMR
chr1	28900586	28901110	UMR
chr1	28932803	28934718	LMR
chr1	28935841	28937010	UMR
chr1	29007705	29008498	LMR
chr1	29010270	29011492	LMR
chr1	29012740	29014342	UMR
chr1	29040228	29041782	UMR
chr1	29113581	29114870	LMR
chr1	29241703	29243442	UMR
chr1	29243547	29245665	UMR
chr1	29250497	29251301	LMR
chr1	29256261	29257106	LMR
chr1	29299067	29302244	UMR
chr1	29322220	29322990	LMR
chr1	29349433	29350848	UMR
chr1	29354417	29354870	LMR
chr1	29355282	29361192	UMR
chr1	29374963	29377470	LMR
chr1	29378169	29380320	UMR
chr1	30422145	30428427	LMR
chr1	30431015	30437096	UMR
chr1	30439417	30440818	LMR
chr1	30441607	30446696	UMR
chr1	30447295	30453580	UMR
chr1	30869763	30871666	UMR
chr1	30881152	30881557	LMR
chr1	30893673	30894260	LMR
chr1	30894698	30895164	LMR
chr1	30895875	30916576	UMR
chr1	30931777	30936128	UMR
chr1	30973373	30974044	LMR
chr1	30976100	30979506	UMR
chr1	31123397	31124738	LMR
chr1	31200094	31203711	UMR
chr1	31294783	31296174	UMR
chr1	31302712	31303906	UMR
chr1	31318470	31319636	LMR
chr1	31320121	31322072	UMR
chr1	31322648	31326443	LMR
chr1	31374775	31376432	UMR
chr1	31377449	31377959	LMR
chr1	31432119	31434914	UMR
chr1	31509354	31510480	UMR
chr1	31549747	31553965	UMR
chr1	31558164	31560326	LMR
chr1	31561841	31563398	UMR
chr1	31723143	31723798	LMR
chr1	31784347	31785534	UMR
chr1	31804844	31806232	LMR
chr1	31810824	31812586	UMR
chr1	31927449	31927568	LMR
chr1	31927631	31928626	UMR
chr1	31929447	31931898	UMR
chr1	31955181	31956599	UMR
chr1	31957725	31958206	LMR
chr1	32015298	32015920	LMR
chr1	32033340	32034024	LMR
chr1	32045070	32046264	LMR
chr1	32090517	32092450	LMR
chr1	32093029	32100774	UMR
chr1	32101483	32107024	UMR
chr1	32107382	32108791	LMR
chr1	32110044	32113352	UMR
chr1	32125681	32126658	LMR
chr1	32129635	32130612	LMR
chr1	32150033	32152008	LMR
chr1	32154285	32155402	LMR
chr1	32181926	32184842	UMR
chr1	32195934	32196104	LMR
chr1	32241443	32243354	UMR
chr1	32281669	32284004	UMR
chr1	32290479	32291806	LMR
chr1	32355047	32357056	UMR
chr1	32375868	32379111	UMR
chr1	32381102	32382350	UMR
chr1	32396851	32399794	UMR
chr1	32416639	32418256	UMR
chr1	32431594	32432255	LMR
chr1	32439935	32440706	LMR
chr1	32446399	32448002	LMR
chr1	32464860	32466809	UMR
chr1	32482414	32482934	LMR
chr1	32493787	32494266	LMR
chr1	32508726	32510562	UMR
chr1	32511172	32512779	UMR
chr1	32515786	32516606	LMR
chr1	32523181	32523587	LMR
chr1	32525039	32526250	UMR
chr1	32536089	32536337	LMR
chr1	32536397	32536916	UMR
chr1	32554739	32554891	LMR
chr1	32568221	32569902	UMR
chr1	32638527	32640070	UMR
chr1	32641656	32642234	LMR
chr1	32674253	32675276	UMR
chr1	32687539	32690438	LMR
chr1	32714136	32715782	UMR
chr1	32784950	32785129	LMR
chr1	32785205	32785538	LMR
chr1	32800633	32801579	LMR
chr1	32823193	32826832	UMR
chr1	32877036	32878240	UMR
chr1	32886713	32887410	UMR
chr1	32926915	32929238	UMR
chr1	32990677	32993914	UMR
chr1	33044779	33045870	UMR
chr1	33046536	33047503	LMR
chr1	33060071	33061398	UMR
chr1	33064967	33065884	LMR
chr1	33066964	33068410	UMR
chr1	33074159	33076674	UMR
chr1	33108878	33109275	LMR
chr1	33135394	33140598	UMR
chr1	33156609	33158470	LMR
chr1	33202687	33203588	LMR
chr1	33205117	33205869	LMR
chr1	33213817	33215520	UMR
chr1	33227471	33227972	LMR
chr1	33234378	33234910	LMR
chr1	33257745	33309684	UMR
chr1	33323562	33325154	UMR
chr1	33328565	33328863	LMR
chr1	33329335	33329758	LMR
chr1	33370397	33372337	UMR
chr1	33405114	33405246	LMR
chr1	33424387	33428581	UMR
chr1	33500824	33503388	UMR
chr1	33540993	33541570	LMR
chr1	33544266	33544713	LMR
chr1	33552161	33552492	LMR
chr1	33556443	33557972	LMR
chr1	33589197	33597402	UMR
chr1	33601275	33601424	LMR
chr1	33614003	33614370	LMR
chr1	33671865	33678116	UMR
chr1	33704645	33711496	UMR
chr1	33718519	33719613	UMR
chr1	33879397	33879700	LMR
chr1	33880243	33883406	LMR
chr1	33886778	33887124	LMR
chr1	33887171	33890142	UMR
chr1	33890241	33900242	UMR
chr1	34445059	34450450	UMR
chr1	34453852	34460824	UMR
chr1	34753511	34768266	UMR
chr1	34769302	34770025	LMR
chr1	34770629	34797615	UMR
chr1	34811017	34820664	UMR
chr1	35075609	35076694	UMR
chr1	35147237	35147764	LMR
chr1	35153425	35154992	UMR
chr1	35160555	35161572	UMR
chr1	35205020	35211448	UMR
chr1	35212861	35221974	UMR
chr1	35222767	35225622	UMR
chr1	35279005	35280264	UMR
chr1	35323232	35326466	UMR
chr1	35375009	35375948	UMR
chr1	35418631	35419206	UMR
chr1	35490169	35493326	UMR
chr1	35565391	35567078	UMR
chr1	35834873	35836954	LMR
chr1	35852011	35855606	UMR
chr1	35865117	35867138	LMR
chr1	35869943	35871319	UMR
chr1	35901945	35902638	LMR
chr1	35939123	35941250	UMR
chr1	36004337	36005595	UMR
chr1	36012644	36012970	LMR
chr1	36015257	36016458	UMR
chr1	36024866	36026118	LMR
chr1	36036021	36036440	LMR
chr1	36069945	36073140	UMR
chr1	36113044	36114256	UMR
chr1	36163998	36166080	LMR
chr1	36198518	36199832	UMR
chr1	36209697	36210204	LMR
chr1	36245439	36247898	UMR
chr1	36407945	36408684	UMR
chr1	36412383	36413807	UMR
chr1	36473191	36476064	UMR
chr1	36480229	36482706	UMR
chr1	36485679	36486858	LMR
chr1	36487120	36487676	LMR
chr1	36514225	36515197	LMR
chr1	36550723	36553552	UMR
chr1	36584989	36585170	LMR
chr1	36633736	36633841	LMR
chr1	36633901	36634884	UMR
chr1	36648412	36649570	UMR
chr1	36674561	36675135	LMR
chr1	36675907	36676484	LMR
chr1	36684811	36685548	LMR
chr1	36691505	36691909	LMR
chr1	36694413	36695028	LMR
chr1	36699039	36700469	LMR
chr1	36703354	36706508	LMR
chr1	36712578	36715461	UMR
chr1	36724681	36726529	UMR
chr1	36728109	36729754	LMR
chr1	36778116	36779529	UMR
chr1	36791929	36793148	UMR
chr1	37260977	37261413	LMR
chr1	37262237	37283518	UMR
chr1	37354475	37375750	UMR
chr1	37797907	37804668	UMR
chr1	37806347	37806562	LMR
chr1	37810319	37812420	LMR
chr1	37837879	37839702	UMR
chr1	37877821	37879069	UMR
chr1	37880800	37881476	LMR
chr1	37918351	37921828	UMR
chr1	37961291	37973258	UMR
chr1	38018882	38022979	UMR
chr1	38138031	38139866	UMR
chr1	38188575	38191684	UMR
chr1	38224079	38224961	LMR
chr1	38232908	38234568	LMR
chr1	38261565	38263706	UMR
chr1	38278266	38279473	LMR
chr1	38285243	38285502	LMR
chr1	38319610	38321222	UMR
chr1	38325528	38327580	UMR
chr1	38330011	38330742	LMR
chr1	38334213	38336584	UMR
chr1	38343053	38344038	UMR
chr1	38358242	38359600	LMR
chr1	38359880	38361700	UMR
chr1	38362579	38363184	LMR
chr1	38374733	38378176	UMR
chr1	38382251	38384553	LMR
chr1	39167241	39168461	UMR
chr1	39171131	39173917	LMR
chr1	39174347	39176272	LMR
chr1	39177175	39178441	LMR
chr1	39179940	39184924	UMR
chr1	39205726	39209614	UMR
chr1	39220906	39222934	UMR
chr1	39343647	39345952	UMR
chr1	39381352	39382770	UMR
chr1	39398039	39399464	UMR
chr1	39411040	39411380	LMR
chr1	39432079	39433306	UMR
chr1	39454851	39458588	UMR
chr1	39458723	39461212	UMR
chr1	39490924	39491140	LMR
chr1	39538143	39539230	LMR
chr1	39545551	39552475	UMR
chr1	39559021	39561032	LMR
chr1	39568255	39574144	UMR
chr1	39585532	39586438	LMR
chr1	39621309	39625764	UMR
chr1	39674629	39676599	LMR
chr1	39761675	39762496	LMR
chr1	39763074	39763110	LMR
chr1	39844804	39848540	LMR
chr1	39862861	39865113	UMR
chr1	39893931	39894300	LMR
chr1	39909647	39912183	UMR
chr1	40034267	40035536	UMR
chr1	40045235	40046120	LMR
chr1	40087165	40087964	UMR
chr1	40089539	40090382	LMR
chr1	40123589	40154527	UMR
chr1	40155911	40156811	LMR
chr1	40164071	40165358	LMR
chr1	40182681	40183737	LMR
chr1	40191511	40191896	LMR
chr1	40241211	40242742	LMR
chr1	40248785	40249994	UMR
chr1	40266895	40268968	UMR
chr1	40326536	40328223	UMR
chr1	40332393	40333198	LMR
chr1	40403743	40411210	UMR
chr1	40426659	40429255	LMR
chr1	40464847	40465912	UMR
chr1	40512997	40514385	LMR
chr1	40529949	40532262	UMR
chr1	40551065	40552090	LMR
chr1	40553899	40555808	LMR
chr1	40592153	40594076	LMR
chr1	40625793	40628342	UMR
chr1	40681306	40682296	LMR
chr1	40684511	40685442	UMR
chr1	40685762	40687260	UMR
chr1	40706405	40707794	UMR
chr1	40721053	40722692	LMR
chr1	40818761	40833972	UMR
chr1	40854242	40864404	UMR
chr1	40958685	40959764	UMR
chr1	40988925	40990279	UMR
chr1	41150543	41151806	UMR
chr1	41153525	41155457	UMR
chr1	41175937	41180508	UMR
chr1	41194164	41195848	LMR
chr1	41204167	41204618	LMR
chr1	41238647	41239968	LMR
chr1	41268680	41270652	UMR
chr1	41347098	41350385	UMR
chr1	41465801	41468274	UMR
chr1	41490416	41490988	LMR
chr1	41734472	41736238	UMR
chr1	41854119	41856498	UMR
chr1	41858649	41861520	UMR
chr1	41871573	41878752	UMR
chr1	41992361	41993160	UMR
chr1	42069751	42070599	LMR
chr1	42118729	42119484	LMR
chr1	42122549	42122936	LMR
chr1	42136792	42137436	LMR
chr1	42148105	42149124	LMR
chr1	42156991	42158462	UMR
chr1	42168160	42169798	LMR
chr1	42173633	42174850	LMR
chr1	42176860	42177356	LMR
chr1	42179424	42180038	LMR
chr1	42194189	42195134	LMR
chr1	42222106	42224672	UMR
chr1	42234347	42236906	UMR
chr1	42246540	42248256	LMR
chr1	42410400	42414958	UMR
chr1	42415785	42417231	LMR
chr1	42672051	42672704	LMR
chr1	42838096	42840744	UMR
chr1	42847997	42849284	LMR
chr1	42881849	42882516	LMR
chr1	42884673	42886326	UMR
chr1	42948411	42949110	LMR
chr1	42960329	42962192	UMR
chr1	42966669	42968546	UMR
chr1	42992595	42997780	UMR
chr1	43169509	43171824	UMR
chr1	43192857	43198922	UMR
chr1	43328239	43330378	UMR
chr1	43353179	43354956	LMR
chr1	43358401	43360574	UMR
chr1	43432003	43434767	UMR
chr1	43437335	43437867	LMR
chr1	43440005	43440146	LMR
chr1	43440497	43442322	LMR
chr1	43444445	43445095	LMR
chr1	43461825	43462619	LMR
chr1	43465899	43468986	UMR
chr1	43644995	43647718	LMR
chr1	43649205	43650459	UMR
chr1	43658091	43659122	LMR
chr1	43673349	43675725	UMR
chr1	43861664	43863570	UMR
chr1	43870104	43872568	UMR
chr1	43892783	43895522	UMR
chr1	43958032	43959784	UMR
chr1	43963195	43964953	LMR
chr1	44150085	44151580	LMR
chr1	44162681	44165110	UMR
chr1	44167033	44168016	LMR
chr1	44219655	44222072	UMR
chr1	44299029	44300328	LMR
chr1	44350057	44350436	LMR
chr1	44350681	44351512	LMR
chr1	44352067	44352848	LMR
chr1	44453161	44454592	UMR
chr1	44455625	44456188	UMR
chr1	44457989	44458520	LMR
chr1	44465617	44467434	UMR
chr1	44489305	44490777	UMR
chr1	44493922	44495815	UMR
chr1	44498548	44499870	UMR
chr1	44510803	44512069	UMR
chr1	44548677	44550621	UMR
chr1	44734361	44736228	UMR
chr1	44742526	44742982	LMR
chr1	44760157	44760422	LMR
chr1	44824889	44825190	LMR
chr1	44840599	44840899	LMR
chr1	44876971	44877951	UMR
chr1	44942028	44948094	UMR
chr1	44949206	44949370	LMR
chr1	44949620	44961532	UMR
chr1	45151263	45153934	LMR
chr1	45154806	45156398	LMR
chr1	45159714	45161348	LMR
chr1	45168325	45169959	UMR
chr1	45189760	45190694	LMR
chr1	45207175	45207400	LMR
chr1	45210586	45211922	LMR
chr1	45212849	45214019	UMR
chr1	45215489	45216738	LMR
chr1	45235022	45235614	LMR
chr1	45236410	45237574	LMR
chr1	45248273	45248951	LMR
chr1	45255881	45257472	UMR
chr1	45264413	45265841	LMR
chr1	45266325	45267142	LMR
chr1	45273139	45274827	UMR
chr1	45298663	45301149	UMR
chr1	45307690	45308434	UMR
chr1	45309426	45310522	UMR
chr1	45317603	45318674	LMR
chr1	45319743	45321642	UMR
chr1	45321795	45322481	LMR
chr1	45327291	45328481	LMR
chr1	45329553	45330960	LMR
chr1	45338862	45340484	UMR
chr1	45355613	45356177	LMR
chr1	45362661	45363430	UMR
chr1	45518049	45519391	UMR
chr1	45526981	45527846	LMR
chr1	45530155	45530822	LMR
chr1	45543005	45545891	UMR
chr1	45591581	45594582	UMR
chr1	45781199	45784814	UMR
chr1	45859155	45860634	LMR
chr1	45861223	45864184	LMR
chr1	45875905	45877012	LMR
chr1	45879515	45883566	UMR
chr1	45898717	45899385	LMR
chr1	45902665	45903634	UMR
chr1	45915559	45917629	UMR
chr1	45935799	45936456	LMR
chr1	45970083	45971358	LMR
chr1	46051793	46052856	LMR
chr1	46073212	46076926	UMR
chr1	46077843	46078656	LMR
chr1	46083600	46085610	UMR
chr1	46086753	46088460	LMR
chr1	46100039	46100627	LMR
chr1	46105633	46109086	UMR
chr1	46130703	46133577	LMR
chr1	46137656	46139452	UMR
chr1	46157121	46157910	LMR
chr1	46170045	46173680	UMR
chr1	46215517	46215888	LMR
chr1	46278678	46283965	UMR
chr1	46375987	46377816	UMR
chr1	46409209	46411124	LMR
chr1	46485985	46487266	LMR
chr1	46620032	46621634	LMR
chr1	46712772	46716182	UMR
chr1	46787695	46788902	UMR
chr1	46813217	46813782	LMR
chr1	46841238	46843040	UMR
chr1	46899744	46902894	UMR
chr1	46943199	46943550	LMR
chr1	47073572	47074954	UMR
chr1	47094496	47098582	UMR
chr1	47132535	47138400	UMR
chr1	47138971	47141038	UMR
chr1	47142496	47147333	UMR
chr1	47149121	47154143	UMR
chr1	47210403	47211616	UMR
chr1	47220125	47221153	LMR
chr1	47222333	47223809	UMR
chr1	47263899	47265472	UMR
chr1	47314407	47316152	UMR
chr1	47324797	47325791	LMR
chr1	47813947	47815042	UMR
chr1	47815255	47816452	LMR
chr1	47816989	47817442	LMR
chr1	47817643	47821370	UMR
chr1	47832233	47833654	LMR
chr1	47904481	47911892	UMR
chr1	48019868	48020957	LMR
chr1	48028034	48028425	LMR
chr1	48031765	48035728	UMR
chr1	48038245	48039985	UMR
chr1	48040143	48046488	UMR
chr1	48047580	48048664	LMR
chr1	48189504	48192072	UMR
chr1	48193101	48193830	LMR
chr1	48195341	48198979	LMR
chr1	48302254	48308160	UMR
chr1	48308547	48315250	UMR
chr1	48591248	48591620	LMR
chr1	48592967	48595296	UMR
chr1	49065497	49066766	UMR
chr1	49071527	49080074	UMR
chr1	49120559	49147102	UMR
chr1	49147733	49157031	UMR
chr1	49157512	49165681	LMR
chr1	50630538	50631317	LMR
chr1	50637519	50638320	UMR
chr1	50650665	50661004	UMR
chr1	50855063	50878833	UMR
chr1	50879003	50891092	UMR
chr1	50893362	50898042	LMR
chr1	50898290	50908246	UMR
chr1	50925033	50956325	UMR
chr1	50957867	50959977	LMR
chr1	50960189	50963899	LMR
chr1	51016643	51023804	UMR
chr1	51024278	51026832	UMR
chr1	51026893	51034726	UMR
chr1	51531333	51532918	UMR
chr1	51539057	51544731	UMR
chr1	51547093	51552230	UMR
chr1	51561081	51562878	LMR
chr1	51620125	51621422	LMR
chr1	51623007	51627120	LMR
chr1	51813278	51816344	UMR
chr1	51874707	51875120	LMR
chr1	51876634	51877122	LMR
chr1	51879303	51881418	LMR
chr1	51883466	51884245	LMR
chr1	51909431	51911308	UMR
chr1	51923873	51925334	UMR
chr1	52076991	52079626	UMR
chr1	52086113	52088048	UMR
chr1	52090059	52093441	LMR
chr1	52099639	52104898	UMR
chr1	52118875	52120470	LMR
chr1	52142712	52144856	LMR
chr1	52204109	52205504	UMR
chr1	52330618	52332622	UMR
chr1	52480722	52482554	UMR
chr1	52593369	52594339	UMR
chr1	52634042	52636310	UMR
chr1	52657505	52660638	UMR
chr1	52731052	52732118	UMR
chr1	52960487	52962876	UMR
chr1	52964347	52964513	LMR
chr1	52998673	53001386	UMR
chr1	53119668	53122916	UMR
chr1	53126835	53127347	LMR
chr1	53140549	53143905	UMR
chr1	53158799	53159806	LMR
chr1	53181956	53183326	LMR
chr1	53191715	53194441	UMR
chr1	53222865	53223212	UMR
chr1	53225233	53227493	LMR
chr1	53264164	53264314	LMR
chr1	53287288	53288077	LMR
chr1	53299121	53300806	UMR
chr1	53302431	53305310	UMR
chr1	53310301	53311018	LMR
chr1	53327299	53329478	UMR
chr1	53443066	53444610	UMR
chr1	53523025	53523398	UMR
chr1	53528083	53529440	UMR
chr1	53617843	53619647	LMR
chr1	53663391	53664957	UMR
chr1	53803141	53804652	UMR
chr1	53827703	53829206	UMR
chr1	53846328	53848084	UMR
chr1	53887029	53887273	LMR
chr1	53923929	53924122	LMR
chr1	53933517	53936397	UMR
chr1	54371817	54372440	LMR
chr1	54372746	54375040	UMR
chr1	54384363	54387908	LMR
chr1	54470845	54475323	UMR
chr1	54494764	54496228	LMR
chr1	54501919	54503143	LMR
chr1	54521609	54523560	UMR
chr1	54577703	54580237	UMR
chr1	54585049	54588675	UMR
chr1	54625112	54625648	LMR
chr1	54706575	54710035	UMR
chr1	54832625	54835008	UMR
chr1	54874917	54875285	LMR
chr1	55009375	55010794	LMR
chr1	55013455	55014154	LMR
chr1	55032731	55032985	LMR
chr1	55038823	55041750	UMR
chr1	55119441	55125789	UMR
chr1	55174314	55175702	UMR
chr1	55326467	55328052	UMR
chr1	55359985	55360366	LMR
chr1	55362706	55363342	LMR
chr1	55374579	55376332	UMR
chr1	55413095	55414017	UMR
chr1	55419307	55420236	LMR
chr1	55499766	55501526	UMR
chr1	55706271	55706694	LMR
chr1	55744492	55745822	LMR
chr1	55827295	55833554	UMR
chr1	55896637	55897079	LMR
chr1	56323873	56351602	UMR
chr1	56353341	56409816	UMR
chr1	57238735	57249266	UMR
chr1	57250633	57251982	LMR
chr1	57306555	57310000	LMR
chr1	57313164	57319832	UMR
chr1	57413189	57427472	UMR
chr1	57429509	57435728	UMR
chr1	57436038	57501466	UMR
chr1	58132114	58133976	LMR
chr1	58140593	58149478	UMR
chr1	58960657	58965445	UMR
chr1	58966656	58975986	UMR
chr1	59312859	59314628	UMR
chr1	59424426	59425390	LMR
chr1	59470583	59472139	UMR
chr1	59543633	59544130	LMR
chr1	59547607	59548694	LMR
chr1	59555771	59560468	UMR
chr1	59589109	59591158	UMR
chr1	59686847	59688292	UMR
chr1	59806828	59808059	LMR
chr1	59840425	59841436	LMR
chr1	59938651	59939149	UMR
chr1	60098245	60100961	UMR
chr1	60147269	60151474	LMR
chr1	60276531	60279688	LMR
chr1	60446235	60447078	LMR
chr1	60464589	60465911	LMR
chr1	60469313	60470941	LMR
chr1	60501539	60502026	LMR
chr1	60529981	60530816	LMR
chr1	60547034	60548098	LMR
chr1	60552913	60556673	LMR
chr1	60563209	60569144	LMR
chr1	60585058	60586407	UMR
chr1	60743325	60744117	LMR
chr1	61140799	61176443	UMR
chr1	61179897	61188780	UMR
chr1	61190676	61226170	UMR
chr1	61228921	61239674	UMR
chr1	61243241	61258300	UMR
chr1	61811469	61813966	LMR
chr1	61816525	61817459	UMR
chr1	61819339	61820892	LMR
chr1	61823449	61828174	UMR
chr1	61830690	61831607	UMR
chr1	61838815	61841881	UMR
chr1	61850067	61852417	UMR
chr1	61853979	61854386	LMR
chr1	61855439	61858128	UMR
chr1	62571629	62573234	UMR
chr1	62589691	62591166	UMR
chr1	63302493	63306193	UMR
chr1	63554258	63557391	UMR
chr1	63657523	63660150	UMR
chr1	64215427	64217011	UMR
chr1	64217305	64218673	UMR
chr1	64220277	64223368	UMR
chr1	64228354	64235392	UMR
chr1	64413720	64418695	UMR
chr1	64478329	64481028	LMR
chr1	64488005	64490330	UMR
chr1	64676995	64683648	UMR
chr1	64686565	64693814	UMR
chr1	64695911	64701106	UMR
chr1	65567313	65569787	UMR
chr1	65574323	65576484	LMR
chr1	65645221	65646730	LMR
chr1	65682775	65683950	LMR
chr1	65685520	65686296	LMR
chr1	65714363	65715273	LMR
chr1	65778357	65779424	LMR
chr1	65782329	65783208	LMR
chr1	65783991	65789161	UMR
chr1	65823905	65825284	UMR
chr1	65887369	65887644	LMR
chr1	65890226	65894604	UMR
chr1	65897213	65899180	LMR
chr1	65974287	65977002	UMR
chr1	66033399	66033774	LMR
chr1	66081035	66083252	UMR
chr1	66248057	66250385	UMR
chr1	66268309	66269022	LMR
chr1	66270110	66272946	LMR
chr1	66277558	66303049	LMR
chr1	66648670	66651954	UMR
chr1	67122720	67124366	LMR
chr1	67127845	67128979	LMR
chr1	67146154	67148694	LMR
chr1	67163597	67165882	LMR
chr1	67181795	67188992	UMR
chr1	67234183	67237713	LMR
chr1	67241862	67244228	LMR
chr1	67256055	67258160	LMR
chr1	67892244	67896484	UMR
chr1	67900381	67905510	LMR
chr1	67972359	67972805	LMR
chr1	67986658	67987394	LMR
chr1	68008294	68012062	LMR
chr1	68193018	68193338	LMR
chr1	68270889	68277554	UMR
chr1	68345169	68345639	LMR
chr1	68511757	68519620	UMR
chr1	68527293	68531304	UMR
chr1	68673210	68676718	UMR
chr1	69083543	69088553	UMR
chr1	69090113	69101002	UMR
chr1	69352353	69356632	UMR
chr1	70410781	70458708	UMR
chr1	71066800	71069262	UMR
chr1	71083409	71087427	UMR
chr1	71215413	71217877	UMR
chr1	71273436	71275665	UMR
chr1	71360905	71369369	UMR
chr1	71370754	71377846	UMR
chr1	71381928	71385768	LMR
chr1	71897595	71901236	UMR
chr1	71906405	71908212	UMR
chr1	71912841	71914149	LMR
chr1	71939583	71942166	UMR
chr1	72192767	72202812	UMR
chr1	72205117	72208404	LMR
chr1	72210505	72220293	UMR
chr1	72225316	72244661	UMR
chr1	72246199	72263090	UMR
chr1	73159930	73171465	UMR
chr1	73178963	73185850	UMR
chr1	73186437	73209782	UMR
chr1	73211787	73214160	LMR
chr1	73214321	73223250	UMR
chr1	73620689	73649402	UMR
chr1	73660838	73687357	UMR
chr1	73692062	73726789	UMR
chr1	75591839	75612136	UMR
chr1	75614412	75625612	UMR
chr1	75634673	75635800	UMR
chr1	75636462	75638671	LMR
chr1	75646573	75652046	LMR
chr1	75693602	75697486	UMR
chr1	76067643	76101564	UMR
chr1	76563493	76581758	UMR
chr1	76683849	76684896	LMR
chr1	76686864	76690733	UMR
chr1	76746247	76753603	UMR
chr1	77043594	77047280	UMR
chr1	77048251	77049112	LMR
chr1	77049521	77051764	LMR
chr1	77053561	77058194	LMR
chr1	77061285	77077274	UMR
chr1	77079097	77082894	LMR
chr1	77832935	77847568	UMR
chr1	78198021	78199690	UMR
chr1	78210509	78219493	UMR
chr1	78259528	78260206	LMR
chr1	78260940	78264600	UMR
chr1	78267763	78272009	LMR
chr1	78650126	78651065	LMR
chr1	78663325	78667064	UMR
chr1	78741057	78742882	UMR
chr1	78752339	78753408	LMR
chr1	78761680	78762821	UMR
chr1	78865289	78866272	UMR
chr1	78877329	78880736	LMR
chr1	78954686	78956568	LMR
chr1	78956911	78960976	UMR
chr1	78976920	78979052	LMR
chr1	79039301	79040733	LMR
chr1	80652904	80672569	UMR
chr1	80678784	80708030	UMR
chr1	80710669	80746447	UMR
chr1	80795064	80864300	UMR
chr1	80869917	80872180	LMR
chr1	80873769	80917080	UMR
chr1	81012743	81089335	UMR
chr1	81094219	81119800	UMR
chr1	81120654	81137538	UMR
chr1	81142059	81183008	UMR
chr1	81183512	81217275	UMR
chr1	81219595	81256040	UMR
chr1	82745953	82783013	UMR
chr1	82786630	82789016	LMR
chr1	82792448	82798240	LMR
chr1	84156399	84157550	LMR
chr1	84903718	84905146	UMR
chr1	84988734	84991526	UMR
chr1	85221998	85227574	UMR
chr1	85413775	85415502	UMR
chr1	85439388	85443708	UMR
chr1	85528849	85530719	UMR
chr1	85554429	85556106	LMR
chr1	85576245	85577454	UMR
chr1	85647337	85649594	UMR
chr1	85657525	85660526	LMR
chr1	85662801	85665182	LMR
chr1	85853629	85854987	UMR
chr1	85881409	85882076	LMR
chr1	85906617	85908592	LMR
chr1	85934836	85942076	UMR
chr1	85955195	85962954	UMR
chr1	86011865	86013009	UMR
chr1	86025908	86026680	LMR
chr1	86136889	86140034	LMR
chr1	86165521	86170347	UMR
chr1	86233132	86235276	UMR
chr1	86250365	86251890	UMR
chr1	86253398	86254326	LMR
chr1	86282488	86283004	LMR
chr1	86295442	86296656	LMR
chr1	86499329	86500928	UMR
chr1	86501093	86504346	UMR
chr1	86650943	86652614	UMR
chr1	87118226	87120112	UMR
chr1	87378025	87379664	UMR
chr1	87562386	87566978	LMR
chr1	87710859	87713852	UMR
chr1	87739246	87739367	LMR
chr1	87844765	87845113	LMR
chr1	87862361	87863823	LMR
chr1	87926389	87930566	UMR
chr1	88154429	88156052	UMR
chr1	88350605	88355211	UMR
chr1	88357406	88358581	UMR
chr1	89757566	89760652	UMR
chr1	89777453	89782423	UMR
chr1	89982222	89984553	UMR
chr1	90073933	90074605	LMR
chr1	90081827	90083980	UMR
chr1	90154921	90156296	LMR
chr1	90284807	90287578	UMR
chr1	90606294	90608360	UMR
chr1	90713045	90715101	UMR
chr1	90740013	90740950	LMR
chr1	90801757	90802726	LMR
chr1	90816428	90817778	LMR
chr1	90845515	90845807	LMR
chr1	90845873	90846688	UMR
chr1	90902565	90904610	UMR
chr1	90925316	90926824	UMR
chr1	91071583	91073583	LMR
chr1	91076877	91078309	UMR
chr1	91758941	91788044	UMR
chr1	91885153	91897495	UMR
chr1	91900729	91906143	UMR
chr1	91909309	91911215	LMR
chr1	92082443	92084758	UMR
chr1	92465249	92468410	UMR
chr1	92479526	92482514	LMR
chr1	92563389	92566358	UMR
chr1	92956724	92958776	UMR
chr1	93110185	93117607	UMR
chr1	93165761	93167278	UMR
chr1	93175225	93176602	LMR
chr1	93180341	93183314	LMR
chr1	93225503	93228808	LMR
chr1	93317667	93324627	UMR
chr1	93410376	93412322	UMR
chr1	93588317	93591520	LMR
chr1	93594423	93599840	UMR
chr1	93856403	93859536	LMR
chr1	93905714	93907516	UMR
chr1	93953649	93957450	UMR
chr1	93967165	93969158	UMR
chr1	94086116	94087087	LMR
chr1	94123137	94125913	UMR
chr1	94136141	94139276	LMR
chr1	94140011	94141344	LMR
chr1	94164627	94168964	UMR
chr1	94182943	94184490	LMR
chr1	94240095	94242948	UMR
chr1	94342581	94346398	UMR
chr1	94508670	94514228	UMR
chr1	94563071	94563828	LMR
chr1	94610576	94613466	UMR
chr1	94631587	94632046	LMR
chr1	94720652	94721458	LMR
chr1	94756321	94757160	LMR
chr1	94807571	94808316	LMR
chr1	94828227	94828808	LMR
chr1	94846605	94848595	UMR
chr1	94873785	94874922	LMR
chr1	94881261	94882530	LMR
chr1	94895307	94896492	LMR
chr1	94916208	94917568	LMR
chr1	95017604	95020312	UMR
chr1	95053251	95054556	UMR
chr1	95081576	95085344	UMR
chr1	95429229	95437414	UMR
chr1	95442495	95447690	UMR
chr1	95630438	95633648	UMR
chr1	95636407	95642674	UMR
chr1	95754534	95764018	UMR
chr1	96026871	96036482	UMR
chr1	96141289	96144048	UMR
chr1	96292703	96294073	UMR
chr1	96330122	96333208	LMR
chr1	96333943	96335168	LMR
chr1	96336496	96338622	UMR
chr1	96341011	96341906	LMR
chr1	96451349	96452664	LMR
chr1	96456547	96458171	UMR
chr1	96479521	96483936	LMR
chr1	96486521	96498929	UMR
chr1	96614113	96665072	UMR
chr1	96668724	96678057	UMR
chr1	96681957	96687094	LMR
chr1	96702648	96731085	UMR
chr1	97986969	97988442	LMR
chr1	97993475	97995824	UMR
chr1	98171879	98188783	UMR
chr1	98189647	98196343	LMR
chr1	98198449	98210312	UMR
chr1	99255305	99370712	UMR
chr1	99461667	99497980	UMR
chr1	99498952	99529213	UMR
chr1	99539980	99553652	UMR
chr1	101193339	101195160	LMR
chr1	101239194	101240892	UMR
chr1	101359461	101361339	UMR
chr1	101427191	101429665	UMR
chr1	101465105	101467580	LMR
chr1	101519713	101525576	UMR
chr1	101637665	101639530	UMR
chr1	101655883	101657787	UMR
chr1	101741825	101744645	UMR
chr1	101776825	101779132	LMR
chr1	101851045	101851514	LMR
chr1	101855378	101856060	LMR
chr1	101930133	101938468	UMR
chr1	102282165	102285882	UMR
chr1	102419155	102421489	UMR
chr1	102522201	102523378	LMR
chr1	102630184	102633933	UMR
chr1	102641717	102645610	UMR
chr1	102703400	102705298	UMR
chr1	103816481	103839295	UMR
chr1	103875462	103939610	UMR
chr1	104469175	104538042	UMR
chr1	104954104	104956488	UMR
chr1	105000091	105007726	UMR
chr1	105278575	105334644	UMR
chr1	105352704	105455130	UMR
chr1	105922065	105932497	UMR
chr1	105938133	105976766	UMR
chr1	105978715	105984680	UMR
chr1	105991476	106023749	UMR
chr1	106842755	106876056	UMR
chr1	106886919	106904368	UMR
chr1	106911601	106922684	UMR
chr1	106939697	106962767	UMR
chr1	106983957	107059668	UMR
chr1	107173007	107227741	UMR
chr1	107238426	107263014	UMR
chr1	107270881	107288626	UMR
chr1	107305008	107321163	UMR
chr1	107492440	107497035	UMR
chr1	107965083	108008561	UMR
chr1	108009557	108029956	UMR
chr1	108031854	108035620	LMR
chr1	108037823	108039829	LMR
chr1	108040192	108041333	LMR
chr1	108041695	108057045	UMR
chr1	108460198	108462908	LMR
chr1	108475077	108476670	UMR
chr1	108495135	108511558	UMR
chr1	108550479	108565987	UMR
chr1	108573641	108583694	UMR
chr1	109381915	109384136	LMR
chr1	109385263	109387788	UMR
chr1	109625685	109628443	UMR
chr1	109631877	109635196	LMR
chr1	109635815	109636634	LMR
chr1	109875845	109876744	LMR
chr1	109900897	109907012	UMR
chr1	109986016	109987076	LMR
chr1	109999633	110001110	UMR
chr1	110031318	110035802	UMR
chr1	110086044	110087604	UMR
chr1	110165176	110165626	LMR
chr1	110175353	110175856	LMR
chr1	110177807	110178268	LMR
chr1	110225147	110227568	UMR
chr1	110311767	110313656	UMR
chr1	110390440	110393368	UMR
chr1	110424422	110425678	UMR
chr1	110440228	110440936	LMR
chr1	110441103	110443340	UMR
chr1	110450901	110452335	UMR
chr1	110457915	110458684	LMR
chr1	110468033	110470596	UMR
chr1	110506045	110506794	LMR
chr1	110524891	110525642	LMR
chr1	110531805	110532828	LMR
chr1	110552118	110553844	UMR
chr1	110584793	110585082	LMR
chr1	110587233	110588094	LMR
chr1	110589773	110590648	LMR
chr1	110592053	110593216	UMR
chr1	110596507	110596628	LMR
chr1	110617729	110618245	LMR
chr1	110619767	110620725	LMR
chr1	110625628	110627020	UMR
chr1	110749797	110751668	UMR
chr1	110777896	110782272	UMR
chr1	110816301	110817366	UMR
chr1	110832810	110834110	UMR
chr1	110844081	110847870	UMR
chr1	110849158	110851324	UMR
chr1	110860134	110861251	UMR
chr1	110878996	110880170	UMR
chr1	110882175	110882622	LMR
chr1	110918663	110918918	LMR
chr1	110921303	110924746	UMR
chr1	110930751	110932596	LMR
chr1	111002694	111003578	LMR
chr1	111006005	111008429	UMR
chr1	111021331	111022012	LMR
chr1	111026621	111027797	LMR
chr1	111029129	111030552	UMR
chr1	111042581	111043966	UMR
chr1	111055055	111056015	UMR
chr1	111059201	111060227	LMR
chr1	111078457	111079382	UMR
chr1	111200361	111200922	LMR
chr1	111203526	111203903	LMR
chr1	111209039	111209468	LMR
chr1	111225849	111226567	LMR
chr1	111241532	111241742	LMR
chr1	111307307	111308438	LMR
chr1	111323320	111324882	UMR
chr1	111409921	111412258	UMR
chr1	111456965	111457630	LMR
chr1	111461587	111462964	UMR
chr1	111493245	111494680	LMR
chr1	111495089	111498430	UMR
chr1	111499211	111500470	LMR
chr1	111501639	111502948	LMR
chr1	111505315	111507658	LMR
chr1	111510471	111512508	UMR
chr1	111513577	111520742	UMR
chr1	111571063	111576795	UMR
chr1	111577869	111579454	UMR
chr1	111580037	111583517	LMR
chr1	111637315	111642816	UMR
chr1	111768347	111771540	UMR
chr1	111812805	111813362	LMR
chr1	111816035	111817587	LMR
chr1	111839695	111841363	UMR
chr1	112044694	112048049	UMR
chr1	112049439	112051700	LMR
chr1	112052005	112054705	UMR
chr1	112055707	112057386	LMR
chr1	112059061	112060208	UMR
chr1	112070380	112071864	LMR
chr1	112108838	112113362	UMR
chr1	112114003	112115334	UMR
chr1	112313020	112325730	UMR
chr1	112367109	112374244	UMR
chr1	112405109	112406496	UMR
chr1	112571316	112573075	LMR
chr1	112581389	112585054	UMR
chr1	112634435	112636400	LMR
chr1	112640445	112642393	LMR
chr1	112645442	112646892	UMR
chr1	112656779	112682840	UMR
chr1	112799921	112801352	UMR
chr1	112814041	112815882	LMR
chr1	112904307	112904586	LMR
chr1	112910955	112913770	UMR
chr1	112970492	112972476	UMR
chr1	113051254	113053004	LMR
chr1	113055119	113061994	UMR
chr1	113063344	113067606	LMR
chr1	113077067	113078434	LMR
chr1	113080333	113083652	UMR
chr1	113199535	113202237	UMR
chr1	113208647	113209286	LMR
chr1	113215953	113218182	UMR
chr1	113444123	113453134	UMR
chr1	113455155	113471760	UMR
chr1	113820516	113822566	LMR
chr1	113873961	113874866	UMR
chr1	113878769	113879662	LMR
chr1	113888204	113892480	LMR
chr1	113897891	113899130	LMR
chr1	113902345	113906894	LMR
chr1	113907745	113908970	UMR
chr1	113911145	113912529	LMR
chr1	113913937	113916040	UMR
chr1	114023768	114029318	UMR
chr1	114033429	114035058	LMR
chr1	114038214	114041704	LMR
chr1	114077499	114079500	UMR
chr1	114102381	114103418	LMR
chr1	114106657	114107693	LMR
chr1	114108365	114109941	UMR
chr1	114116041	114118814	UMR
chr1	114120679	114121207	UMR
chr1	114121812	114123868	LMR
chr1	114251297	114252423	UMR
chr1	114295030	114295330	LMR
chr1	114353599	114356323	UMR
chr1	114449903	114451042	LMR
chr1	114480217	114482356	UMR
chr1	114822937	114827440	UMR
chr1	114841781	114843844	UMR
chr1	115228551	115231752	UMR
chr1	115282607	115286292	UMR
chr1	115372085	115374716	UMR
chr1	115396409	115400710	UMR
chr1	115408328	115409477	LMR
chr1	115627359	115627444	LMR
chr1	115627496	115630096	UMR
chr1	115998348	115999136	LMR
chr1	116001152	116003052	UMR
chr1	116048804	116050650	LMR
chr1	116071163	116072656	UMR
chr1	116162153	116163800	UMR
chr1	116210001	116212010	UMR
chr1	116248907	116253024	UMR
chr1	116259857	116261180	LMR
chr1	116273557	116275523	UMR
chr1	116858489	116860610	UMR
chr1	116862519	116871108	UMR
chr1	117144884	117147728	LMR
chr1	117156599	117158586	UMR
chr1	117163713	117165517	LMR
chr1	117335201	117344419	UMR
chr1	117469348	117473848	UMR
chr1	117478912	117480104	UMR
chr1	117652048	117653585	LMR
chr1	117656725	117657608	UMR
chr1	117665829	117671926	UMR
chr1	117672259	117674222	UMR
chr1	117878035	117884363	UMR
chr1	117886230	117887283	LMR
chr1	117923606	117925029	UMR
chr1	118010385	118011172	LMR
chr1	118020943	118022439	LMR
chr1	118050418	118051259	LMR
chr1	118062833	118070656	UMR
chr1	118077885	118079826	UMR
chr1	118094691	118095400	LMR
chr1	118175643	118177312	UMR
chr1	118181801	118182468	LMR
chr1	118183172	118183916	LMR
chr1	118185179	118187742	LMR
chr1	118189051	118190164	LMR
chr1	118578559	118581118	UMR
chr1	118581264	118582594	LMR
chr1	118640862	118642432	UMR
chr1	118903621	118909641	UMR
chr1	119143615	119146482	UMR
chr1	119438615	119442070	LMR
chr1	119453429	119456370	UMR
chr1	120531083	120544389	UMR
chr1	120546318	120547642	UMR
chr1	120547689	120547868	LMR
chr1	120676815	120679519	UMR
chr1	120845313	120847221	LMR
chr1	120854995	120855964	UMR
chr1	121150821	121154811	UMR
chr1	121176219	121177944	LMR
chr1	121186361	121187936	UMR
chr1	121190017	121195146	LMR
chr1	121363719	121372001	UMR
chr1	121500263	121500674	LMR
chr1	121623555	121626193	UMR
chr1	121691827	121696556	UMR
chr1	121715798	121717953	UMR
chr1	121761915	121769052	UMR
chr1	121850171	121851434	UMR
chr1	121859508	121862778	LMR
chr1	124311189	124323814	UMR
chr1	124431437	124436418	UMR
chr1	124661677	124700114	UMR
chr1	124938156	124944652	UMR
chr1	125106049	125108158	UMR
chr1	125139287	125140796	LMR
chr1	125150378	125151060	LMR
chr1	125159491	125161530	LMR
chr1	125424213	125426688	LMR
chr1	125430781	125436434	UMR
chr1	125437883	125438534	LMR
chr1	125463373	125464128	LMR
chr1	125475225	125477028	UMR
chr1	125492517	125495943	LMR
chr1	125507707	125509987	UMR
chr1	125510213	125511666	UMR
chr1	125514365	125516859	UMR
chr1	125539707	125541040	LMR
chr1	125545039	125546551	UMR
chr1	125553609	125555231	UMR
chr1	125560718	125560902	LMR
chr1	125604190	125605058	UMR
chr1	125607654	125612292	LMR
chr1	125616917	125619022	UMR
chr1	125630794	125632238	UMR
chr1	125653200	125656699	UMR
chr1	125663485	125664648	LMR
chr1	125675921	125676634	LMR
chr1	125685621	125686586	LMR
chr1	125712680	125713356	LMR
chr1	125765010	125765602	UMR
chr1	125874811	125878871	UMR
chr1	125886163	125887300	UMR
chr1	125930977	125949178	LMR
chr1	125993455	125997922	UMR
chr1	126014682	126016431	LMR
chr1	126259115	126259601	UMR
chr1	126293730	126294661	UMR
chr1	126305131	126306912	UMR
chr1	126375610	126376591	LMR
chr1	126397713	126400509	UMR
chr1	126450510	126452042	UMR
chr1	126468227	126471277	UMR
chr1	126840909	126843583	UMR
chr1	126911863	126914796	UMR
chr1	127488843	127490498	UMR
chr1	127491569	127492208	LMR
chr1	127495571	127497983	UMR
chr1	127574849	127580949	UMR
chr1	127822393	127827666	LMR
chr1	127830701	127831560	UMR
chr1	127864383	127865907	UMR
chr1	127867645	127869592	UMR
[truncated: 36,374 more rows]

## Sheet: O1.UMR.LMR
chr	start	end	type
chr1	12115	12469	LMR
chr1	12520	12712	LMR
chr1	19728	20433	LMR
chr1	24374	32646	UMR
chr1	35157	37930	LMR
chr1	38303	39676	LMR
chr1	66009	68566	UMR
chr1	74919	77156	LMR
chr1	82822	94046	UMR
chr1	98704	101478	UMR
chr1	110351	111120	UMR
chr1	111130	111644	LMR
chr1	121073	121216	LMR
chr1	133610	136448	UMR
chr1	140585	141552	LMR
chr1	141975	142714	LMR
chr1	145593	147382	UMR
chr1	156016	157668	LMR
chr1	161503	161800	LMR
chr1	161991	162091	LMR
chr1	165255	165796	LMR
chr1	614045	668202	UMR
chr1	668294	670323	LMR
chr1	670607	682954	UMR
chr1	684035	735370	UMR
chr1	737861	741859	LMR
chr1	742699	756066	UMR
chr1	756256	756382	LMR
chr1	756428	778852	UMR
chr1	789513	798078	LMR
chr1	799654	804952	UMR
chr1	805000	807994	LMR
chr1	808057	862838	UMR
chr1	862973	878536	UMR
chr1	878583	886738	UMR
chr1	888765	970784	UMR
chr1	977173	980863	UMR
chr1	980937	1015802	UMR
chr1	1017711	1041570	UMR
chr1	1041589	1069092	UMR
chr1	1071335	1071702	LMR
chr1	1080050	1107326	UMR
chr1	1107347	1107370	LMR
chr1	1107501	1107576	LMR
chr1	1107675	1109702	UMR
chr1	1109799	1129306	UMR
chr1	1129511	1140880	UMR
chr1	1146802	1166357	UMR
chr1	1180586	1180676	LMR
chr1	1181577	1288046	UMR
chr1	1511833	1520344	UMR
chr1	1530405	1533749	LMR
chr1	1546301	1547681	LMR
chr1	1571055	1571469	LMR
chr1	1631279	1632033	LMR
chr1	1661351	1661912	LMR
chr1	1664095	1666438	UMR
chr1	1681189	1681456	LMR
chr1	1682012	1682120	LMR
chr1	1699925	1700114	LMR
chr1	1701875	1702858	LMR
chr1	1790154	1795116	LMR
chr1	1795200	1803334	UMR
chr1	1805125	1807797	LMR
chr1	1809939	1824582	UMR
chr1	1825991	1832016	UMR
chr1	1853200	1860446	UMR
chr1	1870431	1872439	LMR
chr1	1872751	1873360	LMR
chr1	1876542	1878288	UMR
chr1	1878324	1878794	UMR
chr1	1920732	1921470	LMR
chr1	1923477	1923954	UMR
chr1	1923990	1924056	LMR
chr1	1924063	1924082	LMR
chr1	1924105	1924140	LMR
chr1	1925285	1925876	LMR
chr1	1928434	1930078	UMR
chr1	1934392	1934978	LMR
chr1	1935317	1937970	UMR
chr1	1938857	1939886	LMR
chr1	1940124	1942220	UMR
chr1	1943465	1947778	LMR
chr1	2025671	2027038	UMR
chr1	2100011	2101482	LMR
chr1	2103569	2105492	UMR
chr1	2206779	2227174	UMR
chr1	2250893	2250979	LMR
chr1	2252837	2252980	LMR
chr1	2253257	2253694	LMR
chr1	2261599	2261846	LMR
chr1	2322681	2324504	UMR
chr1	2333643	2343826	UMR
chr1	2346854	2346968	LMR
chr1	2349229	2362112	UMR
chr1	2385285	2387384	LMR
chr1	2395104	2395670	LMR
chr1	2396687	2399206	LMR
chr1	2479873	2481020	LMR
chr1	2503309	2509505	LMR
chr1	2509585	2513468	UMR
chr1	2541459	2541808	LMR
chr1	2541901	2552492	UMR
chr1	2552549	2552677	LMR
chr1	2552929	2553648	LMR
chr1	2563589	2564316	LMR
chr1	2564509	2564688	LMR
chr1	2567473	2568994	UMR
chr1	2569231	2569735	LMR
chr1	2578634	2580456	LMR
chr1	2589107	2597272	UMR
chr1	2601067	2601598	LMR
chr1	2610321	2611263	LMR
chr1	2623742	2625534	LMR
chr1	2656713	2657907	LMR
chr1	2660935	2660946	LMR
chr1	2664058	2664093	LMR
chr1	2696208	2697010	LMR
chr1	2734045	2734108	LMR
chr1	2741299	2741320	LMR
chr1	2789337	2791648	LMR
chr1	2810475	2810754	LMR
chr1	2939666	2941682	LMR
chr1	2944929	2945202	LMR
chr1	3436645	3442362	UMR
chr1	3442443	3446506	UMR
chr1	3447213	3450946	UMR
chr1	3455941	3464304	UMR
chr1	3464755	3500014	UMR
chr1	3638771	3654511	UMR
chr1	3654549	3658862	UMR
chr1	3660591	3665360	UMR
chr1	3665635	3673463	UMR
chr1	3673613	3693804	UMR
chr1	3695793	3723408	UMR
chr1	3975961	3986055	UMR
chr1	3986063	3990012	UMR
chr1	3992211	3992262	LMR
chr1	3992331	4000397	UMR
chr1	4157009	4157440	LMR
chr1	4167687	4170724	UMR
chr1	4174353	4176222	LMR
chr1	4259984	4262402	LMR
chr1	4262663	4262690	LMR
chr1	4268973	4274496	UMR
chr1	4275109	4277366	LMR
chr1	4279262	4280539	LMR
chr1	4299153	4302492	UMR
chr1	4308501	4308800	LMR
chr1	4415513	4415589	LMR
chr1	4415608	4416956	UMR
chr1	4420449	4421152	LMR
chr1	4422013	4424246	LMR
chr1	4424270	4424418	LMR
chr1	4427705	4428074	LMR
chr1	4432483	4433450	LMR
chr1	4433472	4433524	LMR
chr1	4433675	4433958	LMR
chr1	4435136	4435460	LMR
chr1	4435745	4436046	LMR
chr1	4461682	4461702	LMR
chr1	4496071	4501185	UMR
chr1	4508939	4509356	LMR
chr1	4700399	4714034	UMR
chr1	4717201	4718368	UMR
chr1	4726599	4730404	UMR
chr1	4787547	4789685	LMR
chr1	5132299	5132321	LMR
chr1	5133155	5133224	LMR
chr1	5134191	5134355	LMR
chr1	5134387	5134777	LMR
chr1	5136629	5136748	LMR
chr1	5137052	5139181	LMR
chr1	5139349	5139667	LMR
chr1	5140541	5140578	LMR
chr1	5141239	5144019	LMR
chr1	5150826	5156924	UMR
chr1	5161604	5166388	UMR
chr1	5167257	5167384	LMR
chr1	5167635	5174346	UMR
chr1	5175553	5176351	LMR
chr1	5176483	5176888	LMR
chr1	5176949	5177397	LMR
chr1	5179568	5181282	LMR
chr1	5181876	5182951	LMR
chr1	5183899	5184395	LMR
chr1	5185465	5188327	LMR
chr1	5188461	5189832	LMR
chr1	5190267	5194124	UMR
chr1	5194168	5194526	LMR
chr1	5194894	5194938	LMR
chr1	5735293	5735410	LMR
chr1	5750993	5751005	LMR
chr1	5751010	5751020	LMR
chr1	5751027	5751084	LMR
chr1	5751110	5751125	LMR
chr1	5751155	5751777	LMR
chr1	5756098	5756138	LMR
chr1	5758759	5758944	LMR
chr1	5759137	5759428	LMR
chr1	5763743	5763827	LMR
chr1	5772284	5774249	LMR
chr1	5845610	5845810	LMR
chr1	5889837	5892561	LMR
chr1	5906066	5911094	UMR
chr1	5921986	5922195	LMR
chr1	5922395	5922492	LMR
chr1	5979119	5983778	UMR
chr1	6117432	6117623	LMR
chr1	6236954	6246929	UMR
chr1	6247393	6261969	UMR
chr1	6262797	6268619	UMR
chr1	6269159	6269225	LMR
chr1	6269349	6272550	UMR
chr1	6274199	6274286	LMR
chr1	6274372	6295650	UMR
chr1	6295985	6296277	LMR
chr1	6296359	6300989	UMR
chr1	6303042	6306002	LMR
chr1	6308159	6314325	UMR
chr1	6316211	6319282	UMR
chr1	6320879	6329970	UMR
chr1	6331925	6352880	UMR
chr1	6352895	6354184	LMR
chr1	6355999	6395902	UMR
chr1	6396645	6421976	UMR
chr1	6426555	6435050	UMR
chr1	6435529	6508886	UMR
chr1	6509015	6510669	UMR
chr1	6510832	6527546	UMR
chr1	6530755	6538718	UMR
chr1	6538913	6539992	LMR
chr1	6540323	6554576	UMR
chr1	6554648	6568461	UMR
chr1	6568553	6602488	UMR
chr1	6602557	6626538	UMR
chr1	6678137	6681816	UMR
chr1	6682153	6682224	LMR
chr1	6682525	6683423	LMR
chr1	6683498	6683594	LMR
chr1	6683665	6698896	UMR
chr1	6699023	6710521	UMR
chr1	7394383	7396914	UMR
chr1	7402261	7405516	UMR
chr1	7411277	7411352	LMR
chr1	7613248	7613744	LMR
chr1	7614089	7617012	UMR
chr1	7649161	7649554	LMR
chr1	7726796	7726934	LMR
chr1	7727285	7727625	LMR
chr1	7732134	7732377	LMR
chr1	7732889	7738996	UMR
chr1	7765317	7769718	UMR
chr1	7769829	7786092	UMR
chr1	7786269	7790922	UMR
chr1	7794801	7796392	LMR
chr1	7796443	7809616	UMR
chr1	7811728	7819596	UMR
chr1	7827653	7858953	UMR
chr1	7859011	7899912	UMR
chr1	7902265	7905899	LMR
chr1	7905968	7906069	LMR
chr1	7907105	7948918	UMR
chr1	7949005	7969038	UMR
chr1	7969133	7969238	LMR
chr1	7970348	8006712	UMR
chr1	8178283	8229720	UMR
chr1	8230254	8235267	UMR
chr1	8235898	8241218	UMR
chr1	8241753	8264668	UMR
chr1	8264916	8269793	UMR
chr1	8269821	8276391	UMR
chr1	8277327	8279096	LMR
chr1	8280553	8312379	UMR
chr1	8696005	8712830	UMR
chr1	8712882	8714785	LMR
chr1	8714957	8716208	LMR
chr1	8716341	8721427	UMR
chr1	8721773	8726491	UMR
chr1	8839883	8852392	UMR
chr1	8853013	8862756	UMR
chr1	8862787	8878622	UMR
chr1	8878858	8880665	LMR
chr1	8880783	8915958	UMR
chr1	8916944	8919914	LMR
chr1	8919924	8920018	LMR
chr1	8920306	8931460	UMR
chr1	8931585	8939990	UMR
chr1	8940457	8954136	UMR
chr1	8955203	8970342	UMR
chr1	8970369	8992994	UMR
chr1	8993154	9001658	UMR
chr1	9002858	9003232	LMR
chr1	9003437	9008058	UMR
chr1	9008172	9019047	UMR
chr1	9020106	9026228	LMR
chr1	9026284	9051397	UMR
chr1	9052225	9082110	UMR
chr1	9082152	9116612	UMR
chr1	9116731	9126934	UMR
chr1	9128260	9129696	UMR
chr1	9129773	9129794	LMR
chr1	9129799	9148672	UMR
chr1	9148901	9162578	UMR
chr1	9163191	9165913	LMR
chr1	9166628	9167674	LMR
chr1	9168705	9173286	LMR
chr1	9173344	9183148	UMR
chr1	9183217	9188802	UMR
chr1	9189816	9190122	LMR
chr1	9190325	9212211	UMR
chr1	9233787	9235768	LMR
chr1	9236257	9236382	LMR
chr1	9236497	9243468	UMR
chr1	9243723	9244032	LMR
chr1	9244045	9244199	LMR
chr1	9244227	9251401	UMR
chr1	9277538	9284910	UMR
chr1	9285355	9291512	UMR
chr1	9291799	9298729	UMR
chr1	9298777	9318720	UMR
chr1	9319531	9328686	UMR
chr1	9329228	9335974	UMR
chr1	9337533	9359812	UMR
chr1	9361053	9372337	UMR
chr1	9372495	9380437	UMR
chr1	9380631	9384935	UMR
chr1	9384991	9387298	UMR
chr1	9387555	9398988	UMR
chr1	9423111	9460978	UMR
chr1	9461543	9468594	UMR
chr1	9468952	9469616	LMR
chr1	9470013	9476136	UMR
chr1	9476297	9485496	UMR
chr1	9485505	9499590	UMR
chr1	9499837	9500974	LMR
chr1	9501071	9511890	UMR
chr1	9527052	9574796	UMR
chr1	9574847	9579067	UMR
chr1	9579159	9680379	UMR
chr1	9680814	9681302	LMR
chr1	9681730	9681982	LMR
chr1	9682033	9682428	LMR
chr1	9682534	9683318	LMR
chr1	9683429	9684903	LMR
chr1	9685485	9686174	LMR
chr1	9686695	9713521	UMR
chr1	9713539	9716589	LMR
chr1	9717271	9749609	UMR
chr1	9750863	9773511	UMR
chr1	9773787	9778118	UMR
chr1	9821573	9824290	LMR
chr1	9824605	9849896	UMR
chr1	9850219	9852876	LMR
chr1	9852879	9867246	UMR
chr1	9869371	9874014	UMR
chr1	9874189	9877667	UMR
chr1	9878789	9885130	UMR
chr1	9885242	9888926	LMR
chr1	9889292	9903288	UMR
chr1	9904881	9909454	UMR
chr1	9921938	9966638	UMR
chr1	9966665	9968119	LMR
chr1	9968913	9974911	UMR
chr1	9975079	10032368	UMR
chr1	10032617	10077758	UMR
chr1	10078517	10093165	UMR
chr1	10093221	10094532	UMR
chr1	10095121	10115180	UMR
chr1	10116009	10145228	UMR
chr1	10145401	10169064	UMR
chr1	10169797	10192878	UMR
chr1	10192883	10222090	UMR
chr1	10222115	10228404	UMR
chr1	10228525	10234830	UMR
chr1	10235145	10296514	UMR
chr1	10296537	10319032	UMR
chr1	10319165	10327830	UMR
chr1	10328671	10330495	LMR
chr1	10331093	10332259	LMR
chr1	10333284	10333594	LMR
chr1	10335853	10370497	UMR
chr1	10370725	10372340	LMR
chr1	10372877	10388781	UMR
chr1	10391439	10391582	LMR
chr1	10391657	10415704	UMR
chr1	10415712	10546591	UMR
chr1	10547320	10596042	UMR
chr1	10598796	10607550	UMR
chr1	10607728	10672940	UMR
chr1	10673041	10692832	UMR
chr1	10692945	10693087	LMR
chr1	10693151	10710573	UMR
chr1	10712221	10748462	UMR
chr1	10748545	10771811	UMR
chr1	10772769	10784284	UMR
chr1	10785323	10792414	UMR
chr1	10792821	10826474	UMR
chr1	10826589	10836656	UMR
chr1	10838728	10838813	LMR
chr1	10838891	10839340	LMR
chr1	10839555	10844090	LMR
chr1	10844299	10885265	UMR
chr1	10885271	10885358	LMR
chr1	10897073	10914379	UMR
chr1	10914968	10915098	LMR
chr1	10915747	10962301	UMR
chr1	10962345	10975004	UMR
chr1	10975105	10975283	LMR
chr1	10975383	10975484	LMR
chr1	10975521	10978087	LMR
chr1	10978833	11005204	UMR
chr1	11005224	11031963	UMR
chr1	11086327	11111486	UMR
chr1	11112546	11132878	UMR
chr1	11132981	11148516	UMR
chr1	11149117	11150675	LMR
chr1	11150703	11150744	LMR
chr1	11152816	11160478	UMR
chr1	11160523	11214233	UMR
chr1	11214378	11233490	UMR
chr1	11239736	11279543	UMR
chr1	11280551	11296394	UMR
chr1	11296473	11324498	UMR
chr1	11324602	11331599	UMR
chr1	11331943	11342160	UMR
chr1	11342446	11343730	LMR
chr1	11343811	11375546	UMR
chr1	11375808	11405485	UMR
chr1	11405563	11418255	UMR
chr1	11418277	11438159	UMR
chr1	11438729	11464059	UMR
chr1	11464234	11464598	LMR
chr1	11464853	11467817	UMR
chr1	11469277	11470331	LMR
chr1	11470531	11481614	UMR
chr1	11481711	11481828	LMR
chr1	11481895	11510911	UMR
chr1	11510952	11511313	LMR
chr1	11511452	11513678	LMR
chr1	11516181	11539996	UMR
chr1	12356828	12372700	UMR
chr1	12515867	12516054	LMR
chr1	12593146	12593975	LMR
chr1	12630385	12631152	LMR
chr1	12717916	12723280	UMR
chr1	12723331	12725612	LMR
chr1	12725749	12728990	UMR
chr1	12729162	12734744	UMR
chr1	12769045	12769159	LMR
chr1	12830635	12834011	UMR
chr1	12834235	12834698	LMR
chr1	12834767	12845383	UMR
chr1	12845561	12845579	LMR
chr1	12853142	12853332	LMR
chr1	12853556	12853834	LMR
chr1	12853939	12858681	LMR
chr1	12859169	12865455	UMR
chr1	12867353	12867393	LMR
chr1	12867902	12869560	UMR
chr1	12940897	12941208	LMR
chr1	12952860	12955452	UMR
chr1	12957495	12958819	UMR
chr1	12960418	12963706	LMR
chr1	13216643	13219057	LMR
chr1	13219111	13223162	UMR
chr1	13259179	13259277	LMR
chr1	13344287	13344371	LMR
chr1	13346251	13346683	LMR
chr1	13347285	13347632	LMR
chr1	13347719	13348184	LMR
chr1	13350470	13351190	LMR
chr1	13357799	13357873	LMR
chr1	13359563	13359630	LMR
chr1	13360539	13360847	LMR
chr1	13363711	13364004	LMR
chr1	13364325	13366835	UMR
chr1	13628859	13629186	LMR
chr1	13629939	13631420	LMR
chr1	13658083	13661771	UMR
chr1	13672333	13672383	LMR
chr1	13706883	13708178	LMR
chr1	13710870	13711380	LMR
chr1	13711714	13711924	LMR
chr1	13712030	13712070	LMR
chr1	13713407	13713440	LMR
chr1	13794241	13794860	LMR
chr1	13856498	13856810	LMR
chr1	13882776	13883458	LMR
chr1	13884305	13884553	LMR
chr1	13885087	13885174	LMR
chr1	13886965	13888754	LMR
chr1	13892257	13895686	UMR
chr1	13895736	13895831	LMR
chr1	13896186	13896342	LMR
chr1	14043299	14046434	UMR
chr1	14126175	14126207	LMR
chr1	14193937	14195730	UMR
chr1	14201419	14201450	LMR
chr1	14201938	14203156	LMR
chr1	14205591	14205658	LMR
chr1	14208764	14208976	LMR
chr1	14209526	14209816	LMR
chr1	14237176	14237213	LMR
chr1	14237229	14241962	UMR
chr1	14267841	14269422	LMR
chr1	14273761	14273892	LMR
chr1	14383203	14383453	LMR
chr1	14394035	14394500	LMR
chr1	14406823	14408327	UMR
chr1	14427099	14427144	LMR
chr1	14438500	14440844	UMR
chr1	14483823	14483895	LMR
chr1	14484356	14484861	LMR
chr1	14487872	14488618	LMR
chr1	14493207	14493257	LMR
chr1	14493852	14493956	LMR
chr1	14498177	14498476	LMR
chr1	14505551	14505649	LMR
chr1	14540633	14541832	LMR
chr1	14553020	14553102	LMR
chr1	14584827	14586461	UMR
chr1	14598772	14598980	LMR
chr1	14611185	14611379	LMR
chr1	14613467	14613862	LMR
chr1	14615835	14616012	LMR
chr1	14616091	14616506	LMR
chr1	14617717	14618645	LMR
chr1	14633025	14634398	LMR
chr1	14644071	14644415	LMR
chr1	14995721	14996706	LMR
chr1	14996811	15005729	UMR
chr1	15007861	15009648	UMR
chr1	15112632	15118773	UMR
chr1	15119938	15120364	LMR
chr1	15121757	15121822	LMR
chr1	15121959	15122381	LMR
chr1	15122609	15122864	LMR
chr1	15125481	15126422	LMR
chr1	15130401	15130746	LMR
chr1	15132549	15133252	LMR
chr1	15133855	15133878	LMR
chr1	15135841	15135896	LMR
chr1	15136866	15137061	LMR
chr1	15138751	15139078	LMR
chr1	15141791	15141834	LMR
chr1	15141855	15143756	UMR
chr1	15145916	15145996	LMR
chr1	15228719	15230556	LMR
chr1	15254579	15256010	UMR
chr1	15532349	15541264	UMR
chr1	15541351	15556878	UMR
chr1	15557510	15560650	LMR
chr1	15560735	15566252	UMR
chr1	15566519	15569431	UMR
chr1	15569911	15597383	UMR
chr1	15597429	15603443	UMR
chr1	15603507	15606275	LMR
chr1	15606741	15638610	UMR
chr1	15639095	15664801	UMR
chr1	15665141	15666291	LMR
chr1	15666465	15672153	UMR
chr1	15672229	15686501	UMR
chr1	15686533	15703712	UMR
chr1	15703886	15713768	UMR
chr1	15713948	15733428	UMR
chr1	15733729	15736638	LMR
chr1	15736640	15757178	UMR
chr1	15757276	15766644	UMR
chr1	15766681	15766738	LMR
chr1	15766808	15780623	UMR
chr1	15781449	15785808	LMR
chr1	15785984	15795616	UMR
chr1	15795701	15797810	LMR
chr1	15797869	15805176	UMR
chr1	15805319	15856774	UMR
chr1	15856925	15863786	LMR
chr1	15864117	15867702	LMR
chr1	15867856	15871607	UMR
chr1	15872197	15885796	UMR
chr1	15886262	15890808	LMR
chr1	15890917	15897488	UMR
chr1	16754627	16755586	UMR
chr1	17075421	17075483	LMR
chr1	17075516	17081378	UMR
chr1	17608929	17613898	UMR
chr1	17613923	17615762	LMR
chr1	17616364	17628313	UMR
chr1	17628457	17636438	UMR
chr1	17636507	17640219	LMR
chr1	17640477	17642238	LMR
chr1	17642765	17650802	UMR
chr1	17650954	17651504	LMR
chr1	17651511	17660012	UMR
chr1	17660147	17663996	UMR
chr1	17664005	17664584	LMR
chr1	17665082	17685474	UMR
chr1	17685484	17685706	LMR
chr1	17685871	17708100	UMR
chr1	17708206	17708281	LMR
chr1	17708359	17717792	UMR
chr1	17718630	17723654	LMR
chr1	17724111	17730120	UMR
chr1	17731176	17731299	LMR
chr1	17731427	17737324	UMR
chr1	17737525	17740524	LMR
chr1	17740587	17750059	UMR
chr1	17750291	17757392	UMR
chr1	17758639	17776461	UMR
chr1	18142815	18142942	LMR
chr1	18153789	18158512	LMR
chr1	18205827	18207402	UMR
chr1	18208337	18208778	LMR
chr1	18312959	18316618	UMR
chr1	18317415	18318188	LMR
chr1	18377715	18379657	LMR
chr1	18380949	18390765	UMR
chr1	18390805	18390946	LMR
chr1	18542497	18545384	UMR
chr1	18545451	18545774	LMR
chr1	18605729	18608898	UMR
chr1	18612252	18613198	LMR
chr1	18668861	18668960	LMR
chr1	18720972	18722756	UMR
chr1	18724819	18725180	LMR
chr1	18953157	18954512	UMR
chr1	18954594	18954656	LMR
chr1	18954723	18955563	LMR
chr1	18955945	18956926	LMR
chr1	18957343	18959457	LMR
chr1	18959571	18959629	LMR
chr1	18959797	18960376	LMR
chr1	18961091	18965141	UMR
chr1	18965875	18969774	LMR
chr1	18970004	18970788	LMR
chr1	18970927	18971811	LMR
chr1	18972087	18972212	LMR
chr1	18972295	18972410	LMR
chr1	18972476	18972616	LMR
chr1	18972637	18974276	LMR
chr1	18974957	18977584	LMR
chr1	18977603	18977837	LMR
chr1	18978113	18988690	UMR
chr1	18989310	18990338	LMR
chr1	18993021	19002346	UMR
chr1	19002368	19008825	UMR
chr1	19011231	19014996	LMR
chr1	19015360	19015854	LMR
chr1	19015955	19028789	UMR
chr1	19028959	19033793	UMR
chr1	19033813	19034272	LMR
chr1	19034553	19037315	LMR
chr1	19037383	19041546	UMR
chr1	19041667	19042116	LMR
chr1	19043148	19052411	UMR
chr1	19053148	19093356	UMR
chr1	19093453	19130904	UMR
chr1	19224047	19231958	UMR
chr1	19232025	19248746	UMR
chr1	19249383	19251348	UMR
chr1	19251825	19251896	LMR
chr1	19252559	19261830	UMR
chr1	19262557	19262744	LMR
chr1	19262867	19263560	LMR
chr1	19263822	19269798	UMR
chr1	19269993	19270215	LMR
chr1	19270859	19288263	UMR
chr1	19328037	19328165	LMR
chr1	19340315	19340356	LMR
chr1	19343664	19343708	LMR
chr1	19344036	19344181	LMR
chr1	19407104	19407868	LMR
chr1	19452697	19453812	LMR
chr1	19455071	19456255	LMR
chr1	19466843	19467602	LMR
chr1	19471461	19472645	LMR
chr1	19473299	19473708	LMR
chr1	19475864	19476084	LMR
chr1	19476234	19476615	LMR
chr1	19476689	19476778	LMR
chr1	19498339	19500934	LMR
chr1	19506891	19507204	LMR
chr1	19508529	19509846	LMR
chr1	19512849	19514431	LMR
chr1	19519057	19519074	LMR
chr1	19519085	19519190	LMR
chr1	19519252	19519354	LMR
chr1	19519453	19519484	LMR
chr1	19539009	19539050	LMR
chr1	19557170	19557248	LMR
chr1	19564239	19568196	UMR
chr1	19576851	19576945	LMR
chr1	19967410	19967644	LMR
chr1	19967947	19968192	LMR
chr1	19968707	19970993	LMR
chr1	19977090	19977658	LMR
chr1	20014378	20017674	UMR
chr1	20054131	20054368	LMR
chr1	20087443	20087652	LMR
chr1	20087767	20090036	UMR
chr1	20105989	20106179	LMR
chr1	20140047	20140366	LMR
chr1	20144152	20145722	LMR
chr1	20146267	20148760	UMR
chr1	20179519	20179579	LMR
chr1	20223566	20224318	LMR
chr1	20227743	20227800	LMR
chr1	20228338	20230384	UMR
chr1	20334427	20336950	UMR
chr1	20336966	20336977	LMR
chr1	20348713	20348776	LMR
chr1	20407961	20409314	UMR
chr1	20410483	20411424	LMR
chr1	20485926	20487373	LMR
chr1	20498623	20500328	LMR
chr1	20504803	20505216	LMR
chr1	20510689	20510866	LMR
chr1	20510971	20511102	LMR
chr1	20515442	20516252	LMR
chr1	20522057	20523443	LMR
chr1	20524206	20524640	LMR
chr1	20525194	20526058	LMR
chr1	20526483	20526864	LMR
chr1	20533819	20533854	LMR
chr1	20555845	20558223	UMR
chr1	20563479	20563711	LMR
chr1	20568713	20568948	LMR
chr1	20935011	20935211	LMR
chr1	20935244	20936774	UMR
chr1	21035030	21060498	UMR
chr1	21061435	21064488	LMR
chr1	21065091	21083638	UMR
chr1	21107801	21109694	UMR
chr1	21113875	21114568	LMR
chr1	21114675	21114890	LMR
chr1	21115101	21116460	LMR
chr1	21116497	21118252	LMR
chr1	21187101	21187158	LMR
chr1	21188613	21191050	UMR
chr1	21426155	21426261	LMR
chr1	21426336	21426492	LMR
chr1	21426610	21426800	LMR
chr1	21429757	21429869	LMR
chr1	21430331	21430737	LMR
chr1	21432619	21434428	UMR
chr1	21453179	21453216	LMR
chr1	21460789	21460876	LMR
chr1	21460957	21462960	UMR
chr1	21463656	21463817	LMR
chr1	21465455	21467014	LMR
chr1	21496483	21496676	LMR
chr1	21497583	21499058	UMR
chr1	21499177	21499434	LMR
chr1	21503691	21503732	LMR
chr1	21504092	21504135	LMR
chr1	21504292	21505778	UMR
chr1	21505807	21505842	LMR
chr1	21506227	21506270	LMR
chr1	21517334	21517632	LMR
chr1	21523345	21526479	UMR
chr1	21526531	21526702	LMR
chr1	21529121	21529648	LMR
chr1	21597186	21605671	UMR
chr1	21605739	21606203	LMR
chr1	21606253	21609300	UMR
chr1	21609416	21613522	UMR
chr1	21613527	21621755	UMR
chr1	21622264	21624898	UMR
chr1	21624987	21630683	UMR
chr1	21635817	21638487	UMR
chr1	21798669	21800760	UMR
chr1	21802171	21802214	LMR
chr1	21802243	21802314	LMR
chr1	21803113	21803448	LMR
chr1	21807625	21807928	LMR
chr1	21810421	21810494	LMR
chr1	21814333	21814435	LMR
chr1	21814521	21814528	LMR
chr1	21823355	21823418	LMR
chr1	21823617	21824500	LMR
chr1	21825369	21825522	LMR
chr1	21828163	21828444	LMR
chr1	21828697	21828777	LMR
chr1	21828839	21828862	LMR
chr1	21832160	21832296	LMR
chr1	21834409	21834454	LMR
chr1	21841005	21841141	LMR
chr1	21843404	21843598	LMR
chr1	21854843	21856842	UMR
chr1	21861604	21863328	UMR
chr1	21863409	21863488	LMR
chr1	21863493	21863570	LMR
chr1	21863691	21863794	LMR
chr1	21863873	21864343	LMR
chr1	21864661	21866166	LMR
chr1	21866935	21868764	LMR
chr1	21869128	21869644	LMR
chr1	21870029	21870261	LMR
chr1	21870381	21877868	UMR
chr1	21878201	21881702	LMR
chr1	21882132	21885852	UMR
chr1	21889418	21921476	UMR
chr1	22038649	22039658	UMR
chr1	22183905	22190138	UMR
chr1	22190199	22192112	LMR
chr1	22192510	22202612	UMR
chr1	22202807	22203290	LMR
chr1	22203730	22203742	LMR
chr1	22217957	22218324	LMR
chr1	22221249	22222496	LMR
chr1	22222579	22248668	UMR
chr1	22268199	22268997	LMR
chr1	22269054	22281208	UMR
chr1	22281389	22297472	UMR
chr1	22297607	22297706	LMR
chr1	22297757	22316935	UMR
chr1	22683049	22683306	LMR
chr1	22687883	22690092	UMR
chr1	22733983	22734156	LMR
chr1	22740764	22740845	LMR
chr1	22746225	22746372	LMR
chr1	22747967	22748220	LMR
chr1	22749247	22750444	LMR
chr1	22757485	22757647	LMR
chr1	22761231	22762688	UMR
chr1	22895553	22898506	UMR
chr1	22898563	22898578	LMR
chr1	22900901	22901452	LMR
chr1	22911453	22911500	LMR
chr1	22923339	22924144	LMR
chr1	22931725	22932560	UMR
chr1	22937974	22938593	LMR
chr1	22939937	22939996	LMR
chr1	22940561	22940630	LMR
chr1	22944002	22944744	LMR
chr1	22948713	22948949	LMR
chr1	22969299	22969352	LMR
chr1	22971583	22973018	LMR
chr1	22988334	22988470	LMR
chr1	22991468	22991521	LMR
chr1	22995217	22995223	LMR
chr1	22998992	22999098	LMR
chr1	23000121	23000368	LMR
chr1	23001733	23002550	LMR
chr1	23002787	23003132	LMR
chr1	23004550	23005805	LMR
chr1	23009783	23010454	LMR
chr1	23010539	23010759	LMR
chr1	23011066	23011292	LMR
chr1	23012306	23012794	LMR
chr1	23016983	23017175	LMR
chr1	23017219	23017552	LMR
chr1	23090301	23092732	UMR
chr1	23093495	23095167	LMR
chr1	23095949	23097241	LMR
chr1	23240082	23240380	LMR
chr1	23240741	23241040	LMR
chr1	23241979	23242131	LMR
chr1	23263037	23263206	LMR
chr1	23274355	23274474	LMR
chr1	23284687	23284964	LMR
chr1	23288651	23289889	LMR
chr1	23340383	23342401	UMR
chr1	23373611	23375552	LMR
chr1	23434049	23435213	UMR
chr1	23435221	23435234	LMR
chr1	23474569	23476802	UMR
chr1	23483293	23483365	LMR
chr1	23528893	23528974	LMR
chr1	23531290	23531372	LMR
chr1	23535479	23536482	LMR
chr1	23537516	23538712	LMR
chr1	23539409	23539538	LMR
chr1	23541069	23542668	UMR
chr1	23551227	23554150	UMR
chr1	23557065	23559325	UMR
chr1	23560661	23561477	LMR
chr1	23562589	23563621	LMR
chr1	23585020	23585047	LMR
chr1	23585116	23586304	UMR
chr1	23592687	23592752	LMR
chr1	23605651	23609120	UMR
chr1	23613039	23613599	LMR
chr1	23671235	23674144	UMR
chr1	23694133	23694358	LMR
chr1	23695251	23696073	UMR
chr1	23741577	23741802	LMR
chr1	23743753	23745500	UMR
chr1	23753157	23753318	LMR
chr1	23754569	23755616	LMR
chr1	23784569	23786887	UMR
chr1	23813975	23814204	LMR
chr1	23822105	23822564	LMR
chr1	23926675	23926815	LMR
chr1	23926943	23928840	UMR
chr1	23932433	23932546	LMR
chr1	24278700	24278768	LMR
chr1	24281077	24283560	UMR
chr1	24283596	24284865	LMR
chr1	24288169	24288204	LMR
chr1	24314785	24315086	LMR
chr1	25090979	25092555	UMR
chr1	25101209	25102156	LMR
chr1	25105642	25107231	LMR
chr1	25107263	25107442	LMR
chr1	25107475	25107578	LMR
chr1	25107605	25109758	UMR
chr1	25257953	25258134	LMR
chr1	25265413	25265466	LMR
chr1	25269619	25269701	LMR
chr1	25279368	25280204	LMR
chr1	25301873	25307878	UMR
chr1	25338263	25338316	LMR
chr1	25357428	25359346	LMR
chr1	25369653	25370624	LMR
chr1	25380267	25382042	UMR
chr1	25382374	25382530	LMR
chr1	25384562	25384620	LMR
chr1	25403528	25404586	LMR
chr1	25407337	25409282	UMR
chr1	25501949	25503010	LMR
chr1	25503897	25504154	LMR
chr1	25535955	25537744	LMR
chr1	25539975	25540273	LMR
chr1	25543723	25544056	LMR
chr1	25570761	25573966	UMR
chr1	25577103	25577159	LMR
chr1	25581753	25583445	LMR
chr1	25585939	25586038	LMR
chr1	25601493	25601784	LMR
chr1	25636361	25638866	UMR
chr1	25639037	25639322	LMR
chr1	25639811	25639910	LMR
chr1	25750910	25751288	LMR
chr1	25751537	25752513	LMR
chr1	25752581	25754747	LMR
chr1	25757157	25759472	UMR
chr1	26204255	26207998	UMR
chr1	26593377	26596072	LMR
chr1	26601663	26603600	LMR
chr1	26605930	26606440	LMR
chr1	26624405	26625508	LMR
chr1	26628089	26628270	LMR
chr1	26652543	26653724	LMR
chr1	26670801	26672342	LMR
chr1	26677309	26677774	LMR
chr1	26678103	26678162	LMR
chr1	26681193	26684096	LMR
chr1	26684821	26685328	LMR
chr1	26689013	26689094	LMR
chr1	26696037	26698183	LMR
chr1	26700513	26700624	LMR
chr1	26701848	26706736	LMR
chr1	26723789	26724246	LMR
chr1	26735585	26738514	LMR
chr1	26742039	26742543	LMR
chr1	26743926	26745072	LMR
chr1	26745893	26748460	LMR
chr1	26786375	26787165	LMR
chr1	26788265	26790062	UMR
chr1	26792621	26794644	LMR
chr1	26795605	26795720	LMR
chr1	26874951	26877384	LMR
chr1	26895352	26898478	UMR
chr1	26974514	26976801	UMR
chr1	27000321	27000414	LMR
chr1	27000465	27002980	UMR
chr1	27005351	27007463	LMR
chr1	27009235	27014141	LMR
chr1	27015585	27016252	LMR
chr1	27017391	27017462	LMR
chr1	27018791	27019076	LMR
chr1	27031389	27033006	UMR
chr1	27038802	27039028	LMR
chr1	27082353	27083182	LMR
chr1	27106817	27107514	LMR
chr1	27107699	27108510	LMR
chr1	27111270	27114570	UMR
chr1	27116729	27117922	LMR
chr1	27120019	27120463	LMR
chr1	27121632	27122156	LMR
chr1	27122857	27128318	UMR
chr1	27841618	27843720	LMR
chr1	27844377	27845177	LMR
chr1	27846669	27846772	LMR
chr1	27876365	27879645	UMR
chr1	27893383	27894155	LMR
chr1	28773879	28773954	LMR
chr1	28774893	28775241	LMR
chr1	28776484	28776606	LMR
chr1	28776630	28776664	LMR
chr1	28777059	28783693	UMR
chr1	28783907	28786494	LMR
chr1	28981181	28982215	UMR
chr1	29159357	29162581	UMR
chr1	29439765	29442436	LMR
chr1	29443297	29443348	LMR
chr1	29443406	29443463	LMR
chr1	29446312	29446882	LMR
chr1	29449865	29452284	UMR
chr1	29477450	29478162	LMR
chr1	29500037	29500375	LMR
chr1	29502185	29502440	LMR
chr1	29502613	29502834	LMR
chr1	29636794	29638984	UMR
chr1	29640001	29640038	LMR
chr1	29640289	29640371	LMR
chr1	29651711	29652511	LMR
chr1	29681575	29683489	UMR
chr1	29696597	29696720	LMR
chr1	29779257	29779645	LMR
chr1	29780305	29783378	LMR
chr1	29783651	29783784	LMR
chr1	29784135	29784726	LMR
chr1	29842967	29885712	UMR
chr1	29886899	29895790	UMR
chr1	29896129	29897764	LMR
chr1	29898229	29899086	LMR
chr1	29899139	29900682	LMR
chr1	29901155	29905694	LMR
chr1	29906158	29915295	UMR
chr1	29977737	29978450	LMR
chr1	29978484	29985500	UMR
chr1	29986157	30020910	UMR
chr1	30021972	30022515	LMR
chr1	30022589	30039232	UMR
chr1	30039283	30048478	UMR
chr1	30048588	30069924	UMR
chr1	30070036	30071188	LMR
chr1	30071399	30071617	LMR
chr1	30071761	30072319	LMR
chr1	30072617	30102541	UMR
chr1	30255405	30280721	UMR
chr1	30281069	30285560	UMR
chr1	30288712	30289686	LMR
chr1	30289769	30289842	LMR
chr1	30289953	30290080	LMR
chr1	30290259	30296075	UMR
chr1	30296363	30300910	UMR
chr1	30301863	30343952	UMR
chr1	30344472	30347080	LMR
chr1	30347163	30388150	UMR
chr1	30418319	30437652	UMR
chr1	30439482	30440880	LMR
chr1	30441801	30450156	UMR
chr1	30450625	30459406	UMR
chr1	30459458	30468974	UMR
chr1	30543795	30547476	LMR
chr1	30574913	30576827	UMR
chr1	30578757	30580234	LMR
chr1	30580563	30582176	LMR
chr1	30584776	30587220	LMR
chr1	30588780	30588873	LMR
chr1	30758227	30824186	UMR
chr1	30824466	30828985	LMR
chr1	30829492	30842458	UMR
chr1	30842599	30865361	UMR
chr1	31432151	31434574	UMR
chr1	31434623	31434766	LMR
chr1	31434803	31435147	LMR
chr1	31496314	31499431	UMR
chr1	31503821	31504554	LMR
chr1	31506874	31510848	LMR
chr1	31510921	31511039	LMR
chr1	31511321	31512154	LMR
chr1	31512477	31512624	LMR
chr1	31512631	31515043	LMR
chr1	31517459	31520355	LMR
chr1	31521064	31521340	LMR
chr1	31521847	31555339	UMR
chr1	31555996	31571096	UMR
chr1	31571203	31571394	LMR
chr1	31571439	31580285	UMR
chr1	31581301	31592769	UMR
chr1	31593483	31623238	UMR
chr1	31623362	31623472	LMR
chr1	31623558	31661658	UMR
chr1	31661689	31666468	UMR
chr1	31666579	31666986	LMR
chr1	31667003	31684156	UMR
chr1	31685061	31693950	LMR
chr1	31693971	31734126	UMR
chr1	31736499	31741248	UMR
chr1	31741741	31815122	UMR
chr1	31819085	31823138	UMR
chr1	31823507	31837242	UMR
chr1	31838349	31857796	UMR
chr1	31857907	31873836	UMR
chr1	31874008	31875172	LMR
chr1	31875420	31875546	LMR
chr1	31875636	31891192	UMR
chr1	31891243	31914839	UMR
chr1	31915477	31976099	UMR
chr1	31976183	31977688	LMR
chr1	32024681	32030795	UMR
chr1	32030805	32035202	LMR
chr1	32035566	32044824	UMR
chr1	32045781	32059930	UMR
chr1	32060153	32075540	UMR
chr1	32370779	32374514	UMR
chr1	32374519	32375250	LMR
chr1	32375319	32398014	UMR
chr1	32398955	32420682	UMR
chr1	32420699	32421168	LMR
chr1	32421847	32422095	LMR
chr1	32422273	32442622	UMR
chr1	32442864	32446549	LMR
chr1	32809709	32822372	UMR
chr1	32822535	32845040	UMR
chr1	32845089	32846739	LMR
chr1	32847521	32858528	UMR
chr1	32859654	32889859	UMR
chr1	32889992	32895626	UMR
chr1	32907417	32910685	UMR
chr1	32912091	32916056	LMR
chr1	32916287	32927746	UMR
chr1	32927953	32937158	UMR
chr1	32937201	32940340	LMR
chr1	32940687	32946321	UMR
chr1	32946594	32954803	UMR
chr1	32954821	32977352	UMR
chr1	32978090	32982148	LMR
chr1	32982321	32994922	UMR
chr1	32995156	33000297	UMR
chr1	33000356	33014574	UMR
chr1	33014630	33039676	UMR
chr1	33039957	33041398	LMR
chr1	33041517	33051101	UMR
chr1	33051136	33077841	UMR
chr1	33078479	33087280	UMR
chr1	33087309	33127420	UMR
chr1	33127529	33135854	UMR
chr1	33167169	33171007	UMR
chr1	33171807	33176830	LMR
chr1	33176909	33176997	LMR
chr1	33177287	33232795	UMR
chr1	33232924	33235236	LMR
chr1	33236149	33242882	UMR
chr1	33242991	33247384	LMR
chr1	33248258	33249506	UMR
chr1	33249521	33249543	LMR
chr1	33249571	33265634	UMR
chr1	33265665	33286512	UMR
chr1	33301043	33318209	UMR
chr1	33318226	33318953	LMR
chr1	33320015	33333478	UMR
chr1	33333573	33340870	UMR
chr1	33340913	33370720	UMR
chr1	33371777	33385640	UMR
chr1	33385688	33395790	UMR
chr1	33395893	33399232	LMR
chr1	33399413	33432254	UMR
chr1	33433129	33475832	UMR
chr1	33476439	33491128	UMR
chr1	33492315	33571824	UMR
chr1	33572793	33579058	UMR
chr1	33579241	33579426	LMR
chr1	33579579	33616331	UMR
chr1	33616357	33616459	LMR
chr1	33616537	33646832	UMR
chr1	33646865	33652724	UMR
chr1	33653549	33654114	LMR
chr1	33654817	33655544	LMR
chr1	33657031	33669424	UMR
chr1	33669893	33674380	LMR
chr1	33674685	33746688	UMR
chr1	33754191	33805352	UMR
chr1	33822899	33855384	UMR
chr1	33855525	33864886	UMR
chr1	33865564	33908183	UMR
chr1	33908435	33908702	LMR
chr1	33908821	33952254	UMR
chr1	33952288	33952406	LMR
chr1	33953233	33969040	UMR
chr1	33969209	33995426	UMR
chr1	33996095	34009332	UMR
chr1	34009457	34019910	UMR
chr1	34020049	34049916	UMR
chr1	34049983	34145664	UMR
chr1	34147475	34164532	UMR
chr1	34164602	34176009	UMR
chr1	34321057	34324933	UMR
chr1	34325893	34326158	LMR
chr1	34327269	34327938	LMR
chr1	34328581	34329272	LMR
chr1	34329431	34344984	UMR
chr1	34349137	34364136	UMR
chr1	34365535	34366774	LMR
chr1	34366941	34367502	LMR
chr1	34367614	34383549	UMR
chr1	34383568	34412908	UMR
chr1	34412946	34443950	UMR
chr1	34444053	34487026	UMR
chr1	34487979	34489348	UMR
chr1	34489442	34489548	LMR
chr1	34489584	34490262	LMR
chr1	34490381	34490596	LMR
chr1	34490687	34524011	UMR
chr1	34524204	34625826	UMR
chr1	34626589	34646586	UMR
chr1	34646628	34649448	LMR
chr1	34649579	34655381	UMR
chr1	34676769	34780267	UMR
chr1	34780946	34791557	UMR
chr1	34791801	34874949	UMR
chr1	34877267	34882840	LMR
chr1	34882965	34890263	UMR
chr1	34890446	34899346	UMR
chr1	34899389	34900962	LMR
chr1	34901515	34931212	UMR
chr1	34931253	34941686	UMR
chr1	34942161	34960106	UMR
chr1	34960167	35004610	UMR
chr1	35004682	35033491	UMR
chr1	35033557	35063756	UMR
chr1	35063761	35063908	LMR
chr1	35064004	35064260	LMR
chr1	35065023	35136440	UMR
chr1	35136752	35140610	UMR
chr1	35141051	35144586	LMR
chr1	35144857	35155072	UMR
chr1	35166173	35210908	UMR
chr1	35211403	35211886	LMR
chr1	35212472	35215842	LMR
chr1	35217133	35220046	LMR
chr1	35222653	35223512	LMR
chr1	35224873	35225394	LMR
chr1	35268013	35268686	LMR
chr1	35284032	35286183	UMR
chr1	35334877	35336844	UMR
chr1	35336888	35337020	LMR
chr1	35575600	35575941	LMR
chr1	35576039	35576310	LMR
chr1	35576796	35576878	LMR
chr1	35578380	35578451	LMR
chr1	35578489	35578814	LMR
chr1	35614404	35615658	LMR
chr1	35617909	35618096	LMR
chr1	35618488	35618879	LMR
chr1	35625809	35627658	UMR
chr1	35627684	35627896	LMR
chr1	35675120	35678626	LMR
chr1	35678743	35683861	UMR
chr1	35683977	35684612	LMR
chr1	35685720	35686442	LMR
chr1	35686712	35688212	LMR
chr1	35689485	35700873	UMR
chr1	35700954	35700984	LMR
chr1	35701135	35701325	LMR
chr1	35701411	35712730	UMR
chr1	35712951	35724734	UMR
chr1	35725765	35739935	UMR
chr1	35742201	35745396	UMR
chr1	35745589	35750811	UMR
chr1	35750853	35751572	LMR
chr1	35751864	35763542	UMR
chr1	35776784	35785641	UMR
chr1	35785761	35789770	UMR
chr1	35790126	35793705	LMR
chr1	35794115	35800844	UMR
chr1	35800871	35803255	UMR
chr1	35803350	35806293	UMR
chr1	35806353	35832065	UMR
chr1	35832727	35832813	LMR
chr1	35865947	35870616	LMR
chr1	35871255	35881484	UMR
chr1	35881847	35896458	UMR
chr1	35896545	35899080	LMR
chr1	35899391	35900036	LMR
chr1	35900173	35900646	LMR
chr1	35900666	35917676	UMR
chr1	35926583	35929942	UMR
chr1	35929961	35930208	LMR
chr1	35930301	35931158	UMR
chr1	35931169	35932317	LMR
chr1	35932327	35932355	LMR
chr1	35932391	35932606	LMR
chr1	35932651	35938926	UMR
chr1	35939067	35998300	UMR
chr1	35998315	36007236	UMR
chr1	36007614	36014502	UMR
chr1	36014957	36019148	LMR
chr1	36019158	36033960	UMR
chr1	36034291	36040958	UMR
chr1	36041331	36046342	UMR
chr1	36046444	36056324	UMR
chr1	36056435	36056515	LMR
chr1	36056537	36062134	UMR
chr1	36062571	36066830	UMR
chr1	36067043	36104614	UMR
chr1	36104693	36106448	LMR
chr1	36106625	36108267	LMR
chr1	36108323	36120640	UMR
chr1	36121002	36139579	UMR
chr1	36139825	36147358	UMR
chr1	36148335	36175290	UMR
chr1	36175704	36201866	UMR
chr1	36201906	36202212	LMR
chr1	36202235	36238233	UMR
chr1	36269917	36278678	UMR
chr1	36278686	36297451	UMR
chr1	36303569	36305150	LMR
chr1	36305248	36305416	LMR
chr1	36305601	36306748	LMR
chr1	36307317	36307472	LMR
chr1	36307927	36317766	UMR
chr1	36318085	36321403	UMR
chr1	36321418	36326140	UMR
chr1	36347833	36375321	UMR
chr1	36375743	36383818	UMR
chr1	36383857	36399234	UMR
chr1	36399475	36430599	UMR
chr1	36432415	36436148	LMR
chr1	36436392	36436782	LMR
chr1	36436925	36442059	UMR
chr1	36442156	36444668	LMR
chr1	36444755	36461144	UMR
chr1	36709551	36709794	LMR
chr1	36726432	36726720	LMR
chr1	36738796	36739480	LMR
chr1	36752287	36752854	LMR
chr1	36755798	36757446	LMR
chr1	36760355	36761616	LMR
chr1	36819305	36819734	LMR
chr1	36872496	36873322	LMR
chr1	36886977	36888568	UMR
chr1	36891121	36892222	LMR
chr1	36892777	36893434	LMR
chr1	36901131	36902930	LMR
chr1	36904177	36904242	LMR
chr1	36907653	36908209	LMR
chr1	36913889	36915162	LMR
chr1	36919653	36923366	UMR
chr1	36943599	36943890	LMR
chr1	37025496	37026686	LMR
chr1	37027277	37027730	LMR
chr1	37060845	37060879	LMR
chr1	37065581	37065772	LMR
chr1	37081025	37081092	LMR
chr1	37081135	37082412	UMR
chr1	37116136	37116488	LMR
chr1	37118655	37119097	LMR
chr1	37149579	37149660	LMR
chr1	37151235	37152718	UMR
chr1	37179471	37179515	LMR
chr1	37187415	37187564	LMR
chr1	37188165	37188994	LMR
chr1	37351114	37356583	UMR
chr1	37541111	37542174	UMR
chr1	37545165	37545674	LMR
chr1	37545852	37546376	LMR
chr1	37547752	37548652	LMR
chr1	37548983	37549280	LMR
chr1	37551267	37552258	LMR
chr1	37552508	37554120	LMR
chr1	37559387	37559458	LMR
chr1	37559596	37560999	UMR
chr1	37649215	37650208	LMR
chr1	37687529	37691546	UMR
chr1	37693743	37694604	LMR
chr1	37891839	37892910	LMR
chr1	37944137	37947768	UMR
chr1	38047895	38048382	LMR
chr1	38049370	38050452	LMR
chr1	38056667	38057080	LMR
chr1	38067199	38067312	LMR
chr1	38069541	38069555	LMR
chr1	38069683	38070048	LMR
chr1	38070733	38071818	LMR
chr1	38083727	38083778	LMR
chr1	38085241	38086508	LMR
chr1	38089081	38089376	LMR
chr1	38156163	38158623	UMR
chr1	38159269	38161936	LMR
chr1	38253403	38253826	LMR
chr1	38302433	38302447	LMR
chr1	38302451	38303373	LMR
chr1	38305683	38305756	LMR
chr1	38305877	38306106	LMR
chr1	38311325	38312202	LMR
chr1	38314644	38314752	LMR
chr1	38319529	38320867	LMR
chr1	38324585	38326148	UMR
chr1	38337793	38338324	LMR
chr1	38341629	38341850	LMR
chr1	38344833	38344895	LMR
chr1	38345108	38345766	LMR
chr1	38345852	38346321	LMR
chr1	38419028	38419563	LMR
chr1	38421481	38425228	UMR
chr1	38488273	38488350	LMR
chr1	38490461	38491134	UMR
chr1	38491185	38491419	LMR
chr1	38491852	38492442	LMR
chr1	38647835	38648020	LMR
chr1	38648805	38649158	LMR
chr1	38649209	38650446	UMR
chr1	38652885	38654014	LMR
chr1	38654908	38654954	LMR
chr1	38657437	38657824	LMR
chr1	38679653	38679730	LMR
chr1	38716094	38719359	UMR
chr1	38721473	38722816	LMR
chr1	38722977	38723643	LMR
chr1	38723831	38727196	LMR
chr1	38795065	38816202	UMR
chr1	38816289	38818686	LMR
chr1	38818839	38826075	LMR
chr1	38826666	38828506	LMR
chr1	38829043	38832334	LMR
chr1	38835507	38846264	UMR
chr1	38847318	38847683	LMR
chr1	38847713	38849730	UMR
chr1	38931601	38932084	LMR
chr1	38932247	38935466	LMR
chr1	38935903	38955396	UMR
chr1	38955639	39014910	UMR
chr1	39755534	39756790	UMR
chr1	39756950	39757130	LMR
chr1	39803216	39810577	UMR
chr1	39810695	39815062	UMR
chr1	39815313	39823548	UMR
chr1	39823939	39838696	UMR
chr1	39841759	39843034	LMR
chr1	39843097	39846339	LMR
chr1	39846636	39918142	UMR
chr1	39918535	39918733	LMR
chr1	39918866	39965191	UMR
chr1	39965278	39973832	UMR
chr1	39975434	39981454	UMR
chr1	39981609	40003504	UMR
chr1	40004214	40017790	UMR
chr1	40018167	40019328	LMR
chr1	40019331	40019407	LMR
chr1	40019470	40019672	LMR
chr1	40019700	40019768	LMR
chr1	40019844	40041816	UMR
chr1	40043051	40046088	LMR
chr1	40046327	40047775	LMR
chr1	40047808	40081638	UMR
chr1	40081641	40082475	LMR
chr1	40082585	40087416	LMR
chr1	40087605	40100080	UMR
chr1	40100413	40145184	UMR
chr1	40145543	40167528	UMR
chr1	40275333	40276858	UMR
chr1	40319629	40320316	LMR
chr1	40321669	40322738	UMR
chr1	40322825	40322955	LMR
chr1	40323031	40323152	LMR
chr1	40335154	40337420	UMR
chr1	40349261	40349612	LMR
chr1	40350725	40352716	LMR
chr1	40356143	40356265	LMR
chr1	40360217	40360788	LMR
chr1	40423462	40423692	LMR
chr1	40423781	40423838	LMR
chr1	40424323	40424774	LMR
chr1	40433594	40437035	UMR
chr1	40557108	40565635	UMR
chr1	40565821	40565998	LMR
chr1	40566049	40571965	UMR
chr1	40572137	40575648	LMR
chr1	40575794	40579547	UMR
chr1	40579655	40594743	UMR
chr1	40594747	40597806	LMR
chr1	40598673	40601540	LMR
chr1	40601636	40618846	UMR
chr1	40618854	40619676	LMR
chr1	40619707	40623072	LMR
chr1	40623115	40643238	UMR
chr1	40643327	40648890	LMR
chr1	40649315	40681754	UMR
chr1	40681903	40697438	UMR
chr1	40697503	40697784	LMR
chr1	40698480	40701651	UMR
chr1	40701712	40708908	UMR
chr1	40709421	40711466	LMR
chr1	40711667	40729456	UMR
chr1	40729999	40735291	UMR
chr1	40735798	40745250	UMR
chr1	40745313	40756246	UMR
chr1	40756995	40765532	UMR
chr1	40765737	40770724	UMR
chr1	40771256	40774920	UMR
chr1	40774949	40784883	UMR
chr1	40784950	40796731	UMR
chr1	40797861	40879894	UMR
chr1	40894159	40912918	UMR
chr1	40913696	40916559	LMR
chr1	40917003	40917132	LMR
chr1	40917179	40918330	UMR
chr1	40918790	40921754	UMR
chr1	40921823	40934352	UMR
chr1	40934589	40951124	UMR
chr1	40951341	40951399	LMR
chr1	40953320	40994145	UMR
chr1	40994264	41031742	UMR
chr1	41031819	41050928	UMR
chr1	41051207	41058563	UMR
chr1	41061359	41067424	UMR
chr1	41067625	41117420	UMR
chr1	41117774	41126080	UMR
chr1	41126243	41127288	LMR
chr1	41127637	41129494	LMR
chr1	41131827	41167357	UMR
chr1	41167750	41183913	UMR
chr1	41184057	41184761	LMR
chr1	41184887	41189558	LMR
chr1	41189933	41197931	UMR
chr1	41198043	41208302	UMR
chr1	41208394	41245901	UMR
chr1	41245921	41247834	LMR
chr1	41248477	41248713	LMR
chr1	41249009	41274613	UMR
chr1	41274729	41289486	UMR
chr1	41289902	41290135	LMR
chr1	41290209	41294450	LMR
chr1	41294489	41295302	LMR
chr1	41295700	41299238	LMR
chr1	41299538	41304410	UMR
chr1	41304431	41321052	UMR
chr1	41322017	41322129	LMR
chr1	41323217	41349634	UMR
chr1	41350083	41361833	UMR
chr1	41361971	41376662	UMR
chr1	41378885	41411022	UMR
chr1	41415887	41433721	UMR
chr1	41434097	41460512	UMR
chr1	41460527	41486214	UMR
chr1	41486813	41487780	LMR
chr1	41487995	41489864	LMR
chr1	41490839	41507674	UMR
chr1	41507909	41512364	LMR
chr1	41512380	41526222	UMR
chr1	41526388	41586851	UMR
chr1	41587028	41629168	UMR
chr1	41629475	41629546	LMR
chr1	41629637	41629882	LMR
chr1	41629997	41630298	LMR
chr1	41631366	41658417	UMR
chr1	41666044	41687335	UMR
chr1	41687464	41715462	UMR
chr1	41715738	41716739	LMR
chr1	41716847	41717964	LMR
chr1	41718033	41719547	LMR
chr1	41719853	41728912	UMR
chr1	41729042	41736093	UMR
chr1	41736119	41736694	LMR
chr1	41737167	41756636	UMR
chr1	41757137	41770308	UMR
chr1	41771503	41786230	UMR
chr1	41786497	41792434	UMR
chr1	41792561	41808138	UMR
chr1	41808171	41812382	UMR
chr1	41812879	41813138	LMR
chr1	41813215	41821804	UMR
chr1	41821897	41822335	LMR
chr1	41822400	41823606	LMR
chr1	41823645	41838926	UMR
chr1	41839379	41843158	LMR
chr1	41843175	41855810	UMR
chr1	41856121	41866376	UMR
chr1	41866392	41868110	LMR
chr1	41868340	41870456	LMR
chr1	41870486	41872728	LMR
chr1	41872873	41879928	UMR
chr1	41880365	41881226	LMR
chr1	41881581	41883086	LMR
chr1	41883273	41883864	LMR
chr1	41883988	41884738	LMR
chr1	41885205	41885324	LMR
chr1	41885581	41898322	UMR
chr1	42162515	42164362	LMR
chr1	42164453	42164561	LMR
chr1	42164849	42164935	LMR
chr1	42164993	42165857	UMR
chr1	42165875	42166124	LMR
chr1	42255326	42256180	LMR
chr1	42260162	42261056	UMR
chr1	42266113	42266234	LMR
chr1	42266346	42266494	LMR
chr1	42268154	42268312	LMR
chr1	42271763	42272726	LMR
chr1	42278765	42278856	LMR
chr1	42280576	42281940	LMR
chr1	42282265	42282371	LMR
chr1	42297567	42298272	LMR
chr1	42301183	42301674	LMR
chr1	42303531	42304522	LMR
chr1	42306485	42306916	LMR
chr1	42306960	42308171	LMR
chr1	42308201	42308232	LMR
chr1	42321944	42322626	LMR
chr1	42330580	42331716	LMR
chr1	42382570	42385624	UMR
chr1	42395019	42395048	LMR
chr1	42728989	42729136	LMR
chr1	42776885	42779647	LMR
chr1	42785469	42789688	LMR
chr1	42799985	42804165	UMR
chr1	42817253	42817556	LMR
chr1	43090825	43091738	UMR
chr1	43093219	43094870	UMR
chr1	43104035	43106366	LMR
chr1	43447689	43448268	LMR
chr1	43448356	43448414	LMR
chr1	43451363	43451380	LMR
chr1	43455847	43457507	LMR
chr1	43460042	43460148	LMR
chr1	43460171	43460206	LMR
chr1	43465107	43465875	LMR
chr1	43465979	43466185	LMR
chr1	43469009	43469140	LMR
chr1	43469295	43469976	LMR
chr1	43474730	43475388	LMR
chr1	43479151	43480016	LMR
chr1	43489763	43490078	LMR
chr1	43496172	43499181	UMR
chr1	43502909	43504108	LMR
chr1	43510065	43511782	LMR
chr1	43518145	43520406	UMR
chr1	43524671	43524849	LMR
chr1	43525001	43526104	LMR
chr1	43544741	43548236	UMR
chr1	43548241	43549292	LMR
chr1	43549529	43549904	LMR
chr1	43582108	43582326	LMR
chr1	43609482	43610030	LMR
chr1	43614295	43614548	LMR
chr1	43625674	43627092	LMR
chr1	43627648	43628218	LMR
chr1	43629340	43633738	UMR
chr1	43634094	43635476	LMR
chr1	43643294	43643346	LMR
chr1	43645167	43646342	LMR
chr1	43684371	43686100	UMR
chr1	43686919	43687121	LMR
chr1	43688530	43689158	LMR
chr1	43702342	43703062	LMR
chr1	43703099	43703574	LMR
chr1	43712978	43713368	LMR
chr1	43716229	43716350	LMR
chr1	43716453	43716465	LMR
chr1	43720261	43723426	UMR
chr1	43750025	43750522	LMR
chr1	43752715	43753045	LMR
chr1	43760912	43760927	LMR
chr1	43761649	43762726	LMR
chr1	43769135	43769386	LMR
chr1	43799201	43799495	LMR
chr1	43805677	43805754	LMR
chr1	43869912	43870412	LMR
chr1	43894986	43895712	LMR
chr1	43902129	43903289	LMR
chr1	43960888	43961044	LMR
chr1	43979645	43979651	LMR
chr1	43979775	43979863	LMR
chr1	43979941	43983484	UMR
chr1	43992388	43993457	LMR
chr1	44413762	44416752	UMR
chr1	44437181	44437529	LMR
chr1	44440213	44443766	UMR
chr1	44476346	44476378	LMR
chr1	44479569	44480276	LMR
chr1	44483887	44484472	LMR
chr1	44568673	44571614	UMR
chr1	44587581	44587986	LMR
chr1	44602317	44602370	LMR
chr1	44606617	44606918	LMR
chr1	44608310	44609030	LMR
chr1	44609227	44609318	LMR
chr1	44727331	44733592	UMR
chr1	44733896	44741956	UMR
chr1	44867765	44868205	LMR
chr1	44868213	44868481	LMR
chr1	44868577	44869758	LMR
chr1	44870596	44870708	LMR
chr1	44872509	44874892	UMR
chr1	44875515	44875988	LMR
chr1	44880137	44883305	UMR
chr1	44883459	44883558	LMR
chr1	44905760	44906062	LMR
chr1	44906447	44908404	LMR
chr1	44920851	44921402	LMR
chr1	44970469	44976534	UMR
chr1	44976670	44978530	LMR
chr1	44982148	44984128	LMR
chr1	44984807	44990306	UMR
chr1	44993180	44993318	LMR
chr1	45006171	45006340	LMR
chr1	45006595	45006898	LMR
chr1	45009689	45009812	LMR
chr1	45033659	45033800	LMR
chr1	45048699	45049370	LMR
chr1	45087345	45089173	UMR
chr1	45104893	45105222	LMR
chr1	45156442	45158350	LMR
chr1	45158421	45163510	UMR
chr1	45164508	45166614	LMR
chr1	45166681	45167010	LMR
chr1	45167049	45168552	LMR
chr1	45168585	45169562	UMR
chr1	45169699	45170122	LMR
chr1	45170249	45174146	UMR
chr1	45174263	45178745	UMR
chr1	45178957	45180390	LMR
chr1	45257087	45259535	UMR
chr1	45260095	45264980	UMR
chr1	45265019	45265129	LMR
chr1	45265232	45265658	LMR
chr1	45265699	45269734	UMR
chr1	45270137	45271665	LMR
chr1	45271849	45276088	UMR
chr1	45345722	45349782	UMR
chr1	45349807	45350660	LMR
chr1	45350805	45357886	UMR
chr1	45358251	45359892	LMR
chr1	45360052	45363012	LMR
chr1	45363189	45371500	UMR
chr1	45371949	45373841	LMR
chr1	45374017	45392166	UMR
chr1	45392907	45399465	UMR
chr1	45399525	45403531	UMR
chr1	45403794	45403908	LMR
chr1	45404253	45404276	LMR
chr1	45404303	45429392	UMR
chr1	45429503	45429635	LMR
chr1	45430157	45437939	UMR
chr1	45438359	45439896	LMR
chr1	45440005	45441993	LMR
chr1	45442329	45442468	LMR
chr1	45442647	45446963	UMR
chr1	45447099	45456367	UMR
chr1	45456370	45456577	LMR
chr1	45456613	45456910	LMR
chr1	45456937	45461316	UMR
chr1	45461723	45477163	UMR
chr1	45518170	45518602	LMR
chr1	45518719	45521512	LMR
chr1	45521631	45526451	UMR
chr1	45526579	45535598	UMR
chr1	45668645	45668788	LMR
chr1	45682680	45683566	LMR
chr1	45693001	45693573	LMR
chr1	45694751	45694958	LMR
chr1	45699998	45701420	UMR
chr1	45703485	45704126	LMR
chr1	45709680	45711564	UMR
chr1	45713628	45714088	LMR
chr1	45721405	45721682	LMR
chr1	45721763	45725384	UMR
chr1	45735591	45737293	LMR
chr1	45750671	45751691	LMR
chr1	45755135	45755709	LMR
chr1	45764538	45764718	LMR
chr1	45788361	45788786	LMR
chr1	45799329	45799834	LMR
chr1	45801215	45801362	LMR
chr1	45803404	45803483	LMR
chr1	45804043	45804230	LMR
chr1	45804521	45804645	LMR
chr1	45810440	45816024	UMR
chr1	45816168	45816300	LMR
chr1	45816453	45816594	LMR
chr1	45823733	45824348	LMR
chr1	46144327	46147262	UMR
chr1	46348322	46350334	UMR
chr1	46414254	46416078	UMR
chr1	46499957	46500260	LMR
chr1	46509115	46510355	LMR
chr1	46514878	46515360	LMR
chr1	46515688	46515847	LMR
chr1	46896689	46898996	LMR
chr1	46899523	46900460	LMR
chr1	46903492	46903527	LMR
chr1	46909721	46913764	UMR
chr1	46913916	46914212	LMR
chr1	46916890	46917832	LMR
chr1	46919685	46920260	LMR
chr1	46928827	46936674	UMR
chr1	46940362	46940464	LMR
chr1	46941330	46941714	LMR
chr1	46941863	46941952	LMR
chr1	46951397	46953164	UMR
chr1	46953593	46955681	LMR
chr1	46958711	46960086	LMR
chr1	46971454	46972298	UMR
chr1	46972343	46972674	LMR
chr1	46973317	46974395	LMR
chr1	46974621	46976498	LMR
chr1	47220973	47221710	UMR
chr1	47221717	47221820	LMR
chr1	47239873	47242064	UMR
chr1	47243336	47244673	LMR
chr1	47245414	47246002	LMR
chr1	47246695	47248348	LMR
chr1	47339410	47340480	LMR
chr1	47340697	47342202	UMR
chr1	47342655	47342742	LMR
chr1	47349776	47351316	UMR
chr1	47373366	47374155	LMR
chr1	47375072	47375274	LMR
chr1	47378304	47378356	LMR
chr1	47378389	47380431	UMR
chr1	47412077	47413642	UMR
chr1	47434683	47435498	LMR
chr1	47438168	47440991	UMR
chr1	47441009	47441099	LMR
chr1	47455146	47455266	LMR
chr1	47489361	47489521	LMR
chr1	47490143	47490874	LMR
chr1	47491031	47491102	LMR
chr1	47491168	47491212	LMR
chr1	47491387	47493000	UMR
chr1	47493603	47493640	LMR
chr1	47493846	47493912	LMR
chr1	47494399	47498324	UMR
chr1	47715919	47715968	LMR
chr1	47733492	47733554	LMR
chr1	47738200	47740180	LMR
chr1	47759289	47760258	LMR
chr1	47902843	47903061	LMR
chr1	47938351	47938739	LMR
chr1	47958008	47961352	LMR
chr1	47963155	47964762	UMR
chr1	48141125	48141364	LMR
chr1	48143197	48145333	UMR
chr1	48153616	48153676	LMR
chr1	48159365	48159654	LMR
chr1	48159679	48161923	UMR
chr1	48169779	48169864	LMR
chr1	48169960	48170335	LMR
chr1	48170579	48170641	LMR
chr1	48265824	48268130	LMR
chr1	48268675	48269121	LMR
chr1	48269252	48269879	LMR
chr1	48282158	48282182	LMR
chr1	48289709	48289751	LMR
chr1	48289813	48289893	LMR
chr1	48290133	48290144	LMR
chr1	48290275	48291600	LMR
chr1	48303235	48303244	LMR
chr1	48303339	48303524	LMR
chr1	48318852	48319304	LMR
chr1	48322932	48325016	UMR
chr1	48325099	48325180	LMR
chr1	48327854	48327902	LMR
chr1	48328229	48328662	LMR
chr1	48329141	48332414	LMR
chr1	48332601	48335092	LMR
chr1	48355569	48372140	UMR
chr1	48379027	48380207	LMR
chr1	48449457	48449597	LMR
chr1	48497917	48502326	UMR
chr1	48538541	48539217	LMR
chr1	48590695	48592227	UMR
chr1	48593979	48594834	LMR
chr1	48791528	48791904	LMR
chr1	48791917	48793596	UMR
chr1	48795523	48795862	LMR
chr1	48796191	48797886	LMR
chr1	48800241	48800410	LMR
chr1	48800621	48800663	LMR
chr1	48800904	48801484	LMR
chr1	48801835	48801870	LMR
chr1	48802501	48803432	LMR
chr1	48808689	48809016	LMR
chr1	48812115	48812532	LMR
chr1	48813795	48814503	LMR
chr1	48817717	48818782	LMR
chr1	48819396	48819949	LMR
chr1	48823951	48825412	UMR
chr1	48833071	48833244	LMR
chr1	48841607	48841677	LMR
chr1	48846501	48846610	LMR
chr1	48852683	48854324	UMR
chr1	48866167	48866178	LMR
chr1	48866509	48868116	UMR
chr1	49140441	49141484	UMR
chr1	49146221	49146348	LMR
chr1	49149621	49151181	LMR
chr1	49153127	49153428	LMR
chr1	49154391	49154766	LMR
chr1	49155137	49155446	LMR
chr1	49156070	49156738	LMR
chr1	49157114	49157195	LMR
chr1	49157251	49158614	UMR
chr1	49162436	49162592	LMR
chr1	49271193	49271416	LMR
chr1	49277065	49284240	UMR
chr1	49285897	49285981	LMR
chr1	49293911	49293940	LMR
chr1	49313908	49313962	LMR
chr1	49321439	49321526	LMR
chr1	49323961	49324238	LMR
chr1	49324255	49324332	LMR
chr1	49331887	49333382	LMR
chr1	49420469	49422748	UMR
chr1	49424856	49425014	LMR
chr1	49425071	49425174	LMR
chr1	49425317	49425593	LMR
chr1	49426097	49426828	LMR
chr1	49427809	49427966	LMR
chr1	49437933	49438327	LMR
chr1	49447431	49448743	LMR
chr1	49451211	49452112	LMR
chr1	49465960	49466092	LMR
chr1	49516082	49516430	LMR
chr1	49519731	49520568	LMR
chr1	49570210	49570570	LMR
chr1	49578039	49583114	UMR
chr1	49586912	49587447	LMR
chr1	49655119	49658012	UMR
chr1	49789969	49790100	LMR
chr1	49791755	49791926	LMR
chr1	49792389	49792526	LMR
chr1	49873771	49874022	LMR
chr1	49879666	49880283	LMR
chr1	49889879	49890362	LMR
chr1	49908909	49908940	LMR
chr1	49908993	49909057	LMR
chr1	49917601	49919576	UMR
chr1	50277134	50280650	UMR
chr1	50280943	50285345	UMR
chr1	50285938	50286927	LMR
chr1	50287027	50289438	UMR
chr1	50289569	50289697	LMR
chr1	50289722	50290898	LMR
chr1	50291247	50291956	LMR
chr1	50291992	50302552	UMR
chr1	50302583	50306618	UMR
chr1	50306706	50306794	LMR
chr1	50306899	50308801	UMR
chr1	50308809	50309588	UMR
chr1	50309835	50317834	UMR
chr1	50318015	50331691	UMR
chr1	50412627	50417373	LMR
chr1	50417747	50422313	UMR
chr1	50422800	50440830	UMR
chr1	50441515	50463091	UMR
chr1	50623458	50661438	UMR
chr1	50661871	50664114	LMR
chr1	50664225	50667418	LMR
chr1	50670129	50688011	UMR
chr1	50688368	50706758	UMR
chr1	50707119	50723444	UMR
chr1	50723744	50743178	UMR
chr1	50743207	50758909	UMR
chr1	50759139	50782430	UMR
chr1	50783443	50790225	UMR
chr1	50790286	50793583	LMR
chr1	50793719	50801932	UMR
chr1	50804345	50809186	LMR
chr1	51709301	51710092	LMR
chr1	51717971	51718374	LMR
chr1	51729080	51733006	LMR
chr1	51743380	51749904	LMR
chr1	51764291	51768136	LMR
chr1	52078711	52080367	LMR
chr1	52080701	52080768	LMR
chr1	52080889	52081023	LMR
chr1	52081903	52085316	LMR
chr1	52167547	52170680	LMR
chr1	52209085	52209494	LMR
chr1	52218263	52219256	LMR
chr1	52223321	52227036	LMR
chr1	52234334	52236810	LMR
chr1	52244145	52248659	UMR
chr1	52248800	52248832	LMR
chr1	52509842	52512541	UMR
chr1	52512575	52514988	UMR
chr1	52515121	52515464	LMR
chr1	52515497	52518344	UMR
chr1	53136875	53143232	LMR
chr1	53144440	53152530	UMR
chr1	53152803	53173458	UMR
chr1	53173473	53174151	LMR
chr1	53174871	53201562	UMR
chr1	53203154	53211244	LMR
chr1	53211552	53212924	LMR
chr1	53213290	53214274	LMR
chr1	53214621	53217944	LMR
chr1	53218687	53218805	LMR
chr1	53218875	53218952	LMR
chr1	53220109	53222211	LMR
chr1	53224501	53227528	LMR
chr1	53227788	53227838	LMR
chr1	53234981	53237061	UMR
chr1	53238275	53239716	LMR
chr1	53295113	53298064	UMR
chr1	53757715	53761982	LMR
chr1	53762383	53771087	UMR
chr1	53771186	53771387	LMR
chr1	53771411	53771942	LMR
chr1	53772163	53777349	UMR
chr1	53778093	53814118	UMR
chr1	53814125	53843388	UMR
chr1	53843449	53884540	UMR
[truncated: 117,885 more rows]

## Sheet: O2.UMR.LMR
chr	start	end	type
chr1	65837	67347	UMR
chr1	92442	93717	LMR
chr1	99169	101070	UMR
chr1	110502	111389	UMR
chr1	134357	136319	UMR
chr1	145453	147259	UMR
chr1	161503	161883	LMR
chr1	280633	282592	LMR
chr1	282737	283386	LMR
chr1	342444	343314	LMR
chr1	1172565	1174160	UMR
chr1	1518536	1519811	UMR
chr1	1600776	1601998	LMR
chr1	1618367	1619944	UMR
chr1	1627369	1628134	LMR
chr1	1631233	1632033	LMR
chr1	1664095	1664238	LMR
chr1	1664319	1666358	UMR
chr1	1819215	1819631	LMR
chr1	1826429	1831932	UMR
chr1	1877777	1879012	UMR
chr1	1923375	1924021	UMR
chr1	1924086	1924164	LMR
chr1	1947295	1949300	UMR
chr1	2103600	2105713	UMR
chr1	2243959	2244392	LMR
chr1	2246363	2246694	LMR
chr1	2246837	2248232	LMR
chr1	2252595	2252798	LMR
chr1	2322935	2324608	UMR
chr1	2480018	2480499	LMR
chr1	2510536	2513468	UMR
chr1	2567503	2568988	UMR
chr1	2578417	2580456	LMR
chr1	2625068	2625534	LMR
chr1	2765442	2766312	LMR
chr1	2944361	2945054	LMR
chr1	2960311	2960542	LMR
chr1	2986113	2986922	LMR
chr1	3042658	3043614	LMR
chr1	3093409	3093968	LMR
chr1	3102055	3103003	LMR
chr1	3982709	3987474	UMR
chr1	4168391	4170800	UMR
chr1	4175225	4176034	LMR
chr1	4270797	4275156	UMR
chr1	4298953	4302542	UMR
chr1	4415541	4415589	LMR
chr1	4415624	4417036	UMR
chr1	4429610	4430964	LMR
chr1	4498176	4501108	UMR
chr1	4717551	4718384	UMR
chr1	4726641	4728823	UMR
chr1	4827252	4827954	LMR
chr1	5154119	5157232	UMR
chr1	5360173	5363786	UMR
chr1	5751010	5751328	LMR
chr1	5761446	5761988	LMR
chr1	5980215	5983618	UMR
chr1	6122605	6123912	LMR
chr1	7263419	7264234	LMR
chr1	7347137	7347200	LMR
chr1	7395421	7397233	UMR
chr1	7614005	7615972	UMR
chr1	7734417	7738356	UMR
chr1	7911095	7915392	UMR
chr1	12366164	12373269	UMR
chr1	12859169	12859596	LMR
chr1	12867916	12869282	UMR
chr1	12952860	12955526	UMR
chr1	12958103	12958766	UMR
chr1	13018613	13019300	LMR
chr1	13090991	13092690	UMR
chr1	13219111	13221239	UMR
chr1	13257274	13258317	LMR
chr1	13343849	13344576	LMR
chr1	13347233	13348184	LMR
chr1	13350439	13351116	LMR
chr1	13364003	13366681	UMR
chr1	13396953	13398029	LMR
chr1	13431509	13432186	LMR
chr1	13433450	13434841	UMR
chr1	13508833	13509535	LMR
chr1	13527661	13528318	LMR
chr1	13536219	13537094	LMR
chr1	13554031	13554450	LMR
chr1	13614203	13614510	LMR
chr1	13629843	13630346	LMR
chr1	13658123	13661718	UMR
chr1	13671109	13672409	LMR
chr1	13892291	13895686	UMR
chr1	14043465	14046413	UMR
chr1	14194181	14196038	UMR
chr1	14237511	14241962	UMR
chr1	14406965	14408327	UMR
chr1	14438480	14440624	UMR
chr1	14476961	14477622	LMR
chr1	14488085	14488816	LMR
chr1	14498104	14498363	LMR
chr1	14540895	14541832	LMR
chr1	14580721	14581778	LMR
chr1	14584653	14586772	UMR
chr1	14608075	14608310	LMR
chr1	14615647	14616798	LMR
chr1	14633025	14634428	LMR
chr1	14640509	14641530	LMR
chr1	14673233	14673992	LMR
chr1	14707639	14707963	LMR
chr1	14718287	14719867	LMR
chr1	14749795	14750274	LMR
chr1	14757281	14757994	LMR
chr1	14758347	14759136	LMR
chr1	14759593	14760246	LMR
chr1	14830591	14831679	LMR
chr1	14873153	14873794	LMR
chr1	14877610	14878278	LMR
chr1	14880347	14882356	LMR
chr1	14904285	14904748	LMR
chr1	14984363	14984884	LMR
chr1	14995721	14996706	LMR
chr1	14996897	15005729	UMR
chr1	15007861	15009236	UMR
chr1	15061309	15062280	LMR
chr1	15084647	15085648	LMR
chr1	15141723	15143783	UMR
chr1	15145719	15146050	LMR
chr1	15147669	15148600	LMR
chr1	15224644	15225155	LMR
chr1	15229529	15230592	LMR
chr1	15254579	15256098	UMR
chr1	16397219	16399090	UMR
chr1	16411487	16412226	LMR
chr1	16497948	16499106	LMR
chr1	16512889	16513152	LMR
chr1	16612126	16612484	LMR
chr1	16754320	16755586	UMR
chr1	16901885	16903035	UMR
chr1	17075871	17078273	UMR
chr1	18097493	18098797	UMR
chr1	18136375	18136778	LMR
chr1	18205899	18207331	UMR
chr1	18312757	18316016	UMR
chr1	18542467	18545320	UMR
chr1	18606093	18609152	UMR
chr1	18668914	18668960	LMR
chr1	18720972	18722530	UMR
chr1	18736444	18736725	LMR
chr1	18953157	18954656	UMR
chr1	18954984	18955326	LMR
chr1	19350253	19350364	LMR
chr1	19411457	19411666	LMR
chr1	19475864	19476084	LMR
chr1	19499462	19500876	LMR
chr1	19518783	19519354	LMR
chr1	19564770	19568196	UMR
chr1	19977227	19977678	LMR
chr1	20014465	20017436	UMR
chr1	20087727	20089972	UMR
chr1	20140047	20140258	LMR
chr1	20146347	20148691	UMR
chr1	20223099	20224482	LMR
chr1	20334147	20337154	UMR
chr1	20408009	20409278	UMR
chr1	20498946	20500235	LMR
chr1	20515662	20516252	LMR
chr1	20837465	20837848	LMR
chr1	20857307	20858114	LMR
chr1	20935087	20936774	UMR
chr1	21094755	21095228	LMR
chr1	21107710	21110057	UMR
chr1	21132357	21133317	UMR
chr1	21137025	21140986	UMR
chr1	21188507	21190716	UMR
chr1	21366121	21367368	LMR
chr1	21386867	21386959	LMR
chr1	21387051	21388440	UMR
chr1	21423525	21423681	LMR
chr1	21426537	21426652	LMR
chr1	21432659	21434428	UMR
chr1	21436892	21437138	LMR
chr1	21460789	21462398	UMR
chr1	21466235	21466898	LMR
chr1	21497661	21499058	UMR
chr1	21504119	21505829	UMR
chr1	21523533	21526426	UMR
chr1	21635817	21638487	UMR
chr1	21798701	21800363	UMR
chr1	21823501	21824568	LMR
chr1	21828163	21828444	LMR
chr1	21855265	21856842	UMR
chr1	22038649	22039637	UMR
chr1	22299779	22302466	UMR
chr1	22302511	22304422	UMR
chr1	22634995	22635507	LMR
chr1	22687981	22689896	UMR
chr1	22749375	22749978	LMR
chr1	22761349	22762688	UMR
chr1	22773549	22776117	LMR
chr1	22895661	22898652	UMR
chr1	22931827	22932538	UMR
chr1	22937440	22938250	LMR
chr1	22971643	22973018	LMR
chr1	23236012	23238112	LMR
chr1	23240082	23240954	LMR
chr1	23284651	23284964	LMR
chr1	23288935	23289811	LMR
chr1	23313562	23314080	LMR
chr1	23340324	23342242	UMR
chr1	23434049	23435210	UMR
chr1	23465040	23465782	LMR
chr1	23474877	23476194	UMR
chr1	23532305	23532366	LMR
chr1	23537516	23538712	LMR
chr1	23541069	23542668	UMR
chr1	23550138	23552423	UMR
chr1	23557329	23559378	UMR
chr1	23569493	23569886	LMR
chr1	23585051	23586293	UMR
chr1	23605595	23608984	UMR
chr1	23641357	23641644	LMR
chr1	23671511	23674806	UMR
chr1	23693807	23694422	LMR
chr1	23695411	23695942	LMR
chr1	23743786	23745330	UMR
chr1	23771084	23771646	LMR
chr1	23780851	23780868	LMR
chr1	23784569	23786887	UMR
chr1	23880203	23881322	UMR
chr1	23889338	23891700	UMR
chr1	23927031	23928632	UMR
chr1	23933043	23933785	LMR
chr1	24059847	24062270	UMR
chr1	24264896	24265656	LMR
chr1	24268103	24268396	LMR
chr1	24280567	24284865	UMR
chr1	24287945	24288194	LMR
chr1	25090744	25092610	UMR
chr1	25107590	25109707	UMR
chr1	25217378	25218004	LMR
chr1	25234959	25236266	LMR
chr1	25302176	25305240	UMR
chr1	25380445	25382004	UMR
chr1	25403890	25404994	LMR
chr1	25407039	25409142	UMR
chr1	25501949	25502964	LMR
chr1	25543723	25544208	LMR
chr1	25557937	25558937	LMR
chr1	25571375	25573971	UMR
chr1	25636361	25638650	UMR
chr1	25757390	25759650	UMR
chr1	25852975	25853274	LMR
chr1	25853322	25853448	LMR
chr1	25853505	25853540	LMR
chr1	25875453	25876180	LMR
chr1	25888963	25889963	UMR
chr1	26788903	26790172	UMR
chr1	26876076	26876931	LMR
chr1	26895282	26898210	UMR
chr1	26974531	26976801	UMR
chr1	27000413	27003016	UMR
chr1	27031389	27032918	UMR
chr1	27104831	27105354	LMR
chr1	27111263	27114603	UMR
chr1	27116319	27117922	UMR
chr1	27505547	27506380	LMR
chr1	27574624	27577949	UMR
chr1	27674285	27674922	LMR
chr1	27841954	27843302	LMR
chr1	27844582	27845712	LMR
chr1	27876545	27879645	UMR
chr1	27911285	27912387	LMR
chr1	28776463	28776580	LMR
chr1	28777467	28779420	UMR
chr1	28981033	28982132	UMR
chr1	28994069	28996409	LMR
chr1	29159013	29164342	UMR
chr1	29449865	29452020	UMR
chr1	29636991	29638412	UMR
chr1	29681931	29683663	UMR
chr1	30574937	30576574	UMR
chr1	31188473	31189514	LMR
chr1	31344755	31345198	LMR
chr1	31401711	31402696	LMR
chr1	31496606	31499426	UMR
chr1	32137829	32139282	UMR
chr1	32147123	32148970	LMR
chr1	34319228	34320135	LMR
chr1	34320973	34323752	UMR
chr1	35268057	35268302	LMR
chr1	35284091	35286330	UMR
chr1	35334917	35336812	UMR
chr1	35336899	35336982	LMR
chr1	35575509	35575756	LMR
chr1	35578571	35578858	LMR
chr1	35626070	35627685	UMR
chr1	36887107	36888476	UMR
chr1	36913243	36913890	LMR
chr1	36921571	36922880	UMR
chr1	37081025	37082618	UMR
chr1	37096569	37097338	UMR
chr1	37102215	37102855	LMR
chr1	37151149	37152718	UMR
chr1	37244003	37246728	UMR
chr1	37247945	37248228	LMR
chr1	37253175	37253877	LMR
chr1	37267373	37267734	LMR
chr1	37274476	37275104	LMR
chr1	37280497	37281097	UMR
chr1	37351099	37356390	UMR
chr1	37376842	37377226	LMR
chr1	37396374	37397656	LMR
chr1	37540947	37542174	UMR
chr1	37559596	37560968	UMR
chr1	37688655	37691366	UMR
chr1	37814418	37815008	LMR
chr1	37818503	37818885	LMR
chr1	37944729	37947294	UMR
chr1	38113532	38113738	LMR
chr1	38156884	38158824	UMR
chr1	38302397	38303346	LMR
chr1	38305683	38305951	LMR
chr1	38319927	38320656	LMR
chr1	38324577	38326148	UMR
chr1	38421636	38424554	UMR
chr1	38590322	38591390	UMR
chr1	38648894	38650292	UMR
chr1	38653101	38654014	LMR
chr1	38716109	38719359	UMR
chr1	39338277	39339967	LMR
chr1	39351225	39352298	LMR
chr1	39755645	39756694	UMR
chr1	40275603	40276644	UMR
chr1	40321694	40322775	UMR
chr1	40335204	40336382	LMR
chr1	40336859	40337420	LMR
chr1	40351359	40352716	LMR
chr1	40360217	40360741	LMR
chr1	40373068	40373525	LMR
chr1	40481166	40481457	LMR
chr1	40483667	40484246	LMR
chr1	41876691	41879953	UMR
chr1	42165156	42165964	UMR
chr1	42169012	42170253	UMR
chr1	42244973	42246846	LMR
chr1	42255326	42255962	LMR
chr1	42260180	42261116	UMR
chr1	42278765	42279059	LMR
chr1	42280576	42281802	LMR
chr1	42297577	42298272	LMR
chr1	42303652	42304302	LMR
chr1	42306060	42306218	LMR
chr1	42307715	42307946	LMR
chr1	42321959	42322019	LMR
chr1	42383304	42384984	UMR
chr1	42654655	42655988	UMR
chr1	42785953	42788714	LMR
chr1	42799985	42803467	UMR
chr1	43058961	43059228	LMR
chr1	43090775	43092136	UMR
chr1	43093071	43094870	UMR
chr1	43216229	43217001	LMR
chr1	43223977	43224280	LMR
chr1	43394150	43394436	LMR
chr1	43396124	43396461	LMR
chr1	43409107	43409820	LMR
chr1	43410319	43411018	LMR
chr1	43412076	43412970	LMR
chr1	43420845	43421780	LMR
chr1	43437046	43437408	LMR
chr1	43442215	43443184	LMR
chr1	43447790	43448026	LMR
chr1	43456017	43457339	LMR
chr1	43465392	43465875	LMR
chr1	43478475	43479152	LMR
chr1	43496277	43498405	UMR
chr1	43502909	43504108	LMR
chr1	43518017	43519880	LMR
chr1	43519933	43520042	LMR
chr1	43525001	43525260	LMR
chr1	43525345	43525504	LMR
chr1	43546469	43549316	UMR
chr1	43572027	43575776	UMR
chr1	43605777	43606173	LMR
chr1	43626072	43627115	LMR
chr1	43630751	43633694	UMR
chr1	43645167	43646140	LMR
chr1	43684515	43686069	UMR
chr1	43688605	43689100	LMR
chr1	43695248	43695847	LMR
chr1	43702458	43703022	LMR
chr1	43703099	43703270	LMR
chr1	43720077	43723036	UMR
chr1	43732273	43732630	LMR
chr1	43784440	43786188	LMR
chr1	43809303	43809760	LMR
chr1	43812369	43813364	LMR
chr1	43895193	43895762	LMR
chr1	43902303	43903310	LMR
chr1	43941359	43942573	LMR
chr1	43979449	43983484	UMR
chr1	44066693	44067507	UMR
chr1	44119053	44119876	LMR
chr1	44127372	44128684	LMR
chr1	44131615	44136428	UMR
chr1	44156334	44157278	LMR
chr1	44375352	44377240	UMR
chr1	44414340	44417787	UMR
chr1	44440213	44443256	UMR
chr1	44479645	44480384	LMR
chr1	44532819	44532874	LMR
chr1	44532995	44534198	LMR
chr1	44534569	44535025	LMR
chr1	44568597	44571614	UMR
chr1	44609851	44610746	UMR
chr1	44611173	44611396	LMR
chr1	44868686	44869404	LMR
chr1	44872509	44873592	UMR
chr1	44880276	44883305	UMR
chr1	44907344	44907813	LMR
chr1	44920851	44921570	LMR
chr1	44969308	44974140	UMR
chr1	44986273	44990250	UMR
chr1	45059103	45059510	LMR
chr1	45087227	45089198	UMR
chr1	45646069	45648616	LMR
chr1	45693572	45694150	LMR
chr1	45699815	45701436	UMR
chr1	45709577	45711034	UMR
chr1	45721763	45725214	UMR
chr1	45736415	45737104	LMR
chr1	45750671	45751682	LMR
chr1	45764183	45764718	LMR
chr1	45788361	45788851	LMR
chr1	45799329	45799834	LMR
chr1	45804043	45804340	LMR
chr1	45810440	45815605	UMR
chr1	46144363	46147154	UMR
chr1	46348306	46350158	UMR
chr1	46414426	46416078	UMR
chr1	46569953	46571402	UMR
chr1	46737133	46737857	UMR
chr1	46748043	46749035	LMR
chr1	46794869	46795344	LMR
chr1	46809601	46810132	LMR
chr1	46895479	46896131	LMR
chr1	46896257	46896306	LMR
chr1	46897169	46898709	LMR
chr1	46899649	46899768	LMR
chr1	46910197	46911405	UMR
chr1	46931520	46936692	UMR
chr1	46939713	46940464	LMR
chr1	46950771	46950994	LMR
chr1	46951429	46953088	UMR
chr1	46953719	46955170	LMR
chr1	46958711	46959865	LMR
chr1	46971454	46972246	UMR
chr1	46977177	46978066	LMR
chr1	47080980	47081500	LMR
chr1	47088387	47088909	LMR
chr1	47240103	47241979	UMR
chr1	47248558	47249046	LMR
chr1	47259243	47261262	UMR
chr1	47340695	47342158	UMR
chr1	47349776	47351366	UMR
chr1	47378304	47380292	UMR
chr1	47412077	47413642	UMR
chr1	47439171	47440722	UMR
chr1	47491415	47493730	UMR
chr1	47494331	47496580	UMR
chr1	47759217	47760142	LMR
chr1	47963372	47964458	UMR
chr1	48159365	48161524	UMR
chr1	48169991	48170415	LMR
chr1	48290976	48291600	LMR
chr1	48322932	48325061	UMR
chr1	48355569	48371924	UMR
chr1	48499353	48502326	UMR
chr1	48791817	48793955	UMR
chr1	48817966	48818761	LMR
chr1	48824030	48825334	UMR
chr1	48852951	48854240	UMR
chr1	48866456	48867469	UMR
chr1	48867497	48867570	LMR
chr1	49140441	49141484	UMR
chr1	49157063	49158794	UMR
chr1	49276931	49280224	UMR
chr1	49280773	49284240	UMR
chr1	49285729	49286042	LMR
chr1	49324009	49324209	LMR
chr1	49406836	49407356	LMR
chr1	49433037	49433562	LMR
chr1	49435572	49436215	LMR
chr1	49447791	49448396	LMR
chr1	49579865	49583071	UMR
chr1	49611511	49611628	LMR
chr1	49655479	49657866	UMR
chr1	49879354	49880283	LMR
chr1	49916573	49916905	LMR
chr1	49917813	49919618	UMR
chr1	49966058	49967104	LMR
chr1	50301845	50310557	UMR
chr1	51201640	51203148	LMR
chr1	51339522	51340762	LMR
chr1	51439921	51449677	UMR
chr1	51746073	51749087	LMR
chr1	51766671	51767042	LMR
chr1	52082413	52084327	LMR
chr1	52244295	52248424	UMR
chr1	52525965	52527023	UMR
chr1	52574903	52576318	LMR
chr1	52634121	52634553	LMR
chr1	52635649	52636754	LMR
chr1	52640439	52641736	LMR
chr1	52665073	52667009	UMR
chr1	53234729	53237061	UMR
chr1	53239409	53239882	LMR
chr1	53295680	53297986	UMR
chr1	54568611	54570421	LMR
chr1	54593303	54596254	LMR
chr1	57140002	57141854	LMR
chr1	57200191	57202025	UMR
chr1	57220729	57222844	UMR
chr1	57272215	57275470	UMR
chr1	57545281	57546996	UMR
chr1	57750095	57750618	LMR
chr1	57793329	57793742	LMR
chr1	57840732	57842231	LMR
chr1	63699584	63700784	LMR
chr1	63716369	63719448	UMR
chr1	64176101	64178900	UMR
chr1	64247365	64250434	LMR
chr1	64511039	64512442	LMR
chr1	65269053	65271720	UMR
chr1	65418052	65418550	LMR
chr1	65430182	65434558	UMR
chr1	65534925	65535197	LMR
chr1	65548556	65551206	UMR
chr1	65579786	65580008	LMR
chr1	65611397	65612980	UMR
chr1	65630787	65631540	LMR
chr1	65776679	65777262	LMR
chr1	65825748	65828384	UMR
chr1	66573649	66575074	UMR
chr1	66692370	66692628	LMR
chr1	66712262	66712634	LMR
chr1	66716702	66718300	LMR
chr1	66831299	66833076	UMR
chr1	67005904	67009420	UMR
chr1	67060313	67061544	LMR
chr1	67063055	67064694	LMR
chr1	67186889	67190922	UMR
chr1	67195297	67197403	LMR
chr1	67658420	67663372	UMR
chr1	67854599	67856605	UMR
chr1	67906687	67909087	UMR
chr1	68119143	68121042	LMR
chr1	68339873	68340760	LMR
chr1	68344781	68348026	UMR
chr1	68490141	68491306	LMR
chr1	68500774	68501748	LMR
chr1	69667205	69668458	LMR
chr1	69675674	69677035	LMR
chr1	69679513	69680350	LMR
chr1	69703459	69703623	LMR
chr1	69703680	69704834	UMR
chr1	69719413	69722239	UMR
chr1	69722652	69723496	LMR
chr1	69731722	69732406	LMR
chr1	69751437	69752635	LMR
chr1	69784848	69786886	LMR
chr1	69802415	69804286	UMR
chr1	69844906	69845656	LMR
chr1	69881200	69881420	LMR
chr1	69919707	69919950	LMR
chr1	70201232	70203411	UMR
chr1	70208771	70209590	LMR
chr1	70321614	70325122	LMR
chr1	70336701	70338436	UMR
chr1	70357275	70358528	LMR
chr1	70616115	70622754	UMR
chr1	70622781	70623055	LMR
chr1	70623113	70623985	UMR
chr1	70624007	70624030	LMR
chr1	70624071	70628597	UMR
chr1	70704409	70706106	UMR
chr1	70908679	70910866	UMR
chr1	70981695	70984697	UMR
chr1	70988031	70989046	UMR
chr1	71563097	71564282	UMR
chr1	71618437	71619374	LMR
chr1	71630765	71632400	UMR
chr1	71777134	71779146	UMR
chr1	71780885	71781386	LMR
chr1	71831539	71831958	LMR
chr1	71832245	71834657	UMR
chr1	72147073	72149656	UMR
chr1	72782475	72785714	UMR
chr1	74709015	74711657	UMR
chr1	75659213	75660466	LMR
chr1	75774310	75776444	UMR
chr1	75778011	75779162	LMR
chr1	75812276	75812838	LMR
chr1	75814827	75818188	UMR
chr1	75920493	75921006	LMR
chr1	75928549	75930656	UMR
chr1	75951607	75954564	UMR
chr1	75962537	75963098	LMR
chr1	76143735	76146336	LMR
chr1	76805295	76807248	UMR
chr1	76914459	76914873	LMR
chr1	76954599	76957128	UMR
chr1	77072143	77072716	LMR
chr1	77121053	77124983	UMR
chr1	77165931	77168421	UMR
chr1	77275701	77278394	UMR
chr1	77442175	77447563	UMR
chr1	77490121	77492019	LMR
chr1	77531095	77533390	UMR
chr1	77581683	77583048	LMR
chr1	77591855	77592806	LMR
chr1	77599787	77600359	LMR
chr1	77602157	77604133	LMR
chr1	77684997	77686428	LMR
chr1	77742627	77743238	LMR
chr1	77779046	77779930	LMR
chr1	77804811	77806873	LMR
chr1	77817301	77823793	UMR
chr1	77829603	77829823	LMR
chr1	77888973	77889216	LMR
chr1	78144137	78144982	LMR
chr1	78204421	78206052	LMR
chr1	78211361	78212152	LMR
chr1	78520577	78523736	UMR
chr1	78621899	78623152	UMR
chr1	78666169	78666568	LMR
chr1	78722039	78722660	LMR
chr1	78886931	78888874	LMR
chr1	79215983	79217706	UMR
chr1	79275985	79276759	LMR
chr1	79295126	79296646	UMR
chr1	79334807	79336350	UMR
chr1	79608025	79610979	UMR
chr1	80597359	80599010	UMR
chr1	81068125	81069502	UMR
chr1	81101205	81101866	LMR
chr1	81218904	81220584	LMR
chr1	81254288	81256420	UMR
chr1	81355759	81357514	UMR
chr1	81675677	81677333	UMR
chr1	81795169	81797620	UMR
chr1	82020095	82022842	UMR
chr1	82956947	82961525	UMR
chr1	83008130	83009694	UMR
chr1	83027229	83038126	UMR
chr1	83055188	83056968	UMR
chr1	83105831	83106572	LMR
chr1	83262355	83265822	UMR
chr1	83399102	83399208	LMR
chr1	83479648	83481090	UMR
chr1	83482103	83483279	LMR
chr1	83486169	83489042	UMR
chr1	83513227	83513688	LMR
chr1	83533101	83533864	LMR
chr1	83538585	83539014	LMR
chr1	83539765	83540461	LMR
chr1	83570148	83572731	UMR
chr1	83572985	83574686	LMR
chr1	83649233	83653928	UMR
chr1	83750095	83751676	UMR
chr1	83758551	83759240	LMR
chr1	83764191	83764582	LMR
chr1	83766668	83767394	UMR
chr1	83767439	83767554	LMR
chr1	83768139	83768366	LMR
chr1	83880797	83882215	LMR
chr1	83944016	83944623	LMR
chr1	83946722	83946804	LMR
chr1	83992435	83995576	UMR
chr1	84245659	84247821	UMR
chr1	84347827	84349944	UMR
chr1	84384939	84386682	UMR
chr1	85054817	85056472	LMR
chr1	85057699	85061030	UMR
chr1	85307919	85308414	LMR
chr1	85311201	85311582	LMR
chr1	85321440	85321875	LMR
chr1	85370459	85370843	LMR
chr1	85384287	85384824	LMR
chr1	85390347	85390755	LMR
chr1	85412678	85415152	UMR
chr1	85457019	85457635	LMR
chr1	85472824	85474210	UMR
chr1	85526772	85527298	LMR
chr1	85546893	85548144	UMR
chr1	85618066	85620533	UMR
chr1	85626955	85630390	LMR
chr1	86522677	86523366	LMR
chr1	88014771	88016187	UMR
chr1	88561631	88563094	UMR
chr1	88811271	88813094	UMR
chr1	88876170	88878996	UMR
chr1	88884331	88885574	LMR
chr1	89631474	89633912	UMR
chr1	89648040	89649659	UMR
chr1	89668061	89668818	LMR
chr1	89671113	89671446	LMR
chr1	89671525	89672912	UMR
chr1	89679781	89680332	LMR
chr1	89773807	89775900	LMR
chr1	89776093	89777512	UMR
chr1	89785120	89787766	UMR
chr1	89791967	89793283	UMR
chr1	89809717	89810086	LMR
chr1	89903660	89905549	UMR
chr1	89913735	89914780	UMR
chr1	89938387	89938726	LMR
chr1	89990317	89991724	UMR
chr1	90045430	90046505	LMR
chr1	90047791	90049113	UMR
chr1	90078969	90079494	LMR
chr1	90080277	90081188	LMR
chr1	90089303	90089965	LMR
chr1	90104341	90105186	UMR
chr1	90121409	90121952	LMR
chr1	90128973	90130059	UMR
chr1	90139860	90141824	UMR
chr1	90147135	90148592	UMR
chr1	90153747	90155132	UMR
chr1	90176119	90178105	UMR
chr1	90190807	90192711	UMR
chr1	90210879	90212340	UMR
chr1	90238463	90238553	LMR
chr1	90240449	90242586	UMR
chr1	90262329	90265392	UMR
chr1	90270855	90271806	UMR
chr1	90287455	90289454	UMR
chr1	90291501	90291930	LMR
chr1	90293969	90295328	LMR
chr1	90319589	90320102	LMR
chr1	90560764	90561760	LMR
chr1	90643017	90643646	LMR
chr1	90645115	90645996	LMR
chr1	90684421	90685368	LMR
chr1	90695472	90696022	LMR
chr1	90703395	90706131	LMR
chr1	90815381	90816482	LMR
chr1	90832319	90833493	LMR
chr1	90938511	90939854	LMR
chr1	90946948	90948682	LMR
chr1	90957107	90957488	LMR
chr1	91023591	91026750	UMR
chr1	91083362	91084820	UMR
chr1	91105577	91107917	UMR
chr1	91162982	91164296	UMR
chr1	91271946	91272445	LMR
chr1	91274047	91275550	UMR
chr1	91292667	91292877	LMR
chr1	91346300	91348250	UMR
chr1	91438863	91440446	UMR
chr1	91449101	91449486	LMR
chr1	91457833	91458125	LMR
chr1	91460102	91464492	UMR
chr1	91475134	91475722	LMR
chr1	92342615	92343715	LMR
chr1	92350878	92352121	LMR
chr1	92367507	92369805	LMR
[truncated: 23,422 more rows]

## Sheet: M1.UMR.LMR
chr	start	end	type
[truncated: 42,582 more rows]

[truncated: 1 more sheets: M2.UMR.LMR]
